# Supplementary material for: Loss of Krüppel-like factor 9 deregulates both physiological gene expression and development
Source: Sci Rep. 2023 Jul 28;13:12239. doi: 10.1038/s41598-023-39453-3 (PMC10382561; doi:10.1038/s41598-023-39453-3)
Supplement: Supplementary file 3 — Supplementary Table S1. [file 41598_2023_39453_MOESM3_ESM.xlsx]

## Sheet: Design Details
	nCounter PlexSet Design Details
	Report Date: 11-Aug-20
	Customer Name	Accession	Position	Target Sequence	A Tm	B Tm	Flags	HUGO Gene	Species	NSID	Tag	Design Remarks
	actb2	NM_181601.5	1668-1767	CTGGGCATATTGTAAAAGCTGTGTGGAACGTGGCGGTGCCAGACATTTGGTGGGGCCAACCTGTACACTGACTAATTCAATTCCAATAAAAGTGCACATG	82	83		actb2	Danio rerio	NM_181601.5:1667	T001	Normalizer
	eif5a	NM_213185.1	283-382	CTAACATCAAAAGAAATGACTACCAGTTGGTTGACATCAGCGAGGGATTCCTCTCTCTTATGATGGACAACGGTGATGTGCGTGAGGACTTGCGTGTGCC	81	82		eif5a	Danio rerio	NM_213185.1:282	T002	Normalizer
	rpl13a	NM_212784.1	584-683	AAGAGAAAGGAAAAGGCCAAGCTGCGCTATTCCAAGAAGAAAGTTGAGATGAAGCTGACTAAGCAGGCTGAAAAGAACGTTGAGAGCAAGATCGCAGTAT	82	83		rpl13a	Danio rerio	NM_212784.1:583	T003	Normalizer
	klf9	NM_001128729.1	915-1014	TGTCTGCTGGTGTTTAAGCATTTTGACTGTCCCTCCTACCTGACACAACACGTTCAGGAGTCTCTGCTAGTGAGTTGGTGATGTAAGATATCAGGCGTGT	80	80		klf9	Danio rerio	NM_001128729.1:914	T004
	nr3c1	NM_001020711.3	2540-2639	TCAGCAACCAGTTACCAAAATTCAAAGATGGGAGTGTTAAACCGCTGCTCTTTCACCAGAAATGAATCTCCTCCCAACAGCAGGACACGATGCCTTAAAT	82	83		nr3c1	Danio rerio	NM_001020711.3:2539	T005
	UCP3	NM_200353.2	878-977	GCTGGTCACCTACGACATCATCAAGGATCTCATATTAAAATACGACCTCATGACAGATAACCTACCCTGTCACTTCACGGCTGCATTCGGCGCTGGTTTC	80	82		ucp3	Danio rerio	NM_200353.2:877	T006
	CYLDB	XM_009306058.3	1241-1340	AACTGTTTACGCAGATCAGGCTTTGTTCCAGCAGAGAATGTGATGAAGTTTCGTGAACAACTGGGCTGCAAATCTTTTGCTTCAGAAGAAAAAGATCCAG	78	81		cyldb	Danio rerio	XM_009306058.3:1240	T007
	nfkbiaa	NM_213184.2	560-659	TGCGTTCCATTCTTACCTTCCCTAACTACAGCGGACACACGTGCCTTCATATAGCAGCCATTAATAATTACCTGTCCATGGTGGAGAGTCTGGTCCAGCT	81	82		nfkbiaa	Danio rerio	NM_213184.2:559	T008
	nr1d2a	NM_001130592.2	1178-1277	CGTTTGTTGACGCCTCCAGACCCGGTCATGAAGTCTGGGAAGAGTTTTCCAGGAGTTTCATCCCTGCCGTTCGAGAGGTTGTAGAGTTTGCTAAGCGGAT	81	80		nr1d2a	Danio rerio	NM_001130592.2:1177	T009
	mpeg1.2	NM_001020586.2	1244-1343	TGAATTTGCACAAAGAAATCCAGACACTGGTGACTTTACTTGCCGTCAACCATACAGTGCCACTCGGTTACATTCTGAGAACGTACAGCAGGGTTATAAT	80	80		mpeg1.2	Danio rerio	NM_001020586.2:1243	T010
	diabloa	NM_200346.1	546-645	TCATCATTGGCCAGCGGGTGGAGGTTAGTGATCGATTAGAAGAATGTAAACGCTTCGAGTCAAACTGGATGAACGCCATCAACATTTGCGAGTTGTCTGC	81	80		diabloa	Danio rerio	NM_200346.1:545	T011
	rhcga	NM_001089577.1	635-734	CCTATTACGGCCTCACAATATCATGGATTCTTTATCGACCCAAACTGGACCAAGCCAAGCATCTGAACGGCTCTGTCTACCACTCCGATGTCTTTGCTAT	79	82		rhcga	Danio rerio	NM_001089577.1:634	T012
	stat4	NM_001004510.1	697-796	AAGCAGAAAGTTCTGGACAATAAAGTGGCTGTGATAAGAAGCAGCGTTCAGATGCTGGATCAGGCTGTGAAGTATCTTGAAGATATGCAAGACGATTTTG	82	79		stat4	Danio rerio	NM_001004510.1:696	T013
*	per1a	NM_001030183.1	2526-2625	CAACGGTGCTCCAGTGGGTACATCTTTTCCTCCAAGCTACATGACCATGTTTCCAACTTCCTCACCATTCTCAGTAACCCAGATGGGAACTGATCCTTCC	82	82		per1a	Danio rerio	NM_001030183.1:2525	T014
	g6pca.2	NM_001163806.1	592-691	TTTCGCTGGTGTCATTTCAGGCATGATTGTTGCCGAGGCTTTCAACAGGCAGAAATGGATCTACAGTGCGAGTCTAAAGAATTACTTCAACGTCACGCTC	78	80		g6pca.2	Danio rerio	NM_001163806.1:591	T015
	irf1b	NM_205747.1	733-832	AGCCATCTTAGAGCTCACTCGGCAATTGGAGCGCGATAGTTCGCAGTGGCTGCAGAACTTTGGAAAGGGGTTCCTGGCCAATGAAGTCTGCACAACAGAG	81	82		irf1b	Danio rerio	NM_205747.1:732	T016
	cbx7a	NM_001017853.1	1383-1482	TTAGAAACATGTACAGTTAGTCAGGACCAAGTGAACGACACAGTTCACAGTAGTGAAGCAGATATTGTCCAAGCAAGGTAAGGACACCTCCGAGGCATTT	81	82		cbx7a	Danio rerio	NM_001017853.1:1382	T017
	irg1l	NM_001077607.1	682-781	AAGTGTGGTGGGCACTCTGGGTAGTGCTGCTGCCTGTGCTCGCCTCCTTTCTCTGGATCGCAACCAAGCCAGTAATGCTTTGGCCATCGCTGCATCTTTG	83	82		irg1l	Danio rerio	NM_001077607.1:681	T018
	fbxo32	NM_200917.1	555-654	CATGAACATTCTGGAAAGGGTTGTGCAGAAAGTTCTCGATGATCAGCAAAATGTCCGGCCGATTAAAGAACTTCTGCAGACACTGTATGCGTCTCTGTGC	80	82		fbxo32	Danio rerio	NM_200917.1:554	T019
	klhl38b	XM_686705.7	1286-1385	CATCCTTTACGTACTAGGAGGCTTAACAATGAAATCAGGAAGCCAATGCACACCCAGCAACACAGTCTACACGCTTTCTCTAAAAACAAATCAGTGGCGA	81	83		klhl38b	Danio rerio	XM_686705.7:1285	T020
*	hmgcra	NM_001079977.2	1775-1874	CACATGCTGTGAGAACGTCATCGGTTACATGCCAGTTCCTGTGGGCGTTGCTGGTCCTCTTTTATTGGATGGAAAGCAGTTCCAGGTCCCGATGGCGACA	82	82		hmgcra	Danio rerio	NM_001079977.2:1774	T021
	tsc22d3	NM_001348480.1	239-338	GGTGGAGGAGAACCTCTCCGACTCTCACAGGGGAAATTTGACCTGCCTGATGTCAAACGAGGAGTGCCGTTCACCCATCGGCCTGGACTGCTGTAGTTGC	82	82		tsc22d3	Danio rerio	NM_001348480.1:238	T022
	pomca	NM_181438.3	849-948	CACTGCTCACACTCTTCAAAAACGTAATGCATAAAGACCAACCGAGGAAGGATGAGTGAGTGGCTTTAAGGGGGAGAGGTTGTTATAGGGGGATGTTTTG	82	82		pomca	Danio rerio	NM_181438.3:848	T023
	fkbp5	NM_213149.1	1810-1909	CACAATTCTGTGACCACCTGTAAAAGCTCTATGCTGCACGCTTCAGCTCTCCGACTGGCATTCATCCGCTGCATTAATCGATGGCGAAAGCTAAAGGTTT	82	80		fkbp5	Danio rerio	NM_213149.1:1809	T024
	c3a.2	NM_131243.1	2625-2724	TTGCAGTGCTGCCAGTAAGAAAGGGAAATACAGAACAACAGTAAATGTTGACAAGGACTCCAGCGTAGCAGTTTCCTTTGTGATCGTTCCAATGACACTG	83	80		c3a.2	Danio rerio	NM_131243.1:2624	T025
	h1f0	NM_199552.1	109-208	GCTGTCCAAGAAATCCCTCTCAAGGAACTCGCCAAGAGTTTTTGACAGCTCAGTCCCGGTTTTTTTCGTGAAATCTTCCAGGACTGACCATGGCTGAGAC	83	79		h1f0	Danio rerio	NM_199552.1:108	T026
	c9	NM_001024435.1	610-709	GAATATAACCGACTACCCTGGAATGTTGGAGTTCTCCACTATGAGACAAGGGTGGAAGAGAGCAGCTCTAAGGAGATGTATGAGGATATTCACTCTTTAA	82	83		c9	Danio rerio	NM_001024435.1:609	T027
	h1fx	NM_199276.1	229-328	GAGAAAAACGGCTCGTCGCTTTTCAAAATCTACAACGAAGCGAAGAAAGTGAGCTGGTTTGACCAGAAGAACGGACGCATGTATCTGCGCGCCTCCATCC	80	81		h1fx	Danio rerio	NM_199276.1:228	T028
	anxa1b	NM_181759.1	635-734	CTATACGAGGCAGGAGAGCATCGGATTGGTACTGTTGTTTCAGTCCTGATTGATGTTCTTACAACCAGGAGTGATGCTCAGTTGGTCAAAACTTTCCAGT	81	78		anxa1b	Danio rerio	NM_181759.1:634	T029
*	thy1	NM_001313770.1	531-630	AGTGGAGTAGCGTTCCTGTTGGCCTTCCTCACTTTCCCACTGTTGTCAGAGCTTCTGTGAGCATGAATTGGATCTCCTGAAATAACTCTACTCCCACAAA	80	81		thy1	Danio rerio	NM_001313770.1:530	T030
	entpd3	NM_001083581.1	1361-1460	GTAAATAATACCAGTATAGCCTGGTCCCTGGGCTATATGCTTGCACTTTCCAACATGATCCCAGCCGAAGGGAAAATCATCAAGCTACCCATAAACAATG	81	82		entpd3	Danio rerio	NM_001083581.1:1360	T031
	gstm.1	NM_212676.1	443-542	TGACAGAAAGTGGTTTGCTGGGGACAAGATCACATTTGTGGATTTCATCATGTATGAGTTGTTGGATCAGCATCGCATGTTTGAGCCAGCATGCCTGGAT	79	81		gstm	Danio rerio	NM_212676.1:442	T032
	uox	NM_001002332.1	573-672	TCTTCTGTACTTCTGTCTATGCAAGATGGCGCTACAACACGATAAATGTGGCATTTGACGCTGCATGGAAAGCTGTTAAGGACACCGTCATTCAAAAGTT	79	79		uox	Danio rerio	NM_001002332.1:572	T033
	pfkmb	NM_001089417.2	1471-1570	TTTTAGGAACCAAGAGGTCACTGCCGGCTAATATGATTGAAGAAATCAGCCTGAATATAGCCAAGTTTAACATCCATGCCCTGGTCATCATTGGAGGATT	82	78		pfkmb	Danio rerio	NM_001089417.2:1470	T034
	histh1l	NM_001017660.2	135-234	GCCCGGACCCAGCGTGTCAGACCTCATCGTGAAGGCGGTTGCTGCTTCCAACGAGCGCAAAGGAGTTTCCCTAGCGGCTCTGAAGAAGGCTTTGGCAGGT	82	83		histh1l	Danio rerio	NM_001017660.2:134	T035
	cdk4	NM_001077777.1	754-853	CCAGCTGGGGAAGATCTTTGCGGTGATCGGTCTGCCGGCGGAGGATCAGTGGCCCACAGACGTCACTCTTTCCCACCACAACTTCAGCCCTCAGAGCCCT	82	82		cdk4	Danio rerio	NM_001077777.1:753	T036
	tcn2	NM_001123231.2	723-822	TTTGTGTGTGAGCGGAGTTAGAGTTAGCACACACGTCAGCCACAAGCTCATCCATGCTGTGGAACATGGACAAATAAAACACGGAGAGTCCTTATGCATT	83	83		tcn2	Danio rerio	NM_001123231.2:722	T037
	alas1	NM_201287.1	1100-1199	CGCCAAGAAGTTTATCTTCCGTCACAACGACGCCAAACATCTACGAGAGCTTCTGGAGAAATCCGATCCGTCCACTCCCAAGATTGTGGCCTTTGAGACG	82	82		alas1	Danio rerio	NM_201287.1:1099	T038
	fbxl3b	NM_001006075.1	1-100	AACACTTCGCCATTTTCCGCGAACGGGCGCTACTCGGTGGAGAAACGTTAACTAGGTCAAGAAACTCCCGGAGAAACACTCAAAGCGAGCTTCACCGGAG	82	83		fbxl3b	Danio rerio	NM_001006075.1:0	T039
	me1	NM_001077338.1	597-696	TGCCTGCCTGTTATGCTGGACGTCGGCACAGACAAAGAGGAACTTCTGAAGGACCCACTGTACATTGGTTTGAGGCATAAAAGAGTACGTGGACAGGCCT	83	82		me1	Danio rerio	NM_001077338.1:596	T040
	elovl2	NM_001040362.1	362-461	GGTCTGGTCTGCAGGTTACCGTCTTCAGTGTCAGGCACTGGACGAAGTTGGTGAAGCAGATATCAGGGTAGCAAAAGTACTATGGTGGTACTATTTCTCG	82	80		elovl2	Danio rerio	NM_001040362.1:361	T041
	shmt2	NM_001123374.1	793-892	ACCACCACACACAAATCACTGCGAGGCTCCAGGGCGGGACTTATCTTCTACCGTAAGGGTGTACGTTCGGTTGATAAGAAGGGCAAAGAGATCATGTATG	86	81		shmt2	Danio rerio	NM_001123374.1:792	T042
	pdha1a	NM_213393.1	1667-1766	ACATGCATGCGCTCACACATTCACAGCTTTATATATCCGCAGAAGTGTGTGTGTGTGTGCTTATGTGTGTTTTAGCCAAGGTGTTGGTGAAACGCAGCCT	79	79		pdha1a	Danio rerio	NM_213393.1:1666	T043
	pck1	NM_214751.1	780-879	ATCAGAGGAAGATCGTGTCGTTCGGCAGCGGATACGGAGGAAACTCACTGCTGGGGAAGAAGTGCTTCGCTCTGCGCATCGCATCACGCATCGCTAAAGA	82	82		pck1	Danio rerio	NM_214751.1:779	T044
	atp5g3a	NM_201176.1	31-130	CGGTGGTTCGACCTCTGCTTTCGAAGTCCCGGGCCGCTCATAAACTCACTCATATTTCAAGATGTTCACCTGCGCAAAGTTCGTCTCCACACCTGCCCTG	82	79		atp5g3a	Danio rerio	NM_201176.1:30	T045
	riox2	XM_021479115.1	598-697	TTTCAGGATGAGCTGTGGCGTATCCAGGAGCGTCTGGAGTGTTTCTTCGGGTGTCTGGTGGGCTCTAATGTCTACATCACCCCTGCCGGCGCCCAGGGGC	82	89		riox2	Danio rerio	XM_021479115.1:597	T046
	acads	NM_001003743.1	546-645	CACCAACAGCTGGGATGCTTCTGCCACCGTCGTCTTCGCCACTACAGACAAGAGCCTCAAACACAAGGGGATTAGTGCCTTCCTAGTGCCGATGCCTCAT	82	82		acads	Danio rerio	NM_001003743.1:545	T047
	srebf2	NM_001089466.1	1889-1988	TCTGCAGACGTGTCTGTCAGTGTTATCCAGAGTTCTGCCCGTCACCACTCTGGACATCATGTGCTCGCTCTCCTGGAACCTGATTCGCTACTGCCTGCGG	83	82		srebf2	Danio rerio	NM_001089466.1:1888	T048

## Sheet: Isoform Coverage
	nCounter PlexSet Isoform Coverage
							RefSeq Version: 082414
	Customer Name	HUGO Gene	Probe NSID	Tot Isoforms	Isoforms Hit By Probe	# Hit	Isoforms Not Hit By Probe	# Not Hit
	acads	acads	NM_001003743.1:545	1	NM_001003743.1	1		0
	actb2	actb2	NM_181601.5:1667	1	NM_181601.5	1		0
	alas1	alas1	NM_201287.1:1099	1	NM_201287.1	1		0
	anxa1b	anxa1b	NM_181759.1:634	1	NM_181759.1	1		0
	atp5g3a	atp5g3a	NM_201176.1:30	1	NM_201176.1	1		0
	c3a.2	c3a.2	NM_131243.1:2624	5	NM_131243.1;XM_021478306.1	2	XM_009295218.1;XM_009295214.1;XM_009295211.1;XM_009295222.1	4
	c9	c9	NM_001024435.1:609	2	NM_001024435.1;NM_001327926.1	2	XM_005171868.2	1
	cbx7a	cbx7a	NM_001017853.1:1382	2	NM_001017853.1;XM_005171579.2	2		0
	cdk4	cdk4	NM_001077777.1:753	1	NM_001077777.1	1		0
	CYLDB	cyldb	XM_009306058.3:1240	0	XM_009306058.3	1		0
	diabloa	diabloa	NM_200346.1:545	1	NM_200346.1	1		0
	eif5a	eif5a	NM_213185.1:282	4	NM_213185.1;XM_005162776.1;XM_005162777.1;XM_005162775.1	4		0
	elovl2	elovl2	NM_001040362.1:361	2	NM_001040362.1;XM_005162571.2	2		0
	entpd3	entpd3	NM_001083581.1:1360	2	NM_001083581.1;XM_005157870.1	2		0
	fbxl3b	fbxl3b	NM_001006075.1:0	1	NM_001006075.1	1		0
	fbxo32	fbxo32	NM_200917.1:554	1	NM_200917.1	1		0
	fkbp5	fkbp5	NM_213149.1:1809	3	NM_213149.1;XM_009302537.1;XM_005166021.2;XM_021476795.1	4		0
	g6pca.2	g6pca.2	NM_001163806.1:591	1	NM_001163806.1	1		0
	gstm.1	gstm	NM_212676.1:442	1	NM_212676.1	1		0
	h1f0	h1f0	NM_199552.1:108	1	NM_199552.1	1		0
	h1fx	h1fx	NM_199276.1:228	1	NM_199276.1	1		0
	histh1l	histh1l	NM_001017660.2:134	1	NM_001017660.2	1		0
	hmgcra	hmgcra	NM_001079977.2:1774	2	NM_001079977.2;XM_005165515.2	2		0
	irf1b	irf1b	NM_205747.1:732	1	NM_205747.1	1		0
	irg1l	irg1l	NM_001077607.1:681	1	NM_001077607.1	1		0
	klf9	klf9	NM_001128729.1:914	1	NM_001128729.1;NM_001128729.1	2		0
	klhl38b	klhl38b	XM_686705.7:1285	1	XM_686705.7	1		0
	me1	me1	NM_001077338.1:596	4	NM_001077338.1;NM_001310037.1;XM_005158369.2;XM_017351366.1	4	XM_005158367.2;XM_009292463.1	2
	mpeg1.2	mpeg1.2	NM_001020586.2:1243	1	NM_001020586.2	1		0
	nfkbiaa	nfkbiaa	NM_213184.2:559	1	NM_213184.2	1		0
	nr1d2a	nr1d2a	NM_001130592.2:1177	1	NM_001130592.2	1		0
	nr3c1	nr3c1	NM_001020711.3:2539	2	NM_001020711.3;NM_001020711.3;NM_001020711.3	3	XM_005173120.2	1
	pck1	pck1	NM_214751.1:779	1	NM_214751.1;XM_021476798.1	2		0
	pdha1a	pdha1a	NM_213393.1:1666	2	NM_213393.1;XM_005165134.2	2		0
	per1a	per1a	NM_001030183.1:2525	4	NM_001030183.1;XM_021479187.1;XM_005172626.2;XM_005172627.2;XM_005172625.2;NM_001030183.1	6		0
	pfkmb	pfkmb	NM_001089417.2:1470	2	NM_001089417.2;XM_009302553.1	2		0
	pomca	pomca	NM_181438.3:848	1	NM_181438.3	1		0
	rhcga	rhcga	NM_001089577.1:634	1	NM_001089577.1	1		0
	riox2	riox2	XM_021479115.1:597	0	XM_021479115.1;XM_021479116.1;XM_021479117.1	3		0
	rpl13a	rpl13a	NM_212784.1:583	1	NM_212784.1;NM_212784.1	2		0
	shmt2	shmt2	NM_001123374.1:792	1	NM_001123374.1;NM_001123374.1;NM_001123374.1	3		0
	srebf2	srebf2	NM_001089466.1:1888	1	NM_001089466.1	1		0
	stat4	stat4	NM_001004510.1:696	4	NM_001004510.1;XM_005167881.2;XM_009304880.1;XM_005167880.2;XM_021478624.1	5		0
	tcn2	tcn2	NM_001123231.2:722	1	NM_001123231.2	1		0
	thy1	thy1	NM_001313770.1:530	3	NM_001313770.1;XM_021476017.1	2	NM_198065.1;XM_009301451.1;XM_009301450.1	3
	tsc22d3	tsc22d3	NM_001348480.1:238	1	NM_001348480.1;XM_009291019.1;XM_021480994.1	3	NM_200569.1	1
	UCP3	ucp3	NM_200353.2:877	2	NM_200353.2	1	XM_005169176.2	1
	uox	uox	NM_001002332.1:572	1	NM_001002332.1	1		0

## Sheet: Coffman_2_ProbeA_plate1
WellPosition	Name	Sequence	Comments
A01	NM_181601.5:1667_T001	CCAAATGTCTGGCACCGCCACGTTCCACACAGCTTTTACAATATGCCCTCAAGACCTAAGCGACAGCGTGACCTTGTTTCA	actb2
A02	NM_213185.1:282_T002	GAATCCCTCGCTGATGTCAACCAACTGGTAGTCATTTCTTTTGATGTTAGCATCCTCTTCTTTTCTTGGTGTTGAGAAGATGCTC	eif5a
A03	NM_212784.1:583_T003	ATCTCAACTTTCTTCTTGGAATAGCGCAGCTTGGCCTTTTCCACAATTCTGCGGGTTAGCAGGAAGGTTAGGGAAC	rpl13a
A04	NM_001128729.1:914_T004	TGTTGTGTCAGGTAGGAGGGACAGTCAAAATGCTTAAACACCAGCAGACACTGTTGAGATTATTGAGCTTCATCATGACCAGAAG	klf9
A05	NM_001020711.3:2539_T005	GAGCAGCGGTTTAACACTCCCATCTTTGAATTTTGGTAACTGGTTGCTGACAAAGACGCCTATCTTCCAGTTTGATCGGGAAACT	nr3c1
A06	NM_200353.2:877_T006	TGAGGTCGTATTTTAATATGAGATCCTTGATGATGTCGTAGGTGACCAGCCGAACCTAACTCCTCGCTACATTCCTATTGTTTTC	UCP3
A07	XM_009306058.3:1240_T007	AACTTCATCACATTCTCTGCTGGAACAAAGCCTGATCTGCGTAAACAGTTCCAATTTGGTTTTACTCCCCTCGATTATGCGGAGT	CYLDB
A08	NM_213184.2:559_T008	ATGAAGGCACGTGTGTCCGCTGTAGTTAGGGAAGGTAAGAATGGAACGCACTTTCGGGTTATATCTATCATTTACTTGACACCCT	nfkbiaa
A09	NM_001130592.2:1177_T009	GGAAAACTCTTCCCAGACTTCATGACCGGGTCTGGAGGCGTCAACAAACGCAACAGCCACTTTTTTTCCAAATTTTGCAAGAGCC	nr1d2a
A10	NM_001020586.2:1243_T010	GTTGACGGCAAGTAAAGTCACCAGTGTCTGGATTTCTTTGTGCAAATTCACACCGTGTGGACGGCAACTCAGAGATAACGCATAT	mpeg1.2
A11	NM_200346.1:545_T011	TTTACATTCTTCTAATCGATCACTAACCTCCACCCGCTGGCCAATGATGACCTGGAGTTTATGTATTGCCAACGAGTTTGTCTTT	diabloa
A12	NM_001089577.1:634_T012	GTCCAGTTTGGGTCGATAAAGAATCCATGATATTGTGAGGCCGTAATAGGCAGATAAGGTTGTTATTGTGGAGGATGTTACTACA	rhcga
B01	NM_001004510.1:696_T013	TGAACGCTGCTTCTTATCACAGCCACTTTATTGTCCAGAACTTTCTGCCTTCCTTCCTGTGTTCCAGCTACAAACTTAGAAAC	stat4
B02	NM_001030183.1:2525_T014	ACATGGTCATGTAGCTTGGAGGAAAAGATGTACCCACTGGAGCACCGTTGCATAAAATTGGTTTTGCCTTTCAGCAATTCAACTT	per1a
B03	NM_001163806.1:591_T015	GCCTGTTGAAAGCCTCGGCAACAATCATGCCTGAAATGACACCAGCGAAACTGGTCAAGACTTGCATGAGGACCCGCAAATTCCT	g6pca.2
B04	NM_205747.1:732_T016	GCCACTGCGAACTATCGCGCTCCAATTGCCGAGTGAGCTTTCGTTGGGACGCTTGAAGCGCAAGTAGAAAAC	irf1b
B05	NM_001017853.1:1382_T017	CTGTGAACTGTGTCGTTCACTTGGTCCTGACTAACTGTACATGTTTCTAACCAGCAGACCTGCAATATCAAAGTTATAAGCGCGT	cbx7a
B06	NM_001077607.1:681_T018	AAAGGAGGCGAGCACAGGCAGCAGCACTACCCAGACCTGCCAATGCACTCGATCTTGTCATTTTTTTGCG	irg1l
B07	NM_200917.1:554_T019	TTTGCTGATCATCGAGAACTTTCTGCACAACCCTTTCCAGAATGTTCATGCAAACTGGAGAGAGAAGTGAAGACGATTTAACCCA	fbxo32
B08	XM_686705.7:1285_T020	TGCATTGGCTTCCTGATTTCATTGTTAAGCCTCCTAGTACGTAAAGGATGCGATTGCTGCATTCCGCTCAACGCTTGAGGAAGTA	klhl38b
B09	NM_001079977.2:1774_T021	CAACGCCCACAGGAACTGGCATGTAACCGATGACGTTCTCACAGCATGTGCTGAGGCTGTTAAAGCTGTAGCAACTCTTCCACGA	hmgcra
B10	NM_001348480.1:238_T022	TCAGGCAGGTCAAATTTCCCCTGTGAGAGTCGGAGCTAGGACGCAAATCACTTGAAGAAGTGAAAGCGAG	tsc22d3
B11	NM_181438.3:848_T023	CTTCCTCGGTTGGTCTTTATGCATTACGTTTTTGAAGAGTGTGAGCCCACGCGATGACGTTCGTCAAGAGTCGCATAATCT	pomca
B12	NM_213149.1:1809_T024	AGAGCTGAAGCGTGCAGCATAGAGCTTTTACAGGTGGTCACAGAATTGCATTTGGAATGATGTGTACTGGGAATAAGACGACG	fkbp5
C01	NM_131243.1:2624_T025	CAACATTTACTGTTGTTCTGTATTTCCCTTTCTTACTGGCAGCACTGCAACACAAGAATCCCTGCTAGCTGAAGGAGGGTCAAAC	c3a.2
C02	NM_199552.1:108_T026	AGCTGTCAAAAACTCTTGGCGAGTTCCTTGAGAGGGATTTCTTGGACAGCCTTGACGTAGATTGCTATCAGGTTACGATGACTGC	h1f0
C03	NM_001024435.1:609_T027	CTTGTCTCATAGTGGAGAACTCCAACATTCCAGGGTAGTCGGCTTACAGATCGTGTGCTCATGACTTCCACAGACGT	c9
C04	NM_199276.1:228_T028	ACTTTCTTCGCTTCGTTGTAGATTTTGAAAAGCGACGAGCCGTTTTTCTCCTTGGAGGAGTTGATAGTGGTAAAACAACATTAGC	h1fx
C05	NM_181759.1:634_T029	ATCAGGACTGAAACAACAGTACCAATCCGATGCTCTCCTGCCTCGTATAGCCTACGTATATATCCAAGTGGTTATGTCCGACGGC	anxa1b
C06	NM_001313770.1:530_T030	TCTGACAACAGTGGGAAAGTGAGGAAGGCCAACAGGAACGCTACTCCACTCAGCAAGAAGGAGTATGGAACTTATAGCAAGAGAG	thy1
C07	NM_001083581.1:1360_T031	GAAAGTGCAAGCATATAGCCCAGGGACCAGGCTATACTGGTATTATTTACCACCCCTCCAAACGCATTCTTATTGGCAAATGGAA	entpd3
C08	NM_212676.1:442_T032	TGATGAAATCCACAAATGTGATCTTGTCCCCAGCAAACCACTTTCTGTCACCCGAAGCAATACTGTCGTCACTCTGTATGTCCGT	gstm.1
C09	NM_001002332.1:572_T033	CACATTTATCGTGTTGTAGCGCCATCTTGCATAGACAGAAGTACAGAAGACCGGGAATCGGCATTTCGCATTCTTAGGATCTAAA	uox
C10	NM_001089417.2:1470_T034	GCTGATTTCTTCAATCATATTAGCCGGCAGTGACCTCTTGGTTCCTAAAACCGATCTTCATAACGGACAAACTGAACGGGCCATT	pfkmb
C11	NM_001017660.2:134_T035	TGGAAGCAGCAACCGCCTTCACGATGAGGTCTGACACGCTGCGCTATGCAGACGAGCTGGCAGAGGAGAGAAATCA	histh1l
C12	NM_001077777.1:753_T036	ACTGATCCTCCGCCGGCAGACCGATCACCGCAAAGATCCATTCGCAACCATGTGAAGTAATGTGAGCGTACTT	cdk4
D01	NM_001123231.2:722_T037	TGAGCTTGTGGCTGACGTGTGTGCTAACTCTAACTCCGCTCACACACAAACACCAGTTAGCGTGGCGTATACCATGTTGTTAACA	tcn2
D02	NM_201287.1:1099_T038	GCTCTCGTAGATGTTTGGCGTCGTTGTGACGGAAGATAAACTTCTTGGCGCCTGAATCAATAGAACAATATCAGTTATGGCGGTG	alas1
D03	NM_001006075.1:0_T039	TAACGTTTCTCCACCGAGTAGCGCCCGTTCGCGGAAAATGGCGAAGTGTTCGGTTGTTAATATGACAGGCCGCTAAAGACGTTCT	fbxl3b
D04	NM_001077338.1:596_T040	TTCAGAAGTTCCTCTTTGTCTGTGCCGACGTCCAGCCGTCTCAGATGAGTGGGTTAATCAATCAAGTATG	me1
D05	NM_001040362.1:361_T041	CAACTTCGTCCAGTGCCTGACACTGAAGACGGTAACCTGCAGACCTGACACATTAGTAACGTCGGCAAGCACTTAGTCG	elovl2
D06	NM_001123374.1:792_T042	TAGAAGATAAGTCCCGCCCTGGAGCCTCGCAGTGATTTGTGTGTGCGTGAACCAGATTATGTATGGACGCGCAATAGATA	shmt2
D07	NM_213393.1:1666_T043	ACACACTTCTGCGGATATATAAAGCTGTGAATGTGTGAGCGCATGCATGTCATACGAAATTTGAGCAAGCAATTGAAGGCTTAGA	pdha1a
D08	NM_214751.1:779_T044	CAGTGAGTTTCCTCCGTATCCGCTGCCGAACGACACGATCTATCAGCTAATAGGGTCGGCTCAACAGTGTATCC	pck1
D09	NM_201176.1:30_T045	AGTGAGTTTATGAGCGGCCCGGGACTTCGAAAGCAGAGGTCGAACCTATCAATTCGTGACCCCGATCATCCAGTCCAGAA	atp5g3a
D10	XM_021479115.1:597_T046	CCGAAGAAACACTCCAGACGCTCCTGGATACGCCACAGCTCATCCTGAAACTTGAGCTCTAGGCCCAAAACGACCTTAATGGTCA	riox2
D11	NM_001003743.1:545_T047	TGTCTGTAGTGGCGAAGACGACGGTGGCAGAAGCATCCCTAGCCCAGATCCTACGAGATGAGCTACGTAACTA	acads
D12	NM_001089466.1:1888_T048	GAGTGGTGACGGGCAGAACTCTGGATAACACTGACAGACACGTCTGCAGACAAATGCACTCTATATGGAGGGAGAGTAGCTGGAT	srebf2

## Sheet: Coffman_2_ProbeB_plate1
WellPosition	Name	Sequence	Comments
A01	NM_181601.5:1667_ProbeB	CGAAAGCCATGACCTCCGATCACTCCATGTGCACTTTTATTGGAATTGAATTAGTCAGTGTACAGGTTGGCCCCA	actb2
A02	NM_213185.1:282_ProbeB	CGAAAGCCATGACCTCCGATCACTCCACACGCAAGTCCTCACGCACATCACCGTTGTCCATCATAAGAGAGAG	eif5a
A03	NM_212784.1:583_ProbeB	CGAAAGCCATGACCTCCGATCACTCTCTCAACGTTCTTTTCAGCCTGCTTAGTCAGCTTC	rpl13a
A04	NM_001128729.1:914_ProbeB	CGAAAGCCATGACCTCCGATCACTCACACGCCTGATATCTTACATCACCAACTCACTAGCAGAGACTCCTGAACG	klf9
A05	NM_001020711.3:2539_ProbeB	CGAAAGCCATGACCTCCGATCACTCATTTAAGGCATCGTGTCCTGCTGTTGGGAGGAGATTCATTTCTGGTGAAA	nr3c1
A06	NM_200353.2:877_ProbeB	CGAAAGCCATGACCTCCGATCACTCCCGAATGCAGCCGTGAAGTGACAGGGTAGGTTATCTGTCA	UCP3
A07	XM_009306058.3:1240_ProbeB	CGAAAGCCATGACCTCCGATCACTCCTGGATCTTTTTCTTCTGAAGCAAAAGATTTGCAGCCCAGTTGTTCACGA	CYLDB
A08	NM_213184.2:559_ProbeB	CGAAAGCCATGACCTCCGATCACTCCTGGACCAGACTCTCCACCATGGACAGGTAATTATTAATGGCTGCTAT	nfkbiaa
A09	NM_001130592.2:1177_ProbeB	CGAAAGCCATGACCTCCGATCACTCATCCGCTTAGCAAACTCTACAACCTCTCGAACGGCAGGGATGAAACTCCT	nr1d2a
A10	NM_001020586.2:1243_ProbeB	CGAAAGCCATGACCTCCGATCACTCATTATAACCCTGCTGTACGTTCTCAGAATGTAACCGAGTGGCACTGTATG	mpeg1.2
A11	NM_200346.1:545_ProbeB	CGAAAGCCATGACCTCCGATCACTCGCAGACAACTCGCAAATGTTGATGGCGTTCATCCAGTTTGACTCGAAGCG	diabloa
A12	NM_001089577.1:634_ProbeB	CGAAAGCCATGACCTCCGATCACTCCAAAGACATCGGAGTGGTAGACAGAGCCGTTCAGATGCTTGGCTTG	rhcga
B01	NM_001004510.1:696_ProbeB	CGAAAGCCATGACCTCCGATCACTCCAAAATCGTCTTGCATATCTTCAAGATACTTCACAGCCTGATCCAGCATC	stat4
B02	NM_001030183.1:2525_ProbeB	CGAAAGCCATGACCTCCGATCACTCGGAAGGATCAGTTCCCATCTGGGTTACTGAGAATGGTGAGGAAGTTGGAA	per1a
B03	NM_001163806.1:591_ProbeB	CGAAAGCCATGACCTCCGATCACTCGAGCGTGACGTTGAAGTAATTCTTTAGACTCGCACTGTAGATCCATTTCT	g6pca.2
B04	NM_205747.1:732_ProbeB	CGAAAGCCATGACCTCCGATCACTCACTTCATTGGCCAGGAACCCCTTTCCAAAGTTCTGCA	irf1b
B05	NM_001017853.1:1382_ProbeB	CGAAAGCCATGACCTCCGATCACTCGAGGTGTCCTTACCTTGCTTGGACAATATCTGCTTCACTA	cbx7a
B06	NM_001077607.1:681_ProbeB	CGAAAGCCATGACCTCCGATCACTCCAAAGATGCAGCGATGGCCAAAGCATTACTGGCTTGGTTGCGATCCAGAG	irg1l
B07	NM_200917.1:554_ProbeB	CGAAAGCCATGACCTCCGATCACTCCACAGAGACGCATACAGTGTCTGCAGAAGTTCTTTAATCGGCCGGACAT	fbxo32
B08	XM_686705.7:1285_ProbeB	CGAAAGCCATGACCTCCGATCACTCTCGCCACTGATTTGTTTTTAGAGAAAGCGTGTAGACTGTGTTGCTGGGTG	klhl38b
B09	NM_001079977.2:1774_ProbeB	CGAAAGCCATGACCTCCGATCACTCTGTCGCCATCGGGACCTGGAACTGCTTTCCATCCAATAAAAGAGGACCAG	hmgcra
B10	NM_001348480.1:238_ProbeB	CGAAAGCCATGACCTCCGATCACTCCAGGCCGATGGGTGAACGGCACTCCTCGTTTGACA	tsc22d3
B11	NM_181438.3:848_ProbeB	CGAAAGCCATGACCTCCGATCACTCCAAAACATCCCCCTATAACAACCTCTCCCCCTTAAAGCCACTCACTCATC	pomca
B12	NM_213149.1:1809_ProbeB	CGAAAGCCATGACCTCCGATCACTCAAACCTTTAGCTTTCGCCATCGATTAATGCAGCGGATGAATGCCAGTCGG	fkbp5
C01	NM_131243.1:2624_ProbeB	CGAAAGCCATGACCTCCGATCACTCCAGTGTCATTGGAACGATCACAAAGGAAACTGCTACGCTGGAGTCCTTGT	c3a.2
C02	NM_199552.1:108_ProbeB	CGAAAGCCATGACCTCCGATCACTCGTCTCAGCCATGGTCAGTCCTGGAAGATTTCACGAAAAAAACCGGGACTG	h1f0
C03	NM_001024435.1:609_ProbeB	CGAAAGCCATGACCTCCGATCACTCTTAAAGAGTGAATATCCTCATACATCTCCTTAGAGCTGCTCTCTTCCACC	c9
C04	NM_199276.1:228_ProbeB	CGAAAGCCATGACCTCCGATCACTCCAGATACATGCGTCCGTTCTTCTGGTCAAACCAGCTC	h1fx
C05	NM_181759.1:634_ProbeB	CGAAAGCCATGACCTCCGATCACTCACTGGAAAGTTTTGACCAACTGAGCATCACTCCTGGTTGTAAGAACATCA	anxa1b
C06	NM_001313770.1:530_ProbeB	CGAAAGCCATGACCTCCGATCACTCTTTGTGGGAGTAGAGTTATTTCAGGAGATCCAATTCATGCTCACAGAAGC	thy1
C07	NM_001083581.1:1360_ProbeB	CGAAAGCCATGACCTCCGATCACTCGTAGCTTGATGATTTTCCCTTCGGCTGGGATCATGTTG	entpd3
C08	NM_212676.1:442_ProbeB	CGAAAGCCATGACCTCCGATCACTCATCCAGGCATGCTGGCTCAAACATGCGATGCTGATCCAACAACTCATACA	gstm.1
C09	NM_001002332.1:572_ProbeB	CGAAAGCCATGACCTCCGATCACTCAACTTTTGAATGACGGTGTCCTTAACAGCTTTCCATGCAGCGTCAAATGC	uox
C10	NM_001089417.2:1470_ProbeB	CGAAAGCCATGACCTCCGATCACTCAATCCTCCAATGATGACCAGGGCATGGATGTTAAACTTGGCTATATTCAG	pfkmb
C11	NM_001017660.2:134_ProbeB	CGAAAGCCATGACCTCCGATCACTCCTTCAGAGCCGCTAGGGAAACTCCTTTGCGCTCGT	histh1l
C12	NM_001077777.1:753_ProbeB	CGAAAGCCATGACCTCCGATCACTCCTGAAGTTGTGGTGGGAAAGAGTGACGTCTGTGGGCC	cdk4
D01	NM_001123231.2:722_ProbeB	CGAAAGCCATGACCTCCGATCACTCAATGCATAAGGACTCTCCGTGTTTTATTTGTCCATGTTCCACAGCATGGA	tcn2
D02	NM_201287.1:1099_ProbeB	CGAAAGCCATGACCTCCGATCACTCCGTCTCAAAGGCCACAATCTTGGGAGTGGACGGATCGGATTTCTCCAGAA	alas1
D03	NM_001006075.1:0_ProbeB	CGAAAGCCATGACCTCCGATCACTCCTTTGAGTGTTTCTCCGGGAGTTTCTTGACCTAGT	fbxl3b
D04	NM_001077338.1:596_ProbeB	CGAAAGCCATGACCTCCGATCACTCTCCACGTACTCTTTTATGCCTCAAACCAATGTACAGTGGGTCC	me1
D05	NM_001040362.1:361_ProbeB	CGAAAGCCATGACCTCCGATCACTCCGAGAAATAGTACCACCATAGTACTTTTGCTACCCTGATATCTGCTTCAC	elovl2
D06	NM_001123374.1:792_ProbeB	CGAAAGCCATGACCTCCGATCACTCCATACATGATCTCTTTGCCCTTCTTATCAACCGAACGTACACCCTTACGG	shmt2
D07	NM_213393.1:1666_ProbeB	CGAAAGCCATGACCTCCGATCACTCAGGCTGCGTTTCACCAACACCTTGGCTAAAACACACATAAGCACACACAC	pdha1a
D08	NM_214751.1:779_ProbeB	CGAAAGCCATGACCTCCGATCACTCTGATGCGATGCGCAGAGCGAAGCACTTCTTCCCCAG	pck1
D09	NM_201176.1:30_ProbeB	CGAAAGCCATGACCTCCGATCACTCCAGGGCAGGTGTGGAGACGAACTTTGCGCAGGTGAACATCTTGAAATATG	atp5g3a
D10	XM_021479115.1:597_ProbeB	CGAAAGCCATGACCTCCGATCACTCTGGGCGCCGGCAGGGGTGATGTAGACATTAGAGCCCACCAGACAC	riox2
D11	NM_001003743.1:545_ProbeB	CGAAAGCCATGACCTCCGATCACTCTAGGAAGGCACTAATCCCCTTGTGTTTGAGGCTCT	acads
D12	NM_001089466.1:1888_ProbeB	CGAAAGCCATGACCTCCGATCACTCTAGCGAATCAGGTTCCAGGAGAGCGAGCACATGATGTCCA	srebf2
