# Supplementary material for: Loss of Krüppel-like factor 9 deregulates both physiological gene expression and development
Source: Sci Rep. 2023 Jul 28;13:12239. doi: 10.1038/s41598-023-39453-3 (PMC10382561; doi:10.1038/s41598-023-39453-3)
Supplement: Supplementary file 4 — Supplementary Table S2. [file 41598_2023_39453_MOESM4_ESM.xlsx]

## Sheet: qRT-PCR Primers
Primer	Sequence
rogdi_1_F	GACTCGAGCCCGTAACAGAC
rogdi_1_R	GTTAGGCTGCAGCACGTGTA
gngt1_F	CTGACCTGGATAAGGCGAAG
gngt1_R	GGGGGATTTTCTGTCCACTT
plpp1a_1_F	TCCTGATTGCTGCTTCTGTG
plpp1a_1_R	TGCGGGATCTCTGTCTCTTT
aebp1_F	AGTGGGAAAACAACCGTGAG
aebp1_R	CGCGTCTGAGAGGAGTAACC
lamb1a_1_F	CCTACAGCCCCAGAATTCAA
lamb1a_1_R	CTCCACTGCCTCTCCAGTTC
tbx1_F	CCCCACTCACCAGCTAATGT
tbx1_R	GTGTTCGTAGGTGGCTGGAT
col6a4a_F	TTCTCAACCGACTGCTTGTG
col6a4a_R	TCCTGCTGCCAGATACTGTG
Sema3d_F	CAGGAACGATGTTGGAGGTT
Sema3d_R	CGCACACTGCTGATCCTTTA
eif5a_F	GCTTCTGCCACTTACCCCAT
eif5a_R	GGTGAACCTTTGCATGACCG
