# Supplementary material for: Loss of Krüppel-like factor 9 deregulates both physiological gene expression and development
Source: Sci Rep. 2023 Jul 28;13:12239. doi: 10.1038/s41598-023-39453-3 (PMC10382561; doi:10.1038/s41598-023-39453-3)
Supplement: Supplementary file 5 — Supplementary Table S3. [file 41598_2023_39453_MOESM5_ESM.xlsx]

## Sheet: full table
GeneID	all	clipped_all_log2FC	symbol	cluster	p_val	avg_log2FC	pct.1	pct.2	p_val_adj	Log10[p_val_adj]	chromosome	start	end	strand	Cluster	Germ Layer	Tissue	Cell type	threshold passed
ENSDARG00000008407	0.0610168	0.0610168	tspan7b	5	9.60822e-296	1.10595	0.484	0.051	3.12459e-291	200	22	11440705	11493236	-1	c05	Ectoderm	Central Nervous System	Neuron	1
ENSDARG00000009553	-0.0297865	-0.0297865	gng3	5	3.63765e-226	2.06165	0.506	0.081	1.18296e-221	200	21	26697536	26707052	1	c05	Ectoderm	Central Nervous System	Neuron	1
ENSDARG00000014420	0.0423439	0.0423439	elavl3	5	7.20639e-249	2.1902	0.567	0.093	2.34352e-244	200	3	46800190	46818001	-1	c05	Ectoderm	Central Nervous System	Neuron	1
ENSDARG00000017673	0.0189441	0.0189441	nova2	5	1.76663e-214	1.72285	0.773	0.222	5.74509e-210	200	15	28685625	28766824	1	c05	Ectoderm	Central Nervous System	Neuron	1
ENSDARG00000023174	0.0319652	0.0319652	fez1	5	2.59462e-258	1.33045	0.516	0.071	8.43769e-254	200	10	31738501	31782616	-1	c05	Ectoderm	Central Nervous System	Neuron	1
ENSDARG00000031283	-0.000743757	-0.000743757	vamp1	5	2.28901e-239	1.72073	0.339	0.029	7.44385e-235	200	19	9460432	9472935	-1	c05	Ectoderm	Central Nervous System	Neuron	0
ENSDARG00000055455	0.0771437	0.0771437	gpm6aa	5	5.24093e-230	2.46851	0.735	0.193	1.70435e-225	200	14	36348549	36378494	-1	c05	Ectoderm	Central Nervous System	Neuron	1
ENSDARG00000057913	0.0626951	0.0626951	syt11a	5	0	1.29906	0.51	0.05	0	200	19	23982466	24034710	1	c05	Ectoderm	Central Nervous System	Neuron	1
ENSDARG00000102975	0.0401505	0.0401505	nsg2	5	1.7144e-278	1.63963	0.541	0.072	5.57524e-274	200	21	41256771	41305748	-1	c05	Ectoderm	Central Nervous System	Neuron	1
ENSDARG00000110528	0.0504181	0.0504181	sypa	5	3.66641e-216	0.98505	0.3	0.024	1.19232e-211	200	8	22930627	22953964	1	c05	Ectoderm	Central Nervous System	Neuron	0
ENSDARG00000056934	0.002348	0.002348	hepacama	5	1.23363e-212	1.34446	0.251	0.016	4.01176e-208	200	15	22311803	22325973	1	c05	Ectoderm	Central Nervous System	Neuron	0
ENSDARG00000045639	0.0018641	0.0018641	elavl4	5	5.22858e-206	2.22684	0.427	0.06	1.70034e-201	199.932	8	16004154	16117112	1	c05	Ectoderm	Central Nervous System	Neuron	1
ENSDARG00000098936	0.054905	0.054905	kif5aa	5	1.12266e-205	0.651657	0.257	0.018	3.65089e-201	199.865	9	265988	296169	-1	c05	Ectoderm	Central Nervous System	Neuron	0
ENSDARG00000104458	0.0656185	0.0656185	rnasekb	5	1.2219e-205	1.62077	0.761	0.22	3.97362e-201	199.855	10	22916113	22918214	-1	c05	Ectoderm	Central Nervous System	Neuron	1
ENSDARG00000000503	0.132987	0.132987	stx1b	5	7.34889e-201	1.28255	0.341	0.036	2.38986e-196	195.622	19	5158306	5254699	-1	c05	Ectoderm	Central Nervous System	Neuron	0
ENSDARG00000021143	-0.0197542	-0.0197542	rtn1b	5	1.8861e-198	1.64004	0.427	0.061	6.13359e-194	193.212	20	20637866	20696957	1	c05	Ectoderm	Central Nervous System	Neuron	1
ENSDARG00000006497	0.0519874	0.0519874	rtn1a	5	8.12822e-198	1.88977	0.757	0.226	2.6433e-193	192.578	13	31424586	31470439	-1	c05	Ectoderm	Central Nervous System	Neuron	1
ENSDARG00000045014	-0.0252587	-0.0252587	tuba2	5	1.36174e-197	0.771683	0.273	0.022	4.42839e-193	192.354	11	3336524	3343463	-1	c05	Ectoderm	Central Nervous System	Neuron	0
ENSDARG00000068745	0.126223	0.126223	map4l	5	1.66011e-192	1.02257	0.343	0.039	5.39866e-188	187.268	2	24177006	24252506	1	c05	Ectoderm	Central Nervous System	Neuron	0
ENSDARG00000059057	0.0740452	0.0740452	atpv0e2	5	2.43108e-190	1.43733	0.647	0.157	7.90586e-186	185.102	22	34701848	34707460	1	c05	Ectoderm	Central Nervous System	Neuron	1
ENSDARG00000036295	0.182027	0.182027	golga7ba	5	8.87509e-190	1.3118	0.4	0.055	2.88618e-185	184.54	1	54908895	54931913	1	c05	Ectoderm	Central Nervous System	Neuron	1
ENSDARG00000033234	0.0198665	0.0198665	stmn2a	5	1.81005e-184	1.0989	0.278	0.025	5.88628e-180	179.23	16	16165029	16182319	-1	c05	Ectoderm	Central Nervous System	Neuron	0
ENSDARG00000020708	0.0220261	0.0220261	mdkb	5	1.52719e-182	2.61374	0.796	0.277	4.96642e-178	177.304	25	7872135	7880878	1	c05	Ectoderm	Central Nervous System	Neuron	1
ENSDARG00000062797	0.0438175	0.0438175	nell2b	5	1.78906e-182	1.19902	0.282	0.026	5.81803e-178	177.235	4	14247693	14328997	-1	c05	Ectoderm	Central Nervous System	Neuron	0
ENSDARG00000036577	-0.000895292	-0.000895292	atp6v0cb	5	1.99151e-182	1.76495	0.612	0.147	6.4764e-178	177.189	24	39158283	39175750	1	c05	Ectoderm	Central Nervous System	Neuron	1
ENSDARG00000004023	0.0402187	0.0402187	isl1	5	2.24588e-181	1.05948	0.314	0.034	7.30359e-177	176.136	5	40728613	40734045	-1	c05	Ectoderm	Central Nervous System	Neuron	0
ENSDARG00000052769	0.0405735	0.0405735	glrbb	5	9.6074e-172	0.471309	0.184	0.01	3.12433e-167	166.505	14	35691889	35732221	1	c05	Ectoderm	Central Nervous System	Neuron	0
ENSDARG00000033655	0.155909	0.155909	stmn1b	5	1.77508e-171	2.59144	0.72	0.251	5.77254e-167	166.239	16	34523515	34527206	1	c05	Ectoderm	Central Nervous System	Neuron	1
ENSDARG00000051875	0.011281	0.011281	islr2	5	4.82748e-170	1.27464	0.253	0.022	1.5699e-165	164.804	25	22635166	22639133	-1	c05	Ectoderm	Central Nervous System	Neuron	0
ENSDARG00000004621	0.0323496	0.0323496	gpm6ab	5	5.05895e-169	2.19355	0.68	0.2	1.64517e-164	163.784	1	38649141	38756904	-1	c05	Ectoderm	Central Nervous System	Neuron	1
ENSDARG00000001994	0.0382035	0.0382035	stxbp1a	5	5.71473e-168	0.849068	0.249	0.022	1.85843e-163	162.731	21	13861589	13921022	1	c05	Ectoderm	Central Nervous System	Neuron	0
ENSDARG00000041323	-0.103148	-0.103148	csdc2a	5	4.26447e-167	0.668586	0.29	0.031	1.38681e-162	161.858	12	19099264	19103490	-1	c05	Ectoderm	Central Nervous System	Neuron	0
ENSDARG00000099203	0.0666157	0.0666157	atp1b2a	5	5.25374e-166	1.50239	0.484	0.097	1.70852e-161	160.767	23	44732863	44763861	1	c05	Ectoderm	Central Nervous System	Neuron	1
ENSDARG00000061149	0.173973	0.173973	nrn1lb	5	1.81036e-163	1.50422	0.237	0.02	5.88729e-159	158.23	7	29015846	29021757	-1	c05	Ectoderm	Central Nervous System	Neuron	0
ENSDARG00000061647	0.00455514	0.00455514	nrxn1a	5	6.65084e-161	0.676946	0.263	0.026	2.16285e-156	155.665	12	24342303	24640339	1	c05	Ectoderm	Central Nervous System	Neuron	0
ENSDARG00000018259	0.0652517	0.0652517	atp1a3a	5	1.15178e-160	1.26439	0.39	0.062	3.74559e-156	155.426	19	6328234	6385594	-1	c05	Ectoderm	Central Nervous System	Neuron	0
ENSDARG00000060711	0.0529935	0.0529935	sv2bb	5	1.01248e-159	0.757282	0.245	0.022	3.2926e-155	154.482	25	11034750	11088839	-1	c05	Ectoderm	Central Nervous System	Neuron	0
ENSDARG00000041071	-0.0348979	-0.0348979	jagn1a	5	1.79282e-157	0.489236	0.204	0.015	5.83025e-153	152.234	9	30108641	30111105	1	c05	Ectoderm	Central Nervous System	Neuron	0
ENSDARG00000098880	0.0462619	0.0462619	pclob	5	1.82601e-157	1.02563	0.247	0.023	5.93818e-153	152.226	18	9615147	9722291	1	c05	Ectoderm	Central Nervous System	Neuron	0
ENSDARG00000030265	0.0880767	0.0880767	scdb	5	2.40516e-157	0.473941	0.212	0.016	7.82157e-153	152.107	13	30007554	30028103	-1	c05	Ectoderm	Central Nervous System	Neuron	0
ENSDARG00000068701	0.0534834	0.0534834	gpr85	5	4.41741e-156	0.49047	0.218	0.017	1.43654e-151	150.843	4	6643421	6647605	1	c05	Ectoderm	Central Nervous System	Neuron	0
ENSDARG00000059945	0.0107665	0.0107665	sv2a	5	1.04529e-155	0.949735	0.216	0.017	3.39928e-151	150.469	16	46111849	46202705	1	c05	Ectoderm	Central Nervous System	Neuron	0
ENSDARG00000058117	0.0781828	0.0781828	snap25b	5	1.48468e-155	2.09903	0.508	0.115	4.82819e-151	150.316	17	12297984	12389259	-1	c05	Ectoderm	Central Nervous System	Neuron	1
ENSDARG00000105527	0.0628518	0.0628518	SMIM36	5	2.10936e-155	1.2004	0.22	0.018	6.85963e-151	150.164	12	32179211	32183255	-1	c05	Ectoderm	Central Nervous System	Neuron	0
ENSDARG00000036584	-0.0441052	-0.0441052	st8sia5	5	1.7032e-154	0.384212	0.135	0.005	5.5388e-150	149.257	21	5209476	5240595	1	c05	Ectoderm	Central Nervous System	Neuron	0
ENSDARG00000043448	0.0400839	0.0400839	itm2ca	5	2.6202e-154	0.625997	0.233	0.021	8.5209e-150	149.07	15	40008370	40028883	1	c05	Ectoderm	Central Nervous System	Neuron	0
ENSDARG00000036505	0.0338491	0.0338491	syt4	5	4.09042e-153	0.47415	0.176	0.01	1.3302e-148	147.876	7	23907692	23916118	1	c05	Ectoderm	Central Nervous System	Neuron	0
ENSDARG00000037588	0.0605957	0.0605957	bhlhe23	5	8.32217e-153	1.23778	0.214	0.017	2.70637e-148	147.568	23	17655790	17657348	-1	c05	Ectoderm	Central Nervous System	Neuron	0
ENSDARG00000103937	0.188043	0.188043	ndrg4	5	3.06071e-151	1.04784	0.347	0.052	9.95344e-147	146.002	25	13332280	13381854	-1	c05	Ectoderm	Central Nervous System	Neuron	0
ENSDARG00000002546	0.0184522	0.0184522	rundc3ab	5	1.03217e-150	0.372762	0.171	0.01	3.35662e-146	145.474	12	9817440	9840819	1	c05	Ectoderm	Central Nervous System	Neuron	0
ENSDARG00000003655	0.00243736	0.00243736	tmem59l	5	1.40001e-149	0.7892	0.288	0.035	4.55285e-145	144.342	22	21128113	21150845	-1	c05	Ectoderm	Central Nervous System	Neuron	0
ENSDARG00000056004	0.0520611	0.0520611	sprn	5	2.72053e-146	0.441125	0.165	0.009	8.84716e-142	141.053	13	21682770	21688176	-1	c05	Ectoderm	Central Nervous System	Neuron	0
ENSDARG00000030614	0.0525658	0.0525658	syt1a	5	1.77455e-145	1.09234	0.284	0.035	5.77085e-141	140.239	4	21129752	21315399	1	c05	Ectoderm	Central Nervous System	Neuron	0
ENSDARG00000020609	0.0538652	0.0538652	snap25a	5	1.75846e-144	1.10967	0.284	0.035	5.71852e-140	139.243	20	34913069	34956230	1	c05	Ectoderm	Central Nervous System	Neuron	0
ENSDARG00000099283	0.0110699	0.0110699	epb41a	5	1.67872e-143	1.34769	0.539	0.138	5.4592e-139	138.263	19	13639486	13774502	-1	c05	Ectoderm	Central Nervous System	Neuron	1
ENSDARG00000094730	0.0504381	0.0504381	acbd7	5	3.51129e-143	1.31367	0.431	0.085	1.14187e-138	137.942	16	28596555	28599328	1	c05	Ectoderm	Central Nervous System	Neuron	1
ENSDARG00000032126	-0.00172838	-0.00172838	scg5	5	2.47677e-142	0.557313	0.227	0.021	8.05446e-138	137.094	20	29471151	29475172	-1	c05	Ectoderm	Central Nervous System	Neuron	0
ENSDARG00000089877	-0.0135579	-0.0135579	si:dkeyp-75h12.5	5	2.06591e-141	1.07138	0.533	0.134	6.71834e-137	136.173	7	24485048	24491897	-1	c05	Ectoderm	Central Nervous System	Neuron	1
ENSDARG00000019945	0.0584575	0.0584575	ptprdb	5	3.91522e-141	0.497294	0.171	0.011	1.27323e-136	135.895	1	19122920	19237612	-1	c05	Ectoderm	Central Nervous System	Neuron	0
ENSDARG00000076170	0.198584	0.198584	pcsk1nl	5	8.33931e-141	0.730887	0.21	0.018	2.71194e-136	135.567	8	7359294	7379391	1	c05	Ectoderm	Central Nervous System	Neuron	0
ENSDARG00000077608	0.151846	0.151846	gpr137bb	5	1.43829e-140	0.362812	0.147	0.007	4.67732e-136	135.33	11	44526892	44543082	-1	c05	Ectoderm	Central Nervous System	Neuron	0
ENSDARG00000039647	0.0309056	0.0309056	slc6a1b	5	4.36461e-138	1.93328	0.231	0.023	1.41937e-133	132.848	11	997100	1024483	-1	c05	Ectoderm	Central Nervous System	Neuron	0
ENSDARG00000056725	0.0624014	0.0624014	hmgb3a	5	2.56966e-137	1.60727	0.894	0.519	8.35655e-133	132.078	7	25913225	25918281	1	c05	Ectoderm	Central Nervous System	Neuron	1
ENSDARG00000038574	0.0754028	0.0754028	scg2b	5	4.69789e-137	0.971049	0.18	0.013	1.52775e-132	131.816	2	47581997	47585197	1	c05	Ectoderm	Central Nervous System	Neuron	0
ENSDARG00000016301	-0.041977	-0.041977	zgc:65894	5	8.4988e-137	0.9259	0.29	0.039	2.76381e-132	131.558	1	56217388	56223913	-1	c05	Ectoderm	Central Nervous System	Neuron	0
ENSDARG00000014273	0.0984553	0.0984553	camk2d2	5	3.65704e-136	0.551498	0.178	0.013	1.18927e-131	130.925	1	14163506	14234076	-1	c05	Ectoderm	Central Nervous System	Neuron	0
ENSDARG00000036501	0.0572107	0.0572107	rab39bb	5	4.11637e-136	0.451415	0.216	0.02	1.33864e-131	130.873	7	23875269	23884894	1	c05	Ectoderm	Central Nervous System	Neuron	0
ENSDARG00000056122	-0.0311015	-0.0311015	gdi1	5	1.87267e-134	0.732274	0.343	0.056	6.08991e-130	129.215	23	26063149	26077038	-1	c05	Ectoderm	Central Nervous System	Neuron	0
ENSDARG00000035715	0.0428085	0.0428085	marcksl1b	5	2.08702e-134	2.1709	0.88	0.502	6.78699e-130	129.168	19	29798064	29800812	1	c05	Ectoderm	Central Nervous System	Neuron	1
ENSDARG00000052016	-0.0463343	-0.0463343	cabp2a	5	2.64089e-132	1.18779	0.202	0.018	8.58819e-128	127.066	1	44127292	44141442	1	c05	Ectoderm	Central Nervous System	Neuron	0
ENSDARG00000059601	-0.00201817	-0.00201817	map1aa	5	2.7152e-132	0.752071	0.208	0.019	8.82985e-128	127.054	7	52830254	52876683	-1	c05	Ectoderm	Central Nervous System	Neuron	0
ENSDARG00000011141	-0.00593797	-0.00593797	dpysl5a	5	3.98773e-132	0.894919	0.29	0.04	1.29681e-127	126.887	17	36898874	36936856	-1	c05	Ectoderm	Central Nervous System	Neuron	0
ENSDARG00000015314	0.0166033	0.0166033	zc4h2	5	9.06674e-132	1.4596	0.649	0.237	2.9485e-127	126.53	5	22073710	22082918	-1	c05	Ectoderm	Central Nervous System	Neuron	1
ENSDARG00000055216	0.0711772	0.0711772	tuba1c	5	4.83072e-131	2.04836	0.747	0.323	1.57095e-126	125.804	23	35690657	35694461	-1	c05	Ectoderm	Central Nervous System	Neuron	1
ENSDARG00000036058	0.0507292	0.0507292	gnao1b	5	6.30714e-130	2.04202	0.341	0.059	2.05108e-125	124.688	7	29133321	29144547	1	c05	Ectoderm	Central Nervous System	Neuron	0
ENSDARG00000071658	0.111864	0.111864	ywhag2	5	6.30881e-130	1.17119	0.382	0.075	2.05163e-125	124.688	15	15348490	15357178	-1	c05	Ectoderm	Central Nervous System	Neuron	0
ENSDARG00000099257	0.160503	0.160503	si:ch73-119p20.1	5	5.21024e-127	0.429677	0.141	0.008	1.69437e-122	121.771	7	13375565	13381129	-1	c05	Ectoderm	Central Nervous System	Neuron	0
ENSDARG00000019702	0.0877565	0.0877565	aldocb	5	2.61713e-126	1.98672	0.641	0.234	8.5109e-122	121.07	21	39608637	39639954	-1	c05	Ectoderm	Central Nervous System	Neuron	1
ENSDARG00000037921	0.00746404	0.00746404	gng13b	5	9.80078e-126	1.29693	0.324	0.054	3.18721e-121	120.497	3	35589212	35602233	-1	c05	Ectoderm	Central Nervous System	Neuron	0
ENSDARG00000006747	0.0412122	0.0412122	tmem178b	5	2.01117e-125	0.748343	0.28	0.04	6.54034e-121	120.184	4	12111154	12239160	1	c05	Ectoderm	Central Nervous System	Neuron	0
ENSDARG00000037997	-0.0549074	-0.0549074	tubb5	5	2.0213e-125	1.87992	0.396	0.084	6.57326e-121	120.182	16	10318893	10327620	1	c05	Ectoderm	Central Nervous System	Neuron	0
ENSDARG00000097322	0.0556136	0.0556136	si:dkey-81l17.6	5	1.41807e-124	0.74954	0.333	0.058	4.61156e-120	119.336	3	16064878	16068236	-1	c05	Ectoderm	Central Nervous System	Neuron	0
ENSDARG00000056175	0.0310225	0.0310225	scrt2	5	2.65483e-124	0.710073	0.229	0.025	8.63352e-120	119.064	8	28527776	28534245	1	c05	Ectoderm	Central Nervous System	Neuron	0
ENSDARG00000016676	0.0323402	0.0323402	gnao1a	5	4.77637e-124	0.652089	0.288	0.042	1.55328e-119	118.809	18	22793465	22975655	1	c05	Ectoderm	Central Nervous System	Neuron	0
ENSDARG00000043932	0.0702148	0.0702148	stmn4l	5	7.46202e-124	0.535766	0.173	0.014	2.42665e-119	118.615	17	12698532	12711195	1	c05	Ectoderm	Central Nervous System	Neuron	0
ENSDARG00000061918	0.0249741	0.0249741	cplx2	5	2.12166e-123	0.484593	0.184	0.016	6.89964e-119	118.161	14	25534604	25577094	-1	c05	Ectoderm	Central Nervous System	Neuron	0
ENSDARG00000024785	0.0117923	0.0117923	ctnna2	5	3.20448e-123	0.504959	0.259	0.034	1.0421e-118	117.982	1	42224769	43039672	1	c05	Ectoderm	Central Nervous System	Neuron	0
ENSDARG00000028066	0.0614159	0.0614159	diras1a	5	8.376e-123	0.535249	0.186	0.016	2.72388e-118	117.565	11	7324704	7341807	1	c05	Ectoderm	Central Nervous System	Neuron	0
ENSDARG00000059311	0.115109	0.115109	dpysl5b	5	3.02292e-122	0.654438	0.237	0.029	9.83053e-118	117.007	4	798696	815871	-1	c05	Ectoderm	Central Nervous System	Neuron	0
ENSDARG00000099970	0.0837442	0.0837442	CR383676.1	5	3.14874e-122	1.16013	1	1	1.02397e-117	116.99	14	45631236	45638712	-1	c05	Ectoderm	Central Nervous System	Neuron	1
ENSDARG00000071026	-0.474131	-0.474131	mllt11	5	1.22483e-121	1.03755	0.322	0.055	3.98314e-117	116.4	19	7445644	7450796	-1	c05	Ectoderm	Central Nervous System	Neuron	0
ENSDARG00000086288	0.0810964	0.0810964	scg3	5	1.17493e-120	1.04825	0.406	0.086	3.82087e-116	115.418	18	39434589	39473055	-1	c05	Ectoderm	Central Nervous System	Neuron	1
ENSDARG00000055874	0.0327206	0.0327206	cpe	5	1.23135e-120	1.05393	0.449	0.105	4.00436e-116	115.397	1	20839482	20911297	-1	c05	Ectoderm	Central Nervous System	Neuron	1
ENSDARG00000060481	0.00877365	0.00877365	atl1	5	1.28214e-120	0.301007	0.141	0.008	4.16951e-116	115.38	13	36764715	36784400	1	c05	Ectoderm	Central Nervous System	Neuron	0
ENSDARG00000056877	0.0742129	0.0742129	vamp2	5	1.50087e-119	0.871311	0.329	0.057	4.88083e-115	114.312	10	22838364	22845485	-1	c05	Ectoderm	Central Nervous System	Neuron	0
ENSDARG00000090035	-0.00913702	-0.00913702	rtn4r	5	4.67775e-119	0.429489	0.151	0.01	1.52121e-114	113.818	5	10765611	10946379	-1	c05	Ectoderm	Central Nervous System	Neuron	0
ENSDARG00000071860	0.0434321	0.0434321	nrn1a	5	5.72609e-119	0.622552	0.173	0.014	1.86212e-114	113.73	24	2519761	2524955	1	c05	Ectoderm	Central Nervous System	Neuron	0
ENSDARG00000062323	0.0187506	0.0187506	adam23a	5	6.19274e-119	0.334765	0.139	0.008	2.01388e-114	113.696	6	13136602	13188667	-1	c05	Ectoderm	Central Nervous System	Neuron	0
ENSDARG00000056084	0.069914	0.069914	igsf21b	5	9.93386e-119	0.466609	0.133	0.007	3.23049e-114	113.491	23	21638258	21661916	1	c05	Ectoderm	Central Nervous System	Neuron	0
ENSDARG00000069981	-0.0453933	-0.0453933	cspg5a	5	1.10975e-118	0.916091	0.369	0.074	3.60891e-114	113.443	16	42319438	42390640	-1	c05	Ectoderm	Central Nervous System	Neuron	0
ENSDARG00000027740	0.0498041	0.0498041	adcyap1b	5	1.19797e-117	1.27262	0.241	0.031	3.89581e-113	112.409	2	31296644	31302619	-1	c05	Ectoderm	Central Nervous System	Neuron	0
ENSDARG00000098368	0.0388426	0.0388426	aplp1	5	5.68605e-117	0.839852	0.322	0.058	1.8491e-112	111.733	15	37105986	37231035	1	c05	Ectoderm	Central Nervous System	Neuron	0
ENSDARG00000025034	0.0478668	0.0478668	syngr3b	5	1.15892e-116	0.428644	0.145	0.01	3.76882e-112	111.424	1	8415983	8428761	-1	c05	Ectoderm	Central Nervous System	Neuron	0
ENSDARG00000019179	0.119549	0.119549	lrit1a	5	3.12058e-116	0.745535	0.143	0.009	1.01481e-111	110.994	13	29462249	29467558	1	c05	Ectoderm	Central Nervous System	Neuron	0
ENSDARG00000101967	0.094883	0.094883	sult4a1	5	8.77219e-116	0.42551	0.159	0.012	2.85272e-111	110.545	4	8797197	8810740	1	c05	Ectoderm	Central Nervous System	Neuron	0
ENSDARG00000023445	0.0545609	0.0545609	atp2b3b	5	1.78142e-115	0.404656	0.135	0.008	5.79319e-111	110.237	23	19834215	19953089	-1	c05	Ectoderm	Central Nervous System	Neuron	0
ENSDARG00000070537	-0.0235304	-0.0235304	stmn2b	5	3.09074e-115	1.05374	0.255	0.036	1.00511e-110	109.998	19	31771270	31790551	1	c05	Ectoderm	Central Nervous System	Neuron	0
ENSDARG00000027394	0.0439653	0.0439653	si:ch211-150g13.3	5	1.50271e-114	0.323738	0.167	0.014	4.88681e-110	109.311	7	32722227	32749591	1	c05	Ectoderm	Central Nervous System	Neuron	0
ENSDARG00000099744	-0.056254	-0.056254	gap43	5	6.85345e-114	1.01081	0.235	0.031	2.22874e-109	108.652	15	47161917	47176151	1	c05	Ectoderm	Central Nervous System	Neuron	0
ENSDARG00000061817	0.00390535	0.00390535	kif1aa	5	5.24654e-113	0.503911	0.206	0.023	1.70617e-108	107.768	6	27146671	27273027	1	c05	Ectoderm	Central Nervous System	Neuron	0
ENSDARG00000056740	0.0607984	0.0607984	tmeff1b	5	6.40584e-113	1.16206	0.551	0.178	2.08318e-108	107.681	24	33708804	33756003	-1	c05	Ectoderm	Central Nervous System	Neuron	1
ENSDARG00000091579	0.0324894	0.0324894	si:ch211-66e2.5	5	9.49432e-111	1.15947	0.214	0.026	3.08755e-106	105.51	3	46457450	46473737	1	c05	Ectoderm	Central Nervous System	Neuron	0
ENSDARG00000004358	0.0296598	0.0296598	gnb3a	5	5.32221e-110	0.975055	0.204	0.023	1.73078e-105	104.762	16	12022543	12049762	1	c05	Ectoderm	Central Nervous System	Neuron	0
ENSDARG00000030106	-0.128362	-0.128362	stmn4	5	6.93962e-110	0.611529	0.173	0.016	2.25677e-105	104.647	20	34773646	34868814	-1	c05	Ectoderm	Central Nervous System	Neuron	0
ENSDARG00000100722	0.125052	0.125052	si:ch211-160f23.7	5	4.7769e-109	0.538994	0.127	0.008	1.55345e-104	103.809	17	27176243	27183448	1	c05	Ectoderm	Central Nervous System	Neuron	0
ENSDARG00000013414	0.050296	0.050296	lin7a	5	6.51077e-109	1.24811	0.314	0.059	2.1173e-104	103.674	4	21751762	21851473	-1	c05	Ectoderm	Central Nervous System	Neuron	0
ENSDARG00000087616	0.0495748	0.0495748	maptb	5	1.64829e-108	0.554257	0.2	0.022	5.36023e-104	103.271	3	22158024	22216771	-1	c05	Ectoderm	Central Nervous System	Neuron	0
ENSDARG00000031720	0.0588997	0.0588997	clstn1	5	1.7912e-108	0.976523	0.469	0.128	5.825e-104	103.235	23	29580584	29668286	-1	c05	Ectoderm	Central Nervous System	Neuron	1
ENSDARG00000031317	-0.0757613	-0.0757613	ppdpfb	5	2.81678e-108	1.53032	0.984	0.908	9.16018e-104	103.038	23	17427838	17429775	-1	c05	Ectoderm	Central Nervous System	Neuron	1
ENSDARG00000022176	-0.0199699	-0.0199699	IGLON5	5	8.5926e-108	0.546278	0.212	0.026	2.79431e-103	102.554	16	50434668	50824469	1	c05	Ectoderm	Central Nervous System	Neuron	0
ENSDARG00000111102	0.11596	0.11596	camk2n2	5	9.30668e-108	0.457987	0.157	0.013	3.02653e-103	102.519	24	25692802	25695056	1	c05	Ectoderm	Central Nervous System	Neuron	0
ENSDARG00000019856	-0.0135475	-0.0135475	atp1a1b	5	1.84464e-106	2.31797	0.443	0.121	5.99876e-102	101.222	9	35901554	35922201	1	c05	Ectoderm	Central Nervous System	Neuron	1
ENSDARG00000024744	-0.043567	-0.043567	dpp6b	5	2.81242e-106	0.42694	0.143	0.011	9.146e-102	101.039	2	12406713	12632761	-1	c05	Ectoderm	Central Nervous System	Neuron	0
ENSDARG00000033201	-0.132914	-0.132914	zgc:101840	5	3.38936e-106	0.671629	0.245	0.035	1.10222e-101	100.958	20	9428965	9462449	-1	c05	Ectoderm	Central Nervous System	Neuron	0
ENSDARG00000068995	0.0619446	0.0619446	h2afx1	5	3.43787e-106	1.62106	0.912	0.721	1.118e-101	100.952	10	29816681	29817589	1	c05	Ectoderm	Central Nervous System	Neuron	1
ENSDARG00000045945	0.06303	0.06303	syn2a	5	3.49452e-106	0.398776	0.133	0.009	1.13642e-101	100.944	23	4751959	4775446	-1	c05	Ectoderm	Central Nervous System	Neuron	0
ENSDARG00000104945	0.00569247	0.00569247	sncb	5	4.41933e-106	1.02823	0.324	0.062	1.43717e-101	100.842	14	50770537	50804016	1	c05	Ectoderm	Central Nervous System	Neuron	0
ENSDARG00000098832	-0.0593072	-0.0593072	fam168a	5	2.02528e-105	1.06248	0.676	0.291	6.58621e-101	100.181	18	2837563	2935695	1	c05	Ectoderm	Central Nervous System	Neuron	1
ENSDARG00000036344	0.0898333	0.0898333	calb2b	5	2.67913e-105	1.69341	0.253	0.039	8.71254e-101	100.06	7	24681278	24699985	-1	c05	Ectoderm	Central Nervous System	Neuron	0
ENSDARG00000021113	-0.0183144	-0.0183144	ptmaa	5	2.64577e-104	1.62159	0.961	0.83	8.60403e-100	99.0653	6	29754141	29795029	1	c05	Ectoderm	Central Nervous System	Neuron	1
ENSDARG00000034668	0.0587483	0.0587483	celf3a	5	5.6506e-104	0.59686	0.306	0.057	1.83757e-99	98.7358	19	8816657	8880688	-1	c05	Ectoderm	Central Nervous System	Neuron	0
ENSDARG00000102879	-0.0416467	-0.0416467	myt1b	5	7.01869e-102	0.461811	0.206	0.025	2.28248e-97	96.6416	23	7762033	7826849	-1	c05	Ectoderm	Central Nervous System	Neuron	0
ENSDARG00000045316	0.0604295	0.0604295	map7d2b	5	2.65269e-101	0.437384	0.161	0.015	8.62653e-97	96.0642	24	24118193	24163201	-1	c05	Ectoderm	Central Nervous System	Neuron	0
ENSDARG00000101584	0.0054128	0.0054128	CU467822.1	5	7.91885e-101	1.10317	0.367	0.084	2.57521e-96	95.5892	7	14353922	14381369	-1	c05	Ectoderm	Central Nervous System	Neuron	0
ENSDARG00000001889	-0.0826886	-0.0826886	tuba1a	5	1.88517e-100	1.65944	0.59	0.217	6.13058e-96	95.2125	23	35708730	35711398	1	c05	Ectoderm	Central Nervous System	Neuron	1
ENSDARG00000060112	0.209555	0.209555	sybu	5	4.33212e-100	0.635644	0.173	0.018	1.40881e-95	94.8511	16	39146696	39168840	1	c05	Ectoderm	Central Nervous System	Neuron	0
ENSDARG00000013087	-0.0280457	-0.0280457	ndrg3a	5	5.97843e-100	1.47291	0.549	0.192	1.94419e-95	94.7113	11	25064519	25140425	1	c05	Ectoderm	Central Nervous System	Neuron	1
ENSDARG00000052567	0.0151985	0.0151985	tmem35	5	8.6742e-100	0.580603	0.349	0.075	2.82085e-95	94.5496	14	41276307	41285392	-1	c05	Ectoderm	Central Nervous System	Neuron	0
ENSDARG00000090872	-0.0110856	-0.0110856	si:dkey-276j7.1	5	2.46203e-99	1.19405	0.608	0.248	8.00653e-95	94.0966	6	12299188	12314488	-1	c05	Ectoderm	Central Nervous System	Neuron	1
ENSDARG00000043257	0.128955	0.128955	ckbb	5	2.83044e-99	1.62487	0.843	0.533	9.2046e-95	94.036	20	20816747	20821789	-1	c05	Ectoderm	Central Nervous System	Neuron	1
ENSDARG00000091683	0.00559176	0.00559176	cnrip1a	5	4.19019e-99	0.507199	0.227	0.032	1.36265e-94	93.8656	1	51593884	51606552	-1	c05	Ectoderm	Central Nervous System	Neuron	0
ENSDARG00000077228	0.0252491	0.0252491	ntrk3a	5	8.21952e-99	0.431286	0.141	0.011	2.67299e-94	93.573	25	11795683	12203961	-1	c05	Ectoderm	Central Nervous System	Neuron	0
ENSDARG00000060637	-0.00270237	-0.00270237	clstn2	5	1.69447e-97	0.616205	0.153	0.014	5.5104e-93	92.2588	2	39108339	39555667	1	c05	Ectoderm	Central Nervous System	Neuron	0
ENSDARG00000053559	0.0729683	0.0729683	tspan3b	5	1.8416e-97	0.391649	0.176	0.019	5.9889e-93	92.2227	7	30075245	30082931	-1	c05	Ectoderm	Central Nervous System	Neuron	0
ENSDARG00000062693	0.0357396	0.0357396	nrxn3b	5	1.92898e-97	0.312252	0.118	0.008	6.27303e-93	92.2025	20	5563042	5965307	1	c05	Ectoderm	Central Nervous System	Neuron	0
ENSDARG00000054683	0.00393667	0.00393667	prdm8b	5	3.13336e-97	0.526711	0.155	0.015	1.01897e-92	91.9918	5	39504136	39508958	1	c05	Ectoderm	Central Nervous System	Neuron	0
ENSDARG00000060639	0.019037	0.019037	apba2b	5	8.05438e-97	0.300114	0.165	0.017	2.61929e-92	91.5818	7	30787903	30915965	1	c05	Ectoderm	Central Nervous System	Neuron	0
ENSDARG00000014053	0.00895111	0.00895111	olfm1b	5	1.20307e-96	1.25213	0.371	0.09	3.9124e-92	91.4076	21	6751405	6813561	1	c05	Ectoderm	Central Nervous System	Neuron	0
ENSDARG00000038559	0.294542	0.294542	h1f0	5	4.73132e-95	1.41671	0.855	0.531	1.53863e-90	89.8129	24	37567029	37568359	-1	c05	Ectoderm	Central Nervous System	Neuron	1
ENSDARG00000014287	-0.04294	-0.04294	eno2	5	4.83517e-95	0.574439	0.176	0.02	1.5724e-90	89.8034	19	5072918	5090732	1	c05	Ectoderm	Central Nervous System	Neuron	0
ENSDARG00000070498	0.0125213	0.0125213	phyhiplb	5	6.39329e-95	0.637102	0.198	0.026	2.0791e-90	89.6821	12	7445595	7513794	1	c05	Ectoderm	Central Nervous System	Neuron	0
ENSDARG00000053358	0.0469141	0.0469141	basp1	5	7.08231e-95	0.736428	0.302	0.06	2.30317e-90	89.6377	2	42724404	42748657	1	c05	Ectoderm	Central Nervous System	Neuron	0
ENSDARG00000009106	0.0926587	0.0926587	serinc1	5	6.043e-94	1.27249	0.731	0.407	1.96518e-89	88.7066	20	40457599	40472519	1	c05	Ectoderm	Central Nervous System	Neuron	1
ENSDARG00000033009	-0.0909737	-0.0909737	h3f3c	5	7.1861e-94	1.14366	0.963	0.856	2.33692e-89	88.6314	5	36944533	36949476	-1	c05	Ectoderm	Central Nervous System	Neuron	1
ENSDARG00000007654	0.0498039	0.0498039	nsfa	5	7.7855e-94	0.792287	0.257	0.044	2.53184e-89	88.5966	3	34766989	34801041	-1	c05	Ectoderm	Central Nervous System	Neuron	0
ENSDARG00000039650	0.0509389	0.0509389	itm2cb	5	7.92468e-94	0.919003	0.331	0.073	2.57711e-89	88.5889	2	48284464	48298985	-1	c05	Ectoderm	Central Nervous System	Neuron	0
ENSDARG00000011370	0.0066316	0.0066316	fyna	5	8.27614e-94	0.528649	0.288	0.054	2.6914e-89	88.57	17	15502964	15528597	-1	c05	Ectoderm	Central Nervous System	Neuron	0
ENSDARG00000053130	0.0258582	0.0258582	pcp4a	5	1.1759e-93	0.977992	0.243	0.04	3.82403e-89	88.4175	10	38969429	39011514	-1	c05	Ectoderm	Central Nervous System	Neuron	0
ENSDARG00000104664	0.0571375	0.0571375	dclk1b	5	1.59224e-92	0.31502	0.141	0.012	5.17797e-88	87.2858	15	32821392	32891268	1	c05	Ectoderm	Central Nervous System	Neuron	0
ENSDARG00000062326	-0.0268126	-0.0268126	hmgn7	5	1.98288e-92	0.974011	0.971	0.855	6.44833e-88	87.1906	5	22969635	22972775	1	c05	Ectoderm	Central Nervous System	Neuron	1
ENSDARG00000090213	0.0304635	0.0304635	rheb	5	2.58918e-92	0.624013	0.333	0.074	8.42e-88	87.0747	24	41316714	41320037	-1	c05	Ectoderm	Central Nervous System	Neuron	0
ENSDARG00000043446	0.109946	0.109946	efhd1	5	4.05617e-92	1.39197	0.322	0.071	1.31907e-87	86.8797	15	40188076	40212204	1	c05	Ectoderm	Central Nervous System	Neuron	0
ENSDARG00000087636	0.0231351	0.0231351	hmgn6	5	6.04854e-92	1.20421	0.957	0.809	1.96698e-87	86.7062	14	9421510	9428248	1	c05	Ectoderm	Central Nervous System	Neuron	1
ENSDARG00000101735	0.0537759	0.0537759	chn1	5	7.12054e-92	0.723259	0.263	0.048	2.3156e-87	86.6353	9	2393764	2487171	1	c05	Ectoderm	Central Nervous System	Neuron	0
ENSDARG00000070467	0.0901078	0.0901078	lactbl1b	5	1.00402e-91	0.451804	0.131	0.011	3.26507e-87	86.4861	11	28127199	28157129	-1	c05	Ectoderm	Central Nervous System	Neuron	0
ENSDARG00000007663	0.0408107	0.0408107	amph	5	1.07981e-91	0.426632	0.18	0.021	3.51153e-87	86.4545	2	31891335	31937005	-1	c05	Ectoderm	Central Nervous System	Neuron	0
ENSDARG00000101766	-0.0529543	-0.0529543	ptmab	5	1.13034e-91	1.37569	0.982	0.943	3.67585e-87	86.4346	2	5131964	5135125	-1	c05	Ectoderm	Central Nervous System	Neuron	1
ENSDARG00000020798	0.101748	0.101748	necap1	5	1.22443e-91	0.722045	0.276	0.052	3.98186e-87	86.3999	19	10396042	10408029	1	c05	Ectoderm	Central Nervous System	Neuron	0
ENSDARG00000045447	0.00239142	0.00239142	slc35g2b	5	1.54418e-91	0.387291	0.157	0.016	5.02166e-87	86.2992	24	3413854	3419998	-1	c05	Ectoderm	Central Nervous System	Neuron	0
ENSDARG00000036375	0.000294099	0.000294099	cyfip2	5	1.87742e-91	0.541682	0.302	0.062	6.10536e-87	86.2143	14	33982007	34044452	-1	c05	Ectoderm	Central Nervous System	Neuron	0
ENSDARG00000028485	0.181837	0.181837	cabp5b	5	2.09511e-91	1.61254	0.204	0.029	6.81331e-87	86.1666	3	15296824	15317392	1	c05	Ectoderm	Central Nervous System	Neuron	0
ENSDARG00000042948	0.0663226	0.0663226	dnajc5aa	5	5.26653e-91	0.526535	0.261	0.046	1.71268e-86	85.7663	8	23165749	23179849	1	c05	Ectoderm	Central Nervous System	Neuron	0
ENSDARG00000059775	0.0310431	0.0310431	slc32a1	5	5.33235e-91	0.654041	0.124	0.01	1.73408e-86	85.7609	6	60142619	60147517	-1	c05	Ectoderm	Central Nervous System	Neuron	0
ENSDARG00000041417	0.0647535	0.0647535	atp6ap1a	5	9.49269e-91	0.438253	0.214	0.031	3.08702e-86	85.5105	23	4899238	4915118	-1	c05	Ectoderm	Central Nervous System	Neuron	0
ENSDARG00000074866	0.0320213	0.0320213	ptpn5	5	2.04082e-90	0.330907	0.143	0.013	6.63675e-86	85.178	7	39624728	39661162	1	c05	Ectoderm	Central Nervous System	Neuron	0
ENSDARG00000020795	0.116246	0.116246	rac3b	5	2.84405e-89	0.409262	0.202	0.028	9.24886e-85	84.0339	12	3022882	3042029	1	c05	Ectoderm	Central Nervous System	Neuron	0
ENSDARG00000102340	0.0520126	0.0520126	ptn	5	7.00589e-89	1.30862	0.249	0.044	2.27832e-84	83.6424	4	1301436	1360495	-1	c05	Ectoderm	Central Nervous System	Neuron	0
ENSDARG00000031049	0.0724311	0.0724311	igsf21a	5	8.54798e-89	0.400569	0.145	0.014	2.7798e-84	83.556	11	28642913	29082429	-1	c05	Ectoderm	Central Nervous System	Neuron	0
ENSDARG00000102453	0.00797802	0.00797802	slc1a2b	5	1.96874e-88	2.95007	0.329	0.078	6.40233e-84	83.1937	25	37366698	37407757	1	c05	Ectoderm	Central Nervous System	Neuron	0
ENSDARG00000045248	-0.0904611	-0.0904611	h3f3d	5	1.97672e-88	0.853498	0.998	0.981	6.42829e-84	83.1919	24	37688729	37693028	1	c05	Ectoderm	Central Nervous System	Neuron	1
ENSDARG00000013295	0.274596	0.274596	slc2a3a	5	8.21235e-88	0.402836	0.137	0.012	2.67066e-83	82.5734	19	9685165	9712530	-1	c05	Ectoderm	Central Nervous System	Neuron	0
ENSDARG00000052982	0.0443973	0.0443973	gabrr2a	5	1.43328e-87	0.368375	0.104	0.006	4.66101e-83	82.3315	17	15845765	15892623	1	c05	Ectoderm	Central Nervous System	Neuron	0
ENSDARG00000030656	0.00722975	0.00722975	2022-09-03	5	1.48471e-87	0.440329	0.18	0.023	4.82828e-83	82.3162	1	45616067	45636362	-1	c05	Ectoderm	Central Nervous System	Neuron	0
ENSDARG00000021595	0.0564221	0.0564221	lhfpl3	5	1.52027e-87	0.314818	0.143	0.014	4.94391e-83	82.3059	4	22365061	22419743	1	c05	Ectoderm	Central Nervous System	Neuron	0
ENSDARG00000092970	0.0957688	0.0957688	tmsb2	5	5.81093e-86	0.876877	0.255	0.048	1.88971e-81	80.7236	14	34486629	34488993	1	c05	Ectoderm	Central Nervous System	Neuron	0
ENSDARG00000002587	0.116113	0.116113	dpysl3	5	1.19482e-85	0.689486	0.28	0.057	3.88557e-81	80.4105	21	42970983	43022048	-1	c05	Ectoderm	Central Nervous System	Neuron	0
ENSDARG00000099776	0.0819562	0.0819562	glula	5	1.21291e-85	3.00801	0.79	0.51	3.9444e-81	80.404	2	18988407	18992350	1	c05	Ectoderm	Central Nervous System	Neuron	1
ENSDARG00000097528	0.0871471	0.0871471	si:dkey-7j14.5	5	2.072e-85	0.453809	0.114	0.008	6.73814e-81	80.1715	16	43014417	43026273	-1	c05	Ectoderm	Central Nervous System	Neuron	0
ENSDARG00000025106	0.0829024	0.0829024	ppp3cb	5	4.02573e-85	0.424968	0.141	0.014	1.30917e-80	79.883	14	7789093	7888748	-1	c05	Ectoderm	Central Nervous System	Neuron	0
ENSDARG00000099175	-0.0484882	-0.0484882	hmgb1a	5	5.68132e-85	1.06594	0.878	0.639	1.84756e-80	79.7334	10	36026576	36032038	1	c05	Ectoderm	Central Nervous System	Neuron	1
ENSDARG00000018997	0.0144603	0.0144603	cplx2l	5	2.43064e-84	0.526343	0.173	0.022	7.90445e-80	79.1021	1	12262980	12278581	-1	c05	Ectoderm	Central Nervous System	Neuron	0
ENSDARG00000089302	-0.0739525	-0.0739525	hnrnpa0a	5	1.39191e-83	1.2628	0.698	0.363	4.52649e-79	78.3442	14	24277556	24279957	1	c05	Ectoderm	Central Nervous System	Neuron	1
ENSDARG00000077256	-0.0436294	-0.0436294	nat8l	5	2.49895e-83	0.604918	0.249	0.046	8.12658e-79	78.0901	7	24457191	24472991	-1	c05	Ectoderm	Central Nervous System	Neuron	0
ENSDARG00000015931	0.0226043	0.0226043	SNAP91 (1 of many)	5	3.06849e-83	0.347941	0.157	0.018	9.97873e-79	78.0009	4	5260941	5302866	-1	c05	Ectoderm	Central Nervous System	Neuron	0
ENSDARG00000007824	-0.0256533	-0.0256533	camta1b	5	3.85556e-83	0.406168	0.171	0.022	1.25383e-78	77.9018	11	39672874	39926872	1	c05	Ectoderm	Central Nervous System	Neuron	0
ENSDARG00000040177	0.148952	0.148952	rgs16	5	1.94703e-82	0.647593	0.135	0.013	6.33175e-78	77.1985	6	35443430	35446110	-1	c05	Ectoderm	Central Nervous System	Neuron	0
ENSDARG00000055400	0.323432	0.323432	si:dkey-56f14.7	5	9.51919e-82	0.669007	0.216	0.036	3.09564e-77	76.5092	16	24626448	24646067	1	c05	Ectoderm	Central Nervous System	Neuron	0
ENSDARG00000030479	-0.00933948	-0.00933948	hmgb1b	5	2.8948e-81	1.16106	0.835	0.527	9.41391e-77	76.0262	15	31513065	31516583	-1	c05	Ectoderm	Central Nervous System	Neuron	1
ENSDARG00000010008	0.195208	0.195208	vim	5	2.1194e-80	1.79027	0.455	0.149	6.8923e-76	75.1616	24	32176155	32192681	1	c05	Ectoderm	Central Nervous System	Neuron	1
ENSDARG00000043313	0.109801	0.109801	ank2b	5	6.84498e-80	0.669278	0.324	0.08	2.22599e-75	74.6525	7	57886148	58130703	-1	c05	Ectoderm	Central Nervous System	Neuron	0
ENSDARG00000002217	0.0193628	0.0193628	scocb	5	1.64935e-79	0.554313	0.304	0.071	5.36368e-75	74.2705	14	48932235	48939560	-1	c05	Ectoderm	Central Nervous System	Neuron	0
ENSDARG00000063133	0.0748318	0.0748318	slc4a10a	5	2.36032e-79	0.400569	0.161	0.02	7.67575e-75	74.1149	11	10669461	10798064	-1	c05	Ectoderm	Central Nervous System	Neuron	0
ENSDARG00000023600	0.11202	0.11202	sh3gl2a	5	4.51496e-79	0.97157	0.276	0.059	1.46827e-74	73.8332	1	26740718	26782573	-1	c05	Ectoderm	Central Nervous System	Neuron	0
ENSDARG00000007697	-0.10643	-0.10643	fabp7a	5	1.78339e-78	2.51117	0.745	0.445	5.79957e-74	73.2366	17	15433518	15435887	1	c05	Ectoderm	Central Nervous System	Neuron	1
ENSDARG00000079307	0.225863	0.225863	si:dkey-205h13.1	5	1.94104e-78	0.448603	0.165	0.021	6.31226e-74	73.1998	23	26503876	26523026	-1	c05	Ectoderm	Central Nervous System	Neuron	0
ENSDARG00000069297	0.0225766	0.0225766	upf3a	5	2.1968e-78	0.331738	0.149	0.017	7.14398e-74	73.1461	9	34902971	34915394	-1	c05	Ectoderm	Central Nervous System	Neuron	0
ENSDARG00000018397	-0.0131168	-0.0131168	hpca	5	2.36821e-78	0.848862	0.267	0.056	7.70143e-74	73.1134	19	32622177	32710922	-1	c05	Ectoderm	Central Nervous System	Neuron	0
ENSDARG00000044669	-0.00946021	-0.00946021	hp1bp3	5	3.08646e-78	1.01629	0.769	0.478	1.00372e-73	72.9984	11	37612214	37631714	1	c05	Ectoderm	Central Nervous System	Neuron	1
ENSDARG00000039914	0.0727926	0.0727926	gapdhs	5	4.12639e-78	1.36711	0.92	0.756	1.3419e-73	72.8723	16	45044642	45069882	-1	c05	Ectoderm	Central Nervous System	Neuron	1
ENSDARG00000010144	-0.0232141	-0.0232141	plppr3a	5	1.1485e-77	0.359857	0.186	0.027	3.73492e-73	72.4277	2	26179096	26209425	1	c05	Ectoderm	Central Nervous System	Neuron	0
ENSDARG00000061810	0.000565557	0.000565557	si:dkey-110c1.10	5	2.11544e-77	0.746173	0.369	0.103	6.87942e-73	72.1624	22	20246587	20309283	-1	c05	Ectoderm	Central Nervous System	Neuron	0
ENSDARG00000014891	-0.0291899	-0.0291899	robo2	5	6.3676e-77	0.425311	0.216	0.037	2.07074e-72	71.6839	15	39096736	39228226	1	c05	Ectoderm	Central Nervous System	Neuron	0
ENSDARG00000056292	0.0501832	0.0501832	vsx1	5	1.00228e-76	1.53574	0.22	0.04	3.25941e-72	71.4869	17	21063403	21066105	-1	c05	Ectoderm	Central Nervous System	Neuron	0
ENSDARG00000103919	0.0513326	0.0513326	si:ch73-1a9.3	5	1.02487e-76	1.02824	0.984	0.926	3.33288e-72	71.4772	10	39084354	39087854	1	c05	Ectoderm	Central Nervous System	Neuron	1
ENSDARG00000008660	0.0775295	0.0775295	coro1b	5	1.64021e-76	0.510241	0.269	0.058	5.33397e-72	71.2729	7	18617982	18656069	-1	c05	Ectoderm	Central Nervous System	Neuron	0
ENSDARG00000010018	0.0469689	0.0469689	qki2	5	5.28706e-76	1.10349	0.284	0.066	1.71935e-71	70.7646	12	34953038	35019519	1	c05	Ectoderm	Central Nervous System	Neuron	0
ENSDARG00000068432	-0.013514	-0.013514	si:dkey-56m19.5	5	7.95827e-76	1.09557	0.531	0.216	2.58803e-71	70.587	7	44713135	44717498	1	c05	Ectoderm	Central Nervous System	Neuron	1
ENSDARG00000056092	0.0124214	0.0124214	si:dkey-12h9.6	5	1.09783e-75	0.397091	0.147	0.017	3.57015e-71	70.4473	20	26026518	26042070	-1	c05	Ectoderm	Central Nervous System	Neuron	0
ENSDARG00000002230	0.0549431	0.0549431	sypb	5	1.83512e-75	0.647917	0.286	0.063	5.96779e-71	70.2242	8	49403668	49432061	-1	c05	Ectoderm	Central Nervous System	Neuron	0
ENSDARG00000004580	-0.0248676	-0.0248676	nmnat2	5	4.38666e-75	0.332562	0.118	0.011	1.42654e-70	69.8457	2	36026183	36040820	-1	c05	Ectoderm	Central Nervous System	Neuron	0
ENSDARG00000093677	0.0208759	0.0208759	si:ch211-56a11.2	5	1.5406e-74	1.3246	0.224	0.043	5.01004e-70	69.3002	24	32406894	32408404	-1	c05	Ectoderm	Central Nervous System	Neuron	0
ENSDARG00000030263	0.121928	0.121928	mfsd2b	5	1.71636e-73	0.304862	0.108	0.009	5.5816e-69	68.2532	20	44507667	44557037	-1	c05	Ectoderm	Central Nervous System	Neuron	0
ENSDARG00000043864	0.0863792	0.0863792	nptnb	5	3.18057e-73	0.675746	0.214	0.039	1.03432e-68	67.9853	18	1158197	1228688	-1	c05	Ectoderm	Central Nervous System	Neuron	0
ENSDARG00000098753	0.0157948	0.0157948	elmo1	5	3.77785e-73	0.825174	0.373	0.114	1.22856e-68	67.9106	19	33887589	34063567	-1	c05	Ectoderm	Central Nervous System	Neuron	0
ENSDARG00000075222	0.0311319	0.0311319	amer2	5	1.86339e-72	0.528505	0.31	0.077	6.05974e-68	67.2175	24	25069609	25073032	1	c05	Ectoderm	Central Nervous System	Neuron	0
ENSDARG00000045420	-0.0250568	-0.0250568	epdr1	5	3.82079e-72	0.352174	0.204	0.035	1.24252e-67	66.9057	2	31833997	31836902	1	c05	Ectoderm	Central Nervous System	Neuron	0
ENSDARG00000025495	0.00903356	0.00903356	nhlh2	5	1.66425e-71	0.593624	0.161	0.022	5.41215e-67	66.2666	9	32978302	32981660	1	c05	Ectoderm	Central Nervous System	Neuron	0
ENSDARG00000015537	-0.0388642	-0.0388642	gad2	5	2.65811e-71	0.798838	0.133	0.015	8.64418e-67	66.0633	24	6133147	6158933	-1	c05	Ectoderm	Central Nervous System	Neuron	0
ENSDARG00000023181	0.0581509	0.0581509	pcp4l1	5	3.39352e-71	0.751889	0.151	0.02	1.10357e-66	65.9572	2	37995176	38000276	-1	c05	Ectoderm	Central Nervous System	Neuron	0
ENSDARG00000008829	-0.0463487	-0.0463487	chga	5	3.55507e-71	0.814566	0.118	0.012	1.15611e-66	65.937	20	27020201	27045991	1	c05	Ectoderm	Central Nervous System	Neuron	0
ENSDARG00000021811	0.0722614	0.0722614	calm1a	5	5.34462e-71	1.4006	0.771	0.532	1.73807e-66	65.7599	17	26713111	26721007	-1	c05	Ectoderm	Central Nervous System	Neuron	1
ENSDARG00000010042	0.361818	0.361818	dnm1a	5	6.41323e-71	0.326288	0.137	0.016	2.08558e-66	65.6808	5	1278092	1421927	1	c05	Ectoderm	Central Nervous System	Neuron	0
ENSDARG00000100494	0.0261528	0.0261528	pbx1a	5	7.71965e-71	0.885146	0.367	0.111	2.51043e-66	65.6003	2	18698388	18830794	-1	c05	Ectoderm	Central Nervous System	Neuron	0
ENSDARG00000071678	0.0634213	0.0634213	atcaya	5	9.87816e-71	0.310203	0.139	0.016	3.21238e-66	65.4932	22	5103349	5116624	1	c05	Ectoderm	Central Nervous System	Neuron	0
ENSDARG00000076440	-0.108167	-0.108167	btbd6a	5	4.14077e-70	0.454036	0.22	0.042	1.34658e-65	64.8708	13	33394116	33398735	-1	c05	Ectoderm	Central Nervous System	Neuron	0
ENSDARG00000077847	-0.0313298	-0.0313298	olfm2a	5	4.44394e-70	0.326163	0.131	0.015	1.44517e-65	64.8401	3	54012708	54238460	1	c05	Ectoderm	Central Nervous System	Neuron	0
ENSDARG00000023771	0.107515	0.107515	gabrb3	5	5.45609e-70	0.500632	0.159	0.022	1.77432e-65	64.751	6	38381957	38513578	1	c05	Ectoderm	Central Nervous System	Neuron	0
ENSDARG00000117324	-0.0843322	-0.0843322	LO018196.1	5	6.35655e-70	0.617659	0.157	0.022	2.06715e-65	64.6846	22	37275954	37330117	-1	c05	Ectoderm	Central Nervous System	Neuron	0
ENSDARG00000103490	0.0334059	0.0334059	dpysl4	5	8.24664e-70	0.353166	0.139	0.017	2.68181e-65	64.5716	12	41580783	41619257	-1	c05	Ectoderm	Central Nervous System	Neuron	0
ENSDARG00000025728	0.0705314	0.0705314	grin1b	5	1.25631e-69	0.494308	0.131	0.015	4.08553e-65	64.3888	5	29597645	29643930	-1	c05	Ectoderm	Central Nervous System	Neuron	0
ENSDARG00000077811	-0.00669218	-0.00669218	sox11a	5	1.29253e-69	1.21872	0.494	0.194	4.2033e-65	64.3764	17	35878544	35881841	-1	c05	Ectoderm	Central Nervous System	Neuron	1
ENSDARG00000079840	0.0180224	0.0180224	kcnma1a	5	1.57917e-69	0.328732	0.145	0.018	5.13546e-65	64.2894	13	16521898	16886118	1	c05	Ectoderm	Central Nervous System	Neuron	0
ENSDARG00000070080	0.0191407	0.0191407	nbeaa	5	1.59011e-69	0.380864	0.196	0.034	5.17102e-65	64.2864	10	34426256	34734995	1	c05	Ectoderm	Central Nervous System	Neuron	0
ENSDARG00000053262	-0.0518691	-0.0518691	atp1b4	5	2.51569e-69	1.68087	0.318	0.087	8.18102e-65	64.0872	14	33458294	33469953	1	c05	Ectoderm	Central Nervous System	Neuron	0
ENSDARG00000019566	-0.0157878	-0.0157878	neurod1	5	3.23402e-69	1.36125	0.333	0.092	1.0517e-64	63.9781	9	44291721	44295071	-1	c05	Ectoderm	Central Nervous System	Neuron	0
ENSDARG00000019881	0.130921	0.130921	bsg	5	3.68367e-69	0.922366	0.943	0.832	1.19793e-64	63.9216	22	18929412	18946453	1	c05	Ectoderm	Central Nervous System	Neuron	1
ENSDARG00000035056	0.0202429	0.0202429	fgf13a	5	5.18295e-69	0.344573	0.129	0.014	1.6855e-64	63.7733	14	32183978	32405387	-1	c05	Ectoderm	Central Nervous System	Neuron	0
ENSDARG00000078748	0.0379247	0.0379247	si:ch211-137a8.4	5	1.04903e-68	0.76326	0.537	0.207	3.41144e-64	63.4671	15	29085955	29091807	1	c05	Ectoderm	Central Nervous System	Neuron	1
ENSDARG00000012138	-0.0187518	-0.0187518	sgce	5	2.77404e-68	0.570384	0.382	0.117	9.02117e-64	63.0447	19	41038668	41069701	-1	c05	Ectoderm	Central Nervous System	Neuron	0
ENSDARG00000073707	0.100523	0.100523	cnksr2b	5	2.7839e-68	0.330625	0.145	0.019	9.05326e-64	63.0432	21	25421368	25522906	-1	c05	Ectoderm	Central Nervous System	Neuron	0
ENSDARG00000001710	0.0194482	0.0194482	flot1a	5	2.84749e-68	0.463058	0.192	0.033	9.26003e-64	63.0334	19	6938289	6957404	1	c05	Ectoderm	Central Nervous System	Neuron	0
ENSDARG00000021193	0.0250231	0.0250231	coro1cb	5	2.92236e-68	0.617453	0.278	0.067	9.50352e-64	63.0221	5	31880586	31904562	-1	c05	Ectoderm	Central Nervous System	Neuron	0
ENSDARG00000013005	0.0437184	0.0437184	opcml	5	3.07251e-68	0.341216	0.12	0.013	9.99182e-64	63.0004	10	30617826	30785501	-1	c05	Ectoderm	Central Nervous System	Neuron	0
ENSDARG00000020764	0.0803536	0.0803536	slmapb	5	1.6811e-67	0.743708	0.253	0.058	5.46695e-63	62.2623	23	19590006	19604413	1	c05	Ectoderm	Central Nervous System	Neuron	0
ENSDARG00000045131	-0.049272	-0.049272	id4	5	4.82594e-67	0.86525	0.218	0.043	1.5694e-62	61.8043	16	9977858	9980402	-1	c05	Ectoderm	Central Nervous System	Neuron	0
ENSDARG00000007678	0.0350569	0.0350569	ttyh3b	5	5.2814e-67	0.530825	0.224	0.046	1.71751e-62	61.7651	1	11781544	11850353	-1	c05	Ectoderm	Central Nervous System	Neuron	0
ENSDARG00000036376	-0.0100561	-0.0100561	cldn7a	5	9.70848e-67	1.59972	0.171	0.027	3.1572e-62	61.5007	7	22616212	22626853	1	c05	Ectoderm	Central Nervous System	Neuron	0
ENSDARG00000104279	0.122092	0.122092	appa	5	1.82626e-66	0.894816	0.631	0.326	5.93899e-62	61.2263	1	617620	656693	-1	c05	Ectoderm	Central Nervous System	Neuron	1
ENSDARG00000004187	0.144743	0.144743	zgc:122979	5	2.8325e-66	0.510263	0.139	0.018	9.21128e-62	61.0357	21	5169154	5174054	1	c05	Ectoderm	Central Nervous System	Neuron	0
ENSDARG00000032317	0.0373177	0.0373177	tox	5	6.63922e-66	0.761217	0.427	0.151	2.15907e-61	60.6657	2	21982911	22108108	1	c05	Ectoderm	Central Nervous System	Neuron	1
ENSDARG00000007960	-0.0916999	-0.0916999	hnrnpaba	5	7.03192e-66	0.952722	0.963	0.911	2.28678e-61	60.6408	14	6962271	6968589	1	c05	Ectoderm	Central Nervous System	Neuron	1
ENSDARG00000075542	0.0329861	0.0329861	zfhx4	5	8.72287e-66	1.15919	0.461	0.185	2.83668e-61	60.5472	24	23241444	23323526	-1	c05	Ectoderm	Central Nervous System	Neuron	1
ENSDARG00000074030	0.0303894	0.0303894	myt1a	5	1.1035e-65	0.358557	0.176	0.029	3.58858e-61	60.4451	23	30767310	30787932	-1	c05	Ectoderm	Central Nervous System	Neuron	0
ENSDARG00000022045	0.0739819	0.0739819	map1ab	5	1.13499e-65	0.533366	0.18	0.03	3.691e-61	60.4329	25	19356587	19433244	-1	c05	Ectoderm	Central Nervous System	Neuron	0
ENSDARG00000022456	0.0289945	0.0289945	eno1a	5	1.5601e-65	1.51814	0.696	0.426	5.07345e-61	60.2947	23	22656477	22678882	1	c05	Ectoderm	Central Nervous System	Neuron	1
ENSDARG00000004588	0.0361707	0.0361707	sox4a	5	3.54347e-65	1.1701	0.449	0.171	1.15234e-60	59.9384	19	28786149	28789409	-1	c05	Ectoderm	Central Nervous System	Neuron	1
ENSDARG00000003705	-0.00670722	-0.00670722	prnprs3	5	2.26704e-64	0.608842	0.335	0.099	7.3724e-60	59.1324	25	3677650	3685280	1	c05	Ectoderm	Central Nervous System	Neuron	0
ENSDARG00000011640	0.139828	0.139828	syt5b	5	2.50544e-64	1.38561	0.296	0.079	8.1477e-60	59.089	24	7686464	7699356	-1	c05	Ectoderm	Central Nervous System	Neuron	0
ENSDARG00000042961	0.141988	0.141988	zgc:100920	5	4.0662e-64	0.579204	0.298	0.08	1.32233e-59	58.8787	8	23093155	23103547	1	c05	Ectoderm	Central Nervous System	Neuron	0
ENSDARG00000095715	-0.121206	-0.121206	BX465834.1	5	7.08494e-64	1.20752	0.371	0.123	2.30402e-59	58.6375	5	48110155	48175621	-1	c05	Ectoderm	Central Nervous System	Neuron	0
ENSDARG00000058966	0.414869	0.414869	zgc:112332	5	9.52758e-64	1.19377	0.178	0.031	3.09837e-59	58.5089	24	18448108	18467064	-1	c05	Ectoderm	Central Nervous System	Neuron	0
ENSDARG00000036754	0.19375	0.19375	hmgn3	5	2.53654e-63	0.892946	0.694	0.399	8.24883e-59	58.0836	23	31358088	31372807	-1	c05	Ectoderm	Central Nervous System	Neuron	1
ENSDARG00000003754	0.0787366	0.0787366	tspan2a	5	3.987e-63	0.73734	0.357	0.11	1.29657e-58	57.8872	6	49107048	49159207	-1	c05	Ectoderm	Central Nervous System	Neuron	0
ENSDARG00000068436	-0.0010702	-0.0010702	h3f3b.1	5	4.01757e-63	0.766474	0.9	0.754	1.30651e-58	57.8839	15	47850875	47857706	-1	c05	Ectoderm	Central Nervous System	Neuron	1
ENSDARG00000061664	0.262792	0.262792	zgc:162707	5	4.46253e-63	0.586752	0.165	0.027	1.45121e-58	57.8383	9	12403289	12424794	-1	c05	Ectoderm	Central Nervous System	Neuron	0
ENSDARG00000004386	0.0259585	0.0259585	si:dkey-153k10.9	5	4.89367e-63	0.32724	0.149	0.022	1.59142e-58	57.7982	4	9669717	9690419	1	c05	Ectoderm	Central Nervous System	Neuron	0
ENSDARG00000069425	0.0428128	0.0428128	hsbp1a	5	2.05488e-62	0.632763	0.353	0.113	6.68248e-58	57.1751	7	26629084	26634061	1	c05	Ectoderm	Central Nervous System	Neuron	0
ENSDARG00000067626	0.0555217	0.0555217	ywhag1	5	2.70548e-62	0.383435	0.135	0.018	8.79822e-58	57.0556	5	3501859	3545221	1	c05	Ectoderm	Central Nervous System	Neuron	0
ENSDARG00000013317	0.118372	0.118372	pygmb	5	3.30802e-62	0.585705	0.218	0.046	1.07577e-57	56.9683	7	22823889	22852189	1	c05	Ectoderm	Central Nervous System	Neuron	0
ENSDARG00000071224	-0.0963924	-0.0963924	si:ch211-133n4.4	5	1.81685e-61	0.800022	0.612	0.288	5.90841e-57	56.2285	19	3237790	3240605	-1	c05	Ectoderm	Central Nervous System	Neuron	1
ENSDARG00000058039	0.0431135	0.0431135	bhlhe22	5	5.03479e-61	0.829689	0.153	0.024	1.63731e-56	55.7859	24	24461341	24463346	1	c05	Ectoderm	Central Nervous System	Neuron	0
ENSDARG00000040162	0.0525388	0.0525388	zgc:165461	5	1.36069e-60	1.47362	0.247	0.06	4.42497e-56	55.3541	17	23298928	23302321	1	c05	Ectoderm	Central Nervous System	Neuron	0
ENSDARG00000018423	-0.0389432	-0.0389432	sulf2a	5	2.21303e-60	0.478021	0.102	0.01	7.19678e-56	55.1429	11	24907469	24993225	1	c05	Ectoderm	Central Nervous System	Neuron	0
ENSDARG00000054442	0.0305432	0.0305432	cbx1b	5	2.58088e-60	0.698879	0.424	0.158	8.39301e-56	55.0761	12	28870462	28881681	-1	c05	Ectoderm	Central Nervous System	Neuron	1
ENSDARG00000038306	0.03246	0.03246	tsc22d1	5	3.15337e-60	0.892899	0.569	0.281	1.02548e-55	54.9891	9	18732505	18814737	-1	c05	Ectoderm	Central Nervous System	Neuron	1
ENSDARG00000074671	0.03447	0.03447	nptx1l	5	4.03489e-60	0.562613	0.159	0.026	1.31215e-55	54.882	3	59453467	59472422	-1	c05	Ectoderm	Central Nervous System	Neuron	0
ENSDARG00000045132	-0.0944501	-0.0944501	vdac1	5	9.01266e-60	0.806406	0.843	0.656	2.93092e-55	54.533	21	45190582	45210092	-1	c05	Ectoderm	Central Nervous System	Neuron	1
ENSDARG00000005482	0.0305779	0.0305779	rapgef2	5	1.23561e-59	0.564973	0.316	0.096	4.01821e-55	54.396	14	47779846	48033073	-1	c05	Ectoderm	Central Nervous System	Neuron	0
ENSDARG00000078057	0.290478	0.290478	snx8b	5	1.34806e-59	0.477697	0.114	0.013	4.38387e-55	54.3581	1	11881559	11900420	1	c05	Ectoderm	Central Nervous System	Neuron	0
ENSDARG00000008803	-0.0474031	-0.0474031	marcksb	5	1.44611e-59	1.1084	0.573	0.28	4.70274e-55	54.3276	17	15534815	15539701	1	c05	Ectoderm	Central Nervous System	Neuron	1
ENSDARG00000040291	-0.0239711	-0.0239711	cadm4	5	1.77841e-59	1.11527	0.296	0.087	5.7834e-55	54.2378	16	24213078	24518040	-1	c05	Ectoderm	Central Nervous System	Neuron	0
ENSDARG00000053301	-0.0505911	-0.0505911	insm1b	5	2.28674e-59	0.697754	0.18	0.033	7.43648e-55	54.1286	17	41463942	41466145	1	c05	Ectoderm	Central Nervous System	Neuron	0
ENSDARG00000104361	0.0590951	0.0590951	barhl2	5	4.51791e-59	0.682295	0.163	0.028	1.46922e-54	53.8329	6	24817852	24821681	1	c05	Ectoderm	Central Nervous System	Neuron	0
ENSDARG00000024954	-0.0527697	-0.0527697	tmed4	5	9.41016e-59	0.491841	0.32	0.096	3.06018e-54	53.5143	23	33977724	33986762	-1	c05	Ectoderm	Central Nervous System	Neuron	0
ENSDARG00000070677	0.025269	0.025269	fezf2	5	1.33536e-58	0.338373	0.104	0.011	4.34259e-54	53.3623	11	20056732	20059407	1	c05	Ectoderm	Central Nervous System	Neuron	0
ENSDARG00000011602	0.0403612	0.0403612	si:dkeyp-117h8.2	5	2.26652e-58	0.307452	0.137	0.02	7.37071e-54	53.1325	20	25659839	25709349	-1	c05	Ectoderm	Central Nervous System	Neuron	0
ENSDARG00000104687	-0.187794	-0.187794	slc16a9b	5	2.46484e-58	0.469368	0.251	0.062	8.01566e-54	53.0961	12	7589193	7607114	-1	c05	Ectoderm	Central Nervous System	Neuron	0
ENSDARG00000031427	0.00998377	0.00998377	calm2a	5	2.69845e-58	1.02681	0.808	0.628	8.77535e-54	53.0567	13	8777633	8785610	-1	c05	Ectoderm	Central Nervous System	Neuron	1
ENSDARG00000079738	0.0398686	0.0398686	znf219	5	2.73454e-58	0.399398	0.227	0.051	8.89272e-54	53.051	7	73593814	73620363	1	c05	Ectoderm	Central Nervous System	Neuron	0
ENSDARG00000035870	0.385066	0.385066	laptm4b	5	3.21109e-58	0.782844	0.38	0.131	1.04425e-53	52.9812	19	32864577	32888758	-1	c05	Ectoderm	Central Nervous System	Neuron	0
ENSDARG00000014522	0.041881	0.041881	cdh6	5	5.95411e-58	0.450319	0.204	0.043	1.93628e-53	52.713	2	28049046	28102264	-1	c05	Ectoderm	Central Nervous System	Neuron	0
ENSDARG00000097897	0.132773	0.132773	sgip1a	5	7.9189e-58	0.680288	0.282	0.079	2.57523e-53	52.5892	6	30709926	30839763	-1	c05	Ectoderm	Central Nervous System	Neuron	0
ENSDARG00000094488	-0.300144	-0.300144	BX510923.1	5	1.11924e-57	0.534243	0.227	0.052	3.63975e-53	52.4389	5	26100788	26109363	-1	c05	Ectoderm	Central Nervous System	Neuron	0
ENSDARG00000005559	0.118665	0.118665	pou4f1	5	1.59351e-57	0.564703	0.102	0.011	5.18209e-53	52.2855	6	4539953	4543005	1	c05	Ectoderm	Central Nervous System	Neuron	0
ENSDARG00000056722	-0.00183888	-0.00183888	cd99l2	5	2.87866e-57	0.793754	0.322	0.103	9.36139e-53	52.0287	7	25878553	25895472	-1	c05	Ectoderm	Central Nervous System	Neuron	0
ENSDARG00000092142	0.0943739	0.0943739	BX663503.1	5	8.55327e-57	0.450378	0.131	0.019	2.78152e-52	51.5557	18	49193824	49214852	1	c05	Ectoderm	Central Nervous System	Neuron	0
ENSDARG00000077817	-0.0317216	-0.0317216	cxxc4	5	9.87934e-57	0.333971	0.112	0.013	3.21276e-52	51.4931	1	26250729	26294995	-1	c05	Ectoderm	Central Nervous System	Neuron	0
ENSDARG00000053499	0.0272673	0.0272673	isl2b	5	1.2645e-56	0.731366	0.143	0.022	4.11216e-52	51.3859	7	29992889	29997444	1	c05	Ectoderm	Central Nervous System	Neuron	0
ENSDARG00000056481	0.00956946	0.00956946	vat1	5	2.09241e-56	0.619265	0.351	0.115	6.80451e-52	51.1672	3	19914332	19971774	1	c05	Ectoderm	Central Nervous System	Neuron	0
ENSDARG00000076847	0.0663382	0.0663382	tnrc6c1	5	3.2631e-56	0.948669	0.731	0.509	1.06116e-51	50.9742	3	34258755	34337969	-1	c05	Ectoderm	Central Nervous System	Neuron	1
ENSDARG00000068582	0.095066	0.095066	rnf44	5	3.49582e-56	0.777128	0.563	0.296	1.13684e-51	50.9443	14	50918769	50975568	1	c05	Ectoderm	Central Nervous System	Neuron	1
ENSDARG00000032705	0.0750389	0.0750389	foxg1b	5	3.94295e-56	1.244	0.333	0.107	1.28225e-51	50.892	11	43114108	43116249	1	c05	Ectoderm	Central Nervous System	Neuron	0
ENSDARG00000054911	0.0109604	0.0109604	tmsb	5	6.37627e-56	1.36363	0.378	0.137	2.07356e-51	50.6833	21	26389391	26393520	1	c05	Ectoderm	Central Nervous System	Neuron	0
ENSDARG00000030694	0.0360198	0.0360198	atp6v1e1b	5	2.08663e-55	0.917511	0.541	0.271	6.78573e-51	50.1684	4	5240126	5247335	-1	c05	Ectoderm	Central Nervous System	Neuron	1
ENSDARG00000021607	0.0146216	0.0146216	negr1	5	3.196e-55	0.308753	0.165	0.03	1.03934e-50	49.9832	6	36942966	37164417	1	c05	Ectoderm	Central Nervous System	Neuron	0
ENSDARG00000077799	-0.0481976	-0.0481976	egr4	5	3.40906e-55	1.33364	0.184	0.037	1.10863e-50	49.9552	23	45579497	45581626	1	c05	Ectoderm	Central Nervous System	Neuron	0
ENSDARG00000054879	0.0268603	0.0268603	six3b	5	1.70309e-54	0.937122	0.2	0.044	5.53843e-50	49.2566	12	25600685	25603341	1	c05	Ectoderm	Central Nervous System	Neuron	0
ENSDARG00000056831	0.0839283	0.0839283	gng2	5	2.48497e-54	0.871716	0.355	0.126	8.08111e-50	49.0925	13	12045475	12088835	1	c05	Ectoderm	Central Nervous System	Neuron	0
ENSDARG00000052082	0.0983007	0.0983007	gabarapb	5	2.54726e-54	0.70544	0.949	0.89	8.2837e-50	49.0818	7	69470142	69478567	1	c05	Ectoderm	Central Nervous System	Neuron	1
ENSDARG00000099572	-0.0517019	-0.0517019	hmgn2	5	2.83623e-54	0.469779	0.982	0.913	9.22342e-50	49.0351	16	51180938	51184126	1	c05	Ectoderm	Central Nervous System	Neuron	1
ENSDARG00000098809	0.0161548	0.0161548	snap91	5	3.93733e-54	0.307367	0.122	0.017	1.28042e-49	48.8926	16	33005688	33059269	-1	c05	Ectoderm	Central Nervous System	Neuron	0
ENSDARG00000022684	0.0642999	0.0642999	fkbp1aa	5	4.2918e-54	0.716578	0.98	0.94	1.39569e-49	48.8552	8	49169768	49172500	-1	c05	Ectoderm	Central Nervous System	Neuron	1
ENSDARG00000030547	0.0697272	0.0697272	rnd1a	5	5.07639e-54	0.380532	0.129	0.019	1.65084e-49	48.7823	23	17800717	17815253	1	c05	Ectoderm	Central Nervous System	Neuron	0
ENSDARG00000103648	-0.00277507	-0.00277507	znf536	5	6.14988e-54	0.55988	0.208	0.047	1.99994e-49	48.699	7	46252993	46514996	1	c05	Ectoderm	Central Nervous System	Neuron	0
ENSDARG00000058454	-0.103646	-0.103646	dynll1	5	6.57471e-54	1.08577	0.851	0.698	2.1381e-49	48.67	8	2487250	2491471	1	c05	Ectoderm	Central Nervous System	Neuron	1
ENSDARG00000036080	0.0350218	0.0350218	cd81a	5	6.75831e-54	1.02634	0.89	0.649	2.1978e-49	48.658	7	32983440	33023404	-1	c05	Ectoderm	Central Nervous System	Neuron	1
ENSDARG00000034522	0.0672149	0.0672149	rab6ba	5	7.87563e-54	0.392722	0.12	0.017	2.56116e-49	48.5916	6	27667359	27900013	1	c05	Ectoderm	Central Nervous System	Neuron	0
ENSDARG00000013615	0.0278858	0.0278858	pbx3b	5	8.86823e-54	0.675891	0.349	0.118	2.88395e-49	48.54	8	33895773	34065573	-1	c05	Ectoderm	Central Nervous System	Neuron	0
ENSDARG00000042690	0.0226188	0.0226188	s1pr1	5	1.81604e-53	1.32396	0.337	0.114	5.90576e-49	48.2287	22	16038495	16042243	-1	c05	Ectoderm	Central Nervous System	Neuron	0
ENSDARG00000097102	0.000840919	0.000840919	si:ch73-281n10.2	5	2.63288e-53	0.66454	0.976	0.9	8.56212e-49	48.0674	15	5898410	5901514	-1	c05	Ectoderm	Central Nervous System	Neuron	1
ENSDARG00000074581	-0.0694432	-0.0694432	add2	5	2.69675e-53	0.371479	0.147	0.025	8.76984e-49	48.057	5	13781968	13835556	-1	c05	Ectoderm	Central Nervous System	Neuron	0
ENSDARG00000003151	-0.0335315	-0.0335315	skp1	5	2.82264e-53	0.702079	0.851	0.732	9.17922e-49	48.0372	21	45341786	45349548	-1	c05	Ectoderm	Central Nervous System	Neuron	1
ENSDARG00000075158	0.0458131	0.0458131	igdcc3	5	3.95626e-53	0.443132	0.257	0.07	1.28658e-48	47.8906	7	31494741	31618211	-1	c05	Ectoderm	Central Nervous System	Neuron	0
ENSDARG00000035907	0.00749127	0.00749127	fam49al	5	5.00631e-53	0.367659	0.194	0.041	1.62805e-48	47.7883	19	30633453	30684874	1	c05	Ectoderm	Central Nervous System	Neuron	0
ENSDARG00000055543	0.0210853	0.0210853	appb	5	6.4202e-53	0.724389	0.437	0.181	2.08785e-48	47.6803	9	35026415	35155089	-1	c05	Ectoderm	Central Nervous System	Neuron	1
ENSDARG00000104782	-0.0819186	-0.0819186	oaz1b	5	6.9669e-53	0.788133	0.876	0.751	2.26564e-48	47.6448	21	723998	735587	1	c05	Ectoderm	Central Nervous System	Neuron	1
ENSDARG00000078854	-0.0268098	-0.0268098	tusc3	5	7.58059e-53	0.44289	0.249	0.067	2.46521e-48	47.6081	1	16073887	16220235	1	c05	Ectoderm	Central Nervous System	Neuron	0
ENSDARG00000087897	0.0399919	0.0399919	h2afy2	5	9.84282e-53	0.790336	0.769	0.562	3.20088e-48	47.4947	13	7753049	7767600	-1	c05	Ectoderm	Central Nervous System	Neuron	1
ENSDARG00000070959	-0.095407	-0.095407	si:ch211-288g17.3	5	1.22991e-52	0.89274	0.763	0.521	3.99965e-48	47.398	19	9455218	9460322	1	c05	Ectoderm	Central Nervous System	Neuron	1
ENSDARG00000056262	-0.0190504	-0.0190504	slc35g2a	5	1.74226e-52	0.390788	0.104	0.013	5.66583e-48	47.2467	2	24990398	24996441	-1	c05	Ectoderm	Central Nervous System	Neuron	0
ENSDARG00000086222	0.0569791	0.0569791	nat16	5	2.46082e-52	0.491445	0.165	0.032	8.0026e-48	47.0968	7	26132665	26150270	1	c05	Ectoderm	Central Nervous System	Neuron	0
ENSDARG00000006242	-0.0180381	-0.0180381	ptp4a1	5	2.5116e-52	0.928381	0.696	0.457	8.16773e-48	47.0879	11	11267493	11274919	1	c05	Ectoderm	Central Nervous System	Neuron	1
ENSDARG00000007818	0.0454439	0.0454439	palm1b	5	2.52986e-52	0.624317	0.41	0.157	8.2271e-48	47.0848	2	26237322	26284245	1	c05	Ectoderm	Central Nervous System	Neuron	1
ENSDARG00000005560	-0.00710949	-0.00710949	ywhah	5	2.83105e-52	1.0913	0.573	0.338	9.20658e-48	47.0359	10	17166035	17170086	-1	c05	Ectoderm	Central Nervous System	Neuron	1
ENSDARG00000095451	0.0132503	0.0132503	si:ch211-196l7.4	5	3.69621e-52	0.768931	0.873	0.748	1.20201e-47	46.9201	18	24990268	24996647	-1	c05	Ectoderm	Central Nervous System	Neuron	1
ENSDARG00000052907	-0.122946	-0.122946	bcl7a	5	4.60541e-52	0.629436	0.39	0.149	1.49768e-47	46.8246	5	41793001	41799882	1	c05	Ectoderm	Central Nervous System	Neuron	0
ENSDARG00000070266	0.0535153	0.0535153	spock3	5	8.77089e-52	0.617303	0.294	0.088	2.85229e-47	46.5448	1	20635190	20706296	1	c05	Ectoderm	Central Nervous System	Neuron	0
ENSDARG00000034187	0.0419701	0.0419701	calm1b	5	1.43881e-51	1.15384	0.465	0.214	4.67902e-47	46.3298	20	16743056	16775258	1	c05	Ectoderm	Central Nervous System	Neuron	1
ENSDARG00000007982	-0.0934967	-0.0934967	onecut1	5	3.96741e-51	0.477339	0.118	0.017	1.2902e-46	45.8893	18	38755023	38760271	1	c05	Ectoderm	Central Nervous System	Neuron	0
ENSDARG00000015050	0.0397854	0.0397854	calm3a	5	4.32366e-51	0.998546	0.894	0.807	1.40605e-46	45.852	12	24952902	24958792	1	c05	Ectoderm	Central Nervous System	Neuron	1
ENSDARG00000078473	0.266394	0.266394	nucks1a	5	7.01302e-51	0.802785	0.757	0.525	2.28063e-46	45.6419	11	38540138	38554394	-1	c05	Ectoderm	Central Nervous System	Neuron	1
ENSDARG00000101733	-0.0112204	-0.0112204	fam168b	5	7.3946e-51	0.654569	0.486	0.23	2.40472e-46	45.6189	24	31334209	31347202	1	c05	Ectoderm	Central Nervous System	Neuron	1
ENSDARG00000041623	-0.687503	-0.687503	mt2	5	7.54212e-51	2.78057	0.586	0.341	2.4527e-46	45.6104	18	17534627	17535979	1	c05	Ectoderm	Central Nervous System	Neuron	1
ENSDARG00000075849	0.00158837	0.00158837	prr12b	5	7.81502e-51	0.429195	0.269	0.079	2.54144e-46	45.5949	3	32425202	32461604	1	c05	Ectoderm	Central Nervous System	Neuron	0
ENSDARG00000000551	-0.0199072	-0.0199072	slc1a4	5	8.01303e-51	0.390093	0.118	0.017	2.60584e-46	45.5841	13	24429918	24448278	-1	c05	Ectoderm	Central Nervous System	Neuron	0
ENSDARG00000034753	-0.0624814	-0.0624814	tspan3a	5	9.36771e-51	0.675232	0.584	0.322	3.04638e-46	45.5162	18	26899316	26920132	1	c05	Ectoderm	Central Nervous System	Neuron	1
ENSDARG00000069675	-0.105062	-0.105062	her8.2	5	9.82061e-51	0.380259	0.104	0.013	3.19366e-46	45.4957	15	7176182	7178865	1	c05	Ectoderm	Central Nervous System	Neuron	0
ENSDARG00000041750	0.0998757	0.0998757	ccdc92	5	1.44991e-50	0.306252	0.143	0.025	4.71512e-46	45.3265	8	43094799	43158486	-1	c05	Ectoderm	Central Nervous System	Neuron	0
ENSDARG00000104372	0.0156343	0.0156343	gnb1b	5	1.53247e-50	0.656611	0.788	0.627	4.9836e-46	45.3025	6	53304977	53334259	-1	c05	Ectoderm	Central Nervous System	Neuron	1
ENSDARG00000109820	-0.036905	-0.036905	NPAS3	5	3.91605e-50	0.303586	0.12	0.018	1.2735e-45	44.895	17	9308425	9894157	1	c05	Ectoderm	Central Nervous System	Neuron	0
ENSDARG00000070491	0.0606319	0.0606319	hpcal4	5	4.46996e-50	0.380443	0.12	0.018	1.45363e-45	44.8375	19	30517311	30565122	-1	c05	Ectoderm	Central Nervous System	Neuron	0
ENSDARG00000025847	0.0769589	0.0769589	sox12	5	4.54407e-50	0.389217	0.145	0.025	1.47773e-45	44.8304	11	24187610	24191928	-1	c05	Ectoderm	Central Nervous System	Neuron	0
ENSDARG00000078865	-0.0234879	-0.0234879	cxxc5a	5	1.03212e-49	0.651378	0.439	0.191	3.35646e-45	44.4741	21	28863121	28920245	-1	c05	Ectoderm	Central Nervous System	Neuron	1
ENSDARG00000074057	-0.115815	-0.115815	calm3b	5	1.14944e-49	0.7513	0.918	0.795	3.73799e-45	44.4274	21	26726936	26732085	1	c05	Ectoderm	Central Nervous System	Neuron	1
ENSDARG00000070074	0.0486714	0.0486714	lrp8	5	1.55989e-49	0.308102	0.151	0.028	5.07276e-45	44.2948	6	34511886	34811508	1	c05	Ectoderm	Central Nervous System	Neuron	0
ENSDARG00000001880	0.216095	0.216095	stx3a	5	1.9208e-49	0.549612	0.229	0.06	6.24644e-45	44.2044	14	21699129	21751346	1	c05	Ectoderm	Central Nervous System	Neuron	0
ENSDARG00000004049	0.105529	0.105529	marcksa	5	2.37055e-49	0.671373	0.384	0.147	7.70902e-45	44.113	20	3312859	3319736	-1	c05	Ectoderm	Central Nervous System	Neuron	0
ENSDARG00000098591	-0.148629	-0.148629	tubb2b	5	2.72598e-49	0.948485	0.767	0.542	8.86489e-45	44.0523	8	52713232	52715911	-1	c05	Ectoderm	Central Nervous System	Neuron	1
ENSDARG00000027419	0.0701524	0.0701524	gad1b	5	2.79431e-49	0.825486	0.145	0.026	9.0871e-45	44.0416	6	3827751	3863452	1	c05	Ectoderm	Central Nervous System	Neuron	0
ENSDARG00000024276	0.0275866	0.0275866	pcbp4	5	3.12446e-49	0.499102	0.169	0.035	1.01607e-44	43.9931	22	32289567	32507966	-1	c05	Ectoderm	Central Nervous System	Neuron	0
ENSDARG00000035519	-0.783738	-0.783738	histh1l	5	3.60259e-49	1.44889	0.841	0.7	1.17156e-44	43.9312	5	27432958	27434351	1	c05	Ectoderm	Central Nervous System	Neuron	1
ENSDARG00000037783	0.0429176	0.0429176	proza	5	9.44463e-49	0.753153	0.459	0.205	3.0714e-44	43.5127	3	62382661	62393457	-1	c05	Ectoderm	Central Nervous System	Neuron	1
ENSDARG00000016871	-0.0723124	-0.0723124	smarce1	5	1.17552e-48	0.852156	0.694	0.478	3.82279e-44	43.4176	3	34985895	34995062	1	c05	Ectoderm	Central Nervous System	Neuron	1
ENSDARG00000102051	-0.0765864	-0.0765864	mtbl	5	1.31778e-48	0.332079	0.39	0.149	4.28544e-44	43.368	7	29148714	29149228	1	c05	Ectoderm	Central Nervous System	Neuron	0
ENSDARG00000102632	0.178335	0.178335	ubc	5	1.83686e-48	0.644228	0.943	0.878	5.97346e-44	43.2238	10	44692272	44694732	1	c05	Ectoderm	Central Nervous System	Neuron	1
ENSDARG00000002840	-0.0698125	-0.0698125	si:dkey-28b4.8	5	2.21994e-48	0.396213	0.19	0.043	7.21926e-44	43.1415	1	44651727	44704261	-1	c05	Ectoderm	Central Nervous System	Neuron	0
ENSDARG00000059978	0.138878	0.138878	cplx4a	5	2.25335e-48	0.443171	0.157	0.03	7.32788e-44	43.135	21	10739846	10749542	1	c05	Ectoderm	Central Nervous System	Neuron	0
ENSDARG00000028119	-0.163963	-0.163963	sumo3a	5	2.32389e-48	0.769208	0.841	0.714	7.55729e-44	43.1216	6	11070261	11073880	-1	c05	Ectoderm	Central Nervous System	Neuron	1
ENSDARG00000039729	0.0919828	0.0919828	asap1b	5	2.50229e-48	0.691358	0.314	0.108	8.13744e-44	43.0895	24	10897768	11057305	-1	c05	Ectoderm	Central Nervous System	Neuron	0
ENSDARG00000053110	0.0736673	0.0736673	pkib	5	2.86511e-48	0.410391	0.192	0.044	9.31733e-44	43.0307	20	40371897	40451115	-1	c05	Ectoderm	Central Nervous System	Neuron	0
ENSDARG00000061099	0.0890776	0.0890776	nfasca	5	2.97246e-48	0.674564	0.231	0.064	9.66644e-44	43.0147	11	23704410	23884805	1	c05	Ectoderm	Central Nervous System	Neuron	0
ENSDARG00000023323	-0.00407098	-0.00407098	ywhaqb	5	4.6381e-48	0.859238	0.716	0.53	1.50831e-43	42.8215	17	32374876	32527320	1	c05	Ectoderm	Central Nervous System	Neuron	1
ENSDARG00000030155	-0.045746	-0.045746	ssbp3b	5	6.12314e-48	0.725553	0.453	0.212	1.99124e-43	42.7009	8	18010568	18036639	1	c05	Ectoderm	Central Nervous System	Neuron	1
ENSDARG00000034423	0.156502	0.156502	sncga	5	6.65252e-48	0.565041	0.129	0.021	2.1634e-43	42.6649	13	22659153	22673166	1	c05	Ectoderm	Central Nervous System	Neuron	0
ENSDARG00000006487	0.0116859	0.0116859	anp32a	5	7.76948e-48	0.710593	0.882	0.77	2.52663e-43	42.5975	7	33345624	33351532	-1	c05	Ectoderm	Central Nervous System	Neuron	1
ENSDARG00000011273	-0.178567	-0.178567	tlx2	5	8.502e-48	0.522696	0.114	0.017	2.76485e-43	42.5583	14	5656510	5690363	-1	c05	Ectoderm	Central Nervous System	Neuron	0
ENSDARG00000054804	0.0235281	0.0235281	anp32e	5	8.64077e-48	0.945383	0.712	0.508	2.80998e-43	42.5513	19	42328423	42341815	1	c05	Ectoderm	Central Nervous System	Neuron	1
ENSDARG00000063095	0.060156	0.060156	ctsf	5	1.04075e-47	0.828714	0.655	0.432	3.38451e-43	42.4705	14	7140997	7164646	1	c05	Ectoderm	Central Nervous System	Neuron	1
ENSDARG00000045936	0.0218015	0.0218015	pax6b	5	1.90583e-47	0.844034	0.204	0.051	6.19776e-43	42.2078	7	15871156	15900606	1	c05	Ectoderm	Central Nervous System	Neuron	0
ENSDARG00000055305	0.0615055	0.0615055	ret	5	2.17784e-47	0.386899	0.108	0.015	7.08235e-43	42.1498	13	25584556	25632756	-1	c05	Ectoderm	Central Nervous System	Neuron	0
ENSDARG00000095743	-0.0525921	-0.0525921	sox11b	5	2.38056e-47	0.975606	0.392	0.155	7.74158e-43	42.1112	20	30032628	30035326	-1	c05	Ectoderm	Central Nervous System	Neuron	0
ENSDARG00000041799	-0.00212978	-0.00212978	cx43	5	3.31884e-47	2.39459	0.343	0.129	1.07929e-42	41.9669	20	40715163	40720530	-1	c05	Ectoderm	Central Nervous System	Neuron	0
ENSDARG00000055129	-0.0285439	-0.0285439	pim3	5	4.80071e-47	0.79634	0.435	0.194	1.56119e-42	41.8065	25	29662411	29666902	1	c05	Ectoderm	Central Nervous System	Neuron	1
ENSDARG00000037968	-0.134897	-0.134897	fus	5	4.96475e-47	0.451774	0.282	0.09	1.61454e-42	41.792	3	32698424	32711280	1	c05	Ectoderm	Central Nervous System	Neuron	0
ENSDARG00000012688	0.022342	0.022342	eif1b	5	5.78516e-47	0.570195	0.971	0.935	1.88133e-42	41.7255	19	5418006	5421610	1	c05	Ectoderm	Central Nervous System	Neuron	1
ENSDARG00000037020	0.0634685	0.0634685	kif1b	5	1.94847e-46	0.460315	0.229	0.064	6.33644e-42	41.1982	23	29396182	29505645	-1	c05	Ectoderm	Central Nervous System	Neuron	0
ENSDARG00000088247	0.0443664	0.0443664	si:ch1073-303k11.2	5	2.11524e-46	0.478184	0.159	0.033	6.87877e-42	41.1625	14	1111332	1121480	1	c05	Ectoderm	Central Nervous System	Neuron	0
ENSDARG00000021124	-0.0694136	-0.0694136	cfl1	5	3.84283e-46	0.658565	0.967	0.863	1.24969e-41	40.9032	14	30795559	30801555	1	c05	Ectoderm	Central Nervous System	Neuron	1
ENSDARG00000058008	0.00268098	0.00268098	six3a	5	4.38905e-46	0.551323	0.173	0.038	1.42732e-41	40.8455	13	10258007	10261383	-1	c05	Ectoderm	Central Nervous System	Neuron	0
ENSDARG00000020504	-0.0471124	-0.0471124	h3f3b.1	5	4.55609e-46	0.631617	0.922	0.822	1.48164e-41	40.8293	3	45776370	45778123	-1	c05	Ectoderm	Central Nervous System	Neuron	1
ENSDARG00000032369	0.0223375	0.0223375	btbd6b	5	9.11959e-46	0.508916	0.304	0.104	2.96569e-41	40.5279	20	20927827	20932782	-1	c05	Ectoderm	Central Nervous System	Neuron	0
ENSDARG00000017338	0.0368288	0.0368288	kidins220b	5	1.15603e-45	0.413068	0.214	0.057	3.7594e-41	40.4249	20	29743904	29783644	1	c05	Ectoderm	Central Nervous System	Neuron	0
ENSDARG00000025855	0.0409004	0.0409004	camk2n1a	5	1.49687e-45	0.734775	0.261	0.081	4.86782e-41	40.3127	2	44943396	44946094	-1	c05	Ectoderm	Central Nervous System	Neuron	0
ENSDARG00000060309	0.0285563	0.0285563	srgap3	5	2.23785e-45	0.509285	0.314	0.111	7.27749e-41	40.138	6	41554794	41757181	1	c05	Ectoderm	Central Nervous System	Neuron	0
ENSDARG00000013976	-0.0158402	-0.0158402	anxa13	5	2.92153e-45	0.694581	0.443	0.192	9.5008e-41	40.0222	24	6360423	6375774	-1	c05	Ectoderm	Central Nervous System	Neuron	1
ENSDARG00000032614	0.0524533	0.0524533	msi2b	5	2.95628e-45	0.757959	0.429	0.196	9.61383e-41	40.0171	15	30424645	30832897	-1	c05	Ectoderm	Central Nervous System	Neuron	1
ENSDARG00000004297	0.036102	0.036102	irf2bpl	5	2.95972e-45	0.656681	0.465	0.22	9.62502e-41	40.0166	17	11327164	11329959	-1	c05	Ectoderm	Central Nervous System	Neuron	1
ENSDARG00000013351	-0.121272	-0.121272	cirbpb	5	3.70963e-45	0.787356	0.986	0.978	1.20637e-40	39.9185	22	18542010	18546649	-1	c05	Ectoderm	Central Nervous System	Neuron	1
ENSDARG00000027065	0.032111	0.032111	slc38a3a	5	8.3764e-45	0.700955	0.224	0.063	2.724e-40	39.5648	11	34824099	34914857	1	c05	Ectoderm	Central Nervous System	Neuron	0
ENSDARG00000015901	-0.0345689	-0.0345689	ptbp2b	5	1.01492e-44	0.397458	0.265	0.083	3.30052e-40	39.4814	2	19777146	19795593	1	c05	Ectoderm	Central Nervous System	Neuron	0
ENSDARG00000029818	0.162209	0.162209	srsf5a	5	1.07136e-44	0.573029	0.918	0.837	3.48405e-40	39.4579	13	36526806	36535128	-1	c05	Ectoderm	Central Nervous System	Neuron	1
ENSDARG00000039882	0.0117579	0.0117579	ap3s2	5	2.80281e-44	0.667527	0.439	0.209	9.11475e-40	39.0403	25	10762016	10803532	1	c05	Ectoderm	Central Nervous System	Neuron	1
ENSDARG00000071235	0.0158884	0.0158884	si:ch211-117c9.5	5	5.30594e-44	0.319288	0.116	0.019	1.72549e-39	38.7631	23	6795531	6841245	1	c05	Ectoderm	Central Nervous System	Neuron	0
ENSDARG00000012684	0.0338855	0.0338855	atp2b1a	5	8.45711e-44	0.550057	0.308	0.111	2.75025e-39	38.5606	4	16076719	16124419	-1	c05	Ectoderm	Central Nervous System	Neuron	0
ENSDARG00000094423	-0.426521	-0.426521	AL954359.2	5	1.12016e-43	0.966505	0.182	0.044	3.64275e-39	38.4386	13	20217490	20222134	-1	c05	Ectoderm	Central Nervous System	Neuron	0
ENSDARG00000052695	0.0351514	0.0351514	nr2f1a	5	1.37941e-43	0.906501	0.369	0.149	4.48584e-39	38.3482	5	49744713	49751549	1	c05	Ectoderm	Central Nervous System	Neuron	0
ENSDARG00000009822	-0.0315933	-0.0315933	her4.4	5	2.7213e-43	1.43034	0.29	0.099	8.84968e-39	38.0531	23	21462021	21463788	-1	c05	Ectoderm	Central Nervous System	Neuron	0
ENSDARG00000013838	0.0113652	0.0113652	sulf2b	5	2.75715e-43	0.511131	0.214	0.059	8.96625e-39	38.0474	23	15203822	15330230	-1	c05	Ectoderm	Central Nervous System	Neuron	0
ENSDARG00000100055	0.0297065	0.0297065	tox2	5	3.01533e-43	0.494369	0.28	0.093	9.80584e-39	38.0085	6	57900237	58149165	-1	c05	Ectoderm	Central Nervous System	Neuron	0
ENSDARG00000044573	-0.0166566	-0.0166566	cdc42	5	3.36499e-43	0.747861	0.804	0.637	1.09429e-38	37.9609	11	39120306	39148199	1	c05	Ectoderm	Central Nervous System	Neuron	1
ENSDARG00000070913	-0.00243371	-0.00243371	sox2	5	3.43639e-43	0.586765	0.222	0.064	1.11751e-38	37.9517	22	37347896	37349967	-1	c05	Ectoderm	Central Nervous System	Neuron	0
ENSDARG00000008720	0.0281345	0.0281345	lmo3	5	3.54835e-43	0.911227	0.212	0.059	1.15392e-38	37.9378	4	12612145	12679293	1	c05	Ectoderm	Central Nervous System	Neuron	0
ENSDARG00000070162	0.0453725	0.0453725	stox2a	5	3.91984e-43	0.388271	0.214	0.06	1.27473e-38	37.8946	1	39898327	39977551	-1	c05	Ectoderm	Central Nervous System	Neuron	0
ENSDARG00000057497	0.0793012	0.0793012	stk35l	5	4.59847e-43	0.586666	0.341	0.135	1.49542e-38	37.8252	6	38845676	38861349	1	c05	Ectoderm	Central Nervous System	Neuron	0
ENSDARG00000076532	0.0108806	0.0108806	si:ch211-222l21.1	5	1.03216e-42	0.911601	0.857	0.68	3.35657e-38	37.4741	11	40677616	40696136	-1	c05	Ectoderm	Central Nervous System	Neuron	1
ENSDARG00000039502	0.172096	0.172096	eef1a1a	5	1.06951e-42	0.36652	0.2	0.052	3.47805e-38	37.4587	13	27314795	27325885	1	c05	Ectoderm	Central Nervous System	Neuron	0
ENSDARG00000023058	0.0601859	0.0601859	foxo3a	5	1.46915e-42	0.437216	0.247	0.077	4.77767e-38	37.3208	17	6793001	6810785	1	c05	Ectoderm	Central Nervous System	Neuron	0
ENSDARG00000024746	-0.0596983	-0.0596983	hsp90aa1.2	5	1.84263e-42	0.507771	0.363	0.141	5.99223e-38	37.2224	20	53967350	53981626	-1	c05	Ectoderm	Central Nervous System	Neuron	0
ENSDARG00000039034	0.0953181	0.0953181	marcksl1a	5	2.2189e-42	0.842238	0.696	0.449	7.21585e-38	37.1417	13	46177478	46180510	1	c05	Ectoderm	Central Nervous System	Neuron	1
ENSDARG00000099039	-0.0226929	-0.0226929	pcbp2	5	3.70998e-42	0.600176	0.818	0.673	1.20649e-37	36.9185	9	250724	264173	-1	c05	Ectoderm	Central Nervous System	Neuron	1
ENSDARG00000019304	0.0291538	0.0291538	phactr3b	5	3.75407e-42	0.532207	0.149	0.031	1.22082e-37	36.9133	11	1422737	1509773	-1	c05	Ectoderm	Central Nervous System	Neuron	0
ENSDARG00000003469	0.0345054	0.0345054	neurod4	5	3.87972e-42	0.694765	0.212	0.058	1.26169e-37	36.899	23	28343988	28347039	-1	c05	Ectoderm	Central Nervous System	Neuron	0
ENSDARG00000099793	-0.0252475	-0.0252475	cspg5b	5	4.14142e-42	0.851569	0.163	0.037	1.34679e-37	36.8707	19	19278082	19339337	-1	c05	Ectoderm	Central Nervous System	Neuron	0
ENSDARG00000018856	-0.0401627	-0.0401627	dclk1a	5	6.05623e-42	0.340651	0.163	0.037	1.96949e-37	36.7056	10	34737322	34871737	-1	c05	Ectoderm	Central Nervous System	Neuron	0
ENSDARG00000034504	-0.0163574	-0.0163574	lmo1	5	1.17861e-41	0.610233	0.182	0.046	3.83285e-37	36.4165	7	28109364	28148310	-1	c05	Ectoderm	Central Nervous System	Neuron	0
ENSDARG00000031768	0.0679078	0.0679078	roraa	5	1.19705e-41	0.660287	0.245	0.077	3.89282e-37	36.4097	25	33849647	33969717	1	c05	Ectoderm	Central Nervous System	Neuron	0
ENSDARG00000008735	0.0089375	0.0089375	atp6ap2	5	2.85805e-41	0.827321	0.565	0.347	9.29438e-37	36.0318	22	11123487	11137268	-1	c05	Ectoderm	Central Nervous System	Neuron	1
ENSDARG00000055900	-0.0105609	-0.0105609	zswim5	5	5.0279e-41	0.600533	0.382	0.169	1.63507e-36	35.7865	2	27491066	27543942	1	c05	Ectoderm	Central Nervous System	Neuron	0
ENSDARG00000042539	-0.0493573	-0.0493573	ywhaqa	5	7.87636e-41	0.934345	0.669	0.49	2.56139e-36	35.5915	20	29565906	29585336	1	c05	Ectoderm	Central Nervous System	Neuron	1
ENSDARG00000103379	0.0481208	0.0481208	pax6a	5	9.09987e-41	0.776688	0.216	0.063	2.95928e-36	35.5288	25	15029041	15049781	-1	c05	Ectoderm	Central Nervous System	Neuron	0
ENSDARG00000022315	0.0661609	0.0661609	atp6v1g1	5	1.08017e-40	0.936274	0.596	0.389	3.51272e-36	35.4544	5	57320113	57325557	1	c05	Ectoderm	Central Nervous System	Neuron	1
ENSDARG00000005479	0.0499331	0.0499331	tenm3	5	1.76694e-40	0.597293	0.302	0.109	5.7461e-36	35.2406	1	39387876	39779913	1	c05	Ectoderm	Central Nervous System	Neuron	0
ENSDARG00000027236	0.0137264	0.0137264	rs1a	5	3.83925e-40	1.99941	0.288	0.106	1.24852e-35	34.9036	11	30244356	30252098	1	c05	Ectoderm	Central Nervous System	Neuron	0
ENSDARG00000013730	0.0581436	0.0581436	slc4a4a	5	3.89681e-40	1.00442	0.198	0.055	1.26724e-35	34.8971	5	45746457	45877387	-1	c05	Ectoderm	Central Nervous System	Neuron	0
ENSDARG00000040926	-0.038845	-0.038845	nr2f2	5	6.2811e-40	0.525762	0.224	0.068	2.04261e-35	34.6898	18	23868650	24023013	-1	c05	Ectoderm	Central Nervous System	Neuron	0
ENSDARG00000040198	0.0696992	0.0696992	fstl5	5	1.30778e-39	0.3344	0.182	0.045	4.25289e-35	34.3713	14	47000351	47391084	-1	c05	Ectoderm	Central Nervous System	Neuron	0
ENSDARG00000038693	0.0372202	0.0372202	gng7	5	1.56955e-39	0.453298	0.312	0.118	5.10419e-35	34.2921	2	36990024	37043905	-1	c05	Ectoderm	Central Nervous System	Neuron	0
ENSDARG00000099312	-0.13478	-0.13478	jpt1b	5	2.00616e-39	0.635343	0.563	0.322	6.52402e-35	34.1855	3	6380160	6417328	-1	c05	Ectoderm	Central Nervous System	Neuron	1
ENSDARG00000016830	-0.0341926	-0.0341926	rimkla	5	2.46394e-39	0.471049	0.331	0.13	8.01272e-35	34.0962	8	26868105	26887308	1	c05	Ectoderm	Central Nervous System	Neuron	0
ENSDARG00000034670	0.00317482	0.00317482	ube2e2	5	2.94965e-39	0.642311	0.504	0.278	9.59226e-35	34.0181	16	50006145	50078469	1	c05	Ectoderm	Central Nervous System	Neuron	1
ENSDARG00000040822	0.00198239	0.00198239	fundc1	5	3.26036e-39	0.679837	0.484	0.273	1.06027e-34	33.9746	9	33783549	33785200	-1	c05	Ectoderm	Central Nervous System	Neuron	1
ENSDARG00000005586	0.147705	0.147705	zbtb20	5	4.37892e-39	0.374907	0.186	0.049	1.42403e-34	33.8465	5	67533180	67661102	-1	c05	Ectoderm	Central Nervous System	Neuron	0
ENSDARG00000109337	-0.0186589	-0.0186589	nanos1	5	4.75613e-39	0.742435	0.443	0.208	1.54669e-34	33.8106	14	5117072	5119497	1	c05	Ectoderm	Central Nervous System	Neuron	1
ENSDARG00000054562	-0.0626794	-0.0626794	her15.1	5	5.21831e-39	0.684441	0.386	0.16	1.697e-34	33.7703	11	41981959	41984487	1	c05	Ectoderm	Central Nervous System	Neuron	0
ENSDARG00000039335	0.0259731	0.0259731	st6gal2a	5	7.14964e-39	0.359146	0.194	0.054	2.32506e-34	33.6336	9	6009077	6127872	1	c05	Ectoderm	Central Nervous System	Neuron	0
ENSDARG00000041449	-0.0335165	-0.0335165	spred1	5	1.31881e-38	0.464594	0.278	0.1	4.28877e-34	33.3677	17	52639492	52659119	-1	c05	Ectoderm	Central Nervous System	Neuron	0
ENSDARG00000019223	0.0819557	0.0819557	arglu1a	5	1.77449e-38	0.579574	0.418	0.207	5.77062e-34	33.2388	9	26086135	26096626	1	c05	Ectoderm	Central Nervous System	Neuron	1
ENSDARG00000053194	-0.00823625	-0.00823625	pdzd11	5	2.04252e-38	0.49915	0.357	0.154	6.64227e-34	33.1777	14	33264303	33268494	1	c05	Ectoderm	Central Nervous System	Neuron	0
ENSDARG00000020871	0.00562903	0.00562903	ptprz1b	5	2.32989e-38	0.309394	0.112	0.02	7.5768e-34	33.1205	4	4834085	4926061	1	c05	Ectoderm	Central Nervous System	Neuron	0
ENSDARG00000030716	-0.0782054	-0.0782054	ing4	5	2.80638e-38	0.66339	0.537	0.326	9.12635e-34	33.0397	19	9512982	9522548	-1	c05	Ectoderm	Central Nervous System	Neuron	1
ENSDARG00000074271	-0.0127759	-0.0127759	wrb	5	2.8092e-38	0.506542	0.353	0.15	9.13554e-34	33.0393	15	5901970	5916820	1	c05	Ectoderm	Central Nervous System	Neuron	0
ENSDARG00000008706	-0.0687742	-0.0687742	paip2b	5	3.70862e-38	0.557627	0.831	0.733	1.20604e-33	32.9186	1	41465771	41472087	1	c05	Ectoderm	Central Nervous System	Neuron	1
ENSDARG00000102824	-0.0177481	-0.0177481	pcdh10b	5	4.45107e-38	0.320943	0.186	0.049	1.44749e-33	32.8394	14	42978695	43000836	-1	c05	Ectoderm	Central Nervous System	Neuron	0
ENSDARG00000035970	0.0622784	0.0622784	ptprn2	5	6.39988e-38	0.359619	0.135	0.028	2.08124e-33	32.6817	7	40228422	40499386	1	c05	Ectoderm	Central Nervous System	Neuron	0
ENSDARG00000011665	0.22709	0.22709	aldoaa	5	7.82852e-38	0.806684	0.8	0.676	2.54584e-33	32.5942	3	39566999	39577052	1	c05	Ectoderm	Central Nervous System	Neuron	1
ENSDARG00000070826	0.0832222	0.0832222	bpgm	5	8.50346e-38	0.345997	0.224	0.07	2.76532e-33	32.5583	25	20116407	20127087	1	c05	Ectoderm	Central Nervous System	Neuron	0
ENSDARG00000002609	0.1939	0.1939	rnf145a	5	1.10072e-37	0.341545	0.18	0.048	3.57955e-33	32.4462	14	34966598	35012162	1	c05	Ectoderm	Central Nervous System	Neuron	0
ENSDARG00000006859	-0.0583615	-0.0583615	nkain1	5	1.54709e-37	0.521084	0.314	0.124	5.03113e-33	32.2983	19	43017628	43035187	1	c05	Ectoderm	Central Nervous System	Neuron	0
ENSDARG00000059680	0.0142423	0.0142423	fscn1a	5	1.74485e-37	0.580814	0.324	0.13	5.67425e-33	32.2461	3	40576447	40589489	1	c05	Ectoderm	Central Nervous System	Neuron	0
ENSDARG00000026834	0.0884933	0.0884933	cdr2l	5	3.5664e-37	0.30097	0.153	0.036	1.15979e-32	31.9356	3	59951010	59981476	-1	c05	Ectoderm	Central Nervous System	Neuron	0
ENSDARG00000090830	0.175849	0.175849	tmem132e	5	4.10465e-37	0.308552	0.165	0.042	1.33483e-32	31.8746	5	60518611	60687619	1	c05	Ectoderm	Central Nervous System	Neuron	0
ENSDARG00000004218	0.0328382	0.0328382	rnd1b	5	6.37379e-37	0.382558	0.159	0.039	2.07276e-32	31.6835	23	26979174	27006062	1	c05	Ectoderm	Central Nervous System	Neuron	0
ENSDARG00000010137	0.0519857	0.0519857	ldb1a	5	6.93756e-37	0.526162	0.404	0.195	2.2561e-32	31.6466	13	28705143	28748749	1	c05	Ectoderm	Central Nervous System	Neuron	1
ENSDARG00000054793	-0.0930493	-0.0930493	emc10	5	7.56141e-37	0.610998	0.51	0.299	2.45897e-32	31.6092	3	30241237	30248301	-1	c05	Ectoderm	Central Nervous System	Neuron	1
ENSDARG00000056490	0.0390159	0.0390159	zgc:110158	5	7.83831e-37	0.451752	0.278	0.103	2.54902e-32	31.5936	2	41577507	41723487	-1	c05	Ectoderm	Central Nervous System	Neuron	0
ENSDARG00000041974	0.0401602	0.0401602	brk1	5	8.62915e-37	0.69378	0.712	0.569	2.8062e-32	31.5519	11	36041617	36156935	-1	c05	Ectoderm	Central Nervous System	Neuron	1
ENSDARG00000008639	0.0365167	0.0365167	kifap3a	5	8.86662e-37	0.315295	0.184	0.05	2.88343e-32	31.5401	20	34420623	34453623	-1	c05	Ectoderm	Central Nervous System	Neuron	0
ENSDARG00000103672	-0.209822	-0.209822	cirbpa	5	1.11862e-36	0.537981	0.957	0.906	3.63776e-32	31.4392	2	58841181	58848884	1	c05	Ectoderm	Central Nervous System	Neuron	1
ENSDARG00000080337	0.158663	0.158663	NC_002333.4	5	1.67082e-36	0.436429	0.998	0.994	5.43352e-32	31.2649	MT	2043	3725	1	c05	Ectoderm	Central Nervous System	Neuron	1
ENSDARG00000094836	0.0661778	0.0661778	si:ch211-195b15.8	5	2.29591e-36	0.482859	0.22	0.069	7.46629e-32	31.1269	3	32403758	32407192	1	c05	Ectoderm	Central Nervous System	Neuron	0
ENSDARG00000015427	-0.114424	-0.114424	hdac1	5	2.40639e-36	0.742396	0.704	0.538	7.82559e-32	31.1065	19	29808471	29821601	1	c05	Ectoderm	Central Nervous System	Neuron	1
ENSDARG00000012244	0.153576	0.153576	ube2e3	5	4.17438e-36	0.633752	0.704	0.547	1.35751e-31	30.8673	9	43797902	43883267	1	c05	Ectoderm	Central Nervous System	Neuron	1
ENSDARG00000103316	0.0263389	0.0263389	si:ch211-212k18.5	5	4.32274e-36	0.463315	0.206	0.061	1.40575e-31	30.8521	7	19552381	19558842	1	c05	Ectoderm	Central Nervous System	Neuron	0
ENSDARG00000095906	0.101381	0.101381	CR848047.1	5	6.76657e-36	0.481703	0.176	0.047	2.20049e-31	30.6575	16	29212421	29227002	1	c05	Ectoderm	Central Nervous System	Neuron	0
ENSDARG00000051824	-0.00747077	-0.00747077	tmeff2a	5	7.94675e-36	0.316623	0.141	0.032	2.58428e-31	30.5877	9	24249184	24413008	-1	c05	Ectoderm	Central Nervous System	Neuron	0
ENSDARG00000052856	-0.130759	-0.130759	khdrbs1a	5	8.19023e-36	0.710404	0.955	0.898	2.66346e-31	30.5746	13	45009957	45022527	-1	c05	Ectoderm	Central Nervous System	Neuron	1
ENSDARG00000073957	0.0473158	0.0473158	tox3	5	1.16414e-35	0.305355	0.218	0.068	3.78577e-31	30.4218	7	36898622	36969256	1	c05	Ectoderm	Central Nervous System	Neuron	0
ENSDARG00000078686	-0.0425801	-0.0425801	arl8a	5	1.83303e-35	0.567593	0.433	0.229	5.961e-31	30.2247	22	710759	718615	-1	c05	Ectoderm	Central Nervous System	Neuron	1
ENSDARG00000105450	0.178775	0.178775	si:ch211-63p21.1	5	2.20151e-35	0.653711	0.208	0.064	7.15931e-31	30.1451	7	4162994	4186839	1	c05	Ectoderm	Central Nervous System	Neuron	0
ENSDARG00000020258	-0.175834	-0.175834	ewsr1a	5	2.61921e-35	0.6853	0.463	0.257	8.51766e-31	30.0697	10	7975585	7988417	-1	c05	Ectoderm	Central Nervous System	Neuron	1
ENSDARG00000029761	0.0394908	0.0394908	mpp6b	5	3.43955e-35	0.332777	0.167	0.044	1.11854e-30	29.9513	19	20061892	20106486	-1	c05	Ectoderm	Central Nervous System	Neuron	0
ENSDARG00000105177	-0.129416	-0.129416	ilf3b	5	3.49579e-35	0.628249	0.529	0.319	1.13683e-30	29.9443	3	13842554	13879635	1	c05	Ectoderm	Central Nervous System	Neuron	1
ENSDARG00000058868	0.016771	0.016771	apc	5	3.97786e-35	0.406736	0.253	0.091	1.2936e-30	29.8882	10	1849874	1893095	1	c05	Ectoderm	Central Nervous System	Neuron	0
ENSDARG00000093535	-0.242695	-0.242695	BX005309.1	5	5.00791e-35	0.404066	0.288	0.111	1.62857e-30	29.7882	10	41982998	41986326	-1	c05	Ectoderm	Central Nervous System	Neuron	0
ENSDARG00000061543	0.0634069	0.0634069	ccdc85b	5	5.58609e-35	0.430485	0.286	0.109	1.8166e-30	29.7407	14	30730749	30734935	1	c05	Ectoderm	Central Nervous System	Neuron	0
ENSDARG00000094965	-0.0940908	-0.0940908	nfil3-5	5	7.05141e-35	0.36788	0.184	0.052	2.29312e-30	29.6396	6	8172227	8180042	1	c05	Ectoderm	Central Nervous System	Neuron	0
ENSDARG00000007795	0.365031	0.365031	cst3	5	8.05852e-35	0.855373	0.802	0.68	2.62063e-30	29.5816	13	33675556	33683913	-1	c05	Ectoderm	Central Nervous System	Neuron	1
ENSDARG00000062338	0.0717711	0.0717711	zeb2a	5	8.40132e-35	0.598794	0.327	0.137	2.73211e-30	29.5635	9	25568839	25837749	1	c05	Ectoderm	Central Nervous System	Neuron	0
ENSDARG00000039626	0.0816593	0.0816593	nrgna	5	8.63755e-35	1.0706	0.133	0.03	2.80893e-30	29.5515	5	58372164	58382655	1	c05	Ectoderm	Central Nervous System	Neuron	0
ENSDARG00000058094	0.188371	0.188371	ciarta	5	1.19493e-34	0.602272	0.678	0.483	3.88593e-30	29.4105	19	8928434	8940068	-1	c05	Ectoderm	Central Nervous System	Neuron	1
ENSDARG00000076290	-0.0701978	-0.0701978	calr	5	1.48888e-34	0.740558	0.516	0.307	4.84185e-30	29.315	8	16582339	16592491	-1	c05	Ectoderm	Central Nervous System	Neuron	1
ENSDARG00000006399	0.00580308	0.00580308	ywhae1	5	2.01477e-34	0.718295	0.704	0.582	6.55204e-30	29.1836	15	24746444	24754895	1	c05	Ectoderm	Central Nervous System	Neuron	1
ENSDARG00000038954	-0.0202091	-0.0202091	ctnnbip1	5	2.35743e-34	0.653008	0.359	0.168	7.66636e-30	29.1154	23	29711569	29751730	-1	c05	Ectoderm	Central Nervous System	Neuron	0
ENSDARG00000068214	0.0647532	0.0647532	ccni	5	3.4198e-34	0.571348	0.882	0.8	1.11212e-29	28.9538	21	5780888	5799199	-1	c05	Ectoderm	Central Nervous System	Neuron	1
ENSDARG00000039452	-0.0132316	-0.0132316	hk1	5	4.72787e-34	0.419991	0.214	0.07	1.5375e-29	28.8132	13	22972888	23007813	-1	c05	Ectoderm	Central Nervous System	Neuron	0
ENSDARG00000036878	0.0803109	0.0803109	sh3bgrl2	5	7.51995e-34	0.638361	0.216	0.071	2.44549e-29	28.6116	23	31405497	31423729	1	c05	Ectoderm	Central Nervous System	Neuron	0
ENSDARG00000026871	0.109041	0.109041	uchl1	5	9.59217e-34	0.563454	0.161	0.043	3.11937e-29	28.5059	1	22647756	22652424	-1	c05	Ectoderm	Central Nervous System	Neuron	0
ENSDARG00000101826	0.0406833	0.0406833	zwi	5	9.90877e-34	1.36528	0.131	0.03	3.22233e-29	28.4918	3	21025153	21030873	1	c05	Ectoderm	Central Nervous System	Neuron	0
ENSDARG00000054290	-0.00623233	-0.00623233	acin1a	5	1.38407e-33	0.568881	0.7	0.547	4.501e-29	28.3467	2	38197820	38225472	-1	c05	Ectoderm	Central Nervous System	Neuron	1
ENSDARG00000044062	0.0318856	0.0318856	ctbp2a	5	1.91298e-33	0.534214	0.331	0.142	6.221e-29	28.2061	17	8595588	8727748	-1	c05	Ectoderm	Central Nervous System	Neuron	0
ENSDARG00000057322	-0.0772626	-0.0772626	tmem47	5	2.23474e-33	0.502404	0.273	0.106	7.26739e-29	28.1386	8	18565904	18582922	-1	c05	Ectoderm	Central Nervous System	Neuron	0
ENSDARG00000076280	0.263364	0.263364	ppp1r1b	5	5.85599e-33	0.752805	0.208	0.07	1.90437e-28	27.7202	19	4912817	4962402	1	c05	Ectoderm	Central Nervous System	Neuron	0
ENSDARG00000019004	-0.108622	-0.108622	smarcd1	5	6.5001e-33	0.541801	0.443	0.24	2.11383e-28	27.6749	22	7009062	7025393	-1	c05	Ectoderm	Central Nervous System	Neuron	1
ENSDARG00000024195	0.121833	0.121833	znf395b	5	8.10211e-33	0.64242	0.612	0.419	2.63481e-28	27.5793	20	34737738	34754617	-1	c05	Ectoderm	Central Nervous System	Neuron	1
ENSDARG00000102061	-0.010605	-0.010605	b3galt2	5	8.51276e-33	0.487145	0.184	0.055	2.76835e-28	27.5578	22	24157807	24169089	1	c05	Ectoderm	Central Nervous System	Neuron	0
ENSDARG00000005651	0.0566641	0.0566641	hrasb	5	1.16383e-32	0.320361	0.176	0.051	3.78478e-28	27.422	7	49638413	49654492	-1	c05	Ectoderm	Central Nervous System	Neuron	0
ENSDARG00000042840	0.0998398	0.0998398	eml1	5	1.17502e-32	0.588491	0.239	0.086	3.82118e-28	27.4178	17	30976484	31082381	-1	c05	Ectoderm	Central Nervous System	Neuron	0
ENSDARG00000044183	0.128202	0.128202	prkab1a	5	1.26593e-32	0.317994	0.212	0.07	4.11681e-28	27.3854	10	17936441	17946163	1	c05	Ectoderm	Central Nervous System	Neuron	0
ENSDARG00000020311	0.0516247	0.0516247	cnih1	5	2.6979e-32	0.483619	0.398	0.198	8.77357e-28	27.0568	13	36592194	36606941	1	c05	Ectoderm	Central Nervous System	Neuron	0
ENSDARG00000035175	-0.226846	-0.226846	schip1	5	3.25305e-32	0.45377	0.276	0.11	1.05789e-27	26.9756	15	1372343	1436707	1	c05	Ectoderm	Central Nervous System	Neuron	0
ENSDARG00000028335	-0.207613	-0.207613	hmga1a	5	5.04861e-32	0.499454	0.902	0.807	1.64181e-27	26.7847	23	3751451	3759692	-1	c05	Ectoderm	Central Nervous System	Neuron	1
ENSDARG00000078572	0.0772497	0.0772497	stox2b	5	5.97985e-32	0.386869	0.247	0.092	1.94465e-27	26.7112	14	7168447	7245971	-1	c05	Ectoderm	Central Nervous System	Neuron	0
ENSDARG00000043283	0.10078	0.10078	prrg1	5	7.07076e-32	0.373339	0.218	0.075	2.29941e-27	26.6384	8	18588551	18601241	1	c05	Ectoderm	Central Nervous System	Neuron	0
ENSDARG00000026865	-0.116461	-0.116461	fam107b	5	9.04388e-32	0.999137	0.453	0.256	2.94107e-27	26.5315	18	12276567	12327478	-1	c05	Ectoderm	Central Nervous System	Neuron	1
ENSDARG00000079150	0.0118425	0.0118425	si:ch211-276i12.9	5	1.10996e-31	0.480651	0.445	0.239	3.60959e-27	26.4425	14	45603739	45604667	-1	c05	Ectoderm	Central Nervous System	Neuron	1
ENSDARG00000043820	0.184454	0.184454	nme2a	5	1.32891e-31	1.03481	0.192	0.061	4.3216e-27	26.3644	12	20788243	20796658	-1	c05	Ectoderm	Central Nervous System	Neuron	0
ENSDARG00000002790	-0.0249718	-0.0249718	ap2m1b	5	1.96773e-31	0.578085	0.661	0.471	6.39907e-27	26.1939	2	9789811	9818711	-1	c05	Ectoderm	Central Nervous System	Neuron	1
ENSDARG00000056732	0.135176	0.135176	her4.1	5	2.21069e-31	1.15578	0.276	0.109	7.18916e-27	26.1433	23	21452557	21453614	-1	c05	Ectoderm	Central Nervous System	Neuron	0
ENSDARG00000007034	-0.348794	-0.348794	hnrpkl	5	2.22133e-31	0.534728	0.492	0.292	7.22377e-27	26.1412	5	55602720	55625247	-1	c05	Ectoderm	Central Nervous System	Neuron	1
ENSDARG00000102741	-0.0237252	-0.0237252	sumo2b	5	2.44799e-31	0.513418	0.902	0.836	7.96085e-27	26.099	3	6423274	6441619	-1	c05	Ectoderm	Central Nervous System	Neuron	1
ENSDARG00000006397	0.125871	0.125871	laptm4a	5	2.47528e-31	0.71978	0.604	0.432	8.0496e-27	26.0942	20	43775793	43786515	-1	c05	Ectoderm	Central Nervous System	Neuron	1
ENSDARG00000105190	0.0571341	0.0571341	rhbdl3	5	2.61594e-31	0.704514	0.143	0.036	8.50704e-27	26.0702	6	18623492	18698669	-1	c05	Ectoderm	Central Nervous System	Neuron	0
ENSDARG00000002344	-0.11362	-0.11362	tubb4b	5	2.64066e-31	0.705631	0.973	0.914	8.58742e-27	26.0661	14	5861435	5865146	1	c05	Ectoderm	Central Nervous System	Neuron	1
ENSDARG00000016623	0.0461264	0.0461264	si:ch211-195b13.1	5	3.06941e-31	0.79486	0.306	0.131	9.98174e-27	26.0008	19	24872159	24889227	1	c05	Ectoderm	Central Nervous System	Neuron	0
ENSDARG00000026531	-0.0436962	-0.0436962	alcama	5	3.08722e-31	1.20013	0.327	0.151	1.00396e-26	25.9983	10	28731749	28835812	-1	c05	Ectoderm	Central Nervous System	Neuron	0
ENSDARG00000012682	-0.105785	-0.105785	pfn2l	5	3.74937e-31	0.589475	0.733	0.572	1.2193e-26	25.9139	2	10147029	10151839	1	c05	Ectoderm	Central Nervous System	Neuron	1
ENSDARG00000009315	-0.0333945	-0.0333945	clgn	5	5.25278e-31	0.400199	0.288	0.118	1.7082e-26	25.7675	1	40572757	40608392	-1	c05	Ectoderm	Central Nervous System	Neuron	0
ENSDARG00000052139	-0.00088619	-0.00088619	notch3	5	5.62792e-31	0.566441	0.329	0.148	1.8302e-26	25.7375	3	53526025	53559581	-1	c05	Ectoderm	Central Nervous System	Neuron	0
ENSDARG00000034616	0.00232466	0.00232466	mlf2	5	7.95852e-31	0.528354	0.484	0.284	2.58811e-26	25.587	16	31827502	31837482	1	c05	Ectoderm	Central Nervous System	Neuron	1
ENSDARG00000104030	0.00634438	0.00634438	taf12	5	8.70604e-31	0.576908	0.653	0.5	2.83121e-26	25.548	16	35408856	35415077	-1	c05	Ectoderm	Central Nervous System	Neuron	1
ENSDARG00000079323	-0.104526	-0.104526	rgmb	5	9.49622e-31	0.489249	0.261	0.102	3.08817e-26	25.5103	5	52256885	52277643	-1	c05	Ectoderm	Central Nervous System	Neuron	0
ENSDARG00000009480	-0.0252471	-0.0252471	pdcl	5	1.00667e-30	0.612395	0.453	0.263	3.2737e-26	25.485	16	51950510	51966846	-1	c05	Ectoderm	Central Nervous System	Neuron	1
ENSDARG00000039430	0.0445009	0.0445009	msl2b	5	1.09477e-30	0.321224	0.229	0.082	3.56018e-26	25.4485	24	26941197	26945390	-1	c05	Ectoderm	Central Nervous System	Neuron	0
ENSDARG00000009823	0.0483695	0.0483695	pou3f1	5	1.40344e-30	0.718128	0.198	0.064	4.56399e-26	25.3407	16	33593116	33595985	1	c05	Ectoderm	Central Nervous System	Neuron	0
ENSDARG00000004830	0.142566	0.142566	flot2a	5	1.6423e-30	0.450608	0.365	0.178	5.34076e-26	25.2724	5	42835082	42872712	-1	c05	Ectoderm	Central Nervous System	Neuron	0
ENSDARG00000040184	-0.0613821	-0.0613821	syncrip	5	2.52996e-30	0.543283	0.814	0.715	8.22742e-26	25.0847	20	2731436	2745385	1	c05	Ectoderm	Central Nervous System	Neuron	1
ENSDARG00000059360	-0.0565782	-0.0565782	srsf3b	5	2.5521e-30	0.623937	0.708	0.566	8.29942e-26	25.081	22	613265	622967	-1	c05	Ectoderm	Central Nervous System	Neuron	1
ENSDARG00000102047	0.100925	0.100925	mab21l1	5	3.03005e-30	0.817878	0.29	0.124	9.85372e-26	25.0064	15	33070939	33073200	1	c05	Ectoderm	Central Nervous System	Neuron	0
ENSDARG00000002131	0.0395395	0.0395395	celf2	5	3.81019e-30	0.681778	0.406	0.216	1.23907e-25	24.9069	4	23886726	24031924	-1	c05	Ectoderm	Central Nervous System	Neuron	1
ENSDARG00000040287	0.0495901	0.0495901	ywhabl	5	4.10614e-30	0.598555	0.878	0.732	1.33532e-25	24.8744	16	24681177	24695891	1	c05	Ectoderm	Central Nervous System	Neuron	1
ENSDARG00000003495	0.00419779	0.00419779	madd	5	4.10935e-30	0.380649	0.2	0.067	1.33636e-25	24.8741	7	34317401	34413398	-1	c05	Ectoderm	Central Nervous System	Neuron	0
ENSDARG00000089981	0.0161388	0.0161388	rnf146	5	4.72921e-30	0.430574	0.314	0.141	1.53794e-25	24.8131	23	40525985	40536089	-1	c05	Ectoderm	Central Nervous System	Neuron	0
ENSDARG00000015567	0.0771256	0.0771256	zic1	5	4.76184e-30	0.548416	0.192	0.062	1.54855e-25	24.8101	24	4970580	4973765	-1	c05	Ectoderm	Central Nervous System	Neuron	0
ENSDARG00000014569	0.0156114	0.0156114	hnrnpr	5	5.14305e-30	0.588144	0.543	0.354	1.67252e-25	24.7766	19	72661	82516	-1	c05	Ectoderm	Central Nervous System	Neuron	1
ENSDARG00000010710	-0.00738746	-0.00738746	msi1	5	5.173e-30	0.437662	0.345	0.152	1.68226e-25	24.7741	8	39607466	39647216	1	c05	Ectoderm	Central Nervous System	Neuron	0
ENSDARG00000069790	-0.189541	-0.189541	dynll2a	5	5.97631e-30	0.351791	0.206	0.07	1.94349e-25	24.7114	15	16066091	16070731	-1	c05	Ectoderm	Central Nervous System	Neuron	0
ENSDARG00000089787	0.07687	0.07687	crebzf	5	6.17632e-30	0.510606	0.567	0.375	2.00854e-25	24.6971	10	29265463	29268723	1	c05	Ectoderm	Central Nervous System	Neuron	1
ENSDARG00000099614	0.0467317	0.0467317	purab	5	6.77784e-30	0.425171	0.318	0.145	2.20415e-25	24.6568	14	8261417	8271686	-1	c05	Ectoderm	Central Nervous System	Neuron	0
ENSDARG00000068820	-0.13379	-0.13379	h2afva	5	8.24751e-30	0.562493	0.673	0.495	2.68209e-25	24.5715	5	13647288	13652687	1	c05	Ectoderm	Central Nervous System	Neuron	1
ENSDARG00000025012	-0.141126	-0.141126	tpi1a	5	9.68659e-30	0.300755	0.159	0.045	3.15008e-25	24.5017	19	5094218	5103313	-1	c05	Ectoderm	Central Nervous System	Neuron	0
ENSDARG00000060679	-0.0514625	-0.0514625	kdm1a	5	1.00148e-29	0.54417	0.535	0.358	3.2568e-25	24.4872	17	28082441	28101989	-1	c05	Ectoderm	Central Nervous System	Neuron	1
ENSDARG00000091756	-0.0535635	-0.0535635	insm1a	5	1.0475e-29	0.628742	0.212	0.072	3.40647e-25	24.4677	20	48482925	48485354	-1	c05	Ectoderm	Central Nervous System	Neuron	0
ENSDARG00000091771	-0.128718	-0.128718	lysmd2	5	1.22453e-29	0.442266	0.3	0.132	3.98217e-25	24.3999	18	39416357	39430956	1	c05	Ectoderm	Central Nervous System	Neuron	0
ENSDARG00000020107	0.0694903	0.0694903	usp2a	5	1.89436e-29	0.471626	0.288	0.123	6.16046e-25	24.2104	15	20900627	20939579	-1	c05	Ectoderm	Central Nervous System	Neuron	0
ENSDARG00000003127	-0.000118758	-0.000118758	zgc:123105	5	1.98637e-29	0.480537	0.367	0.187	6.45967e-25	24.1898	21	32454896	32467799	-1	c05	Ectoderm	Central Nervous System	Neuron	0
ENSDARG00000027899	-0.110348	-0.110348	sem1	5	2.09193e-29	0.471816	0.814	0.72	6.80296e-25	24.1673	19	41401133	41405315	-1	c05	Ectoderm	Central Nervous System	Neuron	1
ENSDARG00000101251	0.215685	0.215685	ldha	5	2.73847e-29	0.633216	0.4	0.214	8.90551e-25	24.0503	25	25123385	25131755	1	c05	Ectoderm	Central Nervous System	Neuron	1
ENSDARG00000059815	0.0855035	0.0855035	oaz2b	5	4.33744e-29	0.34958	0.212	0.073	1.41054e-24	23.8506	7	48288762	48296227	1	c05	Ectoderm	Central Nervous System	Neuron	0
ENSDARG00000101446	0.0885539	0.0885539	PCP4L1	5	7.7173e-29	0.534688	0.167	0.05	2.50967e-24	23.6004	7	73630751	73656365	1	c05	Ectoderm	Central Nervous System	Neuron	0
ENSDARG00000075560	0.0457258	0.0457258	kmt2cb	5	9.73429e-29	0.43323	0.351	0.171	3.16559e-24	23.4995	2	12847602	13037544	1	c05	Ectoderm	Central Nervous System	Neuron	0
ENSDARG00000074502	0.0187933	0.0187933	zmiz1a	5	9.93109e-29	0.447226	0.31	0.141	3.22959e-24	23.4909	13	30421472	30570859	1	c05	Ectoderm	Central Nervous System	Neuron	0
ENSDARG00000020261	-0.0301724	-0.0301724	rab2a	5	1.17802e-28	0.610685	0.702	0.59	3.83091e-24	23.4167	2	21821683	21847935	-1	c05	Ectoderm	Central Nervous System	Neuron	1
ENSDARG00000025693	0.032341	0.032341	tmem9b	5	1.23258e-28	0.465492	0.4	0.218	4.00835e-24	23.397	7	28556166	28568238	-1	c05	Ectoderm	Central Nervous System	Neuron	1
ENSDARG00000005397	0.117112	0.117112	trim3b	5	1.65023e-28	0.341568	0.176	0.056	5.36654e-24	23.2703	10	26129830	26179805	-1	c05	Ectoderm	Central Nervous System	Neuron	0
ENSDARG00000099532	0.142301	0.142301	ubl3a	5	2.97166e-28	0.922559	0.508	0.344	9.66385e-24	23.0148	10	36363318	36406562	-1	c05	Ectoderm	Central Nervous System	Neuron	1
ENSDARG00000070922	-0.0244157	-0.0244157	cnbpb	5	3.73479e-28	0.448929	0.896	0.85	1.21455e-23	22.9156	11	491587	497854	-1	c05	Ectoderm	Central Nervous System	Neuron	1
ENSDARG00000115657	0.0989454	0.0989454	prkca	5	6.13916e-28	0.703068	0.2	0.073	1.99645e-23	22.6997	6	21227621	21394150	1	c05	Ectoderm	Central Nervous System	Neuron	0
ENSDARG00000103697	-0.0464442	-0.0464442	arnt2	5	6.64863e-28	0.313718	0.222	0.082	2.16213e-23	22.6651	7	10701732	10877536	1	c05	Ectoderm	Central Nervous System	Neuron	0
ENSDARG00000078459	0.0378761	0.0378761	cux1a	5	7.41303e-28	0.471294	0.304	0.14	2.41072e-23	22.6179	10	32898533	33156789	-1	c05	Ectoderm	Central Nervous System	Neuron	0
ENSDARG00000063218	-0.0150297	-0.0150297	ppm1la	5	7.78829e-28	0.400849	0.233	0.089	2.53275e-23	22.5964	2	6265768	6292510	-1	c05	Ectoderm	Central Nervous System	Neuron	0
ENSDARG00000060115	-0.00217397	-0.00217397	lrrn1	5	7.7963e-28	0.363676	0.233	0.086	2.53536e-23	22.596	6	43076516	43092175	-1	c05	Ectoderm	Central Nervous System	Neuron	0
ENSDARG00000077341	-0.0154434	-0.0154434	ppp1r14c	5	8.68895e-28	0.45337	0.139	0.038	2.82565e-23	22.5489	23	39807857	39849155	-1	c05	Ectoderm	Central Nervous System	Neuron	0
ENSDARG00000008153	0.13246	0.13246	serinc5	5	8.78455e-28	0.603052	0.363	0.19	2.85674e-23	22.5441	5	51947150	51998708	-1	c05	Ectoderm	Central Nervous System	Neuron	0
ENSDARG00000102889	-0.0073297	-0.0073297	2022-09-15	5	1.13937e-27	0.561919	0.341	0.165	3.70525e-23	22.4312	25	12853111	12906901	-1	c05	Ectoderm	Central Nervous System	Neuron	0
ENSDARG00000045914	-0.167089	-0.167089	si:ch211-51e12.7	5	1.15433e-27	0.615472	0.637	0.474	3.75388e-23	22.4255	4	308688	317971	1	c05	Ectoderm	Central Nervous System	Neuron	1
ENSDARG00000034344	-0.0106903	-0.0106903	pcdh19	5	1.24033e-27	0.398428	0.182	0.06	4.03356e-23	22.3943	14	40300961	40390757	-1	c05	Ectoderm	Central Nervous System	Neuron	0
ENSDARG00000053990	-0.12712	-0.12712	hmgb2b	5	1.50813e-27	0.416956	0.878	0.767	4.90445e-23	22.3094	23	45025909	45029559	1	c05	Ectoderm	Central Nervous System	Neuron	1
ENSDARG00000014790	-0.0400733	-0.0400733	g3bp2	5	1.76716e-27	0.409901	0.276	0.12	5.74679e-23	22.2406	1	26444986	26466002	1	c05	Ectoderm	Central Nervous System	Neuron	0
ENSDARG00000054560	0.0268022	0.0268022	her15.1	5	1.96607e-27	0.690794	0.249	0.097	6.39366e-23	22.1943	11	41994287	41996957	-1	c05	Ectoderm	Central Nervous System	Neuron	0
ENSDARG00000077227	0.0503648	0.0503648	fbxl6	5	2.85402e-27	0.365572	0.302	0.137	9.28129e-23	22.0324	19	22347627	22363292	1	c05	Ectoderm	Central Nervous System	Neuron	0
ENSDARG00000058369	0.0463217	0.0463217	mex3b	5	3.51148e-27	0.474975	0.302	0.134	1.14193e-22	21.9424	7	12061787	12065668	-1	c05	Ectoderm	Central Nervous System	Neuron	0
ENSDARG00000007098	0.0969445	0.0969445	itm2ba	5	3.57961e-27	0.684526	0.688	0.579	1.16409e-22	21.934	6	10015525	10026858	-1	c05	Ectoderm	Central Nervous System	Neuron	1
ENSDARG00000038059	0.0718174	0.0718174	grb2b	5	4.07136e-27	0.705736	0.378	0.208	1.32401e-22	21.8781	3	25432419	25492495	-1	c05	Ectoderm	Central Nervous System	Neuron	0
ENSDARG00000104413	0.0870378	0.0870378	rogdi	5	4.67702e-27	0.451892	0.288	0.133	1.52097e-22	21.8179	3	36427988	36440705	-1	c05	Ectoderm	Central Nervous System	Neuron	0
ENSDARG00000055283	-0.0359975	-0.0359975	id2a	5	5.85691e-27	0.855031	0.618	0.452	1.90467e-22	21.7202	17	34805897	34808165	1	c05	Ectoderm	Central Nervous System	Neuron	1
ENSDARG00000003695	0.0143493	0.0143493	vdac3	5	7.05341e-27	0.477748	0.843	0.701	2.29377e-22	21.6395	8	2412583	2434287	-1	c05	Ectoderm	Central Nervous System	Neuron	1
ENSDARG00000093646	-0.101823	-0.101823	AL954359.1	5	8.29213e-27	0.422483	0.116	0.029	2.6966e-22	21.5692	13	20227045	20231750	-1	c05	Ectoderm	Central Nervous System	Neuron	0
ENSDARG00000009753	0.0531869	0.0531869	sf3b6	5	1.00841e-26	0.438486	0.767	0.672	3.27936e-22	21.4842	20	35433192	35437940	1	c05	Ectoderm	Central Nervous System	Neuron	1
ENSDARG00000001785	-0.046156	-0.046156	irx2a	5	1.68048e-26	0.304965	0.106	0.025	5.46493e-22	21.2624	16	555746	563732	-1	c05	Ectoderm	Central Nervous System	Neuron	0
ENSDARG00000054058	0.446609	0.446609	h1fx	5	2.23711e-26	0.82978	0.678	0.49	7.27508e-22	21.1382	6	40769517	40771813	-1	c05	Ectoderm	Central Nervous System	Neuron	1
ENSDARG00000052728	0.111179	0.111179	sltm	5	2.56205e-26	0.514855	0.467	0.295	8.33177e-22	21.0793	7	30532636	30560450	-1	c05	Ectoderm	Central Nervous System	Neuron	1
ENSDARG00000004246	-0.0189952	-0.0189952	slit2	5	2.62008e-26	0.65581	0.222	0.087	8.52049e-22	21.0695	1	23783349	23912788	1	c05	Ectoderm	Central Nervous System	Neuron	0
ENSDARG00000060072	-0.0518504	-0.0518504	abi3a	5	2.82182e-26	0.326878	0.102	0.023	9.17655e-22	21.0373	3	33395942	33417826	-1	c05	Ectoderm	Central Nervous System	Neuron	0
ENSDARG00000054578	0.116461	0.116461	arl6ip1	5	3.35751e-26	0.440765	0.741	0.602	1.09186e-21	20.9618	3	31104891	31115996	-1	c05	Ectoderm	Central Nervous System	Neuron	1
ENSDARG00000033928	0.0643818	0.0643818	ndfip2	5	3.81973e-26	0.396543	0.259	0.11	1.24218e-21	20.9058	1	5354489	5394791	-1	c05	Ectoderm	Central Nervous System	Neuron	0
ENSDARG00000042236	-0.107431	-0.107431	atrx	5	4.63641e-26	0.575379	0.506	0.335	1.50776e-21	20.8217	14	10656975	10737898	1	c05	Ectoderm	Central Nervous System	Neuron	1
ENSDARG00000012667	0.117502	0.117502	tfap2b	5	6.34142e-26	0.556245	0.122	0.032	2.06223e-21	20.6857	20	47686629	47704973	-1	c05	Ectoderm	Central Nervous System	Neuron	0
ENSDARG00000045618	-0.0694064	-0.0694064	clta	5	8.79991e-26	0.627938	0.604	0.441	2.86173e-21	20.5434	1	12348213	12361930	1	c05	Ectoderm	Central Nervous System	Neuron	1
ENSDARG00000092467	0.0370252	0.0370252	si:ch73-46j18.5	5	8.93839e-26	0.451461	0.318	0.156	2.90677e-21	20.5366	10	1708117	1718395	-1	c05	Ectoderm	Central Nervous System	Neuron	0
ENSDARG00000053446	-0.127533	-0.127533	sub1a	5	9.10105e-26	0.461108	0.765	0.628	2.95966e-21	20.5288	10	8091144	8098099	1	c05	Ectoderm	Central Nervous System	Neuron	1
ENSDARG00000019328	-0.050035	-0.050035	plxna4	5	1.00402e-25	0.317704	0.153	0.048	3.26507e-21	20.4861	4	15217929	15420452	-1	c05	Ectoderm	Central Nervous System	Neuron	0
ENSDARG00000009771	0.0322992	0.0322992	ppme1	5	1.03151e-25	0.495448	0.335	0.173	3.35446e-21	20.4744	21	25380675	25395223	-1	c05	Ectoderm	Central Nervous System	Neuron	0
ENSDARG00000036162	0.211043	0.211043	hnrnpa0b	5	1.07327e-25	0.626347	0.818	0.74	3.49028e-21	20.4571	14	38845674	38848166	1	c05	Ectoderm	Central Nervous System	Neuron	1
ENSDARG00000027200	0.00332569	0.00332569	gabarapl2	5	1.49544e-25	0.654647	0.582	0.443	4.86317e-21	20.3131	25	34835553	34845302	-1	c05	Ectoderm	Central Nervous System	Neuron	1
ENSDARG00000116491	-0.173222	-0.173222	h2afvb	5	1.75995e-25	0.50227	0.853	0.769	5.72335e-21	20.2423	10	44984946	44998452	1	c05	Ectoderm	Central Nervous System	Neuron	1
ENSDARG00000043821	0.0316987	0.0316987	klf7b	5	2.43286e-25	0.490615	0.259	0.114	7.91167e-21	20.1017	9	28341109	28399071	-1	c05	Ectoderm	Central Nervous System	Neuron	0
ENSDARG00000030326	-0.114558	-0.114558	efna1a	5	2.66367e-25	0.710229	0.273	0.127	8.66225e-21	20.0624	19	8481802	8502321	1	c05	Ectoderm	Central Nervous System	Neuron	0
ENSDARG00000099865	-0.245777	-0.245777	hnrnpabb	5	4.29731e-25	0.577785	0.816	0.737	1.39749e-20	19.8547	21	3166519	3175724	1	c05	Ectoderm	Central Nervous System	Neuron	1
ENSDARG00000029689	0.306316	0.306316	tkta	5	4.4982e-25	0.828252	0.161	0.052	1.46281e-20	19.8348	11	36989696	37035835	1	c05	Ectoderm	Central Nervous System	Neuron	0
ENSDARG00000097369	0.114702	0.114702	FP017274.1	5	5.63225e-25	0.354953	0.12	0.032	1.83161e-20	19.7372	17	27400703	27401354	1	c05	Ectoderm	Central Nervous System	Neuron	0
ENSDARG00000017772	0.190873	0.190873	mdh1aa	5	6.08356e-25	0.326228	0.792	0.629	1.97837e-20	19.7037	1	50968908	50990889	1	c05	Ectoderm	Central Nervous System	Neuron	1
ENSDARG00000004060	0.208671	0.208671	bhlhe40	5	6.74754e-25	1.08882	0.531	0.38	2.1943e-20	19.6587	11	35759652	35763323	-1	c05	Ectoderm	Central Nervous System	Neuron	1
ENSDARG00000060977	0.244959	0.244959	zgc:153018	5	7.11083e-25	0.343074	0.224	0.09	2.31244e-20	19.6359	14	45339986	45346558	-1	c05	Ectoderm	Central Nervous System	Neuron	0
ENSDARG00000090454	0.0069764	0.0069764	gnb1a	5	8.71882e-25	0.366212	0.78	0.64	2.83536e-20	19.5474	8	53269657	53334650	1	c05	Ectoderm	Central Nervous System	Neuron	1
ENSDARG00000036394	-0.00279918	-0.00279918	pop7	5	9.12811e-25	0.459121	0.341	0.178	2.96846e-20	19.5275	7	21887307	21888521	1	c05	Ectoderm	Central Nervous System	Neuron	0
ENSDARG00000039268	-0.0564182	-0.0564182	emc4	5	1.00241e-24	0.531801	0.457	0.292	3.25984e-20	19.4868	7	1457379	1468521	1	c05	Ectoderm	Central Nervous System	Neuron	1
ENSDARG00000011510	-0.102958	-0.102958	rcc2	5	1.03765e-24	0.637814	0.465	0.301	3.37445e-20	19.4718	23	21520769	21535040	-1	c05	Ectoderm	Central Nervous System	Neuron	1
ENSDARG00000054271	0.0969174	0.0969174	cdkn1bb	5	1.14307e-24	0.498583	0.68	0.538	3.71727e-20	19.4298	25	2282265	2287189	1	c05	Ectoderm	Central Nervous System	Neuron	1
ENSDARG00000046132	-0.0386007	-0.0386007	dynlt3	5	1.20058e-24	0.536299	0.588	0.451	3.90428e-20	19.4085	11	29790626	29794308	1	c05	Ectoderm	Central Nervous System	Neuron	1
ENSDARG00000037879	0.00392422	0.00392422	lfng	5	1.74059e-24	0.458954	0.369	0.187	5.66042e-20	19.2472	3	41917499	41926869	1	c05	Ectoderm	Central Nervous System	Neuron	0
ENSDARG00000101216	-0.011687	-0.011687	meaf6	5	1.79436e-24	0.444099	0.678	0.531	5.83527e-20	19.2339	19	4024443	4033031	1	c05	Ectoderm	Central Nervous System	Neuron	1
ENSDARG00000099453	-0.00360233	-0.00360233	elof1	5	1.82695e-24	0.525942	0.643	0.506	5.94126e-20	19.2261	3	14496319	14498295	-1	c05	Ectoderm	Central Nervous System	Neuron	1
ENSDARG00000013979	0.0939731	0.0939731	ndfip1	5	2.19483e-24	0.552935	0.608	0.467	7.13758e-20	19.1464	14	23717165	23726768	1	c05	Ectoderm	Central Nervous System	Neuron	1
ENSDARG00000011989	-0.0281499	-0.0281499	crx	5	2.35758e-24	0.518718	0.186	0.066	7.66683e-20	19.1154	5	36932718	36936443	1	c05	Ectoderm	Central Nervous System	Neuron	0
ENSDARG00000016516	-0.137734	-0.137734	rbm8a	5	2.58151e-24	0.497478	0.792	0.724	8.39507e-20	19.076	16	45922175	45930077	1	c05	Ectoderm	Central Nervous System	Neuron	1
ENSDARG00000059337	-0.0410601	-0.0410601	tgif1	5	2.61279e-24	0.409922	0.437	0.256	8.49679e-20	19.0707	24	9287409	9300160	-1	c05	Ectoderm	Central Nervous System	Neuron	1
ENSDARG00000088178	-0.00972327	-0.00972327	tp53inp2	5	2.65477e-24	0.33726	0.286	0.128	8.63331e-20	19.0638	11	25257022	25266235	1	c05	Ectoderm	Central Nervous System	Neuron	0
ENSDARG00000032866	-0.0414931	-0.0414931	erh	5	2.82106e-24	0.481436	0.79	0.713	9.17409e-20	19.0374	20	33493924	33497128	-1	c05	Ectoderm	Central Nervous System	Neuron	1
ENSDARG00000029075	0.021227	0.021227	pfkfb4b	5	2.83127e-24	0.446396	0.729	0.563	9.20728e-20	19.0359	6	39993605	40029423	-1	c05	Ectoderm	Central Nervous System	Neuron	1
ENSDARG00000086856	0.229691	0.229691	stk35	5	3.04274e-24	0.576108	0.51	0.345	9.89499e-20	19.0046	23	41739721	41762956	-1	c05	Ectoderm	Central Nervous System	Neuron	1
ENSDARG00000105293	0.0216332	0.0216332	srsf4	5	3.07727e-24	0.50337	0.437	0.269	1.00073e-19	18.9997	19	13410903	13420490	1	c05	Ectoderm	Central Nervous System	Neuron	1
ENSDARG00000031495	-0.14654	-0.14654	seta	5	3.56684e-24	0.392861	0.802	0.669	1.15994e-19	18.9356	8	2585256	2591654	-1	c05	Ectoderm	Central Nervous System	Neuron	1
ENSDARG00000005186	0.0907497	0.0907497	sp4	5	3.72776e-24	0.372036	0.257	0.115	1.21227e-19	18.9164	19	2364552	2563324	1	c05	Ectoderm	Central Nervous System	Neuron	0
ENSDARG00000003281	-0.0709249	-0.0709249	pik3ip1	5	3.89514e-24	0.518552	0.324	0.166	1.2667e-19	18.8973	5	20866572	20879527	-1	c05	Ectoderm	Central Nervous System	Neuron	0
ENSDARG00000005924	0.16972	0.16972	serpina10a	5	4.00385e-24	0.3372	0.265	0.115	1.30205e-19	18.8854	20	27371394	27381691	-1	c05	Ectoderm	Central Nervous System	Neuron	0
ENSDARG00000013613	0.000316119	0.000316119	anxa13l	5	4.16489e-24	0.583556	0.133	0.039	1.35442e-19	18.8682	2	9821757	9842240	1	c05	Ectoderm	Central Nervous System	Neuron	0
ENSDARG00000062420	-0.020552	-0.020552	nfia	5	5.7064e-24	0.527734	0.222	0.09	1.85572e-19	18.7315	22	16839467	17052381	-1	c05	Ectoderm	Central Nervous System	Neuron	0
ENSDARG00000063535	-0.153471	-0.153471	chd4a	5	6.59811e-24	0.671084	0.361	0.207	2.14571e-19	18.6684	19	5000885	5058908	-1	c05	Ectoderm	Central Nervous System	Neuron	0
ENSDARG00000009215	-0.100595	-0.100595	zgc:112437	5	6.66734e-24	1.10049	0.106	0.027	2.16822e-19	18.6639	21	25773530	25774605	-1	c05	Ectoderm	Central Nervous System	Neuron	0
ENSDARG00000041921	0.0333409	0.0333409	hsbp1b	5	6.84311e-24	0.540392	0.669	0.561	2.22538e-19	18.6526	18	14334123	14337458	-1	c05	Ectoderm	Central Nervous System	Neuron	1
ENSDARG00000031343	0.123979	0.123979	rab6bb	5	1.08198e-23	0.554796	0.206	0.083	3.51859e-19	18.4536	2	22795494	22803665	1	c05	Ectoderm	Central Nervous System	Neuron	0
ENSDARG00000027249	0.103003	0.103003	btg1	5	1.14172e-23	0.584005	0.863	0.807	3.71288e-19	18.4303	4	16536173	16545085	-1	c05	Ectoderm	Central Nervous System	Neuron	1
ENSDARG00000005842	0.0333115	0.0333115	cd9a	5	2.29532e-23	0.384151	0.186	0.07	7.46436e-19	18.127	18	7122577	7143920	-1	c05	Ectoderm	Central Nervous System	Neuron	0
ENSDARG00000003920	-0.140672	-0.140672	setb	5	2.46851e-23	0.420057	0.859	0.756	8.02759e-19	18.0954	21	13224239	13231101	-1	c05	Ectoderm	Central Nervous System	Neuron	1
ENSDARG00000045373	-0.0322485	-0.0322485	pabpn1	5	2.77458e-23	0.431036	0.716	0.618	9.02294e-19	18.0447	24	14559328	14577559	-1	c05	Ectoderm	Central Nervous System	Neuron	1
ENSDARG00000022129	-0.0961283	-0.0961283	rbm4.3	5	2.81269e-23	0.489732	0.78	0.685	9.14687e-19	18.0387	7	22792132	22795637	1	c05	Ectoderm	Central Nervous System	Neuron	1
ENSDARG00000061794	0.0455153	0.0455153	jam3b	5	3.12344e-23	0.369937	0.294	0.138	1.01574e-18	17.9932	21	24984970	25046991	1	c05	Ectoderm	Central Nervous System	Neuron	0
ENSDARG00000074245	0.0719743	0.0719743	spen	5	4.43082e-23	0.388717	0.31	0.159	1.4409e-18	17.8414	23	24436273	24483440	-1	c05	Ectoderm	Central Nervous System	Neuron	0
ENSDARG00000089643	0.120247	0.120247	mcama	5	6.82736e-23	0.334658	0.165	0.057	2.22026e-18	17.6536	5	58850626	58939460	-1	c05	Ectoderm	Central Nervous System	Neuron	0
ENSDARG00000033604	-0.0804717	-0.0804717	lrpap1	5	6.90377e-23	0.308703	0.278	0.129	2.2451e-18	17.6488	1	41131481	41141446	1	c05	Ectoderm	Central Nervous System	Neuron	0
ENSDARG00000103002	0.0215974	0.0215974	nptna	5	7.365e-23	0.380089	0.145	0.046	2.3951e-18	17.6207	25	29315924	29363934	-1	c05	Ectoderm	Central Nervous System	Neuron	0
ENSDARG00000006370	0.0413682	0.0413682	atp6v1h	5	7.67806e-23	0.486765	0.371	0.21	2.4969e-18	17.6026	2	30786773	30846927	1	c05	Ectoderm	Central Nervous System	Neuron	0
ENSDARG00000043484	-0.0710063	-0.0710063	ube2d2	5	8.2787e-23	0.470734	0.784	0.673	2.69223e-18	17.5699	14	7892021	7901635	1	c05	Ectoderm	Central Nervous System	Neuron	1
ENSDARG00000071403	-0.0326869	-0.0326869	oaz1a	5	8.4043e-23	0.504237	0.904	0.875	2.73308e-18	17.5633	22	20714624	20720427	-1	c05	Ectoderm	Central Nervous System	Neuron	1
ENSDARG00000041691	0.140598	0.140598	bhlhe41	5	8.74607e-23	0.67628	0.412	0.247	2.84422e-18	17.546	18	16125852	16130165	1	c05	Ectoderm	Central Nervous System	Neuron	1
ENSDARG00000009336	0.0566644	0.0566644	aif1l	5	8.92255e-23	0.330044	0.343	0.173	2.90161e-18	17.5374	5	34549365	34575502	1	c05	Ectoderm	Central Nervous System	Neuron	0
ENSDARG00000039117	0.087417	0.087417	tefa	5	9.43449e-23	0.603482	0.727	0.674	3.0681e-18	17.5131	12	19144833	19153177	-1	c05	Ectoderm	Central Nervous System	Neuron	1
ENSDARG00000075758	-0.0449789	-0.0449789	ywhabb	5	1.01476e-22	0.455439	0.839	0.761	3.29998e-18	17.4815	8	45418985	45430942	-1	c05	Ectoderm	Central Nervous System	Neuron	1
ENSDARG00000100129	-0.00503223	-0.00503223	brd3b	5	1.28638e-22	0.484887	0.504	0.337	4.18331e-18	17.3785	5	64411516	64454466	-1	c05	Ectoderm	Central Nervous System	Neuron	1
ENSDARG00000103203	0.0397323	0.0397323	vps28	5	1.44284e-22	0.478939	0.582	0.434	4.69213e-18	17.3286	19	46222428	46238624	1	c05	Ectoderm	Central Nervous System	Neuron	1
ENSDARG00000099635	-0.130898	-0.130898	akap8l	5	1.60584e-22	0.478011	0.443	0.28	5.22221e-18	17.2821	1	59218067	59237167	-1	c05	Ectoderm	Central Nervous System	Neuron	1
ENSDARG00000026784	-0.00745562	-0.00745562	robo1	5	1.69116e-22	0.337874	0.178	0.066	5.49964e-18	17.2597	15	39277099	39820491	-1	c05	Ectoderm	Central Nervous System	Neuron	0
ENSDARG00000040031	-0.110635	-0.110635	tardbp	5	1.78774e-22	0.513567	0.424	0.264	5.81372e-18	17.2355	6	45937777	45949121	-1	c05	Ectoderm	Central Nervous System	Neuron	1
ENSDARG00000059303	-0.102825	-0.102825	hnrnpl2	5	2.09343e-22	0.469006	0.529	0.369	6.80783e-18	17.167	15	5784212	5799183	-1	c05	Ectoderm	Central Nervous System	Neuron	1
ENSDARG00000002912	-0.00744533	-0.00744533	adipor1a	5	2.48163e-22	0.306781	0.243	0.107	8.07025e-18	17.0931	11	24800156	24815193	1	c05	Ectoderm	Central Nervous System	Neuron	0
ENSDARG00000069855	0.00298741	0.00298741	pnisr	5	3.43686e-22	0.418977	0.357	0.198	1.11767e-17	16.9517	16	32662469	32673028	-1	c05	Ectoderm	Central Nervous System	Neuron	0
ENSDARG00000035066	0.0104066	0.0104066	ubtf	5	3.45986e-22	0.4085	0.378	0.212	1.12515e-17	16.9488	3	20041907	20063782	-1	c05	Ectoderm	Central Nervous System	Neuron	0
ENSDARG00000056483	0.0145502	0.0145502	ssbp4	5	3.54454e-22	0.477574	0.378	0.218	1.15268e-17	16.9383	22	20951211	21046843	-1	c05	Ectoderm	Central Nervous System	Neuron	0
ENSDARG00000068708	0.207847	0.207847	ifrd1	5	3.6191e-22	0.512291	0.504	0.352	1.17693e-17	16.9292	4	6799794	6809323	-1	c05	Ectoderm	Central Nervous System	Neuron	1
ENSDARG00000062646	0.0654184	0.0654184	tet3	5	3.74307e-22	0.344686	0.237	0.105	1.21725e-17	16.9146	5	14306475	14373662	-1	c05	Ectoderm	Central Nervous System	Neuron	0
ENSDARG00000087443	-0.0225745	-0.0225745	ptp4a2a	5	4.93077e-22	0.46957	0.339	0.187	1.60349e-17	16.7949	17	14692808	14705075	-1	c05	Ectoderm	Central Nervous System	Neuron	0
ENSDARG00000079632	-0.0111724	-0.0111724	si:dkey-28b4.7	5	5.0024e-22	0.588712	0.529	0.396	1.62678e-17	16.7887	1	44707054	44710937	-1	c05	Ectoderm	Central Nervous System	Neuron	1
ENSDARG00000051886	0.066406	0.066406	ankrd11	5	5.28945e-22	0.51201	0.41	0.255	1.72013e-17	16.7644	7	56253914	56405541	1	c05	Ectoderm	Central Nervous System	Neuron	1
ENSDARG00000015310	0.00932928	0.00932928	pitpnbl	5	6.12169e-22	0.452863	0.388	0.23	1.99077e-17	16.701	3	15332268	15352438	-1	c05	Ectoderm	Central Nervous System	Neuron	0
ENSDARG00000010953	0.0307423	0.0307423	ndel1a	5	6.27325e-22	0.337352	0.2	0.081	2.04006e-17	16.6904	12	26467847	26487363	1	c05	Ectoderm	Central Nervous System	Neuron	0
ENSDARG00000058203	-0.0314524	-0.0314524	smc1al	5	6.40469e-22	0.463846	0.551	0.392	2.0828e-17	16.6814	23	12840080	12897815	1	c05	Ectoderm	Central Nervous System	Neuron	1
ENSDARG00000058504	-0.0898321	-0.0898321	ap1s2	5	7.93249e-22	0.401083	0.347	0.185	2.57964e-17	16.5884	11	12719944	12728353	1	c05	Ectoderm	Central Nervous System	Neuron	0
ENSDARG00000018476	-0.040612	-0.040612	pak2b	5	8.85719e-22	0.426907	0.373	0.214	2.88036e-17	16.5406	22	2895511	2929156	-1	c05	Ectoderm	Central Nervous System	Neuron	0
ENSDARG00000025789	-0.00118306	-0.00118306	chd4b	5	8.9954e-22	0.532634	0.518	0.378	2.9253e-17	16.5338	16	31761825	31791165	-1	c05	Ectoderm	Central Nervous System	Neuron	1
ENSDARG00000043716	-0.105105	-0.105105	cldn5a	5	9.38098e-22	0.375809	0.161	0.056	3.0507e-17	16.5156	8	4697764	4699320	1	c05	Ectoderm	Central Nervous System	Neuron	0
ENSDARG00000052419	0.0266444	0.0266444	ankrd12	5	1.00733e-21	0.430885	0.361	0.207	3.27583e-17	16.4847	2	54696042	54786748	1	c05	Ectoderm	Central Nervous System	Neuron	0
ENSDARG00000003820	0.265435	0.265435	nr1d2a	5	1.07402e-21	0.561133	0.602	0.453	3.49272e-17	16.4568	16	50089417	50111057	1	c05	Ectoderm	Central Nervous System	Neuron	1
ENSDARG00000054978	0.0215257	0.0215257	kifc3	5	1.31513e-21	0.389674	0.22	0.095	4.27679e-17	16.3689	18	45526483	45594749	1	c05	Ectoderm	Central Nervous System	Neuron	0
ENSDARG00000086471	0.0172193	0.0172193	pkig	5	1.33149e-21	0.366023	0.243	0.108	4.33e-17	16.3635	23	25879320	25942859	1	c05	Ectoderm	Central Nervous System	Neuron	0
ENSDARG00000068996	0.14249	0.14249	hist2h2l	5	1.58843e-21	0.627695	0.559	0.407	5.16556e-17	16.2869	10	29815644	29816467	-1	c05	Ectoderm	Central Nervous System	Neuron	1
ENSDARG00000021582	-0.109189	-0.109189	dynlrb1	5	1.66078e-21	0.543534	0.667	0.593	5.40086e-17	16.2675	11	26604224	26608636	1	c05	Ectoderm	Central Nervous System	Neuron	1
ENSDARG00000026766	-0.140132	-0.140132	bcl2l10	5	1.81615e-21	0.466162	0.355	0.197	5.90611e-17	16.2287	18	39106722	39119005	1	c05	Ectoderm	Central Nervous System	Neuron	0
ENSDARG00000045926	0.0827172	0.0827172	crabp1a	5	1.85588e-21	0.610765	0.141	0.046	6.03534e-17	16.2193	25	6306885	6337380	1	c05	Ectoderm	Central Nervous System	Neuron	0
ENSDARG00000078567	0.201854	0.201854	lonrf1l	5	2.19122e-21	0.454178	0.322	0.172	7.12584e-17	16.1472	8	13700605	13788311	1	c05	Ectoderm	Central Nervous System	Neuron	0
ENSDARG00000039343	0.0573529	0.0573529	ahcyl2	5	2.34334e-21	0.388269	0.198	0.081	7.62053e-17	16.118	4	5025625	5092335	-1	c05	Ectoderm	Central Nervous System	Neuron	0
ENSDARG00000002758	0.2623	0.2623	dedd1	5	2.67515e-21	0.550174	0.553	0.425	8.69959e-17	16.0605	16	10841163	10863041	1	c05	Ectoderm	Central Nervous System	Neuron	1
ENSDARG00000057676	0.0349314	0.0349314	golga7	5	2.76065e-21	0.474328	0.592	0.467	8.97762e-17	16.0468	10	20364009	20372269	1	c05	Ectoderm	Central Nervous System	Neuron	1
ENSDARG00000060695	0.175117	0.175117	znf346	5	2.85789e-21	0.475042	0.49	0.332	9.29387e-17	16.0318	21	37090585	37111264	1	c05	Ectoderm	Central Nervous System	Neuron	1
ENSDARG00000014591	-0.185126	-0.185126	ilf2	5	2.97233e-21	0.573842	0.604	0.455	9.66603e-17	16.0148	19	37501652	37508571	-1	c05	Ectoderm	Central Nervous System	Neuron	1
ENSDARG00000036102	0.198523	0.198523	ctdsp2	5	3.11788e-21	0.437356	0.739	0.629	1.01394e-16	15.994	23	24669035	24682244	-1	c05	Ectoderm	Central Nervous System	Neuron	1
ENSDARG00000058452	-0.0479546	-0.0479546	abhd17c	5	3.26681e-21	0.302219	0.243	0.111	1.06237e-16	15.9737	7	10911396	11005919	1	c05	Ectoderm	Central Nervous System	Neuron	0
ENSDARG00000020693	0.134276	0.134276	sesn1	5	3.37659e-21	0.818413	0.765	0.658	1.09807e-16	15.9594	20	32152355	32231157	1	c05	Ectoderm	Central Nervous System	Neuron	1
ENSDARG00000020607	-0.0471981	-0.0471981	emc3	5	3.4125e-21	0.383412	0.318	0.168	1.10974e-16	15.9548	6	42369999	42377307	-1	c05	Ectoderm	Central Nervous System	Neuron	0
ENSDARG00000036036	-0.107064	-0.107064	mdka	5	3.47534e-21	1.71814	0.616	0.482	1.13018e-16	15.9469	7	39166460	39178198	1	c05	Ectoderm	Central Nervous System	Neuron	1
ENSDARG00000061187	-0.0342766	-0.0342766	cbx5	5	3.92957e-21	0.414696	0.698	0.559	1.27789e-16	15.8935	23	36297221	36306356	-1	c05	Ectoderm	Central Nervous System	Neuron	1
ENSDARG00000003531	0.0114421	0.0114421	tcea1	5	4.12635e-21	0.437434	0.486	0.324	1.34189e-16	15.8723	2	30739680	30748070	1	c05	Ectoderm	Central Nervous System	Neuron	1
ENSDARG00000099675	-0.00905081	-0.00905081	kdm4b	5	4.92868e-21	0.397606	0.363	0.21	1.60281e-16	15.7951	22	4313605	4407871	-1	c05	Ectoderm	Central Nervous System	Neuron	0
ENSDARG00000101009	-0.0300349	-0.0300349	cited4b	5	5.56259e-21	0.404542	0.329	0.175	1.80896e-16	15.7426	16	35535171	35537491	1	c05	Ectoderm	Central Nervous System	Neuron	0
ENSDARG00000031198	-0.00427124	-0.00427124	hmg20a	5	6.28134e-21	0.308695	0.2	0.083	2.04269e-16	15.6898	25	7241084	7336346	1	c05	Ectoderm	Central Nervous System	Neuron	0
ENSDARG00000036386	-0.0441148	-0.0441148	rbm4.1	5	6.97036e-21	0.359012	0.31	0.162	2.26676e-16	15.6446	7	22801465	22806803	1	c05	Ectoderm	Central Nervous System	Neuron	0
ENSDARG00000112234	-0.121461	-0.121461	endouc	5	7.51378e-21	1.21125	0.216	0.094	2.44348e-16	15.612	18	15459318	15467446	-1	c05	Ectoderm	Central Nervous System	Neuron	0
ENSDARG00000099730	0.124362	0.124362	pkma	5	8.908e-21	0.580356	0.59	0.443	2.89688e-16	15.5381	18	907266	951570	1	c05	Ectoderm	Central Nervous System	Neuron	1
ENSDARG00000101127	0.000743762	0.000743762	map1lc3b	5	8.97629e-21	0.46523	0.706	0.601	2.91909e-16	15.5348	25	12494079	12506027	1	c05	Ectoderm	Central Nervous System	Neuron	1
ENSDARG00000026845	0.0622256	0.0622256	rhoaa	5	9.01058e-21	0.439913	0.659	0.534	2.93024e-16	15.5331	8	14170567	14183265	-1	c05	Ectoderm	Central Nervous System	Neuron	1
ENSDARG00000045803	0.141942	0.141942	mfge8b	5	9.22204e-21	0.358582	0.202	0.084	2.99901e-16	15.523	25	19149241	19192303	1	c05	Ectoderm	Central Nervous System	Neuron	0
ENSDARG00000018693	0.00938771	0.00938771	cdh2	5	9.78822e-21	0.357839	0.28	0.137	3.18313e-16	15.4971	20	17581881	17819238	1	c05	Ectoderm	Central Nervous System	Neuron	0
ENSDARG00000104139	0.0741501	0.0741501	atp1a3b	5	1.14119e-20	0.471605	0.145	0.049	3.71117e-16	15.4305	16	10776688	10820909	1	c05	Ectoderm	Central Nervous System	Neuron	0
ENSDARG00000052150	0.0323363	0.0323363	pbx4	5	1.24348e-20	0.502385	0.465	0.313	4.0438e-16	15.3932	3	52999962	53076469	1	c05	Ectoderm	Central Nervous System	Neuron	1
ENSDARG00000090086	0.0391445	0.0391445	rab11bb	5	1.62516e-20	0.333124	0.169	0.064	5.28502e-16	15.277	2	56463167	56476990	1	c05	Ectoderm	Central Nervous System	Neuron	0
ENSDARG00000036190	-0.170499	-0.170499	txnl4a	5	1.76754e-20	0.455583	0.343	0.193	5.74804e-16	15.2405	19	20793237	20796910	1	c05	Ectoderm	Central Nervous System	Neuron	0
ENSDARG00000018914	-0.069163	-0.069163	hnrnpk	5	2.01507e-20	0.443474	0.616	0.489	6.553e-16	15.1836	8	49744801	49766241	-1	c05	Ectoderm	Central Nervous System	Neuron	1
ENSDARG00000071626	0.281931	0.281931	ptgdsb.2	5	2.35972e-20	1.8418	0.584	0.439	7.67381e-16	15.115	24	17021513	17023392	-1	c05	Ectoderm	Central Nervous System	Neuron	1
ENSDARG00000056235	-0.0100014	-0.0100014	smndc1	5	2.88535e-20	0.457709	0.549	0.414	9.38318e-16	15.0277	17	20237727	20243962	1	c05	Ectoderm	Central Nervous System	Neuron	1
ENSDARG00000023290	0.0057726	0.0057726	fabp3	5	3.57736e-20	0.341042	0.9	0.743	1.16336e-15	14.9343	19	42955280	42993306	1	c05	Ectoderm	Central Nervous System	Neuron	1
ENSDARG00000014746	0.0686289	0.0686289	rbfox1	5	5.45768e-20	0.658349	0.3	0.16	1.77484e-15	14.7508	3	27982269	28428198	-1	c05	Ectoderm	Central Nervous System	Neuron	0
ENSDARG00000062948	0.0118675	0.0118675	wasf3b	5	5.53774e-20	0.347545	0.294	0.148	1.80087e-15	14.7445	24	21540842	21578265	1	c05	Ectoderm	Central Nervous System	Neuron	0
ENSDARG00000032324	-0.0693338	-0.0693338	epb41l5	5	6.03722e-20	0.321406	0.19	0.078	1.9633e-15	14.707	9	28870357	28939796	-1	c05	Ectoderm	Central Nervous System	Neuron	0
ENSDARG00000037291	0.0630978	0.0630978	dpf2l	5	6.79841e-20	0.342284	0.273	0.136	2.21084e-15	14.6554	14	24267892	24277805	-1	c05	Ectoderm	Central Nervous System	Neuron	0
ENSDARG00000071018	0.00926965	0.00926965	ptena	5	7.0095e-20	0.390834	0.373	0.224	2.27949e-15	14.6422	17	23650569	23674495	-1	c05	Ectoderm	Central Nervous System	Neuron	0
ENSDARG00000027734	0.0775654	0.0775654	srsf5b	5	7.35005e-20	0.44902	0.394	0.247	2.39024e-15	14.6216	20	28869969	28884829	-1	c05	Ectoderm	Central Nervous System	Neuron	0
ENSDARG00000015757	0.0174194	0.0174194	tmem50a	5	7.40427e-20	0.434422	0.535	0.389	2.40787e-15	14.6184	13	45485185	45495562	1	c05	Ectoderm	Central Nervous System	Neuron	1
ENSDARG00000002362	0.00822406	0.00822406	ubald1a	5	7.58067e-20	0.497701	0.365	0.224	2.46523e-15	14.6081	12	20059859	20120711	-1	c05	Ectoderm	Central Nervous System	Neuron	0
ENSDARG00000041314	-0.0039052	-0.0039052	ndufb9	5	8.97704e-20	0.443433	0.755	0.65	2.91933e-15	14.5347	16	6386941	6391275	-1	c05	Ectoderm	Central Nervous System	Neuron	1
ENSDARG00000015349	0.0509619	0.0509619	mfge8a	5	9.38685e-20	1.38612	0.176	0.07	3.0526e-15	14.5153	7	48788147	48805181	-1	c05	Ectoderm	Central Nervous System	Neuron	0
ENSDARG00000016022	0.0705133	0.0705133	zic5	5	1.00708e-19	0.422502	0.149	0.053	3.27502e-15	14.4848	9	31274108	31314324	-1	c05	Ectoderm	Central Nervous System	Neuron	0
ENSDARG00000054355	-0.0377556	-0.0377556	dcaf7	5	1.03133e-19	0.368895	0.308	0.168	3.3539e-15	14.4745	3	31717261	31726949	1	c05	Ectoderm	Central Nervous System	Neuron	0
ENSDARG00000003860	-0.143854	-0.143854	cbx3a	5	1.20171e-19	0.416749	0.72	0.6	3.90798e-15	14.408	19	18131512	18136410	-1	c05	Ectoderm	Central Nervous System	Neuron	1
ENSDARG00000031316	-0.00213682	-0.00213682	six6b	5	1.22143e-19	0.417985	0.155	0.056	3.97208e-15	14.401	20	20531002	20533865	-1	c05	Ectoderm	Central Nervous System	Neuron	0
ENSDARG00000059109	-0.0612135	-0.0612135	si:dkeyp-113d7.1	5	1.74219e-19	0.358754	0.386	0.227	5.66561e-15	14.2468	19	5315987	5320330	1	c05	Ectoderm	Central Nervous System	Neuron	0
ENSDARG00000001873	-0.112157	-0.112157	phgdh	5	1.87911e-19	0.438556	0.273	0.136	6.11088e-15	14.2139	9	48185936	48214216	-1	c05	Ectoderm	Central Nervous System	Neuron	0
ENSDARG00000045768	0.092451	0.092451	cry1aa	5	1.996e-19	0.455703	0.502	0.356	6.491e-15	14.1877	4	12013043	12026507	1	c05	Ectoderm	Central Nervous System	Neuron	1
ENSDARG00000039185	-0.0395649	-0.0395649	nfyba	5	2.02404e-19	0.462363	0.455	0.305	6.58219e-15	14.1816	4	9177997	9183602	1	c05	Ectoderm	Central Nervous System	Neuron	1
ENSDARG00000054749	-0.0357223	-0.0357223	lmo4b	5	2.02583e-19	0.480949	0.255	0.125	6.58798e-15	14.1812	6	25933736	25952870	-1	c05	Ectoderm	Central Nervous System	Neuron	0
ENSDARG00000018618	-0.0469373	-0.0469373	cpsf6	5	2.60076e-19	0.433168	0.496	0.354	8.45768e-15	14.0727	4	2041067	2059302	-1	c05	Ectoderm	Central Nervous System	Neuron	1
ENSDARG00000012144	-0.0392774	-0.0392774	emc7	5	2.77377e-19	0.513571	0.373	0.233	9.0203e-15	14.0448	20	29217835	29225133	1	c05	Ectoderm	Central Nervous System	Neuron	0
ENSDARG00000042796	0.0166841	0.0166841	yy1a	5	3.50253e-19	0.400059	0.412	0.258	1.13902e-14	13.9435	17	30857008	30863252	-1	c05	Ectoderm	Central Nervous System	Neuron	1
ENSDARG00000010434	0.124779	0.124779	clu	5	4.19076e-19	1.52015	0.233	0.109	1.36283e-14	13.8656	20	39260475	39273987	-1	c05	Ectoderm	Central Nervous System	Neuron	0
ENSDARG00000077126	-0.049034	-0.049034	snrnp70	5	4.99578e-19	0.406482	0.431	0.284	1.62463e-14	13.7892	3	31925067	31933774	1	c05	Ectoderm	Central Nervous System	Neuron	1
ENSDARG00000056929	-0.0192737	-0.0192737	kdm6bb	5	5.41169e-19	0.385785	0.241	0.117	1.75988e-14	13.7545	10	22724059	22760659	1	c05	Ectoderm	Central Nervous System	Neuron	0
ENSDARG00000092659	0.0504296	0.0504296	ppp3r1a	5	6.20606e-19	0.337092	0.204	0.09	2.01821e-14	13.695	13	1100197	1120773	1	c05	Ectoderm	Central Nervous System	Neuron	0
ENSDARG00000012248	-0.0258658	-0.0258658	rgma	5	6.42091e-19	0.482077	0.2	0.087	2.08808e-14	13.6803	18	24919614	24932329	1	c05	Ectoderm	Central Nervous System	Neuron	0
ENSDARG00000116058	0.0349443	0.0349443	rhoac	5	6.81772e-19	0.426423	0.588	0.457	2.21712e-14	13.6542	23	900955	912817	-1	c05	Ectoderm	Central Nervous System	Neuron	1
ENSDARG00000014068	-0.0783264	-0.0783264	pgam1b	5	6.93869e-19	0.447723	0.192	0.083	2.25646e-14	13.6466	1	54707667	54718863	-1	c05	Ectoderm	Central Nervous System	Neuron	0
ENSDARG00000098635	0.0209734	0.0209734	irf2bp2b	5	7.596e-19	0.472776	0.516	0.372	2.47022e-14	13.6073	11	44723019	44726288	1	c05	Ectoderm	Central Nervous System	Neuron	1
ENSDARG00000020482	-0.095245	-0.095245	nono	5	9.48224e-19	0.482335	0.531	0.395	3.08362e-14	13.5109	5	22590326	22602979	-1	c05	Ectoderm	Central Nervous System	Neuron	1
ENSDARG00000012505	-0.0613114	-0.0613114	u2af2a	5	9.71068e-19	0.358375	0.322	0.182	3.15791e-14	13.5006	16	12812214	12821768	1	c05	Ectoderm	Central Nervous System	Neuron	0
ENSDARG00000077776	-0.131013	-0.131013	csnk2b	5	1.04188e-18	0.421831	0.735	0.681	3.38819e-14	13.47	19	26730298	26736346	-1	c05	Ectoderm	Central Nervous System	Neuron	1
ENSDARG00000007786	0.0400576	0.0400576	tmx2b	5	1.2142e-18	0.351634	0.261	0.132	3.94859e-14	13.4036	1	44569282	44581937	-1	c05	Ectoderm	Central Nervous System	Neuron	0
ENSDARG00000061478	-0.0266588	-0.0266588	igf2bp1	5	1.21695e-18	0.454765	0.569	0.46	3.95754e-14	13.4026	3	23518137	23575115	-1	c05	Ectoderm	Central Nervous System	Neuron	1
ENSDARG00000103057	-0.0129667	-0.0129667	zfhx3	5	1.30248e-18	0.7435	0.386	0.248	4.23567e-14	13.3731	7	68214935	68373495	-1	c05	Ectoderm	Central Nervous System	Neuron	0
ENSDARG00000059826	0.27676	0.27676	crtac1a	5	1.38872e-18	0.458334	0.184	0.077	4.51611e-14	13.3452	1	54934522	54947592	-1	c05	Ectoderm	Central Nervous System	Neuron	0
ENSDARG00000098075	0.0741984	0.0741984	sh3bgrl3	5	1.40607e-18	0.401506	0.455	0.3	4.57254e-14	13.3398	19	13939750	13950231	-1	c05	Ectoderm	Central Nervous System	Neuron	1
ENSDARG00000036028	-0.0879409	-0.0879409	arrdc3b	5	1.44547e-18	0.443866	0.347	0.205	4.70067e-14	13.3278	10	43761480	43771447	-1	c05	Ectoderm	Central Nervous System	Neuron	0
ENSDARG00000057940	0.0743205	0.0743205	dido1	5	1.61128e-18	0.404924	0.478	0.334	5.23989e-14	13.2807	11	18531984	18557929	-1	c05	Ectoderm	Central Nervous System	Neuron	1
ENSDARG00000011594	0.013426	0.013426	smarcb1b	5	1.64701e-18	0.352451	0.259	0.128	5.35607e-14	13.2712	21	15592426	15621361	1	c05	Ectoderm	Central Nervous System	Neuron	0
ENSDARG00000036427	0.0772877	0.0772877	slc3a2a	5	1.85531e-18	0.770775	0.261	0.131	6.03347e-14	13.2194	7	20524064	20530447	1	c05	Ectoderm	Central Nervous System	Neuron	0
ENSDARG00000102878	0.0383426	0.0383426	mapre3b	5	1.97949e-18	0.304967	0.186	0.079	6.43731e-14	13.1913	4	783644	797858	-1	c05	Ectoderm	Central Nervous System	Neuron	0
ENSDARG00000013078	-0.00756837	-0.00756837	ywhaba	5	2.0002e-18	0.479166	0.79	0.764	6.50466e-14	13.1868	6	52212574	52225289	1	c05	Ectoderm	Central Nervous System	Neuron	1
ENSDARG00000042484	0.0382302	0.0382302	tle2a	5	2.13139e-18	0.303622	0.231	0.106	6.93127e-14	13.1592	22	21618121	21667832	1	c05	Ectoderm	Central Nervous System	Neuron	0
ENSDARG00000023967	0.037157	0.037157	atp6v1c1a	5	2.25499e-18	0.422563	0.278	0.148	7.33322e-14	13.1347	16	52748263	52767591	1	c05	Ectoderm	Central Nervous System	Neuron	0
ENSDARG00000089886	0.00340403	0.00340403	si:dkey-19e4.5	5	2.28198e-18	0.323213	0.251	0.125	7.42098e-14	13.1295	6	21861087	21873266	-1	c05	Ectoderm	Central Nervous System	Neuron	0
ENSDARG00000014571	-0.0245512	-0.0245512	ctnnb1	5	2.53817e-18	0.53127	0.682	0.592	8.25414e-14	13.0833	16	6182501	6205790	-1	c05	Ectoderm	Central Nervous System	Neuron	1
ENSDARG00000093406	0.0321674	0.0321674	zgc:111986	5	2.73298e-18	0.46023	0.571	0.467	8.88764e-14	13.0512	19	31579391	31584444	-1	c05	Ectoderm	Central Nervous System	Neuron	1
ENSDARG00000010878	-0.00157995	-0.00157995	cdkn1ca	5	3.37745e-18	0.397449	0.21	0.094	1.09835e-13	12.9593	7	48663031	48667056	-1	c05	Ectoderm	Central Nervous System	Neuron	0
ENSDARG00000038030	-0.124264	-0.124264	rbx1	5	3.39927e-18	0.415238	0.769	0.718	1.10544e-13	12.9565	3	25101960	25107802	-1	c05	Ectoderm	Central Nervous System	Neuron	1
ENSDARG00000002659	-0.169314	-0.169314	mapre1b	5	3.41497e-18	0.471342	0.343	0.206	1.11055e-13	12.9545	23	9794730	9807578	-1	c05	Ectoderm	Central Nervous System	Neuron	0
ENSDARG00000036965	0.00358691	0.00358691	rnf24	5	4.77522e-18	0.41447	0.202	0.088	1.5529e-13	12.8089	1	41770842	41817784	-1	c05	Ectoderm	Central Nervous System	Neuron	0
ENSDARG00000031307	0.031826	0.031826	zic4	5	4.7929e-18	0.380542	0.137	0.049	1.55865e-13	12.8073	24	4977862	4983423	1	c05	Ectoderm	Central Nervous System	Neuron	0
ENSDARG00000004452	-0.0257935	-0.0257935	tardbpl	5	6.01631e-18	0.478781	0.52	0.394	1.9565e-13	12.7085	23	29357790	29362845	1	c05	Ectoderm	Central Nervous System	Neuron	1
ENSDARG00000052674	-0.00760073	-0.00760073	csnk1a1	5	6.43179e-18	0.421227	0.6	0.5	2.09162e-13	12.6795	14	38762977	38783619	-1	c05	Ectoderm	Central Nervous System	Neuron	1
ENSDARG00000013031	-0.0797905	-0.0797905	mta2	5	6.54045e-18	0.352425	0.265	0.137	2.12696e-13	12.6722	7	17907883	17944488	1	c05	Ectoderm	Central Nervous System	Neuron	0
ENSDARG00000014233	0.0313192	0.0313192	sept8b	5	6.70087e-18	0.340919	0.114	0.037	2.17912e-13	12.6617	14	49040190	49063157	-1	c05	Ectoderm	Central Nervous System	Neuron	0
ENSDARG00000006524	-0.0463559	-0.0463559	supt6h	5	7.66242e-18	0.352498	0.351	0.208	2.49182e-13	12.6035	21	26028947	26058547	1	c05	Ectoderm	Central Nervous System	Neuron	0
ENSDARG00000036698	-0.0590752	-0.0590752	znf865	5	7.68139e-18	0.309703	0.271	0.141	2.49799e-13	12.6024	19	10201170	10214265	-1	c05	Ectoderm	Central Nervous System	Neuron	0
ENSDARG00000011462	-0.00691056	-0.00691056	otub1b	5	7.81557e-18	0.350149	0.288	0.157	2.54162e-13	12.5949	7	24815809	24828887	-1	c05	Ectoderm	Central Nervous System	Neuron	0
ENSDARG00000040971	0.146174	0.146174	zgc:92606	5	8.04536e-18	0.490276	0.604	0.495	2.61635e-13	12.5823	16	12265158	12276225	1	c05	Ectoderm	Central Nervous System	Neuron	1
ENSDARG00000035282	-0.149711	-0.149711	emc6	5	8.22336e-18	0.432814	0.457	0.325	2.67424e-13	12.5728	5	42122810	42123794	-1	c05	Ectoderm	Central Nervous System	Neuron	1
ENSDARG00000078675	-0.0420716	-0.0420716	dock7	5	9.38456e-18	0.306612	0.206	0.095	3.05186e-13	12.5154	6	32326074	32404633	1	c05	Ectoderm	Central Nervous System	Neuron	0
ENSDARG00000100003	-0.025082	-0.025082	glulb	5	1.22397e-17	0.74892	0.776	0.684	3.98034e-13	12.4001	6	23809163	23813893	1	c05	Ectoderm	Central Nervous System	Neuron	1
ENSDARG00000098466	-0.0660726	-0.0660726	ube2a	5	1.31228e-17	0.445233	0.38	0.251	4.26753e-13	12.3698	14	32859430	32866427	-1	c05	Ectoderm	Central Nervous System	Neuron	0
ENSDARG00000062510	0.0796742	0.0796742	bcl11ba	5	1.57765e-17	0.525195	0.157	0.062	5.13052e-13	12.2898	17	18117029	18180747	1	c05	Ectoderm	Central Nervous System	Neuron	0
ENSDARG00000074246	-0.0876326	-0.0876326	rab14	5	1.61864e-17	0.480721	0.467	0.339	5.26383e-13	12.2787	5	63390315	63399894	1	c05	Ectoderm	Central Nervous System	Neuron	1
ENSDARG00000095896	0.00595989	0.00595989	pou3f3b	5	1.86385e-17	0.327595	0.167	0.068	6.06124e-13	12.2174	6	14949950	14953352	1	c05	Ectoderm	Central Nervous System	Neuron	0
ENSDARG00000008097	-0.0765745	-0.0765745	srsf9	5	2.03146e-17	0.452015	0.488	0.35	6.6063e-13	12.18	10	1686975	1697074	-1	c05	Ectoderm	Central Nervous System	Neuron	1
ENSDARG00000016345	-0.0550073	-0.0550073	ncoa5	5	2.27187e-17	0.339749	0.298	0.165	7.38812e-13	12.1315	6	55428924	55437087	1	c05	Ectoderm	Central Nervous System	Neuron	0
ENSDARG00000077405	-0.0490618	-0.0490618	psip1b	5	2.34983e-17	0.393332	0.418	0.273	7.64164e-13	12.1168	23	45200481	45368589	1	c05	Ectoderm	Central Nervous System	Neuron	1
ENSDARG00000017294	-0.0365849	-0.0365849	gnai2b	5	2.40869e-17	0.323206	0.19	0.085	7.83307e-13	12.1061	6	53050166	53144336	-1	c05	Ectoderm	Central Nervous System	Neuron	0
ENSDARG00000044153	0.0250942	0.0250942	ppp1cb	5	2.58598e-17	0.43849	0.471	0.349	8.4096e-13	12.0752	17	25635953	25649079	-1	c05	Ectoderm	Central Nervous System	Neuron	1
ENSDARG00000016153	-0.0525312	-0.0525312	dag1	5	2.60903e-17	0.385805	0.353	0.212	8.48456e-13	12.0714	22	33131891	33194802	1	c05	Ectoderm	Central Nervous System	Neuron	0
ENSDARG00000068404	-0.0311562	-0.0311562	tbcb	5	2.91848e-17	0.457919	0.5	0.373	9.49091e-13	12.0227	18	37259800	37270740	1	c05	Ectoderm	Central Nervous System	Neuron	1
ENSDARG00000060853	-0.0229202	-0.0229202	nckap1	5	3.11709e-17	0.393336	0.343	0.209	1.01368e-12	11.9941	9	44721808	44825419	1	c05	Ectoderm	Central Nervous System	Neuron	0
ENSDARG00000042128	0.0596549	0.0596549	pacsin1b	5	3.13109e-17	0.323867	0.182	0.079	1.01823e-12	11.9922	6	54187643	54271549	1	c05	Ectoderm	Central Nervous System	Neuron	0
ENSDARG00000054543	0.0961134	0.0961134	samsn1a	5	3.26992e-17	0.409441	0.149	0.057	1.06338e-12	11.9733	15	29564364	29586747	-1	c05	Ectoderm	Central Nervous System	Neuron	0
ENSDARG00000031681	0.0488268	0.0488268	atp6v0b	5	3.33762e-17	0.479736	0.365	0.234	1.08539e-12	11.9644	2	33681199	33687214	-1	c05	Ectoderm	Central Nervous System	Neuron	0
ENSDARG00000036995	-0.160852	-0.160852	lsm6	5	3.77693e-17	0.492412	0.563	0.451	1.22826e-12	11.9107	1	36194761	36204000	1	c05	Ectoderm	Central Nervous System	Neuron	1
ENSDARG00000040988	0.389558	0.389558	tpi1b	5	4.04824e-17	0.603449	0.629	0.5	1.31649e-12	11.8806	16	12236339	12254994	1	c05	Ectoderm	Central Nervous System	Neuron	1
ENSDARG00000079388	-0.012005	-0.012005	agrn	5	4.27096e-17	0.380451	0.251	0.129	1.38892e-12	11.8573	23	23485858	23914687	1	c05	Ectoderm	Central Nervous System	Neuron	0
ENSDARG00000003749	-0.14185	-0.14185	polb	5	5.48137e-17	0.308028	0.247	0.124	1.78254e-12	11.749	8	2456854	2469761	1	c05	Ectoderm	Central Nervous System	Neuron	0
ENSDARG00000027109	-0.0590687	-0.0590687	zfr	5	5.79056e-17	0.407953	0.314	0.185	1.88309e-12	11.7251	5	41124098	41142768	-1	c05	Ectoderm	Central Nervous System	Neuron	0
ENSDARG00000102572	0.214302	0.214302	si:ch211-260e23.9	5	5.8602e-17	0.55379	0.529	0.418	1.90574e-12	11.7199	7	46003449	46011248	1	c05	Ectoderm	Central Nervous System	Neuron	1
ENSDARG00000059483	0.210858	0.210858	tead1b	5	6.48287e-17	0.371128	0.271	0.144	2.10823e-12	11.6761	7	65813301	65924821	1	c05	Ectoderm	Central Nervous System	Neuron	0
ENSDARG00000055389	-0.0516008	-0.0516008	si:dkey-67c22.2	5	6.65496e-17	0.394978	0.502	0.368	2.16419e-12	11.6647	9	35832294	35842375	1	c05	Ectoderm	Central Nervous System	Neuron	1
ENSDARG00000056331	0.0259391	0.0259391	ahcyl1	5	7.92945e-17	0.345253	0.202	0.095	2.57866e-12	11.5886	8	24971890	25011157	-1	c05	Ectoderm	Central Nervous System	Neuron	0
ENSDARG00000003308	-0.053597	-0.053597	emc2	5	8.02263e-17	0.389272	0.461	0.327	2.60896e-12	11.5835	16	38659475	38729606	1	c05	Ectoderm	Central Nervous System	Neuron	1
ENSDARG00000010745	-0.061111	-0.061111	dnaja2l	5	9.20087e-17	0.484509	0.378	0.248	2.99212e-12	11.524	18	6857071	6869356	1	c05	Ectoderm	Central Nervous System	Neuron	0
ENSDARG00000022509	0.136355	0.136355	cox4i2	5	9.28926e-17	0.365204	0.302	0.161	3.02087e-12	11.5199	23	18944388	18951148	1	c05	Ectoderm	Central Nervous System	Neuron	0
ENSDARG00000071497	0.0264748	0.0264748	zic3	5	9.90519e-17	0.488356	0.218	0.104	3.22117e-12	11.492	14	32011689	32016615	-1	c05	Ectoderm	Central Nervous System	Neuron	0
ENSDARG00000006124	-0.0183436	-0.0183436	kdm5c	5	1.06973e-16	0.329584	0.31	0.179	3.47876e-12	11.4586	8	36983559	37026607	1	c05	Ectoderm	Central Nervous System	Neuron	0
ENSDARG00000060697	0.0835777	0.0835777	kmt2bb	5	1.12927e-16	0.357467	0.353	0.217	3.67237e-12	11.4351	15	37457009	37543839	-1	c05	Ectoderm	Central Nervous System	Neuron	0
ENSDARG00000005172	-0.0648568	-0.0648568	dynll2b	5	1.16187e-16	0.609625	0.404	0.274	3.7784e-12	11.4227	21	39557433	39566854	-1	c05	Ectoderm	Central Nervous System	Neuron	1
ENSDARG00000004735	-0.0806461	-0.0806461	hnrnpub	5	1.37688e-16	0.44246	0.396	0.26	4.47761e-12	11.349	20	35058634	35070476	1	c05	Ectoderm	Central Nervous System	Neuron	0
ENSDARG00000069090	0.03076	0.03076	atp6v0d1	5	1.47805e-16	0.48795	0.345	0.218	4.80662e-12	11.3182	7	35086369	35094933	1	c05	Ectoderm	Central Nervous System	Neuron	0
ENSDARG00000041363	0.0663927	0.0663927	dctn3	5	1.66028e-16	0.424021	0.48	0.352	5.39924e-12	11.2677	16	5145132	5154032	-1	c05	Ectoderm	Central Nervous System	Neuron	1
ENSDARG00000045359	0.0383787	0.0383787	elocb	5	1.79764e-16	0.434564	0.702	0.628	5.84591e-12	11.2331	2	30244376	30250311	-1	c05	Ectoderm	Central Nervous System	Neuron	1
ENSDARG00000093413	0.0241892	0.0241892	edil3a	5	1.80667e-16	0.300971	0.131	0.048	5.87528e-12	11.231	5	46658045	46980651	-1	c05	Ectoderm	Central Nervous System	Neuron	0
ENSDARG00000104530	-0.00584045	-0.00584045	znf609b	5	1.82947e-16	0.327682	0.278	0.153	5.94945e-12	11.2255	7	53413018	53535778	1	c05	Ectoderm	Central Nervous System	Neuron	0
ENSDARG00000005551	-0.140641	-0.140641	hnrnph1l	5	2.41357e-16	0.426035	0.435	0.302	7.84893e-12	11.1052	21	30169610	30181764	-1	c05	Ectoderm	Central Nervous System	Neuron	1
ENSDARG00000069774	0.136474	0.136474	flot2b	5	3.11879e-16	0.394602	0.273	0.151	1.01423e-11	10.9939	15	16387088	16407983	1	c05	Ectoderm	Central Nervous System	Neuron	0
ENSDARG00000041689	0.0429692	0.0429692	usf1	5	3.13207e-16	0.338605	0.298	0.169	1.01855e-11	10.992	15	21252532	21262567	1	c05	Ectoderm	Central Nervous System	Neuron	0
ENSDARG00000074624	0.0171396	0.0171396	si:ch211-198a12.6	5	3.18292e-16	0.346842	0.373	0.238	1.03508e-11	10.985	13	18507592	18512836	1	c05	Ectoderm	Central Nervous System	Neuron	0
ENSDARG00000040503	-0.00797878	-0.00797878	sb:cb81	5	3.21799e-16	0.506829	0.261	0.135	1.04649e-11	10.9803	18	49309953	49318823	-1	c05	Ectoderm	Central Nervous System	Neuron	0
ENSDARG00000036489	0.118733	0.118733	zgc:112356	5	3.22133e-16	0.331921	0.339	0.204	1.04757e-11	10.9798	7	40081630	40092016	1	c05	Ectoderm	Central Nervous System	Neuron	0
ENSDARG00000017843	-0.0655745	-0.0655745	srsf1b	5	3.87082e-16	0.392211	0.38	0.246	1.25879e-11	10.9	21	39567505	39577517	-1	c05	Ectoderm	Central Nervous System	Neuron	0
ENSDARG00000015966	-0.0575334	-0.0575334	yaf2	5	3.95126e-16	0.339915	0.296	0.169	1.28495e-11	10.8911	4	13905522	13921206	-1	c05	Ectoderm	Central Nervous System	Neuron	0
ENSDARG00000062370	0.174657	0.174657	bcl2l13	5	4.10592e-16	0.588938	0.255	0.14	1.33525e-11	10.8744	18	20581685	20608300	-1	c05	Ectoderm	Central Nervous System	Neuron	0
ENSDARG00000079688	0.0595043	0.0595043	tnrc6a	5	4.18825e-16	0.394799	0.437	0.303	1.36202e-11	10.8658	3	35495570	35533366	1	c05	Ectoderm	Central Nervous System	Neuron	1
ENSDARG00000040946	-0.0497929	-0.0497929	olig2	5	4.25728e-16	0.912102	0.1	0.032	1.38447e-11	10.8587	9	32751428	32753535	-1	c05	Ectoderm	Central Nervous System	Neuron	0
ENSDARG00000043713	-0.129598	-0.129598	asf1bb	5	4.29857e-16	0.356444	0.347	0.211	1.39789e-11	10.8545	1	55878113	55888970	-1	c05	Ectoderm	Central Nervous System	Neuron	0
ENSDARG00000037618	0.0438128	0.0438128	ddit4	5	4.60852e-16	0.481025	0.265	0.141	1.49869e-11	10.8243	12	48340133	48342259	1	c05	Ectoderm	Central Nervous System	Neuron	0
ENSDARG00000100742	-0.0266277	-0.0266277	reep5	5	5.4767e-16	0.451241	0.676	0.577	1.78102e-11	10.7493	10	6496185	6518065	1	c05	Ectoderm	Central Nervous System	Neuron	1
ENSDARG00000052182	0.0541547	0.0541547	rbfox2	5	5.92464e-16	0.41953	0.38	0.247	1.92669e-11	10.7152	6	296130	342216	1	c05	Ectoderm	Central Nervous System	Neuron	0
ENSDARG00000045513	0.0136676	0.0136676	taf3	5	6.79887e-16	0.307824	0.353	0.218	2.21099e-11	10.6554	4	25084228	25168458	-1	c05	Ectoderm	Central Nervous System	Neuron	0
ENSDARG00000016783	-0.0666937	-0.0666937	srsf6b	5	7.01624e-16	0.445967	0.465	0.339	2.28168e-11	10.6417	11	1522127	1530865	1	c05	Ectoderm	Central Nervous System	Neuron	1
ENSDARG00000105231	-0.0477625	-0.0477625	kmt5aa	5	8.03315e-16	0.424147	0.455	0.336	2.61238e-11	10.583	10	44363195	44373370	1	c05	Ectoderm	Central Nervous System	Neuron	1
ENSDARG00000018787	0.0288388	0.0288388	efna1b	5	8.63669e-16	1.14211	0.298	0.181	2.80865e-11	10.5515	16	23282655	23298149	1	c05	Ectoderm	Central Nervous System	Neuron	0
ENSDARG00000037980	-0.0242013	-0.0242013	elob	5	8.81727e-16	0.414386	0.58	0.5	2.86738e-11	10.5425	3	31069276	31079246	-1	c05	Ectoderm	Central Nervous System	Neuron	1
ENSDARG00000030038	-0.0625091	-0.0625091	grcc10	5	8.91935e-16	0.371227	0.443	0.305	2.90057e-11	10.5375	20	14458930	14463012	-1	c05	Ectoderm	Central Nervous System	Neuron	1
ENSDARG00000101831	0.0331856	0.0331856	irx1a	5	8.98413e-16	0.321477	0.106	0.036	2.92164e-11	10.5344	16	813780	817937	1	c05	Ectoderm	Central Nervous System	Neuron	0
ENSDARG00000093232	-0.0693698	-0.0693698	CR847566.1	5	1.01178e-15	0.514418	0.318	0.193	3.29032e-11	10.4828	16	30002752	30036693	1	c05	Ectoderm	Central Nervous System	Neuron	0
ENSDARG00000100499	0.0633797	0.0633797	cpeb4b	5	1.04149e-15	0.555839	0.294	0.176	3.38691e-11	10.4702	21	41310551	41369539	-1	c05	Ectoderm	Central Nervous System	Neuron	0
ENSDARG00000070623	-0.13274	-0.13274	med10	5	1.04323e-15	0.405045	0.535	0.432	3.39258e-11	10.4695	19	27970292	27974151	1	c05	Ectoderm	Central Nervous System	Neuron	1
ENSDARG00000044526	0.262106	0.262106	camk1ga	5	1.12438e-15	0.35033	0.12	0.043	3.65649e-11	10.4369	22	1049367	1069407	1	c05	Ectoderm	Central Nervous System	Neuron	0
ENSDARG00000042823	-0.0549221	-0.0549221	spcs2	5	1.15647e-15	0.417161	0.473	0.345	3.76084e-11	10.4247	15	4988189	4999810	1	c05	Ectoderm	Central Nervous System	Neuron	1
ENSDARG00000070822	-0.011453	-0.011453	cnp	5	1.31211e-15	0.514328	0.39	0.26	4.26697e-11	10.3699	3	17933132	17946949	1	c05	Ectoderm	Central Nervous System	Neuron	0
ENSDARG00000029248	-0.0308728	-0.0308728	fubp1	5	1.36363e-15	0.399494	0.478	0.352	4.43453e-11	10.3532	2	8649293	8663104	1	c05	Ectoderm	Central Nervous System	Neuron	1
ENSDARG00000026967	-0.331178	-0.331178	ap2s1	5	1.37413e-15	0.421995	0.398	0.27	4.46866e-11	10.3498	15	8767650	8799977	1	c05	Ectoderm	Central Nervous System	Neuron	0
ENSDARG00000100697	0.18265	0.18265	FQ323156.1	5	1.59392e-15	0.746275	0.753	0.713	5.18342e-11	10.2854	16	51192655	51214029	1	c05	Ectoderm	Central Nervous System	Neuron	1
ENSDARG00000091348	0.136539	0.136539	rtn3	5	1.74752e-15	0.5228	0.494	0.387	5.68294e-11	10.2454	7	17716601	17757529	1	c05	Ectoderm	Central Nervous System	Neuron	1
ENSDARG00000102802	0.121798	0.121798	brdt	5	2.06215e-15	0.343521	0.294	0.168	6.7061e-11	10.1735	6	24364678	24392915	-1	c05	Ectoderm	Central Nervous System	Neuron	0
ENSDARG00000017143	-0.0597977	-0.0597977	brd9	5	2.17483e-15	0.31534	0.28	0.157	7.07255e-11	10.1504	16	52926139	52966865	-1	c05	Ectoderm	Central Nervous System	Neuron	0
ENSDARG00000079578	0.132422	0.132422	rbpms2b	5	2.31353e-15	0.932591	0.147	0.06	7.52361e-11	10.1236	7	48252638	48263633	-1	c05	Ectoderm	Central Nervous System	Neuron	0
ENSDARG00000052462	-0.0110222	-0.0110222	pisd	5	2.46913e-15	0.32415	0.208	0.103	8.02962e-11	10.0953	5	57489253	57528943	-1	c05	Ectoderm	Central Nervous System	Neuron	0
ENSDARG00000044267	0.0776479	0.0776479	sumo1	5	2.47526e-15	0.426664	0.596	0.508	8.04955e-11	10.0942	6	9677420	9688511	1	c05	Ectoderm	Central Nervous System	Neuron	1
ENSDARG00000092158	0.185832	0.185832	cbx3b	5	2.58843e-15	0.436202	0.343	0.215	8.41756e-11	10.0748	16	21038520	21047872	-1	c05	Ectoderm	Central Nervous System	Neuron	0
ENSDARG00000045695	-0.0340233	-0.0340233	myca	5	2.63189e-15	0.36045	0.4	0.251	8.5589e-11	10.0676	24	10413484	10416284	1	c05	Ectoderm	Central Nervous System	Neuron	1
ENSDARG00000077840	0.0602177	0.0602177	meis2a	5	2.71293e-15	0.532695	0.137	0.054	8.82244e-11	10.0544	20	10098590	10120442	-1	c05	Ectoderm	Central Nervous System	Neuron	0
ENSDARG00000034534	0.0511987	0.0511987	atp6v1aa	5	2.84674e-15	0.376412	0.296	0.173	9.2576e-11	10.0335	5	24245682	24259992	1	c05	Ectoderm	Central Nervous System	Neuron	0
ENSDARG00000092610	0.0035812	0.0035812	lamp1b	5	2.93092e-15	0.320802	0.247	0.132	9.53136e-11	10.0208	9	34380299	34389875	1	c05	Ectoderm	Central Nervous System	Neuron	0
ENSDARG00000035625	0.06958	0.06958	snrnp27	5	3.3056e-15	0.391277	0.529	0.421	1.07498e-10	9.9686	5	13767743	13778726	-1	c05	Ectoderm	Central Nervous System	Neuron	1
ENSDARG00000041155	-0.0754172	-0.0754172	morf4l1	5	3.34927e-15	0.339818	0.598	0.484	1.08918e-10	9.9629	18	20034023	20045307	1	c05	Ectoderm	Central Nervous System	Neuron	1
ENSDARG00000007863	-0.0346061	-0.0346061	tra2a	5	3.40988e-15	0.412261	0.569	0.457	1.10889e-10	9.95511	19	20177208	20191378	1	c05	Ectoderm	Central Nervous System	Neuron	1
ENSDARG00000013734	0.0213504	0.0213504	polr3glb	5	3.44164e-15	0.331452	0.333	0.2	1.11922e-10	9.95108	16	42829735	42843397	1	c05	Ectoderm	Central Nervous System	Neuron	0
ENSDARG00000019098	-0.12907	-0.12907	cd82a	5	3.65421e-15	1.03102	0.367	0.237	1.18835e-10	9.92506	7	26709251	26739674	1	c05	Ectoderm	Central Nervous System	Neuron	0
ENSDARG00000013750	0.146673	0.146673	eno1b	5	3.65758e-15	0.462731	0.157	0.066	1.18944e-10	9.92466	6	40661703	40669406	1	c05	Ectoderm	Central Nervous System	Neuron	0
ENSDARG00000011170	0.0727581	0.0727581	ndrg2	5	3.69631e-15	0.58233	0.404	0.281	1.20204e-10	9.92008	7	3930742	4036875	-1	c05	Ectoderm	Central Nervous System	Neuron	1
ENSDARG00000060113	0.389354	0.389354	znf395a	5	3.8299e-15	0.38246	0.576	0.456	1.24548e-10	9.90466	17	16090160	16108384	1	c05	Ectoderm	Central Nervous System	Neuron	1
ENSDARG00000098574	-0.0427477	-0.0427477	srsf11	5	3.86806e-15	0.425412	0.545	0.434	1.25789e-10	9.90036	11	45388126	45400146	1	c05	Ectoderm	Central Nervous System	Neuron	1
ENSDARG00000042410	0.0989828	0.0989828	rab40b	5	3.95016e-15	0.329612	0.192	0.091	1.28459e-10	9.89123	12	32039177	32066470	-1	c05	Ectoderm	Central Nervous System	Neuron	0
ENSDARG00000016904	-0.144132	-0.144132	bckdk	5	4.46034e-15	0.32238	0.439	0.297	1.4505e-10	9.83848	5	61508418	61554010	1	c05	Ectoderm	Central Nervous System	Neuron	1
ENSDARG00000098813	-0.0172193	-0.0172193	stx12	5	4.68875e-15	0.323675	0.302	0.181	1.52478e-10	9.81679	19	13905068	13923104	-1	c05	Ectoderm	Central Nervous System	Neuron	0
ENSDARG00000037433	0.0569707	0.0569707	fmr1	5	5.39279e-15	0.306616	0.302	0.179	1.75373e-10	9.75604	14	20156477	20191281	1	c05	Ectoderm	Central Nervous System	Neuron	0
ENSDARG00000005576	-0.0596651	-0.0596651	mphosph8	5	5.73928e-15	0.396133	0.498	0.385	1.86641e-10	9.72899	9	21462467	21488976	-1	c05	Ectoderm	Central Nervous System	Neuron	1
ENSDARG00000012458	-0.034373	-0.034373	zgc:77849	5	6.0876e-15	0.472919	0.614	0.538	1.97969e-10	9.7034	1	8694196	8702684	1	c05	Ectoderm	Central Nervous System	Neuron	1
ENSDARG00000086842	0.509267	0.509267	dap1b	5	6.86706e-15	0.497426	0.865	0.847	2.23317e-10	9.65108	9	52378484	52386733	-1	c05	Ectoderm	Central Nervous System	Neuron	1
ENSDARG00000030440	-0.0929933	-0.0929933	rsrp1	5	8.52092e-15	0.44507	0.529	0.416	2.771e-10	9.55736	13	45468403	45475289	-1	c05	Ectoderm	Central Nervous System	Neuron	1
ENSDARG00000070828	-0.105002	-0.105002	actl6a	5	8.54196e-15	0.358796	0.349	0.22	2.77784e-10	9.55629	6	29386728	29395704	1	c05	Ectoderm	Central Nervous System	Neuron	0
ENSDARG00000019438	0.0949995	0.0949995	rnf13	5	9.45058e-15	0.355248	0.376	0.249	3.07333e-10	9.51239	22	35131890	35177782	1	c05	Ectoderm	Central Nervous System	Neuron	0
ENSDARG00000044332	0.021303	0.021303	zranb2	5	9.95718e-15	0.327657	0.386	0.248	3.23807e-10	9.48971	6	37301341	37307487	1	c05	Ectoderm	Central Nervous System	Neuron	0
ENSDARG00000003927	-0.0335261	-0.0335261	cldn12	5	1.01719e-14	0.44911	0.265	0.15	3.30791e-10	9.48045	16	43227724	43233509	-1	c05	Ectoderm	Central Nervous System	Neuron	0
ENSDARG00000075282	0.0953909	0.0953909	irs2b	5	1.07825e-14	0.388725	0.304	0.184	3.50646e-10	9.45513	9	8429239	8454060	-1	c05	Ectoderm	Central Nervous System	Neuron	0
ENSDARG00000070472	-0.0872804	-0.0872804	zgc:77650	5	1.18167e-14	0.361478	0.608	0.499	3.84279e-10	9.41535	18	7543347	7553756	1	c05	Ectoderm	Central Nervous System	Neuron	1
ENSDARG00000026068	-0.0500615	-0.0500615	trappc5	5	1.25457e-14	0.395448	0.367	0.25	4.07986e-10	9.38935	1	45663727	45669444	1	c05	Ectoderm	Central Nervous System	Neuron	0
ENSDARG00000103994	-0.293651	-0.293651	ppiab	5	1.26832e-14	0.321313	0.996	0.984	4.12457e-10	9.38462	10	45345574	45352279	1	c05	Ectoderm	Central Nervous System	Neuron	1
ENSDARG00000041022	0.0698169	0.0698169	pdcd4b	5	1.37954e-14	0.348943	0.316	0.191	4.48626e-10	9.34812	22	29655981	29689981	-1	c05	Ectoderm	Central Nervous System	Neuron	0
ENSDARG00000060796	0.0932854	0.0932854	slc20a2	5	1.53222e-14	0.328853	0.263	0.148	4.98279e-10	9.30253	8	29770098	29851706	-1	c05	Ectoderm	Central Nervous System	Neuron	0
ENSDARG00000018174	0.0648739	0.0648739	gnai2a	5	1.61178e-14	0.552771	0.433	0.317	5.24152e-10	9.28054	11	34921492	35042194	1	c05	Ectoderm	Central Nervous System	Neuron	1
ENSDARG00000008049	0.00970403	0.00970403	si:dkey-42i9.4	5	1.6964e-14	0.413939	0.633	0.547	5.51669e-10	9.25832	22	10540446	10541712	-1	c05	Ectoderm	Central Nervous System	Neuron	1
ENSDARG00000069940	0.0147907	0.0147907	ppap2d	5	1.78013e-14	0.606007	0.259	0.145	5.78899e-10	9.2374	3	47322494	47387377	1	c05	Ectoderm	Central Nervous System	Neuron	0
ENSDARG00000088318	-0.0546502	-0.0546502	ubap2a	5	1.81525e-14	0.336149	0.296	0.177	5.9032e-10	9.22891	21	11916788	11955313	1	c05	Ectoderm	Central Nervous System	Neuron	0
ENSDARG00000067984	0.0348348	0.0348348	gas1b	5	2.00871e-14	0.375511	0.239	0.124	6.53232e-10	9.18493	5	32360336	32363372	-1	c05	Ectoderm	Central Nervous System	Neuron	0
ENSDARG00000052649	-0.070522	-0.070522	ube2ia	5	2.05709e-14	0.358143	0.496	0.38	6.68967e-10	9.1746	3	45364849	45373511	1	c05	Ectoderm	Central Nervous System	Neuron	1
ENSDARG00000041665	0.0560552	0.0560552	mkrn1	5	2.29642e-14	0.34465	0.3	0.182	7.46794e-10	9.1268	4	12292274	12307834	1	c05	Ectoderm	Central Nervous System	Neuron	0
ENSDARG00000078118	0.0475847	0.0475847	sinhcafl	5	2.65129e-14	0.47141	0.361	0.227	8.622e-10	9.06439	7	64961892	64971839	-1	c05	Ectoderm	Central Nervous System	Neuron	0
ENSDARG00000092493	0.210422	0.210422	si:dkeyp-44a8.2	5	2.7193e-14	0.364098	0.465	0.35	8.84317e-10	9.05339	14	6615564	6626374	1	c05	Ectoderm	Central Nervous System	Neuron	1
ENSDARG00000099241	-0.0833252	-0.0833252	ppp2cb	5	2.79575e-14	0.410347	0.6	0.515	9.09177e-10	9.04135	10	7593185	7617748	1	c05	Ectoderm	Central Nervous System	Neuron	1
ENSDARG00000024478	0.00886422	0.00886422	mpc2	5	2.84055e-14	0.36479	0.688	0.624	9.23745e-10	9.03445	9	34221997	34227472	1	c05	Ectoderm	Central Nervous System	Neuron	1
ENSDARG00000043510	0.0101253	0.0101253	vamp4	5	2.94974e-14	0.305526	0.212	0.11	9.59256e-10	9.01807	20	14968031	15006337	1	c05	Ectoderm	Central Nervous System	Neuron	0
ENSDARG00000038141	-0.0444215	-0.0444215	atf4b	5	3.29394e-14	0.427275	0.769	0.73	1.07119e-09	8.97013	3	24197934	24200819	1	c05	Ectoderm	Central Nervous System	Neuron	1
ENSDARG00000019572	-0.0292631	-0.0292631	taf7	5	3.59224e-14	0.359678	0.376	0.25	1.1682e-09	8.93248	14	40852497	40874102	1	c05	Ectoderm	Central Nervous System	Neuron	0
ENSDARG00000059768	0.0287042	0.0287042	gpatch8	5	4.04549e-14	0.336442	0.304	0.185	1.31559e-09	8.88088	3	37662444	37699992	-1	c05	Ectoderm	Central Nervous System	Neuron	0
ENSDARG00000035325	-0.130591	-0.130591	srsf7a	5	4.65704e-14	0.308337	0.702	0.624	1.51447e-09	8.81974	5	36895545	36899144	1	c05	Ectoderm	Central Nervous System	Neuron	1
ENSDARG00000077467	0.0691865	0.0691865	sox10	5	4.69925e-14	0.38676	0.114	0.042	1.5282e-09	8.81582	3	1492174	1501255	1	c05	Ectoderm	Central Nervous System	Neuron	0
ENSDARG00000091563	-0.0809889	-0.0809889	snw1	5	4.73835e-14	0.376851	0.488	0.374	1.54091e-09	8.81222	20	5378841	5400395	-1	c05	Ectoderm	Central Nervous System	Neuron	1
ENSDARG00000035610	-0.315245	-0.315245	zgc:113208	5	5.11866e-14	0.32522	0.382	0.249	1.66459e-09	8.77869	5	22605530	22621417	-1	c05	Ectoderm	Central Nervous System	Neuron	0
ENSDARG00000002949	0.0123931	0.0123931	ppp6c	5	5.26388e-14	0.365853	0.494	0.383	1.71181e-09	8.76654	5	31983098	31995401	1	c05	Ectoderm	Central Nervous System	Neuron	1
ENSDARG00000002168	0.0138103	0.0138103	tra2b	5	5.77698e-14	0.320439	0.322	0.2	1.87867e-09	8.72615	9	12579077	12595003	-1	c05	Ectoderm	Central Nervous System	Neuron	0
ENSDARG00000070670	-0.0520947	-0.0520947	crip2	5	5.80902e-14	0.357859	0.208	0.103	1.88909e-09	8.72375	17	37445525	37474689	-1	c05	Ectoderm	Central Nervous System	Neuron	0
ENSDARG00000074498	-0.015068	-0.015068	chd9	5	6.43556e-14	0.318596	0.271	0.161	2.09284e-09	8.67926	7	36484598	36621294	1	c05	Ectoderm	Central Nervous System	Neuron	0
ENSDARG00000078308	-0.0279302	-0.0279302	spry2	5	7.14719e-14	0.483577	0.422	0.29	2.32427e-09	8.63371	1	5273481	5277583	1	c05	Ectoderm	Central Nervous System	Neuron	1
ENSDARG00000040059	0.157797	0.157797	gbp	5	8.63685e-14	0.418389	0.531	0.406	2.80871e-09	8.55149	16	40954481	40955839	1	c05	Ectoderm	Central Nervous System	Neuron	1
ENSDARG00000015554	0.0721188	0.0721188	zic2a	5	8.8117e-14	0.70439	0.212	0.109	2.86556e-09	8.54279	9	31282161	31287010	1	c05	Ectoderm	Central Nervous System	Neuron	0
ENSDARG00000003383	0.0759835	0.0759835	asb8	5	9.23344e-14	0.310196	0.247	0.14	3.00271e-09	8.52249	23	27495091	27506161	-1	c05	Ectoderm	Central Nervous System	Neuron	0
ENSDARG00000028661	-0.0298399	-0.0298399	cntfr	5	9.60748e-14	0.418131	0.257	0.141	3.12435e-09	8.50524	10	13460130	13772861	-1	c05	Ectoderm	Central Nervous System	Neuron	0
ENSDARG00000025788	0.395285	0.395285	chp2	5	1.00205e-13	0.319882	0.227	0.12	3.25867e-09	8.48696	15	20406143	20412286	-1	c05	Ectoderm	Central Nervous System	Neuron	0
ENSDARG00000021975	0.11745	0.11745	ginm1	5	1.00797e-13	0.329167	0.455	0.333	3.27792e-09	8.4844	20	23855025	23860808	1	c05	Ectoderm	Central Nervous System	Neuron	1
ENSDARG00000069619	0.0862854	0.0862854	atf7ip	5	1.13762e-13	0.441946	0.469	0.354	3.69953e-09	8.43185	1	45570059	45616470	-1	c05	Ectoderm	Central Nervous System	Neuron	1
ENSDARG00000055524	-0.117509	-0.117509	rnf7	5	1.16755e-13	0.395548	0.467	0.359	3.79686e-09	8.42058	18	41757263	41766098	-1	c05	Ectoderm	Central Nervous System	Neuron	1
ENSDARG00000002970	-0.0804207	-0.0804207	ss18	5	1.25424e-13	0.309235	0.314	0.195	4.07879e-09	8.38947	2	1348281	1364678	-1	c05	Ectoderm	Central Nervous System	Neuron	0
ENSDARG00000040874	0.199677	0.199677	add3a	5	1.26285e-13	0.300728	0.253	0.139	4.10677e-09	8.3865	22	30046365	30270469	1	c05	Ectoderm	Central Nervous System	Neuron	0
ENSDARG00000015790	0.147908	0.147908	atp1b3a	5	1.3661e-13	0.559744	0.298	0.18	4.44257e-09	8.35237	2	16547706	16565690	-1	c05	Ectoderm	Central Nervous System	Neuron	0
ENSDARG00000053097	0.0700113	0.0700113	hsf2	5	1.43838e-13	0.377433	0.565	0.466	4.67763e-09	8.32997	20	40475576	40487284	-1	c05	Ectoderm	Central Nervous System	Neuron	1
ENSDARG00000001910	0.0548044	0.0548044	rorab	5	1.49025e-13	0.470407	0.273	0.166	4.84629e-09	8.31459	7	29538628	29625509	-1	c05	Ectoderm	Central Nervous System	Neuron	0
ENSDARG00000013928	0.033805	0.033805	plekhb2	5	1.49115e-13	0.308037	0.186	0.091	4.84922e-09	8.31433	22	16432404	16443202	-1	c05	Ectoderm	Central Nervous System	Neuron	0
ENSDARG00000069074	-0.00387987	-0.00387987	cry1ba	5	1.74495e-13	0.3619	0.298	0.185	5.67459e-09	8.24607	8	21225064	21252659	1	c05	Ectoderm	Central Nervous System	Neuron	0
ENSDARG00000053569	-0.00634076	-0.00634076	sox3	5	2.04014e-13	0.49146	0.237	0.128	6.63454e-09	8.17819	14	32742701	32744464	-1	c05	Ectoderm	Central Nervous System	Neuron	0
ENSDARG00000007438	-0.0667601	-0.0667601	ube2ib	5	2.82535e-13	0.361721	0.616	0.541	9.18803e-09	8.03678	24	37257596	37272116	-1	c05	Ectoderm	Central Nervous System	Neuron	1
ENSDARG00000038025	0.513801	0.513801	cbx7a	5	3.56627e-13	0.422151	0.441	0.306	1.15975e-08	7.93564	3	24986145	24994617	1	c05	Ectoderm	Central Nervous System	Neuron	1
ENSDARG00000044625	0.036303	0.036303	pcf11	5	4.02117e-13	0.376593	0.367	0.252	1.30769e-08	7.8835	21	22878834	22888375	1	c05	Ectoderm	Central Nervous System	Neuron	0
ENSDARG00000017397	-0.0756464	-0.0756464	smarcc1a	5	4.15782e-13	0.316794	0.278	0.167	1.35212e-08	7.86898	16	42423530	42461263	-1	c05	Ectoderm	Central Nervous System	Neuron	0
ENSDARG00000033614	-0.048161	-0.048161	rasgef1ba	5	4.32128e-13	0.636714	0.482	0.353	1.40528e-08	7.85224	5	39706345	39805874	-1	c05	Ectoderm	Central Nervous System	Neuron	1
ENSDARG00000008808	-0.00118323	-0.00118323	eml2	5	4.402e-13	0.338053	0.19	0.095	1.43153e-08	7.8442	15	28874441	28908027	-1	c05	Ectoderm	Central Nervous System	Neuron	0
ENSDARG00000041332	-0.164743	-0.164743	tmem33	5	4.95028e-13	0.34251	0.29	0.178	1.60983e-08	7.79322	14	46342882	46354499	1	c05	Ectoderm	Central Nervous System	Neuron	0
ENSDARG00000004161	0.104277	0.104277	ik	5	5.6415e-13	0.329588	0.341	0.228	1.83462e-08	7.73645	21	43987153	44037106	1	c05	Ectoderm	Central Nervous System	Neuron	0
ENSDARG00000015649	-0.0483328	-0.0483328	rap2c	5	6.82643e-13	0.379018	0.406	0.293	2.21995e-08	7.65366	14	30975163	30983011	-1	c05	Ectoderm	Central Nervous System	Neuron	1
ENSDARG00000070981	0.0157525	0.0157525	ash1l	5	8.82612e-13	0.306699	0.298	0.186	2.87025e-08	7.54208	19	9032073	9087619	1	c05	Ectoderm	Central Nervous System	Neuron	0
ENSDARG00000116649	-0.0366373	-0.0366373	ube2e1	5	9.44576e-13	0.378232	0.506	0.408	3.07176e-08	7.51261	19	17358850	17376041	1	c05	Ectoderm	Central Nervous System	Neuron	1
ENSDARG00000042660	0.0538095	0.0538095	fam32a	5	9.97045e-13	0.363422	0.706	0.665	3.24239e-08	7.48913	22	15720381	15721823	1	c05	Ectoderm	Central Nervous System	Neuron	1
ENSDARG00000015566	0.0977568	0.0977568	dnmt3ab	5	1.05049e-12	0.311375	0.267	0.156	3.41618e-08	7.46646	17	36936918	37054959	-1	c05	Ectoderm	Central Nervous System	Neuron	0
ENSDARG00000014244	0.0118844	0.0118844	rbmx	5	1.34689e-12	0.352801	0.431	0.314	4.3801e-08	7.35852	14	31855592	31862720	-1	c05	Ectoderm	Central Nervous System	Neuron	1
ENSDARG00000006092	-0.0877027	-0.0877027	rad21a	5	1.58017e-12	0.378655	0.596	0.507	5.13872e-08	7.28915	16	48409066	48430272	-1	c05	Ectoderm	Central Nervous System	Neuron	1
ENSDARG00000011613	0.105478	0.105478	rbm39a	5	1.77449e-12	0.37651	0.471	0.369	5.77064e-08	7.23878	11	24339362	24348715	1	c05	Ectoderm	Central Nervous System	Neuron	1
ENSDARG00000101569	0.064676	0.064676	ppargc1b	5	1.77958e-12	0.321061	0.261	0.155	5.7872e-08	7.23753	14	24934736	25001584	1	c05	Ectoderm	Central Nervous System	Neuron	0
ENSDARG00000010721	-0.0075431	-0.0075431	2022-09-06	5	2.02618e-12	0.336102	0.349	0.234	6.58915e-08	7.18117	14	33297781	33328031	-1	c05	Ectoderm	Central Nervous System	Neuron	0
ENSDARG00000008936	-0.0893144	-0.0893144	sec11a	5	2.56832e-12	0.387922	0.467	0.366	8.35218e-08	7.0782	18	26788083	26797723	-1	c05	Ectoderm	Central Nervous System	Neuron	1
ENSDARG00000010381	0.00118726	0.00118726	rnf2	5	2.81006e-12	0.329993	0.414	0.306	9.13831e-08	7.03913	2	23351454	23361933	1	c05	Ectoderm	Central Nervous System	Neuron	1
ENSDARG00000029615	0.0252259	0.0252259	zgc:77056	5	3.22329e-12	0.334041	0.333	0.221	1.04821e-07	6.97955	16	39242339	39246079	1	c05	Ectoderm	Central Nervous System	Neuron	0
ENSDARG00000033140	0.156646	0.156646	desi1a	5	3.2285e-12	0.302598	0.212	0.115	1.04991e-07	6.97885	3	24973025	24980067	-1	c05	Ectoderm	Central Nervous System	Neuron	0
ENSDARG00000007791	-0.0842316	-0.0842316	ppp2r1ba	5	3.25556e-12	0.379809	0.512	0.418	1.05871e-07	6.97522	5	57773222	57798096	1	c05	Ectoderm	Central Nervous System	Neuron	1
ENSDARG00000079687	0.0598476	0.0598476	rnf10	5	3.31199e-12	0.397558	0.559	0.482	1.07706e-07	6.96776	8	41256612	41273768	-1	c05	Ectoderm	Central Nervous System	Neuron	1
ENSDARG00000042322	0.00523284	0.00523284	si:dkey-177p2.6	5	3.88947e-12	0.438404	0.449	0.356	1.26485e-07	6.89796	20	26947800	26962841	1	c05	Ectoderm	Central Nervous System	Neuron	1
ENSDARG00000104837	-0.235648	-0.235648	nudc	5	3.99196e-12	0.380474	0.396	0.291	1.29819e-07	6.88666	19	14158075	14169457	1	c05	Ectoderm	Central Nervous System	Neuron	0
ENSDARG00000004427	-0.131158	-0.131158	dpy30	5	4.0994e-12	0.355004	0.604	0.537	1.33313e-07	6.87513	1	51039558	51042328	1	c05	Ectoderm	Central Nervous System	Neuron	1
ENSDARG00000023852	-0.0530067	-0.0530067	lsm4	5	4.10592e-12	0.355858	0.569	0.486	1.33524e-07	6.87444	11	6859876	6868474	-1	c05	Ectoderm	Central Nervous System	Neuron	1
ENSDARG00000035324	-0.142406	-0.142406	hnrnpl	5	4.16404e-12	0.417494	0.316	0.211	1.35415e-07	6.86833	5	36899691	36911903	1	c05	Ectoderm	Central Nervous System	Neuron	0
ENSDARG00000037284	-0.121413	-0.121413	ptges3a	5	4.35083e-12	0.406549	0.51	0.42	1.41489e-07	6.84928	23	27051919	27059998	1	c05	Ectoderm	Central Nervous System	Neuron	1
ENSDARG00000093569	0.27294	0.27294	bckdhbl	5	4.53173e-12	0.541207	0.243	0.143	1.47372e-07	6.83159	3	16240984	16289826	-1	c05	Ectoderm	Central Nervous System	Neuron	0
ENSDARG00000032175	-0.0532798	-0.0532798	puf60a	5	5.06807e-12	0.315001	0.414	0.303	1.64814e-07	6.78301	2	32650729	32671854	-1	c05	Ectoderm	Central Nervous System	Neuron	1
ENSDARG00000052244	0.140465	0.140465	zgc:158564	5	5.2977e-12	0.310153	0.235	0.136	1.72281e-07	6.76376	7	39664055	39678530	1	c05	Ectoderm	Central Nervous System	Neuron	0
ENSDARG00000010553	-0.115272	-0.115272	mmgt1	5	5.92998e-12	0.397142	0.437	0.333	1.92843e-07	6.7148	14	31615577	31619408	-1	c05	Ectoderm	Central Nervous System	Neuron	1
ENSDARG00000052690	0.122237	0.122237	arrdc3a	5	5.98903e-12	0.302821	0.351	0.232	1.94763e-07	6.71049	5	48985861	48995955	-1	c05	Ectoderm	Central Nervous System	Neuron	0
ENSDARG00000070688	0.0279663	0.0279663	ncalda	5	6.21489e-12	0.310393	0.273	0.165	2.02108e-07	6.69442	16	9833256	9897769	-1	c05	Ectoderm	Central Nervous System	Neuron	0
ENSDARG00000057093	0.0410264	0.0410264	kdm5ba	5	6.27113e-12	0.308821	0.237	0.138	2.03937e-07	6.6905	11	24819324	24851464	1	c05	Ectoderm	Central Nervous System	Neuron	0
ENSDARG00000012499	0.184127	0.184127	per1b	5	6.37298e-12	0.34714	0.373	0.267	2.07249e-07	6.68351	7	50822465	50847296	1	c05	Ectoderm	Central Nervous System	Neuron	0
ENSDARG00000014333	0.0908839	0.0908839	ormdl1	5	6.58771e-12	0.345694	0.341	0.232	2.14232e-07	6.66912	9	41024973	41034174	1	c05	Ectoderm	Central Nervous System	Neuron	0
ENSDARG00000024844	-0.0665299	-0.0665299	max	5	7.38261e-12	0.35214	0.535	0.454	2.40083e-07	6.61964	20	28832762	28842604	-1	c05	Ectoderm	Central Nervous System	Neuron	1
ENSDARG00000016733	-0.165975	-0.165975	psat1	5	8.04723e-12	0.307151	0.169	0.083	2.61696e-07	6.5822	5	69486184	69499595	-1	c05	Ectoderm	Central Nervous System	Neuron	0
ENSDARG00000046022	0.0419902	0.0419902	tmed7	5	8.48157e-12	0.389333	0.582	0.503	2.75821e-07	6.55937	8	1239	9428	1	c05	Ectoderm	Central Nervous System	Neuron	1
ENSDARG00000038695	-0.0956985	-0.0956985	elavl1a	5	1.00794e-11	0.332892	0.478	0.374	3.27782e-07	6.48441	2	37123338	37134198	-1	c05	Ectoderm	Central Nervous System	Neuron	1
ENSDARG00000030537	-0.198025	-0.198025	psmc1a	5	1.06116e-11	0.354424	0.38	0.274	3.45089e-07	6.46207	17	8899016	8941421	1	c05	Ectoderm	Central Nervous System	Neuron	0
ENSDARG00000090982	0.0988647	0.0988647	slc44a1b	5	1.0965e-11	0.568017	0.167	0.084	3.56581e-07	6.44784	14	6331499	6402769	-1	c05	Ectoderm	Central Nervous System	Neuron	0
ENSDARG00000076891	-0.106438	-0.106438	rfxap	5	1.13906e-11	0.363125	0.4	0.296	3.70424e-07	6.4313	10	34958583	34961758	1	c05	Ectoderm	Central Nervous System	Neuron	1
ENSDARG00000029885	-0.0277339	-0.0277339	rab41	5	1.24707e-11	0.301351	0.218	0.126	4.05547e-07	6.39196	14	33280718	33297318	-1	c05	Ectoderm	Central Nervous System	Neuron	0
ENSDARG00000006125	0.0296929	0.0296929	csnk1db	5	1.30126e-11	0.395063	0.51	0.427	4.2317e-07	6.37348	12	33320504	33336787	1	c05	Ectoderm	Central Nervous System	Neuron	1
ENSDARG00000023190	-0.126145	-0.126145	kpna4	5	1.30991e-11	0.308465	0.261	0.161	4.25982e-07	6.37061	15	1596508	1622485	-1	c05	Ectoderm	Central Nervous System	Neuron	0
ENSDARG00000069099	-0.170592	-0.170592	tmco1	5	1.32618e-11	0.330672	0.314	0.206	4.31275e-07	6.36525	8	21104507	21110246	-1	c05	Ectoderm	Central Nervous System	Neuron	0
ENSDARG00000003098	-0.0153103	-0.0153103	kdm5bb	5	1.58496e-11	0.324139	0.243	0.147	5.15428e-07	6.28783	8	28305213	28342487	-1	c05	Ectoderm	Central Nervous System	Neuron	0
ENSDARG00000087657	0.148271	0.148271	ccdc57	5	1.60245e-11	0.350888	0.229	0.135	5.21116e-07	6.28307	12	33361948	33472581	1	c05	Ectoderm	Central Nervous System	Neuron	0
ENSDARG00000058328	-0.0430096	-0.0430096	lsm7	5	1.61183e-11	0.42654	0.651	0.593	5.24166e-07	6.28053	22	10752511	10756047	1	c05	Ectoderm	Central Nervous System	Neuron	1
ENSDARG00000045444	-0.00598654	-0.00598654	fzd8a	5	1.62981e-11	0.32188	0.145	0.068	5.30014e-07	6.27571	24	4447635	4450238	-1	c05	Ectoderm	Central Nervous System	Neuron	0
ENSDARG00000090895	0.0206158	0.0206158	kansl1a	5	1.66347e-11	0.320109	0.29	0.187	5.4096e-07	6.26683	12	4686145	4725660	1	c05	Ectoderm	Central Nervous System	Neuron	0
ENSDARG00000010481	-0.147935	-0.147935	bzw1a	5	1.9278e-11	0.450956	0.506	0.407	6.2692e-07	6.20279	22	14117078	14126065	1	c05	Ectoderm	Central Nervous System	Neuron	1
ENSDARG00000101458	0.00434293	0.00434293	r3hdm1	5	1.95074e-11	0.379512	0.222	0.129	6.34381e-07	6.19765	22	12361317	12393949	1	c05	Ectoderm	Central Nervous System	Neuron	0
ENSDARG00000020164	0.00152899	0.00152899	efnb2a	5	2.20693e-11	0.385191	0.233	0.135	7.17693e-07	6.14406	9	26103814	26127305	1	c05	Ectoderm	Central Nervous System	Neuron	0
ENSDARG00000045843	-0.161706	-0.161706	apex1	5	2.49419e-11	0.381347	0.457	0.355	8.11109e-07	6.09092	4	5333988	5340530	1	c05	Ectoderm	Central Nervous System	Neuron	1
ENSDARG00000019951	0.056625	0.056625	sec62	5	3.3168e-11	0.365974	0.345	0.239	1.07862e-06	5.96713	2	37245382	37265903	1	c05	Ectoderm	Central Nervous System	Neuron	0
ENSDARG00000033175	-0.164722	-0.164722	snrpe	5	3.5049e-11	0.316123	0.704	0.624	1.13979e-06	5.94317	11	37720552	37726201	1	c05	Ectoderm	Central Nervous System	Neuron	1
ENSDARG00000017084	-0.0512907	-0.0512907	bud31	5	4.33715e-11	0.32771	0.624	0.556	1.41044e-06	5.85065	3	40284598	40287841	1	c05	Ectoderm	Central Nervous System	Neuron	1
ENSDARG00000012627	0.0112218	0.0112218	cdc34b	5	5.61751e-11	0.322369	0.302	0.202	1.82682e-06	5.73831	2	49007592	49031303	-1	c05	Ectoderm	Central Nervous System	Neuron	0
ENSDARG00000040237	0.0931012	0.0931012	mef2d	5	6.75727e-11	0.378322	0.376	0.277	2.19747e-06	5.65808	16	29072874	29194517	-1	c05	Ectoderm	Central Nervous System	Neuron	0
ENSDARG00000030871	0.102683	0.102683	siah1	5	7.03037e-11	0.304598	0.302	0.198	2.28627e-06	5.64087	18	18439332	18472257	1	c05	Ectoderm	Central Nervous System	Neuron	0
ENSDARG00000099358	-0.183745	-0.183745	hccsb	5	8.69806e-11	0.335686	0.339	0.243	2.82861e-06	5.54843	24	31081504	31092711	-1	c05	Ectoderm	Central Nervous System	Neuron	0
ENSDARG00000061048	0.0237204	0.0237204	ranbp9	5	9.4805e-11	0.356759	0.335	0.24	3.08306e-06	5.51102	2	31806602	31827960	1	c05	Ectoderm	Central Nervous System	Neuron	0
ENSDARG00000069360	0.00138513	0.00138513	ppp3r1b	5	1.05222e-10	0.42429	0.361	0.261	3.42183e-06	5.46574	1	51557789	51591436	-1	c05	Ectoderm	Central Nervous System	Neuron	0
ENSDARG00000015266	-0.0715675	-0.0715675	mab21l2	5	1.10129e-10	0.395214	0.224	0.128	3.58139e-06	5.44595	1	24076243	24078099	1	c05	Ectoderm	Central Nervous System	Neuron	0
ENSDARG00000001890	-0.0863097	-0.0863097	stt3b	5	1.22482e-10	0.34516	0.333	0.238	3.98311e-06	5.39978	16	39385483	39477746	-1	c05	Ectoderm	Central Nervous System	Neuron	0
ENSDARG00000053668	0.00568531	0.00568531	stag2b	5	1.29229e-10	0.36644	0.38	0.282	4.20252e-06	5.37649	14	28486213	28527422	1	c05	Ectoderm	Central Nervous System	Neuron	0
ENSDARG00000037116	0.109292	0.109292	cxcl12a	5	1.30796e-10	0.437908	0.278	0.17	4.25348e-06	5.37126	13	30804367	30819715	1	c05	Ectoderm	Central Nervous System	Neuron	0
ENSDARG00000008380	-0.110057	-0.110057	brd7	5	1.53298e-10	0.308402	0.286	0.188	4.98524e-06	5.30231	7	37742299	37755346	1	c05	Ectoderm	Central Nervous System	Neuron	0
ENSDARG00000029058	-0.222296	-0.222296	rbbp4	5	1.7654e-10	0.37099	0.394	0.278	5.74107e-06	5.24101	19	30999833	31007417	-1	c05	Ectoderm	Central Nervous System	Neuron	0
ENSDARG00000015292	-0.0546411	-0.0546411	ube2g1a	5	1.86242e-10	0.309436	0.218	0.13	6.0566e-06	5.21777	5	30986512	30995108	1	c05	Ectoderm	Central Nervous System	Neuron	0
ENSDARG00000075211	-0.0382755	-0.0382755	chd7	5	2.08765e-10	0.323644	0.347	0.244	6.78903e-06	5.16819	2	21765670	21820697	-1	c05	Ectoderm	Central Nervous System	Neuron	0
ENSDARG00000034056	0.0901074	0.0901074	csnk1g2b	5	2.11985e-10	0.331926	0.257	0.164	6.89374e-06	5.16154	8	20495889	20559955	1	c05	Ectoderm	Central Nervous System	Neuron	0
ENSDARG00000103845	-0.04739	-0.04739	zgc:55733	5	2.31876e-10	0.334561	0.282	0.184	7.54061e-06	5.12259	7	4085115	4125067	-1	c05	Ectoderm	Central Nervous System	Neuron	0
ENSDARG00000071566	-0.120102	-0.120102	ppp1cab	5	2.45209e-10	0.362103	0.406	0.315	7.97419e-06	5.09831	12	13205955	13223449	1	c05	Ectoderm	Central Nervous System	Neuron	1
ENSDARG00000056138	0.0800668	0.0800668	sf3b1	5	2.52818e-10	0.328875	0.433	0.345	8.22164e-06	5.08504	9	32161623	32177117	-1	c05	Ectoderm	Central Nervous System	Neuron	1
ENSDARG00000014361	0.0532292	0.0532292	tmbim4	5	2.72516e-10	0.366635	0.404	0.315	8.8622e-06	5.05246	4	12971255	12978925	-1	c05	Ectoderm	Central Nervous System	Neuron	1
ENSDARG00000012656	0.0565648	0.0565648	atf6	5	3.14611e-10	0.374437	0.333	0.236	1.02312e-05	4.99007	20	33809434	33909872	-1	c05	Ectoderm	Central Nervous System	Neuron	0
ENSDARG00000058354	0.0112683	0.0112683	selenot1a	5	3.96891e-10	0.316178	0.418	0.322	1.29069e-05	4.88918	2	9684305	9696283	-1	c05	Ectoderm	Central Nervous System	Neuron	1
ENSDARG00000020053	0.0358461	0.0358461	nkd1	5	4.33135e-10	0.337198	0.251	0.156	1.40856e-05	4.85123	7	37582281	37622370	-1	c05	Ectoderm	Central Nervous System	Neuron	0
ENSDARG00000004956	-0.0847452	-0.0847452	zmat2	5	4.66141e-10	0.320799	0.569	0.498	1.51589e-05	4.81933	21	30293564	30300049	1	c05	Ectoderm	Central Nervous System	Neuron	1
ENSDARG00000070155	-0.181926	-0.181926	tuba8l3	5	4.88285e-10	1.4362	0.222	0.134	1.5879e-05	4.79918	9	7662638	7673856	-1	c05	Ectoderm	Central Nervous System	Neuron	0
ENSDARG00000006074	-0.0547613	-0.0547613	uck2a	5	5.09195e-10	0.305123	0.216	0.13	1.6559e-05	4.78097	8	21114338	21133119	1	c05	Ectoderm	Central Nervous System	Neuron	0
ENSDARG00000024877	-0.348286	-0.348286	ptgr1	5	6.37072e-10	0.334262	0.435	0.338	2.07176e-05	4.68366	7	24375070	24390879	-1	c05	Ectoderm	Central Nervous System	Neuron	1
ENSDARG00000036161	-0.109222	-0.109222	hnrnpa0l	5	6.93898e-10	0.326515	0.961	0.943	2.25656e-05	4.64655	14	38849432	38850933	1	c05	Ectoderm	Central Nervous System	Neuron	1
ENSDARG00000062936	0.0623525	0.0623525	ndnf	5	8.34405e-10	0.301215	0.263	0.162	2.71349e-05	4.56647	23	2050359	2099350	-1	c05	Ectoderm	Central Nervous System	Neuron	0
ENSDARG00000089976	-0.141624	-0.141624	spcs3	5	1.05041e-09	0.300958	0.524	0.446	3.41594e-05	4.46649	1	38818268	38822167	1	c05	Ectoderm	Central Nervous System	Neuron	1
ENSDARG00000057912	-0.0937758	-0.0937758	eif1axb	5	1.34355e-09	0.307012	0.716	0.706	4.36923e-05	4.3596	24	24164227	24168533	-1	c05	Ectoderm	Central Nervous System	Neuron	1
ENSDARG00000089828	-0.0764758	-0.0764758	si:rp71-19m20.1	5	1.50708e-09	0.38445	0.163	0.087	4.90102e-05	4.30971	12	11352630	11371291	1	c05	Ectoderm	Central Nervous System	Neuron	0
ENSDARG00000020876	0.149968	0.149968	pdk2a	5	1.67057e-09	0.352922	0.451	0.357	5.43269e-05	4.26498	12	28559408	28570989	-1	c05	Ectoderm	Central Nervous System	Neuron	1
ENSDARG00000011496	0.00599559	0.00599559	ppm1bb	5	1.80872e-09	0.300575	0.312	0.221	5.88196e-05	4.23048	12	25432626	25487244	1	c05	Ectoderm	Central Nervous System	Neuron	0
ENSDARG00000013443	0.0415964	0.0415964	atp6v1ba	5	2.07567e-09	0.366924	0.282	0.191	6.75007e-05	4.17069	17	21372291	21418340	-1	c05	Ectoderm	Central Nervous System	Neuron	0
ENSDARG00000070475	-0.0191962	-0.0191962	khdrbs1b	5	2.17247e-09	0.351035	0.447	0.365	7.06488e-05	4.1509	19	30348676	30359059	-1	c05	Ectoderm	Central Nervous System	Neuron	1
ENSDARG00000036186	0.0726573	0.0726573	mbpa	5	2.29599e-09	1.74479	0.104	0.047	7.46655e-05	4.12688	19	21814047	21832630	-1	c05	Ectoderm	Central Nervous System	Neuron	0
ENSDARG00000035904	-0.238559	-0.238559	crabp1b	5	2.30107e-09	0.583499	0.11	0.049	7.48308e-05	4.12592	7	48319916	48342750	1	c05	Ectoderm	Central Nervous System	Neuron	0
ENSDARG00000028017	0.130133	0.130133	tp53inp1	5	2.45654e-09	0.325079	0.359	0.264	7.98866e-05	4.09753	16	40560622	40569769	1	c05	Ectoderm	Central Nervous System	Neuron	0
ENSDARG00000004094	0.00998226	0.00998226	acsbg2	5	2.54617e-09	0.313505	0.19	0.111	8.28013e-05	4.08196	8	20140321	20192151	1	c05	Ectoderm	Central Nervous System	Neuron	0
ENSDARG00000032619	0.167542	0.167542	tob1a	5	3.07587e-09	0.46487	0.7	0.631	0.000100027	3.99988	3	18185616	18189283	-1	c05	Ectoderm	Central Nervous System	Neuron	1
ENSDARG00000044902	0.05607	0.05607	atp2b2	5	3.08364e-09	0.316029	0.392	0.294	0.00010028	3.99879	11	22920587	23080970	-1	c05	Ectoderm	Central Nervous System	Neuron	0
ENSDARG00000079636	-0.0224902	-0.0224902	fam177a1	5	3.25669e-09	0.308039	0.296	0.205	0.000105908	3.97507	17	13019499	13026634	-1	c05	Ectoderm	Central Nervous System	Neuron	0
ENSDARG00000045979	0.277095	0.277095	zgc:153704	5	3.83643e-09	0.809618	0.312	0.214	0.000124761	3.90392	5	4482437	4493524	-1	c05	Ectoderm	Central Nervous System	Neuron	0
ENSDARG00000011239	-0.184182	-0.184182	ppp1r14aa	5	4.41595e-09	0.522728	0.163	0.09	0.000143607	3.84283	5	36730726	36739509	1	c05	Ectoderm	Central Nervous System	Neuron	0
ENSDARG00000062315	0.0833926	0.0833926	sik2b	5	5.10949e-09	0.387103	0.282	0.195	0.000166161	3.77947	15	21779681	21837515	-1	c05	Ectoderm	Central Nervous System	Neuron	0
ENSDARG00000077967	0.239125	0.239125	si:ch211-140m22.7	5	5.19098e-09	0.351258	0.406	0.317	0.000168811	3.7726	9	19489304	19510927	1	c05	Ectoderm	Central Nervous System	Neuron	1
ENSDARG00000060767	-0.00707408	-0.00707408	smg7	5	5.21845e-09	0.306854	0.308	0.221	0.000169704	3.77031	2	36046126	36079907	1	c05	Ectoderm	Central Nervous System	Neuron	0
ENSDARG00000007275	0.00727517	0.00727517	si:ch211-251b21.1	5	7.61923e-09	1.08391	0.618	0.553	0.000247777	3.60594	8	47633438	47665026	1	c05	Ectoderm	Central Nervous System	Neuron	1
ENSDARG00000051956	0.277554	0.277554	isca1	5	8.66819e-09	0.343064	0.435	0.356	0.00028189	3.54992	5	69426654	69437422	-1	c05	Ectoderm	Central Nervous System	Neuron	1
ENSDARG00000071395	0.0643545	0.0643545	camk2g1	5	9.07885e-09	0.307731	0.247	0.162	0.000295244	3.52982	12	35345830	35505610	-1	c05	Ectoderm	Central Nervous System	Neuron	0
ENSDARG00000012953	-0.089811	-0.089811	mob1bb	5	9.52038e-09	0.390181	0.259	0.18	0.000309603	3.5092	21	5960443	5972819	1	c05	Ectoderm	Central Nervous System	Neuron	0
ENSDARG00000008310	0.0316867	0.0316867	ip6k2a	5	1.18715e-08	0.351757	0.504	0.403	0.00038606	3.41335	6	42409082	42418225	-1	c05	Ectoderm	Central Nervous System	Neuron	1
ENSDARG00000041203	-0.0329019	-0.0329019	drap1	5	1.19457e-08	0.346942	0.52	0.465	0.000388474	3.41064	7	742517	753231	-1	c05	Ectoderm	Central Nervous System	Neuron	1
ENSDARG00000016754	-0.0803761	-0.0803761	tbca	5	1.22992e-08	0.313464	0.604	0.562	0.000399969	3.39797	21	7545062	7570765	1	c05	Ectoderm	Central Nervous System	Neuron	1
ENSDARG00000042904	0.0348687	0.0348687	foxo3b	5	1.23386e-08	0.344698	0.347	0.26	0.000401252	3.39658	20	32286765	32332736	-1	c05	Ectoderm	Central Nervous System	Neuron	0
ENSDARG00000002240	-0.356842	-0.356842	psmb6	5	1.32426e-08	0.30788	0.669	0.637	0.000430648	3.36588	23	44536926	44546152	-1	c05	Ectoderm	Central Nervous System	Neuron	1
ENSDARG00000019613	0.104747	0.104747	ip6k2b	5	1.33145e-08	0.375003	0.445	0.365	0.000432987	3.36352	6	40089743	40162742	-1	c05	Ectoderm	Central Nervous System	Neuron	1
ENSDARG00000011609	0.0408639	0.0408639	si:ch211-262e15.1	5	1.5157e-08	0.300277	0.412	0.328	0.000492906	3.30724	3	11779689	11828206	-1	c05	Ectoderm	Central Nervous System	Neuron	1
ENSDARG00000040764	-0.0551685	-0.0551685	id1	5	1.54592e-08	0.806391	0.669	0.639	0.000502735	3.29866	11	18704191	18705303	-1	c05	Ectoderm	Central Nervous System	Neuron	1
ENSDARG00000076283	-0.193271	-0.193271	snrpd3l	5	1.81625e-08	0.346388	0.52	0.457	0.000590644	3.22867	21	13327527	13331030	1	c05	Ectoderm	Central Nervous System	Neuron	1
ENSDARG00000078691	0.0383875	0.0383875	gigyf1b	5	1.94322e-08	0.305759	0.314	0.23	0.000631936	3.19933	10	22510280	22533793	1	c05	Ectoderm	Central Nervous System	Neuron	0
ENSDARG00000015088	-0.274202	-0.274202	dnajb11	5	2.00222e-08	0.314544	0.265	0.181	0.000651122	3.18634	9	32641026	32648725	-1	c05	Ectoderm	Central Nervous System	Neuron	0
ENSDARG00000071573	-0.0745767	-0.0745767	lsm5	5	2.32066e-08	0.306434	0.555	0.505	0.00075468	3.12224	12	13331526	13337037	-1	c05	Ectoderm	Central Nervous System	Neuron	1
ENSDARG00000056099	0.190943	0.190943	gtf2h5	5	2.37588e-08	0.304367	0.339	0.257	0.000772637	3.11202	20	26045253	26047787	-1	c05	Ectoderm	Central Nervous System	Neuron	0
ENSDARG00000028327	0.0184888	0.0184888	gmfb	5	2.43948e-08	0.349773	0.484	0.414	0.00079332	3.10055	13	36585399	36593618	1	c05	Ectoderm	Central Nervous System	Neuron	1
ENSDARG00000001241	-0.152613	-0.152613	puf60b	5	2.473e-08	0.303611	0.392	0.311	0.000804219	3.09463	7	41146560	41158143	1	c05	Ectoderm	Central Nervous System	Neuron	0
ENSDARG00000041878	0.0132955	0.0132955	rab11ba	5	3.29482e-08	0.324337	0.453	0.383	0.00107147	2.97002	22	17499905	17506843	1	c05	Ectoderm	Central Nervous System	Neuron	1
ENSDARG00000011564	-0.144055	-0.144055	sfpq	5	3.48261e-08	0.338749	0.386	0.309	0.00113255	2.94594	19	40025928	40055391	1	c05	Ectoderm	Central Nervous System	Neuron	0
ENSDARG00000086618	-0.159653	-0.159653	psma3	5	3.53106e-08	0.307918	0.604	0.557	0.0011483	2.93994	17	11421643	11439815	-1	c05	Ectoderm	Central Nervous System	Neuron	1
ENSDARG00000099510	0.0116084	0.0116084	cnn3a	5	3.55966e-08	0.300527	0.422	0.331	0.0011576	2.93644	24	31170362	31194847	-1	c05	Ectoderm	Central Nervous System	Neuron	1
ENSDARG00000062058	0.188399	0.188399	slc12a7b	5	4.68738e-08	0.388039	0.186	0.115	0.00152434	2.81692	24	39778648	39885785	-1	c05	Ectoderm	Central Nervous System	Neuron	0
ENSDARG00000052833	-0.0214643	-0.0214643	zfand3	5	4.90668e-08	0.302294	0.422	0.35	0.00159565	2.79706	13	44702196	44759100	-1	c05	Ectoderm	Central Nervous System	Neuron	1
ENSDARG00000023279	-0.210136	-0.210136	psmd4b	5	5.24876e-08	0.311668	0.333	0.255	0.0017069	2.76779	16	9762261	9777928	1	c05	Ectoderm	Central Nervous System	Neuron	0
ENSDARG00000010519	0.191547	0.191547	per3	5	5.36853e-08	0.442418	0.42	0.353	0.00174585	2.75799	11	39959039	40021080	1	c05	Ectoderm	Central Nervous System	Neuron	1
ENSDARG00000014763	-0.0402506	-0.0402506	arf2a	5	5.76137e-08	0.323119	0.394	0.317	0.0018736	2.72732	3	37558491	37588855	-1	c05	Ectoderm	Central Nervous System	Neuron	0
ENSDARG00000001244	-0.00634162	-0.00634162	srrm1	5	5.90895e-08	0.320991	0.378	0.304	0.00192159	2.71634	17	25426091	25440344	1	c05	Ectoderm	Central Nervous System	Neuron	0
ENSDARG00000035557	0.00919224	0.00919224	gabarapa	5	7.43492e-08	0.385256	0.518	0.484	0.00241784	2.61657	5	24059598	24061806	1	c05	Ectoderm	Central Nervous System	Neuron	1
ENSDARG00000036967	0.0217465	0.0217465	smox	5	8.85703e-08	0.650987	0.322	0.24	0.00288031	2.54056	1	41849152	41865986	1	c05	Ectoderm	Central Nervous System	Neuron	0
ENSDARG00000101936	0.174421	0.174421	tmem106ba	5	9.04175e-08	0.34601	0.41	0.335	0.00294038	2.5316	15	33966739	33978714	1	c05	Ectoderm	Central Nervous System	Neuron	1
ENSDARG00000038524	0.0990541	0.0990541	pik3r1	5	1.35692e-07	0.358583	0.388	0.313	0.00441271	2.35529	5	54765702	54792239	-1	c05	Ectoderm	Central Nervous System	Neuron	0
ENSDARG00000101135	0.161673	0.161673	si:dkey-85k7.7	5	1.53229e-07	0.872702	0.318	0.242	0.004983	2.30251	7	21859337	21874346	1	c05	Ectoderm	Central Nervous System	Neuron	0
ENSDARG00000009871	-0.1767	-0.1767	snrpc	5	1.56705e-07	0.321491	0.422	0.354	0.00509605	2.29277	6	54430413	54433995	-1	c05	Ectoderm	Central Nervous System	Neuron	1
ENSDARG00000031100	-0.0463659	-0.0463659	ivns1abpa	5	2.14298e-07	0.30539	0.227	0.152	0.00696898	2.15683	20	34320635	34341183	1	c05	Ectoderm	Central Nervous System	Neuron	0
ENSDARG00000007141	-0.237792	-0.237792	psmc3	5	2.6224e-07	0.325544	0.376	0.307	0.00852804	2.06915	7	38680034	38685337	1	c05	Ectoderm	Central Nervous System	Neuron	0
ENSDARG00000002082	-0.06445	-0.06445	csnk2a1	5	2.78021e-07	0.302322	0.488	0.435	0.00904124	2.04377	16	31434524	31452507	-1	c05	Ectoderm	Central Nervous System	Neuron	1
ENSDARG00000057854	-0.132189	-0.132189	sap18	5	3.51091e-07	0.322974	0.549	0.504	0.0114175	1.94243	9	21266684	21268576	-1	c05	Ectoderm	Central Nervous System	Neuron	1
ENSDARG00000016238	0.0743298	0.0743298	arl6ip5b	5	3.67686e-07	0.330367	0.324	0.252	0.0119571	1.92237	23	4253957	4259712	1	c05	Ectoderm	Central Nervous System	Neuron	0
ENSDARG00000088959	0.0841426	0.0841426	pdxka	5	3.94021e-07	0.311023	0.192	0.124	0.0128136	1.89233	9	19623363	19653458	1	c05	Ectoderm	Central Nervous System	Neuron	0
ENSDARG00000074849	-0.042605	-0.042605	rac1a	5	4.53877e-07	0.353955	0.408	0.33	0.0147601	1.83091	12	10464897	10476448	-1	c05	Ectoderm	Central Nervous System	Neuron	1
ENSDARG00000077506	0.0362835	0.0362835	tjp1a	5	5.69848e-07	0.324612	0.251	0.174	0.0185315	1.73209	7	30930653	31142273	1	c05	Ectoderm	Central Nervous System	Neuron	0
ENSDARG00000061490	0.0159846	0.0159846	u2surp	5	5.97911e-07	0.300979	0.373	0.302	0.0194441	1.71121	2	26623377	26642944	-1	c05	Ectoderm	Central Nervous System	Neuron	0
ENSDARG00000005754	-0.0482502	-0.0482502	ptprfb	5	6.71035e-07	0.357022	0.261	0.19	0.0218221	1.6611	2	17578320	17947389	-1	c05	Ectoderm	Central Nervous System	Neuron	0
ENSDARG00000010052	-0.0037783	-0.0037783	ndrg3b	5	7.34122e-07	0.387836	0.239	0.167	0.0238736	1.62208	23	14829468	14990921	-1	c05	Ectoderm	Central Nervous System	Neuron	0
ENSDARG00000012987	0.114252	0.114252	gpia	5	8.84714e-07	0.440875	0.431	0.368	0.0287709	1.54105	25	35913614	35938996	1	c05	Ectoderm	Central Nervous System	Neuron	1
ENSDARG00000077226	-0.148782	-0.148782	smarca4a	5	1.12058e-06	0.366364	0.359	0.297	0.0364411	1.43841	3	19245804	19282525	1	c05	Ectoderm	Central Nervous System	Neuron	0
ENSDARG00000023694	-0.0145017	-0.0145017	spon1b	5	1.16099e-06	0.546114	0.133	0.075	0.0377555	1.42302	25	15647750	15800834	1	c05	Ectoderm	Central Nervous System	Neuron	0
ENSDARG00000003641	-0.12054	-0.12054	tfg	5	1.22844e-06	0.322669	0.376	0.315	0.0399489	1.39849	9	30112423	30128760	1	c05	Ectoderm	Central Nervous System	Neuron	0
ENSDARG00000008904	0.208172	0.208172	smarca2	5	1.39117e-06	0.322382	0.206	0.136	0.0452409	1.34447	5	45138934	45284136	1	c05	Ectoderm	Central Nervous System	Neuron	0
ENSDARG00000012777	-0.0180721	-0.0180721	nucks1b	5	1.41178e-06	0.302822	0.459	0.4	0.045911	1.33808	23	18118535	18130264	-1	c05	Ectoderm	Central Nervous System	Neuron	1
ENSDARG00000029729	0.100957	0.100957	clybl	5	1.46946e-06	0.401857	0.133	0.077	0.0477867	1.32069	9	31075896	31259145	1	c05	Ectoderm	Central Nervous System	Neuron	0
ENSDARG00000077121	0.0304951	0.0304951	cyp26b1	5	1.56218e-06	0.733385	0.19	0.118	0.050802	1.29412	7	25323742	25348597	1	c05	Ectoderm	Central Nervous System	Neuron	0
ENSDARG00000009534	-0.0817699	-0.0817699	wls	5	1.97753e-06	0.587742	0.38	0.31	0.0643094	1.19173	2	10342177	10386738	-1	c05	Ectoderm	Central Nervous System	Neuron	0
ENSDARG00000015164	0.133094	0.133094	mknk2b	5	3.08474e-06	0.304908	0.567	0.523	0.100316	0.99863	8	20438884	20450375	1	c05	Ectoderm	Central Nervous System	Neuron	0
ENSDARG00000035679	-0.0551554	-0.0551554	si:rp71-45k5.4	5	3.26573e-06	0.310388	0.52	0.486	0.106201	0.97387	19	35001253	35010342	-1	c05	Ectoderm	Central Nervous System	Neuron	0
ENSDARG00000032575	-0.0694537	-0.0694537	ywhaz	5	3.84237e-06	0.576213	0.624	0.576	0.124954	0.90325	19	12164428	12193622	-1	c05	Ectoderm	Central Nervous System	Neuron	0
ENSDARG00000015315	-0.179292	-0.179292	psmc5	5	4.09218e-06	0.321426	0.451	0.399	0.133078	0.875895	12	10163585	10175487	1	c05	Ectoderm	Central Nervous System	Neuron	0
ENSDARG00000033609	0.271008	0.271008	map1lc3a	5	4.28555e-06	0.32243	0.588	0.562	0.139366	0.855842	11	26609110	26615608	1	c05	Ectoderm	Central Nervous System	Neuron	0
ENSDARG00000104470	-0.000859889	-0.000859889	syngr2b	5	4.45204e-06	0.379273	0.147	0.089	0.14478	0.839291	11	45159353	45171208	-1	c05	Ectoderm	Central Nervous System	Neuron	0
ENSDARG00000056583	0.118196	0.118196	ndufs6	5	4.81859e-06	0.336721	0.555	0.537	0.156701	0.804929	19	28281201	28283877	-1	c05	Ectoderm	Central Nervous System	Neuron	0
ENSDARG00000018534	0.137005	0.137005	slc6a9	5	6.26962e-06	0.771304	0.194	0.134	0.203888	0.690608	2	33335911	33422798	1	c05	Ectoderm	Central Nervous System	Neuron	0
ENSDARG00000016721	0.0759597	0.0759597	sdha	5	7.21314e-06	0.308251	0.482	0.441	0.234571	0.629725	19	7276060	7291733	-1	c05	Ectoderm	Central Nervous System	Neuron	0
ENSDARG00000061848	0.0578166	0.0578166	col15a1b	5	8.67565e-06	0.373018	0.1	0.055	0.282132	0.549548	2	23936954	24022085	-1	c05	Ectoderm	Central Nervous System	Neuron	0
ENSDARG00000043395	0.121701	0.121701	crip3	5	9.36141e-06	0.628352	0.141	0.089	0.304433	0.516508	17	21964472	21982835	1	c05	Ectoderm	Central Nervous System	Neuron	0
ENSDARG00000020008	-0.205116	-0.205116	vcp	5	1.03705e-05	0.304044	0.424	0.378	0.337248	0.472051	5	41510387	41520980	1	c05	Ectoderm	Central Nervous System	Neuron	0
ENSDARG00000004415	0.0297454	0.0297454	tcf7l2	5	1.10295e-05	0.574955	0.214	0.153	0.35868	0.445293	12	30977736	31103906	-1	c05	Ectoderm	Central Nervous System	Neuron	0
ENSDARG00000027088	0.302579	0.302579	ptgdsb.1	5	1.27353e-05	0.749469	0.643	0.635	0.414153	0.382839	24	17027310	17029374	-1	c05	Ectoderm	Central Nervous System	Neuron	0
ENSDARG00000002644	0.148995	0.148995	rgs5a	5	0.000126923	1.32068	0.192	0.135	1	0	6	35387367	35439406	-1	c05	Ectoderm	Central Nervous System	Neuron	0
ENSDARG00000002967	0.0249547	0.0249547	pdap1b	5	9.81256e-05	0.339189	0.339	0.294	1	0	3	40277704	40284744	-1	c05	Ectoderm	Central Nervous System	Neuron	0
ENSDARG00000012078	-0.0540762	-0.0540762	meis1b	5	0.00020308	0.371545	0.341	0.296	1	0	13	5490551	5569562	-1	c05	Ectoderm	Central Nervous System	Neuron	0
ENSDARG00000019302	-0.0722376	-0.0722376	mid1ip1b	5	0.00162226	0.565171	0.284	0.241	1	0	22	11436447	11438627	-1	c05	Ectoderm	Central Nervous System	Neuron	0
ENSDARG00000022650	0.284102	0.284102	cyp2ad3	5	8.00426e-05	0.48518	0.51	0.48	1	0	20	25548425	25551676	-1	c05	Ectoderm	Central Nervous System	Neuron	0
ENSDARG00000026473	-0.0262746	-0.0262746	six1b	5	0.00111081	0.312846	0.139	0.098	1	0	20	20499869	20505918	1	c05	Ectoderm	Central Nervous System	Neuron	0
ENSDARG00000029353	0.00150105	0.00150105	serpine2	5	0.00428825	0.451495	0.29	0.24	1	0	15	43241915	43284021	-1	c05	Ectoderm	Central Nervous System	Neuron	0
ENSDARG00000030064	0.0484991	0.0484991	plekha1a	5	0.00108915	0.40623	0.21	0.167	1	0	17	21887823	21913328	1	c05	Ectoderm	Central Nervous System	Neuron	0
ENSDARG00000042837	-0.0382348	-0.0382348	atp1b3b	5	0.000676431	0.340886	0.196	0.156	1	0	15	4353161	4415917	-1	c05	Ectoderm	Central Nervous System	Neuron	0
ENSDARG00000045074	0.0565591	0.0565591	arl4d	5	0.000268429	0.326054	0.239	0.19	1	0	12	27243059	27245757	1	c05	Ectoderm	Central Nervous System	Neuron	0
ENSDARG00000054191	0.0916061	0.0916061	pgk1	5	5.89619e-05	0.342235	0.406	0.355	1	0	21	37445871	37463555	1	c05	Ectoderm	Central Nervous System	Neuron	0
ENSDARG00000058538	-0.000593598	-0.000593598	alcamb	5	0.00569887	0.356595	0.21	0.175	1	0	15	19838458	19878987	1	c05	Ectoderm	Central Nervous System	Neuron	0
ENSDARG00000058730	0.0352797	0.0352797	rdh10a	5	0.00144531	0.359228	0.161	0.117	1	0	24	13251480	13272843	-1	c05	Ectoderm	Central Nervous System	Neuron	0
ENSDARG00000068822	-0.112332	-0.112332	purba	5	5.19071e-05	0.332649	0.369	0.325	1	0	5	13643167	13646054	-1	c05	Ectoderm	Central Nervous System	Neuron	0
ENSDARG00000070047	0.187298	0.187298	rgs4	5	7.30232e-05	0.745912	0.127	0.079	1	0	6	35362225	35366944	1	c05	Ectoderm	Central Nervous System	Neuron	0
ENSDARG00000076120	-0.0441275	-0.0441275	foxp4	5	0.0092252	0.378649	0.514	0.516	1	0	11	21910343	22094392	1	c05	Ectoderm	Central Nervous System	Neuron	0
ENSDARG00000089507	0.115291	0.115291	ugt1b5	5	0.000265383	0.34124	0.139	0.094	1	0	11	30303785	30330015	1	c05	Ectoderm	Central Nervous System	Neuron	0
ENSDARG00000097055	-0.301513	-0.301513	si:ch211-284f22.3	5	0.0003755	0.311259	0.188	0.142	1	0	5	59116068	59202264	1	c05	Ectoderm	Central Nervous System	Neuron	0
ENSDARG00000099014	0.00727571	0.00727571	fxyd1	5	0.00416732	0.365786	0.276	0.377	1	0	16	45202602	45225520	-1	c05	Ectoderm	Central Nervous System	Neuron	0
ENSDARG00000100826	0.0501784	0.0501784	hif1al	5	0.000240784	0.324528	0.539	0.521	1	0	15	25501864	25527581	-1	c05	Ectoderm	Central Nervous System	Neuron	0
ENSDARG00000103846	-0.229255	-0.229255	hspa5	5	0.000252051	0.442253	0.427	0.377	1	0	5	2713779	2721686	-1	c05	Ectoderm	Central Nervous System	Neuron	0
ENSDARG00000001558	-0.213057	-0.213057	kifc1	1	2.65793e-264	0.712579	0.305	0.033	8.6436e-260	200	19	6990970	7000603	1	c01	Ectoderm	Central Nervous System	Neuron, differentiating	0
ENSDARG00000001767	-0.718794	-0.718794	slc29a2	1	4.60413e-238	0.734393	0.301	0.037	1.49726e-233	200	21	27407481	27413294	-1	c01	Ectoderm	Central Nervous System	Neuron, differentiating	0
ENSDARG00000001889	-0.0826886	-0.0826886	tuba1a	1	0	1.85088	0.68	0.18	0	200	23	35708730	35711398	1	c01	Ectoderm	Central Nervous System	Neuron, differentiating	1
ENSDARG00000002403	-0.125293	-0.125293	nusap1	1	0	1.72758	0.462	0.056	0	200	13	33251721	33256667	-1	c01	Ectoderm	Central Nervous System	Neuron, differentiating	1
ENSDARG00000002613	-0.207544	-0.207544	rpa3	1	1.34616e-241	1.19731	0.703	0.278	4.37773e-237	200	19	25465025	25467185	1	c01	Ectoderm	Central Nervous System	Neuron, differentiating	1
ENSDARG00000003860	-0.143854	-0.143854	cbx3a	1	7.92422e-292	1.301	0.91	0.567	2.57696e-287	200	19	18131512	18136410	-1	c01	Ectoderm	Central Nervous System	Neuron, differentiating	1
ENSDARG00000003920	-0.140672	-0.140672	setb	1	0	1.26687	0.966	0.735	0	200	21	13224239	13231101	-1	c01	Ectoderm	Central Nervous System	Neuron, differentiating	1
ENSDARG00000004049	0.105529	0.105529	marcksa	1	0	1.20549	0.551	0.11	0	200	20	3312859	3319736	-1	c01	Ectoderm	Central Nervous System	Neuron, differentiating	1
ENSDARG00000004169	-0.15412	-0.15412	stmn1a	1	0	2.16956	0.951	0.486	0	200	19	17205143	17210928	-1	c01	Ectoderm	Central Nervous System	Neuron, differentiating	1
ENSDARG00000004713	-0.176863	-0.176863	mad2l1	1	0	1.13227	0.449	0.069	0	200	7	57629370	57637779	-1	c01	Ectoderm	Central Nervous System	Neuron, differentiating	1
ENSDARG00000006487	0.0116859	0.0116859	anp32a	1	4.81369e-285	1.30524	0.959	0.752	1.56541e-280	200	7	33345624	33351532	-1	c01	Ectoderm	Central Nervous System	Neuron, differentiating	1
ENSDARG00000006837	-0.101818	-0.101818	mycn	1	0	1.53923	0.686	0.178	0	200	20	33294428	33299384	1	c01	Ectoderm	Central Nervous System	Neuron, differentiating	1
ENSDARG00000007697	-0.10643	-0.10643	fabp7a	1	0	2.42508	0.911	0.403	0	200	17	15433518	15435887	1	c01	Ectoderm	Central Nervous System	Neuron, differentiating	1
ENSDARG00000007960	-0.0916999	-0.0916999	hnrnpaba	1	2.12156e-253	1.22703	0.978	0.906	6.89931e-249	200	14	6962271	6968589	1	c01	Ectoderm	Central Nervous System	Neuron, differentiating	1
ENSDARG00000007971	-0.121785	-0.121785	cks1b	1	0	1.26738	0.577	0.113	0	200	19	7835025	7838232	1	c01	Ectoderm	Central Nervous System	Neuron, differentiating	1
ENSDARG00000008803	-0.0474031	-0.0474031	marcksb	1	0	1.96828	0.868	0.222	0	200	17	15534815	15539701	1	c01	Ectoderm	Central Nervous System	Neuron, differentiating	1
ENSDARG00000009822	-0.0315933	-0.0315933	her4.4	1	0	1.90081	0.479	0.062	0	200	23	21462021	21463788	-1	c01	Ectoderm	Central Nervous System	Neuron, differentiating	1
ENSDARG00000009823	0.0483695	0.0483695	pou3f1	1	7.06307e-261	1.00101	0.323	0.039	2.29691e-256	200	16	33593116	33595985	1	c01	Ectoderm	Central Nervous System	Neuron, differentiating	0
ENSDARG00000010591	0.017614	0.017614	foxn4	1	0	0.813008	0.335	0.017	0	200	5	19385503	19400166	-1	c01	Ectoderm	Central Nervous System	Neuron, differentiating	0
ENSDARG00000010710	-0.00738746	-0.00738746	msi1	1	0	1.23285	0.69	0.095	0	200	8	39607466	39647216	1	c01	Ectoderm	Central Nervous System	Neuron, differentiating	1
ENSDARG00000010770	-0.25433	-0.25433	sox19a	1	0	1.03434	0.42	0.057	0	200	5	24199180	24201437	-1	c01	Ectoderm	Central Nervous System	Neuron, differentiating	1
ENSDARG00000010791	-0.0241098	-0.0241098	dla	1	0	1.68582	0.578	0.05	0	200	1	54013457	54026352	1	c01	Ectoderm	Central Nervous System	Neuron, differentiating	1
ENSDARG00000011094	-0.202624	-0.202624	ccna2	1	0	1.3303	0.494	0.059	0	200	14	46354648	46374870	-1	c01	Ectoderm	Central Nervous System	Neuron, differentiating	1
ENSDARG00000011125	-0.251923	-0.251923	snrpb	1	0	1.29095	0.957	0.673	0	200	6	57478337	57485411	-1	c01	Ectoderm	Central Nervous System	Neuron, differentiating	1
ENSDARG00000011201	-0.0769964	-0.0769964	rplp2l	1	2.76177e-232	0.578039	1	0.999	8.98129e-228	200	7	12959846	12968701	-1	c01	Ectoderm	Central Nervous System	Neuron, differentiating	1
ENSDARG00000011235	0.0123318	0.0123318	otx2b	1	8.77365e-250	0.789386	0.301	0.034	2.85319e-245	200	17	44244659	44249720	-1	c01	Ectoderm	Central Nervous System	Neuron, differentiating	0
ENSDARG00000011648	-0.291796	-0.291796	snrpd1	1	0	1.4358	0.928	0.525	0	200	19	1872794	1877746	1	c01	Ectoderm	Central Nervous System	Neuron, differentiating	1
ENSDARG00000013351	-0.121272	-0.121272	cirbpb	1	2.69939e-269	1.10617	0.994	0.976	8.77841e-265	200	22	18542010	18546649	-1	c01	Ectoderm	Central Nervous System	Neuron, differentiating	1
ENSDARG00000014013	0.0609779	0.0609779	lbr	1	0	1.65705	0.733	0.199	0	200	20	36393912	36416922	-1	c01	Ectoderm	Central Nervous System	Neuron, differentiating	1
ENSDARG00000014017	-0.208855	-0.208855	rrm1	1	2.58573e-246	1.09483	0.514	0.132	8.4088e-242	200	21	30772043	30787414	-1	c01	Ectoderm	Central Nervous System	Neuron, differentiating	1
ENSDARG00000014591	-0.185126	-0.185126	ilf2	1	2.54353e-249	1.15735	0.812	0.418	8.27156e-245	200	19	37501652	37508571	-1	c01	Ectoderm	Central Nervous System	Neuron, differentiating	1
ENSDARG00000014685	-0.375874	-0.375874	esco2	1	8.8333e-217	0.567785	0.286	0.037	2.87259e-212	200	20	39344889	39359154	1	c01	Ectoderm	Central Nervous System	Neuron, differentiating	0
ENSDARG00000015111	-0.217137	-0.217137	ddx39ab	1	3.094e-269	1.16912	0.846	0.459	1.00617e-264	200	3	5619058	5644028	-1	c01	Ectoderm	Central Nervous System	Neuron, differentiating	1
ENSDARG00000016725	-0.179879	-0.179879	gadd45gb.1	1	1.46954e-266	0.716731	0.246	0.017	4.77894e-262	200	21	20715020	20716561	1	c01	Ectoderm	Central Nervous System	Neuron, differentiating	0
ENSDARG00000017673	0.0189441	0.0189441	nova2	1	0	1.29724	0.72	0.191	0	200	15	28685625	28766824	1	c01	Ectoderm	Central Nervous System	Neuron, differentiating	1
ENSDARG00000017744	-0.207905	-0.207905	smc2	1	3.91752e-259	0.693986	0.376	0.057	1.27398e-254	200	1	19535120	19561801	1	c01	Ectoderm	Central Nervous System	Neuron, differentiating	0
ENSDARG00000019181	-0.0636652	-0.0636652	rpsa	1	2.76185e-248	0.502651	1	1	8.98154e-244	200	6	7709662	7720332	-1	c01	Ectoderm	Central Nervous System	Neuron, differentiating	1
ENSDARG00000019335	-0.0941221	-0.0941221	hes6	1	0	1.53474	0.499	0.088	0	200	2	48288461	48304696	1	c01	Ectoderm	Central Nervous System	Neuron, differentiating	1
ENSDARG00000020504	-0.0471124	-0.0471124	h3f3b.1	1	0	2.41949	0.977	0.808	0	200	3	45776370	45778123	-1	c01	Ectoderm	Central Nervous System	Neuron, differentiating	1
ENSDARG00000020708	0.0220261	0.0220261	mdkb	1	3.85826e-304	1.23758	0.76	0.245	1.25471e-299	200	25	7872135	7880878	1	c01	Ectoderm	Central Nervous System	Neuron, differentiating	1
ENSDARG00000020711	-0.126577	-0.126577	rrm2	1	0	2.20753	0.551	0.097	0	200	20	29492469	29499426	-1	c01	Ectoderm	Central Nervous System	Neuron, differentiating	1
ENSDARG00000022129	-0.0961283	-0.0961283	rbm4.3	1	2.06803e-214	1.07834	0.903	0.663	6.72522e-210	200	7	22792132	22795637	1	c01	Ectoderm	Central Nervous System	Neuron, differentiating	1
ENSDARG00000023330	-0.209285	-0.209285	anp32b	1	2.01991e-267	1.26332	0.885	0.538	6.56875e-263	200	1	26660369	26664840	-1	c01	Ectoderm	Central Nervous System	Neuron, differentiating	1
ENSDARG00000024488	-0.155955	-0.155955	top2a	1	0	1.09546	0.403	0.052	0	200	12	10706772	10740236	1	c01	Ectoderm	Central Nervous System	Neuron, differentiating	1
ENSDARG00000026225	-0.131483	-0.131483	nsd2	1	1.28944e-251	0.558351	0.349	0.05	4.19327e-247	200	13	12993851	13030851	-1	c01	Ectoderm	Central Nervous System	Neuron, differentiating	0
ENSDARG00000026599	0.0813232	0.0813232	en2a	1	7.58673e-224	0.553886	0.208	0.015	2.4672e-219	200	7	40988901	40993456	-1	c01	Ectoderm	Central Nervous System	Neuron, differentiating	0
ENSDARG00000028119	-0.163963	-0.163963	sumo3a	1	4.60893e-231	1.24769	0.918	0.695	1.49882e-226	200	6	11070261	11073880	-1	c01	Ectoderm	Central Nervous System	Neuron, differentiating	1
ENSDARG00000028335	-0.207613	-0.207613	hmga1a	1	0	2.65515	0.986	0.79	0	200	23	3751451	3759692	-1	c01	Ectoderm	Central Nervous System	Neuron, differentiating	1
ENSDARG00000029058	-0.222296	-0.222296	rbbp4	1	1.52295e-300	1.36583	0.704	0.231	4.95265e-296	200	19	30999833	31007417	-1	c01	Ectoderm	Central Nervous System	Neuron, differentiating	1
ENSDARG00000029406	-0.304592	-0.304592	h2afx	1	8.93353e-293	1.28092	0.627	0.174	2.90518e-288	200	5	30534702	30535327	-1	c01	Ectoderm	Central Nervous System	Neuron, differentiating	1
ENSDARG00000029722	-0.10002	-0.10002	hmgb2a	1	0	2.58313	0.981	0.884	0	200	1	38169512	38171787	-1	c01	Ectoderm	Central Nervous System	Neuron, differentiating	1
ENSDARG00000030479	-0.00933948	-0.00933948	hmgb1b	1	0	2.58052	0.961	0.49	0	200	15	31513065	31516583	-1	c01	Ectoderm	Central Nervous System	Neuron, differentiating	1
ENSDARG00000031495	-0.14654	-0.14654	seta	1	0	1.86601	0.963	0.639	0	200	8	2585256	2591654	-1	c01	Ectoderm	Central Nervous System	Neuron, differentiating	1
ENSDARG00000032963	-0.117063	-0.117063	her12	1	0	1.55871	0.4	0.034	0	200	23	21444922	21446985	-1	c01	Ectoderm	Central Nervous System	Neuron, differentiating	1
ENSDARG00000033175	-0.164722	-0.164722	snrpe	1	6.13879e-265	1.166	0.906	0.593	1.99633e-260	200	11	37720552	37726201	1	c01	Ectoderm	Central Nervous System	Neuron, differentiating	1
ENSDARG00000035993	-0.052924	-0.052924	sumo3b	1	9.09464e-279	1.37284	0.857	0.449	2.95758e-274	200	9	12648705	12652984	-1	c01	Ectoderm	Central Nervous System	Neuron, differentiating	1
ENSDARG00000036036	-0.107064	-0.107064	mdka	1	5.64937e-253	1.15969	0.885	0.438	1.83718e-248	200	7	39166460	39178198	1	c01	Ectoderm	Central Nervous System	Neuron, differentiating	1
ENSDARG00000036044	-0.0558621	-0.0558621	rps20	1	1.61187e-287	0.629298	1	1	5.24182e-283	200	7	58745987	58750400	1	c01	Ectoderm	Central Nervous System	Neuron, differentiating	1
ENSDARG00000036162	0.211043	0.211043	hnrnpa0b	1	6.29736e-290	1.45453	0.954	0.718	2.0479e-285	200	14	38845674	38848166	1	c01	Ectoderm	Central Nervous System	Neuron, differentiating	1
ENSDARG00000037009	-0.0832101	-0.0832101	banf1	1	3.18492e-223	1.22496	0.848	0.545	1.03573e-218	200	21	26709801	26715270	-1	c01	Ectoderm	Central Nervous System	Neuron, differentiating	1
ENSDARG00000037188	-0.287187	-0.287187	rpa2	1	7.31622e-218	1.04509	0.641	0.235	2.37924e-213	200	16	4746588	4770233	-1	c01	Ectoderm	Central Nervous System	Neuron, differentiating	1
ENSDARG00000037640	-0.308519	-0.308519	aurkb	1	4.97674e-286	0.9576	0.436	0.073	1.61844e-281	200	14	240487	246342	-1	c01	Ectoderm	Central Nervous System	Neuron, differentiating	1
ENSDARG00000037879	0.00392422	0.00392422	lfng	1	7.5289e-248	0.989236	0.573	0.148	2.4484e-243	200	3	41917499	41926869	1	c01	Ectoderm	Central Nervous System	Neuron, differentiating	1
ENSDARG00000038205	-0.0262768	-0.0262768	her2	1	2.42296e-299	1.05469	0.313	0.029	7.87946e-295	200	11	41966117	41966854	-1	c01	Ectoderm	Central Nervous System	Neuron, differentiating	0
ENSDARG00000038386	-0.0245629	-0.0245629	ascl1a	1	0	1.3062	0.411	0.03	0	200	4	17417111	17419193	1	c01	Ectoderm	Central Nervous System	Neuron, differentiating	1
ENSDARG00000038868	0.0209106	0.0209106	en2b	1	6.85551e-283	0.717384	0.271	0.021	2.22941e-278	200	2	29976419	29979956	1	c01	Ectoderm	Central Nervous System	Neuron, differentiating	0
ENSDARG00000040162	0.0525388	0.0525388	zgc:165461	1	3.26553e-259	0.821583	0.321	0.038	1.06195e-254	200	17	23298928	23302321	1	c01	Ectoderm	Central Nervous System	Neuron, differentiating	0
ENSDARG00000040184	-0.0613821	-0.0613821	syncrip	1	1.75476e-224	1.06309	0.919	0.695	5.70648e-220	200	20	2731436	2745385	1	c01	Ectoderm	Central Nervous System	Neuron, differentiating	1
ENSDARG00000040224	-0.12045	-0.12045	krcp	1	7.7009e-267	0.654224	0.349	0.046	2.50433e-262	200	7	24881680	24888634	1	c01	Ectoderm	Central Nervous System	Neuron, differentiating	0
ENSDARG00000040503	-0.00797878	-0.00797878	sb:cb81	1	2.21584e-234	0.885508	0.468	0.1	7.20591e-230	200	18	49309953	49318823	-1	c01	Ectoderm	Central Nervous System	Neuron, differentiating	1
ENSDARG00000042527	-0.0987529	-0.0987529	unga	1	4.33271e-227	0.746383	0.411	0.084	1.409e-222	200	5	67351219	67365750	-1	c01	Ectoderm	Central Nervous System	Neuron, differentiating	1
ENSDARG00000043137	-0.20787	-0.20787	cdca8	1	6.91454e-244	0.805655	0.32	0.042	2.24861e-239	200	19	47771659	47782916	-1	c01	Ectoderm	Central Nervous System	Neuron, differentiating	0
ENSDARG00000044437	-0.125246	-0.125246	cdca5	1	1.84472e-271	0.617062	0.337	0.042	5.99903e-267	200	5	67175283	67180800	-1	c01	Ectoderm	Central Nervous System	Neuron, differentiating	0
ENSDARG00000045167	-0.144975	-0.144975	dlgap5	1	0	0.829714	0.383	0.044	0	200	12	17633354	17655683	-1	c01	Ectoderm	Central Nervous System	Neuron, differentiating	0
ENSDARG00000045248	-0.0904611	-0.0904611	h3f3d	1	2.12342e-217	0.831693	0.999	0.98	6.90536e-213	200	24	37688729	37693028	1	c01	Ectoderm	Central Nervous System	Neuron, differentiating	1
ENSDARG00000045843	-0.161706	-0.161706	apex1	1	1.93913e-294	1.19773	0.765	0.309	6.30604e-290	200	4	5333988	5340530	1	c01	Ectoderm	Central Nervous System	Neuron, differentiating	1
ENSDARG00000051783	-0.0834917	-0.0834917	rplp0	1	2.39877e-286	0.608006	1	1	7.80081e-282	200	5	1950660	1963498	-1	c01	Ectoderm	Central Nervous System	Neuron, differentiating	1
ENSDARG00000052856	-0.130759	-0.130759	khdrbs1a	1	0	1.48439	0.993	0.889	0	200	13	45009957	45022527	-1	c01	Ectoderm	Central Nervous System	Neuron, differentiating	1
ENSDARG00000053262	-0.0518691	-0.0518691	atp1b4	1	4.25319e-292	0.713107	0.413	0.059	1.38314e-287	200	14	33458294	33469953	1	c01	Ectoderm	Central Nervous System	Neuron, differentiating	1
ENSDARG00000053446	-0.127533	-0.127533	sub1a	1	1.18014e-246	1.13575	0.907	0.6	3.83781e-242	200	10	8091144	8098099	1	c01	Ectoderm	Central Nervous System	Neuron, differentiating	1
ENSDARG00000053569	-0.00634076	-0.00634076	sox3	1	0	1.42083	0.516	0.086	0	200	14	32742701	32744464	-1	c01	Ectoderm	Central Nervous System	Neuron, differentiating	1
ENSDARG00000053990	-0.12712	-0.12712	hmgb2b	1	0	2.59555	0.993	0.745	0	200	23	45025909	45029559	1	c01	Ectoderm	Central Nervous System	Neuron, differentiating	1
ENSDARG00000054155	-0.181368	-0.181368	pcna	1	7.08403e-296	2.00893	0.839	0.418	2.30373e-291	200	10	40821804	40826657	-1	c01	Ectoderm	Central Nervous System	Neuron, differentiating	1
ENSDARG00000054560	0.0268022	0.0268022	her15.1	1	0	1.91452	0.522	0.052	0	200	11	41994287	41996957	-1	c01	Ectoderm	Central Nervous System	Neuron, differentiating	1
ENSDARG00000054562	-0.0626794	-0.0626794	her15.1	1	0	2.63932	0.724	0.102	0	200	11	41981959	41984487	1	c01	Ectoderm	Central Nervous System	Neuron, differentiating	1
ENSDARG00000054929	-0.13634	-0.13634	zgc:110540	1	0	1.66298	0.609	0.107	0	200	21	26485849	26490186	-1	c01	Ectoderm	Central Nervous System	Neuron, differentiating	1
ENSDARG00000055133	-0.0934793	-0.0934793	cenpf	1	5.62482e-243	0.78775	0.281	0.03	1.82919e-238	200	17	32720413	32743249	-1	c01	Ectoderm	Central Nervous System	Neuron, differentiating	0
ENSDARG00000055216	0.0711772	0.0711772	tuba1c	1	0	1.3312	0.804	0.287	0	200	23	35690657	35694461	-1	c01	Ectoderm	Central Nervous System	Neuron, differentiating	1
ENSDARG00000055455	0.0771437	0.0771437	gpm6aa	1	3.0709e-244	1.08973	0.604	0.172	9.98657e-240	200	14	36348549	36378494	-1	c01	Ectoderm	Central Nervous System	Neuron, differentiating	1
ENSDARG00000056186	-0.148132	-0.148132	eif5a2	1	6.21557e-234	1.00178	0.964	0.803	2.0213e-229	200	2	25839193	25845337	1	c01	Ectoderm	Central Nervous System	Neuron, differentiating	1
ENSDARG00000056732	0.135176	0.135176	her4.1	1	0	1.86735	0.507	0.069	0	200	23	21452557	21453614	-1	c01	Ectoderm	Central Nervous System	Neuron, differentiating	1
ENSDARG00000057013	0.0206099	0.0206099	cadm3	1	2.99107e-252	0.679442	0.326	0.042	9.72697e-248	200	2	44049081	44183613	-1	c01	Ectoderm	Central Nervous System	Neuron, differentiating	0
ENSDARG00000057026	-0.0550527	-0.0550527	ran	1	0	1.06908	0.998	0.965	0	200	14	21685537	21693914	1	c01	Ectoderm	Central Nervous System	Neuron, differentiating	1
ENSDARG00000057738	-0.163296	-0.163296	hells	1	2.10462e-224	0.850866	0.476	0.115	6.84421e-220	200	13	8255106	8270718	1	c01	Ectoderm	Central Nervous System	Neuron, differentiating	1
ENSDARG00000058471	-0.188043	-0.188043	plk1	1	2.46796e-236	0.825263	0.326	0.046	8.02581e-232	200	1	9153141	9161843	1	c01	Ectoderm	Central Nervous System	Neuron, differentiating	0
ENSDARG00000060041	-0.177842	-0.177842	lig1	1	3.71276e-267	1.08736	0.621	0.181	1.20739e-262	200	2	44301276	44344321	-1	c01	Ectoderm	Central Nervous System	Neuron, differentiating	1
ENSDARG00000062152	-0.163052	-0.163052	chaf1a	1	5.72787e-241	0.882169	0.554	0.153	1.8627e-236	200	22	22276283	22301929	-1	c01	Ectoderm	Central Nervous System	Neuron, differentiating	1
ENSDARG00000062326	-0.0268126	-0.0268126	hmgn7	1	1.53435e-219	0.975227	0.964	0.848	4.98971e-215	200	5	22969635	22972775	1	c01	Ectoderm	Central Nervous System	Neuron, differentiating	1
ENSDARG00000068820	-0.13379	-0.13379	h2afva	1	1.08749e-273	1.34015	0.86	0.459	3.5365e-269	200	5	13647288	13652687	1	c01	Ectoderm	Central Nervous System	Neuron, differentiating	1
ENSDARG00000070959	-0.095407	-0.095407	si:ch211-288g17.3	1	0	2.09117	0.929	0.483	0	200	19	9455218	9460322	1	c01	Ectoderm	Central Nervous System	Neuron, differentiating	1
ENSDARG00000071410	-0.121639	-0.121639	cks2	1	2.27015e-216	0.645793	0.295	0.04	7.38252e-212	200	22	21313332	21314860	-1	c01	Ectoderm	Central Nervous System	Neuron, differentiating	0
ENSDARG00000071670	-0.1079	-0.1079	tma7	1	1.18526e-228	1.03015	0.958	0.797	3.85445e-224	200	22	5663529	5668138	1	c01	Ectoderm	Central Nervous System	Neuron, differentiating	1
ENSDARG00000076532	0.0108806	0.0108806	si:ch211-222l21.1	1	0	2.07329	0.962	0.654	0	200	11	40677616	40696136	-1	c01	Ectoderm	Central Nervous System	Neuron, differentiating	1
ENSDARG00000078118	0.0475847	0.0475847	sinhcafl	1	0	1.68055	0.698	0.175	0	200	7	64961892	64971839	-1	c01	Ectoderm	Central Nervous System	Neuron, differentiating	1
ENSDARG00000078433	-0.0147965	-0.0147965	spc25	1	1.23917e-254	0.650677	0.373	0.057	4.02978e-250	200	9	48819280	48835494	1	c01	Ectoderm	Central Nervous System	Neuron, differentiating	0
ENSDARG00000078473	0.266394	0.266394	nucks1a	1	1.07703e-237	1.1869	0.87	0.494	3.50249e-233	200	11	38540138	38554394	-1	c01	Ectoderm	Central Nervous System	Neuron, differentiating	1
ENSDARG00000078654	-0.197221	-0.197221	tpx2	1	0	1.06706	0.39	0.049	0	200	23	32028574	32039790	1	c01	Ectoderm	Central Nervous System	Neuron, differentiating	0
ENSDARG00000078748	0.0379247	0.0379247	si:ch211-137a8.4	1	0	1.77741	0.803	0.15	0	200	15	29085955	29091807	1	c01	Ectoderm	Central Nervous System	Neuron, differentiating	1
ENSDARG00000087554	-0.219651	-0.219651	cdk1	1	0	1.46319	0.445	0.067	0	200	17	20923691	20929461	1	c01	Ectoderm	Central Nervous System	Neuron, differentiating	1
ENSDARG00000087636	0.0231351	0.0231351	hmgn6	1	1.71379e-292	1.32343	0.979	0.796	5.57324e-288	200	14	9421510	9428248	1	c01	Ectoderm	Central Nervous System	Neuron, differentiating	1
ENSDARG00000091150	-0.154531	-0.154531	mki67	1	0	1.35526	0.528	0.083	0	200	12	10366617	10381282	-1	c01	Ectoderm	Central Nervous System	Neuron, differentiating	1
ENSDARG00000093622	-0.161767	-0.161767	spc24	1	5.95888e-264	0.774913	0.372	0.055	1.93783e-259	200	3	19355869	19363981	1	c01	Ectoderm	Central Nervous System	Neuron, differentiating	0
ENSDARG00000095715	-0.121206	-0.121206	BX465834.1	1	1.12075e-305	1.21934	0.49	0.091	3.64469e-301	200	5	48110155	48175621	-1	c01	Ectoderm	Central Nervous System	Neuron, differentiating	1
ENSDARG00000095743	-0.0525921	-0.0525921	sox11b	1	2.56497e-230	1.40517	0.493	0.126	8.34129e-226	200	20	30032628	30035326	-1	c01	Ectoderm	Central Nervous System	Neuron, differentiating	1
ENSDARG00000095896	0.00595989	0.00595989	pou3f3b	1	1.11798e-254	0.727623	0.326	0.041	3.63566e-250	200	6	14949950	14953352	1	c01	Ectoderm	Central Nervous System	Neuron, differentiating	0
ENSDARG00000097102	0.000840919	0.000840919	si:ch73-281n10.2	1	0	1.71299	0.991	0.893	0	200	15	5898410	5901514	-1	c01	Ectoderm	Central Nervous System	Neuron, differentiating	1
ENSDARG00000097691	-0.135654	-0.135654	pclaf	1	0	1.41908	0.61	0.116	0	200	25	186583	189982	1	c01	Ectoderm	Central Nervous System	Neuron, differentiating	1
ENSDARG00000098591	-0.148629	-0.148629	tubb2b	1	0	2.32198	0.888	0.511	0	200	8	52713232	52715911	-1	c01	Ectoderm	Central Nervous System	Neuron, differentiating	1
ENSDARG00000099175	-0.0484882	-0.0484882	hmgb1a	1	1.85944e-215	1.77396	0.873	0.623	6.0469e-211	200	10	36026576	36032038	1	c01	Ectoderm	Central Nervous System	Neuron, differentiating	1
ENSDARG00000099194	-0.240728	-0.240728	CABZ01058261.1	1	9.7711e-237	0.775397	0.336	0.05	3.17756e-232	200	25	3648497	3672560	1	c01	Ectoderm	Central Nervous System	Neuron, differentiating	0
ENSDARG00000099572	-0.0517019	-0.0517019	hmgn2	1	0	3.12332	0.995	0.907	0	200	16	51180938	51184126	1	c01	Ectoderm	Central Nervous System	Neuron, differentiating	1
ENSDARG00000099667	-0.166251	-0.166251	snrpg	1	4.1272e-222	1.1817	0.849	0.529	1.34217e-217	200	23	33957350	33961989	1	c01	Ectoderm	Central Nervous System	Neuron, differentiating	1
ENSDARG00000099865	-0.245777	-0.245777	hnrnpabb	1	3.51717e-292	1.41864	0.943	0.716	1.14378e-287	200	21	3166519	3175724	1	c01	Ectoderm	Central Nervous System	Neuron, differentiating	1
ENSDARG00000100558	-0.199263	-0.199263	slbp	1	5.93707e-254	0.973447	0.448	0.091	1.93073e-249	200	14	14841685	14846166	1	c01	Ectoderm	Central Nervous System	Neuron, differentiating	1
ENSDARG00000101037	-0.236456	-0.236456	asf1ba	1	1.67937e-236	0.767339	0.423	0.083	5.46133e-232	200	3	49504919	49514874	-1	c01	Ectoderm	Central Nervous System	Neuron, differentiating	1
ENSDARG00000101362	-0.105927	-0.105927	mibp	1	3.58265e-301	1.60301	0.605	0.155	1.16508e-296	200	22	5118361	5122557	1	c01	Ectoderm	Central Nervous System	Neuron, differentiating	1
ENSDARG00000101584	0.0054128	0.0054128	CU467822.1	1	2.66044e-226	0.907764	0.37	0.065	8.65176e-222	200	7	14353922	14381369	-1	c01	Ectoderm	Central Nervous System	Neuron, differentiating	0
ENSDARG00000101637	-0.0297791	-0.0297791	ccnd1	1	0	2.19457	0.857	0.345	0	200	7	54668303	54679595	-1	c01	Ectoderm	Central Nervous System	Neuron, differentiating	1
ENSDARG00000101707	-0.0676267	-0.0676267	si:ch211-156b7.4	1	0	1.72153	0.866	0.296	0	200	3	26342768	26343648	1	c01	Ectoderm	Central Nervous System	Neuron, differentiating	1
ENSDARG00000101766	-0.0529543	-0.0529543	ptmab	1	1.89554e-267	1.83931	0.991	0.94	6.16429e-263	200	2	5131964	5135125	-1	c01	Ectoderm	Central Nervous System	Neuron, differentiating	1
ENSDARG00000103316	0.0263389	0.0263389	si:ch211-212k18.5	1	0	0.756799	0.367	0.031	0	200	7	19552381	19558842	1	c01	Ectoderm	Central Nervous System	Neuron, differentiating	0
ENSDARG00000103554	-0.100585	-0.100585	notch1a	1	6.44967e-238	0.700058	0.346	0.053	2.09743e-233	200	21	4766244	4849056	-1	c01	Ectoderm	Central Nervous System	Neuron, differentiating	0
ENSDARG00000103672	-0.209822	-0.209822	cirbpa	1	0	1.69709	0.995	0.897	0	200	2	58841181	58848884	1	c01	Ectoderm	Central Nervous System	Neuron, differentiating	1
ENSDARG00000103919	0.0513326	0.0513326	si:ch73-1a9.3	1	0	1.60485	0.997	0.92	0	200	10	39084354	39087854	1	c01	Ectoderm	Central Nervous System	Neuron, differentiating	1
ENSDARG00000105037	-0.268712	-0.268712	snrpf	1	1.43746e-274	1.19841	0.894	0.569	4.67461e-270	200	7	19374683	19378024	1	c01	Ectoderm	Central Nervous System	Neuron, differentiating	1
ENSDARG00000106529	-0.225487	-0.225487	dut	1	0	1.63624	0.734	0.21	0	200	18	5308392	5318966	1	c01	Ectoderm	Central Nervous System	Neuron, differentiating	1
ENSDARG00000116491	-0.173222	-0.173222	h2afvb	1	0	1.98929	0.971	0.749	0	200	10	44984946	44998452	1	c01	Ectoderm	Central Nervous System	Neuron, differentiating	1
ENSDARG00000117637	-0.15382	-0.15382	CABZ01005379.1	1	3.26534e-275	0.892266	0.453	0.085	1.06189e-270	200	19	47838603	47843652	1	c01	Ectoderm	Central Nervous System	Neuron, differentiating	1
ENSDARG00000040440	-0.141661	-0.141661	snrpd2	1	6.73637e-213	1.01114	0.868	0.559	2.19067e-208	200	18	40875873	40884087	-1	c01	Ectoderm	Central Nervous System	Neuron, differentiating	1
ENSDARG00000043716	-0.105105	-0.105105	cldn5a	1	3.51976e-211	0.450324	0.277	0.034	1.14462e-206	200	8	4697764	4699320	1	c01	Ectoderm	Central Nervous System	Neuron, differentiating	0
ENSDARG00000044669	-0.00946021	-0.00946021	hp1bp3	1	3.99827e-211	0.972583	0.83	0.45	1.30024e-206	200	11	37612214	37631714	1	c01	Ectoderm	Central Nervous System	Neuron, differentiating	1
ENSDARG00000006092	-0.0877027	-0.0877027	rad21a	1	9.32e-211	1.20931	0.8	0.475	3.03086e-206	200	16	48409066	48430272	-1	c01	Ectoderm	Central Nervous System	Neuron, differentiating	1
ENSDARG00000077620	-0.0322867	-0.0322867	cdca7a	1	1.9392e-210	1.12105	0.551	0.169	6.30628e-206	200	9	2879763	2892250	-1	c01	Ectoderm	Central Nervous System	Neuron, differentiating	1
ENSDARG00000057484	-0.121273	-0.121273	srsf2a	1	2.72039e-210	0.994048	0.87	0.577	8.84672e-206	200	12	31720673	31726748	-1	c01	Ectoderm	Central Nervous System	Neuron, differentiating	1
ENSDARG00000092136	-0.155749	-0.155749	cenpw	1	7.97909e-210	0.612563	0.383	0.077	2.5948e-205	200	16	40131473	40153682	1	c01	Ectoderm	Central Nervous System	Neuron, differentiating	0
ENSDARG00000092638	-0.0318336	-0.0318336	ptprua	1	7.62662e-209	0.469736	0.221	0.02	2.48018e-204	200	19	16222618	16657563	1	c01	Ectoderm	Central Nervous System	Neuron, differentiating	0
ENSDARG00000019856	-0.0135475	-0.0135475	atp1a1b	1	9.77294e-208	0.770122	0.435	0.1	3.17816e-203	199.999	9	35901554	35922201	1	c01	Ectoderm	Central Nervous System	Neuron, differentiating	1
ENSDARG00000006260	-0.161743	-0.161743	tuba8l4	1	8.80461e-207	1.31814	0.908	0.699	2.86326e-202	199.988	6	6972953	6976107	-1	c01	Ectoderm	Central Nervous System	Neuron, differentiating	1
ENSDARG00000102624	-0.155604	-0.155604	kif22	1	2.83713e-206	0.709942	0.36	0.069	9.22635e-202	199.962	12	5048044	5071836	1	c01	Ectoderm	Central Nervous System	Neuron, differentiating	0
ENSDARG00000010244	0.0490028	0.0490028	rpl22l1	1	2.12854e-205	0.760875	0.993	0.944	6.92201e-201	199.772	24	26475182	26479841	-1	c01	Ectoderm	Central Nervous System	Neuron, differentiating	1
ENSDARG00000071497	0.0264748	0.0264748	zic3	1	2.55333e-205	0.79977	0.381	0.075	8.30345e-201	199.737	14	32011689	32016615	-1	c01	Ectoderm	Central Nervous System	Neuron, differentiating	0
ENSDARG00000022213	-0.179214	-0.179214	uck2b	1	3.73536e-205	0.782687	0.563	0.182	1.21474e-200	199.655	2	6051916	6065416	-1	c01	Ectoderm	Central Nervous System	Neuron, differentiating	1
ENSDARG00000076283	-0.193271	-0.193271	snrpd3l	1	7.74356e-204	1.01455	0.776	0.42	2.51821e-199	198.582	21	13327527	13331030	1	c01	Ectoderm	Central Nervous System	Neuron, differentiating	1
ENSDARG00000045914	-0.167089	-0.167089	si:ch211-51e12.7	1	2.38927e-203	1.02667	0.801	0.442	7.76989e-199	198.104	4	308688	317971	1	c01	Ectoderm	Central Nervous System	Neuron, differentiating	1
ENSDARG00000010792	-0.0791574	-0.0791574	cdc25b	1	4.45002e-203	0.688807	0.345	0.064	1.44714e-198	197.836	13	14915344	14929236	-1	c01	Ectoderm	Central Nervous System	Neuron, differentiating	0
ENSDARG00000021864	0.0463208	0.0463208	rplp1	1	2.08247e-200	0.472308	1	1	6.7722e-196	195.169	19	1852078	1855368	-1	c01	Ectoderm	Central Nervous System	Neuron, differentiating	1
ENSDARG00000070656	-0.139397	-0.139397	si:ch211-69g19.2	1	2.21872e-200	1.03905	0.242	0.027	7.21527e-196	195.142	16	12052010	12060782	-1	c01	Ectoderm	Central Nervous System	Neuron, differentiating	0
ENSDARG00000058328	-0.0430096	-0.0430096	lsm7	1	1.82908e-198	1.00145	0.86	0.562	5.94817e-194	193.226	22	10752511	10756047	1	c01	Ectoderm	Central Nervous System	Neuron, differentiating	1
ENSDARG00000020465	-0.0119991	-0.0119991	ewsr1b	1	4.3189e-197	0.955103	0.798	0.458	1.40451e-192	191.852	5	24873196	24882360	-1	c01	Ectoderm	Central Nervous System	Neuron, differentiating	1
ENSDARG00000019529	-0.176163	-0.176163	parp1	1	1.209e-196	0.783374	0.547	0.179	3.93167e-192	191.405	20	43648369	43689779	1	c01	Ectoderm	Central Nervous System	Neuron, differentiating	1
ENSDARG00000068436	-0.0010702	-0.0010702	h3f3b.1	1	1.36385e-196	1.10485	0.926	0.74	4.43523e-192	191.353	15	47850875	47857706	-1	c01	Ectoderm	Central Nervous System	Neuron, differentiating	1
ENSDARG00000044299	-0.204568	-0.204568	lmnb1	1	5.49004e-195	0.863322	0.543	0.177	1.78536e-190	189.748	10	16036246	16056908	1	c01	Ectoderm	Central Nervous System	Neuron, differentiating	1
ENSDARG00000037178	-0.000465884	-0.000465884	zic2b	1	1.10743e-194	0.549057	0.218	0.022	3.60137e-190	189.444	1	29831759	29860895	1	c01	Ectoderm	Central Nervous System	Neuron, differentiating	0
ENSDARG00000103379	0.0481208	0.0481208	pax6a	1	4.8303e-194	0.679353	0.287	0.043	1.57081e-189	188.804	25	15029041	15049781	-1	c01	Ectoderm	Central Nervous System	Neuron, differentiating	0
ENSDARG00000061187	-0.0342766	-0.0342766	cbx5	1	5.53986e-194	0.942771	0.858	0.53	1.80156e-189	188.744	23	36297221	36306356	-1	c01	Ectoderm	Central Nervous System	Neuron, differentiating	1
ENSDARG00000079738	0.0398686	0.0398686	znf219	1	1.10128e-193	0.425498	0.264	0.035	3.58136e-189	188.446	7	73593814	73620363	1	c01	Ectoderm	Central Nervous System	Neuron, differentiating	0
ENSDARG00000091756	-0.0535635	-0.0535635	insm1a	1	2.85773e-193	1.48853	0.303	0.051	9.29334e-189	188.032	20	48482925	48485354	-1	c01	Ectoderm	Central Nervous System	Neuron, differentiating	0
ENSDARG00000022684	0.0642999	0.0642999	fkbp1aa	1	6.55411e-193	0.781156	0.988	0.936	2.1314e-188	187.671	8	49169768	49172500	-1	c01	Ectoderm	Central Nervous System	Neuron, differentiating	1
ENSDARG00000015427	-0.114424	-0.114424	hdac1	1	3.01697e-192	1.08357	0.824	0.512	9.81117e-188	187.008	19	29808471	29821601	1	c01	Ectoderm	Central Nervous System	Neuron, differentiating	1
ENSDARG00000103754	-0.16169	-0.16169	aspm	1	8.36795e-191	0.653029	0.251	0.032	2.72126e-186	185.565	22	23546926	23582605	1	c01	Ectoderm	Central Nervous System	Neuron, differentiating	0
ENSDARG00000070108	-0.0421338	-0.0421338	dek	1	1.43798e-190	0.846732	0.51	0.159	4.67631e-186	185.33	16	41015163	41030634	1	c01	Ectoderm	Central Nervous System	Neuron, differentiating	1
ENSDARG00000011404	-0.178405	-0.178405	fen1	1	1.52085e-190	0.822124	0.529	0.166	4.94579e-186	185.306	24	11908480	11921184	1	c01	Ectoderm	Central Nervous System	Neuron, differentiating	1
ENSDARG00000058259	0.0445458	0.0445458	celsr1b	1	2.24824e-190	0.433485	0.254	0.033	7.31128e-186	185.136	25	19753890	19869495	1	c01	Ectoderm	Central Nervous System	Neuron, differentiating	0
ENSDARG00000026577	-0.155934	-0.155934	cdk2	1	9.50275e-190	0.658518	0.415	0.1	3.09029e-185	184.51	11	3301277	3308569	-1	c01	Ectoderm	Central Nervous System	Neuron, differentiating	1
ENSDARG00000056725	0.0624014	0.0624014	hmgb3a	1	1.48922e-189	1.13076	0.853	0.499	4.84296e-185	184.315	7	25913225	25918281	1	c01	Ectoderm	Central Nervous System	Neuron, differentiating	1
ENSDARG00000014569	0.0156114	0.0156114	hnrnpr	1	1.7921e-189	0.881773	0.693	0.322	5.82792e-185	184.234	19	72661	82516	-1	c01	Ectoderm	Central Nervous System	Neuron, differentiating	1
ENSDARG00000039354	-0.155634	-0.155634	ska1	1	7.0362e-187	0.412335	0.246	0.031	2.28817e-182	181.641	10	17543276	17550931	-1	c01	Ectoderm	Central Nervous System	Neuron, differentiating	0
ENSDARG00000005058	-0.210849	-0.210849	ncapd2	1	8.4506e-186	0.553232	0.306	0.053	2.74813e-181	180.561	2	44749201	44777679	-1	c01	Ectoderm	Central Nervous System	Neuron, differentiating	0
ENSDARG00000016871	-0.0723124	-0.0723124	smarce1	1	1.70462e-185	1.01265	0.794	0.45	5.54343e-181	180.256	3	34985895	34995062	1	c01	Ectoderm	Central Nervous System	Neuron, differentiating	1
ENSDARG00000051923	-0.193075	-0.193075	ccnb1	1	5.76736e-184	0.625371	0.24	0.03	1.87555e-179	178.727	5	54711027	54714789	-1	c01	Ectoderm	Central Nervous System	Neuron, differentiating	0
ENSDARG00000036875	-0.0525094	-0.0525094	rps12	1	2.72795e-183	0.472036	1	1	8.87129e-179	178.052	23	31431956	31435922	1	c01	Ectoderm	Central Nervous System	Neuron, differentiating	1
ENSDARG00000070109	-0.139368	-0.139368	ncapg	1	5.98458e-183	0.450025	0.234	0.029	1.94618e-178	177.711	1	23559478	23573230	1	c01	Ectoderm	Central Nervous System	Neuron, differentiating	0
ENSDARG00000045367	-1.01827	-1.01827	tuba1b	1	1.10257e-182	0.854104	0.386	0.089	3.58555e-178	177.445	23	35713557	35716519	1	c01	Ectoderm	Central Nervous System	Neuron, differentiating	0
ENSDARG00000061794	0.0455153	0.0455153	jam3b	1	2.97802e-182	0.585072	0.434	0.109	9.68453e-178	177.014	21	24984970	25046991	1	c01	Ectoderm	Central Nervous System	Neuron, differentiating	1
ENSDARG00000055753	-0.0240961	-0.0240961	suv39h1b	1	1.22943e-181	0.534096	0.335	0.065	3.9981e-177	176.398	8	25750963	25771474	-1	c01	Ectoderm	Central Nervous System	Neuron, differentiating	0
ENSDARG00000052139	-0.00088619	-0.00088619	notch3	1	7.12849e-181	0.782371	0.447	0.12	2.31818e-176	175.635	3	53526025	53559581	-1	c01	Ectoderm	Central Nervous System	Neuron, differentiating	1
ENSDARG00000098350	-0.0156576	-0.0156576	mxd3	1	1.12423e-180	0.719356	0.341	0.07	3.65598e-176	175.437	14	16068318	16082806	-1	c01	Ectoderm	Central Nervous System	Neuron, differentiating	0
ENSDARG00000034624	-0.0219926	-0.0219926	nuf2	1	2.68255e-180	0.414983	0.232	0.028	8.72365e-176	175.059	11	429776	438518	-1	c01	Ectoderm	Central Nervous System	Neuron, differentiating	0
ENSDARG00000035333	-0.121877	-0.121877	mis18a	1	6.30022e-180	0.397205	0.223	0.026	2.04883e-175	174.688	10	33588715	33594110	1	c01	Ectoderm	Central Nervous System	Neuron, differentiating	0
ENSDARG00000007221	-0.406045	-0.406045	pbk	1	3.52687e-179	0.550362	0.271	0.042	1.14694e-174	173.94	20	39359729	39368079	-1	c01	Ectoderm	Central Nervous System	Neuron, differentiating	0
ENSDARG00000039880	-0.16319	-0.16319	arpp19b	1	9.23424e-179	0.968638	0.588	0.235	3.00297e-174	173.522	25	7653902	7663608	-1	c01	Ectoderm	Central Nervous System	Neuron, differentiating	1
ENSDARG00000032317	0.0373177	0.0373177	tox	1	1.82052e-178	0.666889	0.464	0.127	5.92034e-174	173.228	2	21982911	22108108	1	c01	Ectoderm	Central Nervous System	Neuron, differentiating	1
ENSDARG00000038882	-0.197432	-0.197432	smc4	1	6.87866e-178	0.483873	0.295	0.051	2.23694e-173	172.65	15	1534644	1573129	1	c01	Ectoderm	Central Nervous System	Neuron, differentiating	0
ENSDARG00000075421	-0.176078	-0.176078	pttg1	1	1.11921e-177	0.490927	0.27	0.042	3.63966e-173	172.439	14	34558480	34561282	1	c01	Ectoderm	Central Nervous System	Neuron, differentiating	0
ENSDARG00000089302	-0.0739525	-0.0739525	hnrnpa0a	1	3.12148e-177	0.976403	0.711	0.338	1.0151e-172	171.993	14	24277556	24279957	1	c01	Ectoderm	Central Nervous System	Neuron, differentiating	1
ENSDARG00000019004	-0.108622	-0.108622	smarcd1	1	6.2088e-177	0.814179	0.565	0.211	2.0191e-172	171.695	22	7009062	7025393	-1	c01	Ectoderm	Central Nervous System	Neuron, differentiating	1
ENSDARG00000078155	0.107537	0.107537	inavaa	1	6.08511e-176	0.351557	0.166	0.012	1.97888e-171	170.704	8	23753273	23776399	-1	c01	Ectoderm	Central Nervous System	Neuron, differentiating	0
ENSDARG00000070019	-0.150073	-0.150073	taf15	1	3.52949e-175	0.894166	0.782	0.466	1.14779e-170	169.94	15	1825172	1844048	-1	c01	Ectoderm	Central Nervous System	Neuron, differentiating	1
ENSDARG00000100741	-0.22162	-0.22162	cdc20	1	2.38524e-174	0.659537	0.236	0.031	7.75679e-170	169.11	2	19217586	19234469	-1	c01	Ectoderm	Central Nervous System	Neuron, differentiating	0
ENSDARG00000039208	-0.167779	-0.167779	nasp	1	2.53958e-174	0.799757	0.516	0.169	8.2587e-170	169.083	6	33911154	33916788	-1	c01	Ectoderm	Central Nervous System	Neuron, differentiating	1
ENSDARG00000016594	-0.00543562	-0.00543562	haus4	1	2.89509e-174	0.434103	0.243	0.034	9.41483e-170	169.026	5	1493767	1515857	1	c01	Ectoderm	Central Nervous System	Neuron, differentiating	0
ENSDARG00000075621	-0.231866	-0.231866	birc5a	1	3.21814e-174	0.762495	0.278	0.046	1.04654e-169	168.98	12	34429702	34435604	-1	c01	Ectoderm	Central Nervous System	Neuron, differentiating	0
ENSDARG00000016516	-0.137734	-0.137734	rbm8a	1	5.83904e-174	0.875207	0.899	0.705	1.89886e-169	168.722	16	45922175	45930077	1	c01	Ectoderm	Central Nervous System	Neuron, differentiating	1
ENSDARG00000059337	-0.0410601	-0.0410601	tgif1	1	8.08859e-174	0.827095	0.588	0.224	2.63041e-169	168.58	24	9287409	9300160	-1	c01	Ectoderm	Central Nervous System	Neuron, differentiating	1
ENSDARG00000099283	0.0110699	0.0110699	epb41a	1	1.15214e-173	0.563025	0.456	0.121	3.74677e-169	168.426	19	13639486	13774502	-1	c01	Ectoderm	Central Nervous System	Neuron, differentiating	1
ENSDARG00000016830	-0.0341926	-0.0341926	rimkla	1	1.52385e-173	0.622444	0.415	0.106	4.95557e-169	168.305	8	26868105	26887308	1	c01	Ectoderm	Central Nervous System	Neuron, differentiating	1
ENSDARG00000087238	-0.0769765	-0.0769765	si:ch211-161h7.4	1	2.05271e-172	0.545134	0.336	0.071	6.67541e-168	167.176	24	20892782	20908395	-1	c01	Ectoderm	Central Nervous System	Neuron, differentiating	0
ENSDARG00000070913	-0.00243371	-0.00243371	sox2	1	8.95245e-172	0.438161	0.279	0.046	2.91134e-167	166.536	22	37347896	37349967	-1	c01	Ectoderm	Central Nervous System	Neuron, differentiating	0
ENSDARG00000098512	-0.235329	-0.235329	si:ch73-215f7.1	1	1.24612e-171	0.390022	0.182	0.016	4.05238e-167	166.392	10	43499821	43540196	-1	c01	Ectoderm	Central Nervous System	Neuron, differentiating	0
ENSDARG00000009942	-0.122933	-0.122933	cdc6	1	1.33677e-171	0.632528	0.311	0.059	4.34718e-167	166.362	11	11781973	11792766	-1	c01	Ectoderm	Central Nervous System	Neuron, differentiating	0
ENSDARG00000020887	-0.184717	-0.184717	armc1l	1	1.82844e-171	0.479385	0.265	0.042	5.94607e-167	166.226	23	31912882	31919155	1	c01	Ectoderm	Central Nervous System	Neuron, differentiating	0
ENSDARG00000101180	-0.122365	-0.122365	mcm7	1	3.98745e-171	0.546374	0.387	0.095	1.29672e-166	165.887	14	94603	102022	1	c01	Ectoderm	Central Nervous System	Neuron, differentiating	0
ENSDARG00000044491	-0.315612	-0.315612	kif20a	1	4.92987e-171	0.437177	0.22	0.027	1.60319e-166	165.795	21	34879268	34926738	-1	c01	Ectoderm	Central Nervous System	Neuron, differentiating	0
ENSDARG00000010246	-0.241438	-0.241438	prmt1	1	2.2302e-169	0.946415	0.821	0.534	7.25262e-165	164.14	3	32356833	32363021	-1	c01	Ectoderm	Central Nervous System	Neuron, differentiating	1
ENSDARG00000069981	-0.0453933	-0.0453933	cspg5a	1	4.52041e-169	0.578172	0.315	0.06	1.47004e-164	163.833	16	42319438	42390640	-1	c01	Ectoderm	Central Nervous System	Neuron, differentiating	0
ENSDARG00000075883	-0.198046	-0.198046	bub3	1	1.94545e-168	0.866839	0.485	0.161	6.32662e-164	163.199	12	49146715	49151326	-1	c01	Ectoderm	Central Nervous System	Neuron, differentiating	1
ENSDARG00000016173	-0.143463	-0.143463	cct3	1	3.1331e-167	0.812137	0.876	0.656	1.01888e-162	161.992	16	30408697	30421275	-1	c01	Ectoderm	Central Nervous System	Neuron, differentiating	1
ENSDARG00000004232	-0.206929	-0.206929	dlb	1	1.58632e-166	0.58309	0.223	0.029	5.1587e-162	161.287	5	36693859	36701760	1	c01	Ectoderm	Central Nervous System	Neuron, differentiating	0
ENSDARG00000026489	-0.225498	-0.225498	khsrp	1	2.87249e-166	0.862707	0.752	0.435	9.34133e-162	161.03	1	54960189	54972236	-1	c01	Ectoderm	Central Nervous System	Neuron, differentiating	1
ENSDARG00000071694	-0.197885	-0.197885	ndc80	1	1.75765e-165	0.442252	0.233	0.032	5.71587e-161	160.243	12	10353333	10365969	-1	c01	Ectoderm	Central Nervous System	Neuron, differentiating	0
ENSDARG00000042032	0.0202662	0.0202662	pou3f3a	1	3.32141e-165	0.400644	0.245	0.035	1.08012e-160	159.967	9	6658594	6661666	-1	c01	Ectoderm	Central Nervous System	Neuron, differentiating	0
ENSDARG00000025581	-0.0529215	-0.0529215	rpl10	1	7.71618e-165	0.430357	1	1	2.5093e-160	159.6	23	19712557	19715859	-1	c01	Ectoderm	Central Nervous System	Neuron, differentiating	1
ENSDARG00000002344	-0.11362	-0.11362	tubb4b	1	9.42641e-165	1.24704	0.982	0.909	3.06547e-160	159.514	14	5861435	5865146	1	c01	Ectoderm	Central Nervous System	Neuron, differentiating	1
ENSDARG00000014499	-0.226402	-0.226402	nutf2l	1	1.72755e-164	0.887804	0.772	0.453	5.618e-160	159.25	19	20778011	20783758	1	c01	Ectoderm	Central Nervous System	Neuron, differentiating	1
ENSDARG00000009871	-0.1767	-0.1767	snrpc	1	9.2948e-164	0.80301	0.669	0.318	3.02267e-159	158.52	6	54430413	54433995	-1	c01	Ectoderm	Central Nervous System	Neuron, differentiating	1
ENSDARG00000058203	-0.0314524	-0.0314524	smc1al	1	1.83536e-163	0.924976	0.708	0.361	5.9686e-159	158.224	23	12840080	12897815	1	c01	Ectoderm	Central Nervous System	Neuron, differentiating	1
ENSDARG00000100918	-0.259608	-0.259608	prc1a	1	6.67926e-163	0.55948	0.207	0.025	2.1721e-158	157.663	25	7435291	7461466	1	c01	Ectoderm	Central Nervous System	Neuron, differentiating	0
ENSDARG00000014244	0.0118844	0.0118844	rbmx	1	2.67478e-162	0.819383	0.622	0.281	8.69839e-158	157.061	14	31855592	31862720	-1	c01	Ectoderm	Central Nervous System	Neuron, differentiating	1
ENSDARG00000010948	-0.174855	-0.174855	kif11	1	1.58592e-161	0.584871	0.216	0.028	5.15743e-157	156.288	17	19481049	19497006	1	c01	Ectoderm	Central Nervous System	Neuron, differentiating	0
ENSDARG00000006225	0.0559283	0.0559283	ddx39aa	1	2.34746e-160	0.859529	0.754	0.432	7.63394e-156	155.117	1	45205920	45215343	-1	c01	Ectoderm	Central Nervous System	Neuron, differentiating	1
ENSDARG00000075559	-0.144338	-0.144338	ppm1g	1	2.72193e-160	0.815825	0.594	0.249	8.8517e-156	155.053	13	6188759	6205567	1	c01	Ectoderm	Central Nervous System	Neuron, differentiating	1
ENSDARG00000095906	0.101381	0.101381	CR848047.1	1	1.00142e-159	0.770954	0.226	0.032	3.25662e-155	154.487	16	29212421	29227002	1	c01	Ectoderm	Central Nervous System	Neuron, differentiating	0
ENSDARG00000003938	-0.0925525	-0.0925525	rpa1	1	6.70495e-159	0.758012	0.562	0.219	2.18045e-154	153.661	15	26498339	26538989	-1	c01	Ectoderm	Central Nervous System	Neuron, differentiating	1
ENSDARG00000076509	-0.111009	-0.111009	polr2d	1	5.36604e-158	0.797139	0.752	0.458	1.74504e-153	152.758	2	1124512	1129721	1	c01	Ectoderm	Central Nervous System	Neuron, differentiating	1
ENSDARG00000024681	-0.240556	-0.240556	pane1	1	8.25473e-158	0.477597	0.279	0.051	2.68444e-153	152.571	1	55161083	55166611	-1	c01	Ectoderm	Central Nervous System	Neuron, differentiating	0
ENSDARG00000041361	-0.0376321	-0.0376321	ttk	1	1.90596e-157	0.36822	0.202	0.025	6.19819e-153	152.208	16	5110455	5143176	-1	c01	Ectoderm	Central Nervous System	Neuron, differentiating	0
ENSDARG00000041619	-0.0393232	-0.0393232	rack1	1	2.29466e-157	0.456791	1	0.998	7.46223e-153	152.127	14	6946482	6953765	1	c01	Ectoderm	Central Nervous System	Neuron, differentiating	1
ENSDARG00000026454	-0.150185	-0.150185	mis12	1	4.92148e-157	0.44429	0.287	0.054	1.60047e-152	151.796	5	58990583	58996324	-1	c01	Ectoderm	Central Nervous System	Neuron, differentiating	0
ENSDARG00000052348	-0.208257	-0.208257	smarca5	1	1.88062e-155	0.625097	0.391	0.108	6.11579e-151	150.214	1	52792439	52820954	1	c01	Ectoderm	Central Nervous System	Neuron, differentiating	0
ENSDARG00000037962	-0.152505	-0.152505	psmb7	1	2.13151e-155	0.866789	0.827	0.59	6.93167e-151	150.159	21	8341774	8352095	1	c01	Ectoderm	Central Nervous System	Neuron, differentiating	1
ENSDARG00000035325	-0.130591	-0.130591	srsf7a	1	2.16192e-154	0.817404	0.844	0.601	7.03055e-150	149.153	5	36895545	36899144	1	c01	Ectoderm	Central Nervous System	Neuron, differentiating	1
ENSDARG00000037397	-0.272459	-0.272459	ssrp1a	1	5.21818e-154	0.667528	0.485	0.167	1.69695e-149	148.77	14	21980446	22100118	-1	c01	Ectoderm	Central Nervous System	Neuron, differentiating	1
ENSDARG00000045776	-0.0787452	-0.0787452	cnbpa	1	9.48339e-154	0.796897	0.925	0.815	3.084e-149	148.511	23	4699144	4705253	-1	c01	Ectoderm	Central Nervous System	Neuron, differentiating	1
ENSDARG00000034855	-0.102364	-0.102364	ccnb3	1	9.12324e-153	0.507858	0.213	0.029	2.96688e-148	147.528	7	22981441	23006732	1	c01	Ectoderm	Central Nervous System	Neuron, differentiating	0
ENSDARG00000100573	-0.0952001	-0.0952001	ckap2l	1	9.36719e-153	0.383321	0.199	0.025	3.04621e-148	147.516	5	13549603	13561074	1	c01	Ectoderm	Central Nervous System	Neuron, differentiating	0
ENSDARG00000014817	-0.19993	-0.19993	ranbp1	1	1.06792e-152	0.846069	0.878	0.698	3.47287e-148	147.459	5	19006701	19014589	-1	c01	Ectoderm	Central Nervous System	Neuron, differentiating	1
ENSDARG00000004251	-0.374528	-0.374528	dhfr	1	4.72492e-152	0.700109	0.47	0.158	1.53655e-147	146.813	5	26138313	26146488	1	c01	Ectoderm	Central Nervous System	Neuron, differentiating	1
ENSDARG00000102047	0.100925	0.100925	mab21l1	1	4.90428e-152	0.573761	0.39	0.1	1.59487e-147	146.797	15	33070939	33073200	1	c01	Ectoderm	Central Nervous System	Neuron, differentiating	0
ENSDARG00000036161	-0.109222	-0.109222	hnrnpa0l	1	1.27799e-151	0.784946	0.982	0.939	4.15603e-147	146.381	14	38849432	38850933	1	c01	Ectoderm	Central Nervous System	Neuron, differentiating	1
ENSDARG00000021124	-0.0694136	-0.0694136	cfl1	1	2.15504e-151	0.649445	0.988	0.853	7.00818e-147	146.154	14	30795559	30801555	1	c01	Ectoderm	Central Nervous System	Neuron, differentiating	1
ENSDARG00000068168	-0.00445483	-0.00445483	hes2.2	1	1.15515e-150	0.890123	0.17	0.017	3.75656e-146	145.425	8	46896445	46897734	-1	c01	Ectoderm	Central Nervous System	Neuron, differentiating	0
ENSDARG00000093597	-0.0520549	-0.0520549	oip5	1	1.51567e-150	0.362972	0.194	0.023	4.92896e-146	145.307	13	33256847	33259799	1	c01	Ectoderm	Central Nervous System	Neuron, differentiating	0
ENSDARG00000101975	-0.150958	-0.150958	BX682558.1	1	1.8392e-150	0.425579	0.23	0.035	5.98108e-146	145.223	3	23498437	23513155	-1	c01	Ectoderm	Central Nervous System	Neuron, differentiating	0
ENSDARG00000093022	-0.0211259	-0.0211259	selenoh	1	3.89704e-150	0.808568	0.89	0.664	1.26732e-145	144.897	8	7315625	7317444	1	c01	Ectoderm	Central Nervous System	Neuron, differentiating	1
ENSDARG00000016363	-0.00752557	-0.00752557	her8a	1	6.69837e-150	0.33967	0.186	0.021	2.17831e-145	144.662	7	26429941	26436480	-1	c01	Ectoderm	Central Nervous System	Neuron, differentiating	0
ENSDARG00000020219	-0.0717572	-0.0717572	dld	1	1.61438e-149	0.420242	0.193	0.023	5.24996e-145	144.28	13	6075572	6081803	-1	c01	Ectoderm	Central Nervous System	Neuron, differentiating	0
ENSDARG00000011405	-0.0132012	-0.0132012	rps9	1	2.89496e-149	0.441088	0.999	1	9.4144e-145	144.026	16	31921812	31927522	1	c01	Ectoderm	Central Nervous System	Neuron, differentiating	1
ENSDARG00000003531	0.0114421	0.0114421	tcea1	1	2.9346e-149	0.74754	0.639	0.294	9.54333e-145	144.02	2	30739680	30748070	1	c01	Ectoderm	Central Nervous System	Neuron, differentiating	1
ENSDARG00000075314	-0.0528863	-0.0528863	zgc:174906	1	7.73058e-149	0.555959	0.363	0.094	2.51399e-144	143.6	23	36443022	36449111	-1	c01	Ectoderm	Central Nervous System	Neuron, differentiating	0
ENSDARG00000058479	0.128348	0.128348	zgc:110425	1	1.01842e-148	0.389406	0.203	0.027	3.3119e-144	143.48	7	6469133	6470431	-1	c01	Ectoderm	Central Nervous System	Neuron, differentiating	0
ENSDARG00000076228	-0.260026	-0.260026	kif2c	1	1.6102e-148	0.345401	0.186	0.022	5.23636e-144	143.281	2	33926606	33952021	1	c01	Ectoderm	Central Nervous System	Neuron, differentiating	0
ENSDARG00000038835	-0.103583	-0.103583	ppid	1	1.8372e-147	0.764564	0.665	0.344	5.97456e-143	142.224	14	48045193	48065365	1	c01	Ectoderm	Central Nervous System	Neuron, differentiating	1
ENSDARG00000045155	-0.315243	-0.315243	phf5a	1	2.37555e-147	0.75964	0.644	0.317	7.7253e-143	142.112	12	19138452	19143692	1	c01	Ectoderm	Central Nervous System	Neuron, differentiating	1
ENSDARG00000075211	-0.0382755	-0.0382755	chd7	1	7.73271e-147	0.716831	0.539	0.212	2.51468e-142	141.6	2	21765670	21820697	-1	c01	Ectoderm	Central Nervous System	Neuron, differentiating	1
ENSDARG00000043453	-0.0679639	-0.0679639	rps5	1	1.56781e-146	0.427281	1	1	5.09852e-142	141.293	15	39964943	39971756	-1	c01	Ectoderm	Central Nervous System	Neuron, differentiating	1
ENSDARG00000093156	0.0321316	0.0321316	si:ch73-21g5.7	1	2.17453e-146	0.576555	0.139	0.01	7.07157e-142	141.15	23	21473103	21474476	1	c01	Ectoderm	Central Nervous System	Neuron, differentiating	0
ENSDARG00000044938	0.200647	0.200647	cbx2	1	1.01209e-145	0.603601	0.436	0.134	3.29133e-141	140.483	3	10152092	10164759	1	c01	Ectoderm	Central Nervous System	Neuron, differentiating	1
ENSDARG00000061810	0.000565557	0.000565557	si:dkey-110c1.10	1	1.12615e-145	0.644189	0.35	0.087	3.66225e-141	140.436	22	20246587	20309283	-1	c01	Ectoderm	Central Nervous System	Neuron, differentiating	0
ENSDARG00000058369	0.0463217	0.0463217	mex3b	1	3.105e-145	0.735942	0.393	0.11	1.00975e-140	139.996	7	12061787	12065668	-1	c01	Ectoderm	Central Nervous System	Neuron, differentiating	0
ENSDARG00000032264	-0.187897	-0.187897	mybl2b	1	4.46819e-145	0.361687	0.22	0.033	1.45305e-140	139.838	11	1551603	1574656	1	c01	Ectoderm	Central Nervous System	Neuron, differentiating	0
ENSDARG00000051814	-0.010961	-0.010961	ptprz1a	1	4.48842e-145	0.428825	0.213	0.031	1.45963e-140	139.836	25	28340171	28443607	-1	c01	Ectoderm	Central Nervous System	Neuron, differentiating	0
ENSDARG00000052721	-0.100113	-0.100113	prim2	1	1.42557e-144	0.60626	0.438	0.137	4.63597e-140	139.334	13	23488282	23612369	-1	c01	Ectoderm	Central Nervous System	Neuron, differentiating	1
ENSDARG00000052567	0.0151985	0.0151985	tmem35	1	1.43464e-144	0.559265	0.295	0.063	4.66546e-140	139.331	14	41276307	41285392	-1	c01	Ectoderm	Central Nervous System	Neuron, differentiating	0
ENSDARG00000053558	-0.0172938	-0.0172938	rtkn2a	1	1.84112e-143	0.394112	0.166	0.017	5.98733e-139	138.223	17	43610894	43623370	-1	c01	Ectoderm	Central Nervous System	Neuron, differentiating	0
ENSDARG00000042458	-0.180093	-0.180093	rfc4	1	2.25072e-143	0.692177	0.516	0.197	7.31934e-139	138.136	11	45426609	45435014	-1	c01	Ectoderm	Central Nervous System	Neuron, differentiating	1
ENSDARG00000016855	-0.0986299	-0.0986299	sf3b5	1	3.47336e-143	0.795651	0.726	0.432	1.12954e-138	137.947	13	23897975	23901732	1	c01	Ectoderm	Central Nervous System	Neuron, differentiating	1
ENSDARG00000005454	-0.151755	-0.151755	tacc3	1	3.96597e-143	0.412822	0.201	0.028	1.28973e-138	137.89	13	35880573	35892305	-1	c01	Ectoderm	Central Nervous System	Neuron, differentiating	0
ENSDARG00000043509	-0.0198009	-0.0198009	rpl11	1	5.50963e-143	0.376053	1	1	1.79173e-138	137.747	19	43780970	43786940	1	c01	Ectoderm	Central Nervous System	Neuron, differentiating	1
ENSDARG00000098395	0.128425	0.128425	CU929451.2	1	8.64878e-143	0.305179	0.128	0.008	2.81258e-138	137.551	25	8525440	8551245	-1	c01	Ectoderm	Central Nervous System	Neuron, differentiating	0
ENSDARG00000089663	-0.137164	-0.137164	lsm3	1	9.17924e-143	0.780165	0.709	0.405	2.98509e-138	137.525	22	31660964	31672566	-1	c01	Ectoderm	Central Nervous System	Neuron, differentiating	1
ENSDARG00000012399	-0.191182	-0.191182	adssl	1	1.00311e-142	0.78845	0.605	0.287	3.26213e-138	137.486	21	26522571	26531535	1	c01	Ectoderm	Central Nervous System	Neuron, differentiating	1
ENSDARG00000077822	-0.105004	-0.105004	si:dkey-6i22.5	1	4.55914e-142	0.45478	0.28	0.057	1.48263e-137	136.829	14	22109241	22118055	-1	c01	Ectoderm	Central Nervous System	Neuron, differentiating	0
ENSDARG00000035634	-0.112297	-0.112297	rfc5	1	1.19511e-141	0.66315	0.526	0.203	3.88651e-137	136.41	5	12528693	12549732	1	c01	Ectoderm	Central Nervous System	Neuron, differentiating	1
ENSDARG00000045936	0.0218015	0.0218015	pax6b	1	4.17112e-141	0.573037	0.228	0.037	1.35645e-136	135.868	7	15871156	15900606	1	c01	Ectoderm	Central Nervous System	Neuron, differentiating	0
ENSDARG00000060115	-0.00217397	-0.00217397	lrrn1	1	6.95215e-141	0.618835	0.303	0.067	2.26084e-136	135.646	6	43076516	43092175	-1	c01	Ectoderm	Central Nervous System	Neuron, differentiating	0
ENSDARG00000018891	-0.148877	-0.148877	rnaseh2a	1	3.39926e-140	0.662759	0.507	0.19	1.10544e-135	134.956	1	51712869	51720633	-1	c01	Ectoderm	Central Nervous System	Neuron, differentiating	1
ENSDARG00000010487	-0.289221	-0.289221	sae1	1	8.96306e-140	0.485836	0.341	0.086	2.91479e-135	134.535	15	23722620	23739104	1	c01	Ectoderm	Central Nervous System	Neuron, differentiating	0
ENSDARG00000094892	-0.118606	-0.118606	cenph	1	3.7798e-139	0.356483	0.2	0.028	1.22919e-134	133.91	8	17167876	17173694	1	c01	Ectoderm	Central Nervous System	Neuron, differentiating	0
ENSDARG00000057683	-0.156788	-0.156788	mcm6	1	3.71684e-137	0.897961	0.547	0.236	1.20872e-132	131.918	6	12968101	12985390	1	c01	Ectoderm	Central Nervous System	Neuron, differentiating	1
ENSDARG00000067984	0.0348348	0.0348348	gas1b	1	1.82546e-136	0.546758	0.369	0.1	5.93641e-132	131.226	5	32360336	32363372	-1	c01	Ectoderm	Central Nervous System	Neuron, differentiating	0
ENSDARG00000103907	-0.21665	-0.21665	sgo1	1	3.93827e-136	0.309377	0.156	0.016	1.28072e-131	130.893	19	48351624	48363423	1	c01	Ectoderm	Central Nervous System	Neuron, differentiating	0
ENSDARG00000008278	-0.00612505	-0.00612505	rcor2	1	9.29602e-136	0.315539	0.177	0.022	3.02306e-131	130.52	7	24979833	24995640	-1	c01	Ectoderm	Central Nervous System	Neuron, differentiating	0
ENSDARG00000077811	-0.00669218	-0.00669218	sox11a	1	1.39346e-135	1.03269	0.48	0.175	4.53154e-131	130.344	17	35878544	35881841	-1	c01	Ectoderm	Central Nervous System	Neuron, differentiating	1
ENSDARG00000044431	-0.100988	-0.100988	ppig	1	1.57618e-135	0.676115	0.545	0.228	5.12574e-131	130.29	6	3693441	3708386	1	c01	Ectoderm	Central Nervous System	Neuron, differentiating	1
ENSDARG00000056414	-0.0190361	-0.0190361	usp1	1	1.98233e-135	0.571291	0.384	0.113	6.44654e-131	130.191	6	32394502	32411727	-1	c01	Ectoderm	Central Nervous System	Neuron, differentiating	0
ENSDARG00000041155	-0.0754172	-0.0754172	morf4l1	1	4.42375e-135	0.828995	0.742	0.458	1.4386e-130	129.842	18	20034023	20045307	1	c01	Ectoderm	Central Nervous System	Neuron, differentiating	1
ENSDARG00000042337	-0.108003	-0.108003	chrac1	1	8.49065e-135	0.761187	0.6	0.293	2.76116e-130	129.559	19	41515759	41518951	-1	c01	Ectoderm	Central Nervous System	Neuron, differentiating	1
ENSDARG00000059360	-0.0565782	-0.0565782	srsf3b	1	2.17179e-134	0.852111	0.801	0.544	7.06265e-130	129.151	22	613265	622967	-1	c01	Ectoderm	Central Nervous System	Neuron, differentiating	1
ENSDARG00000018890	-0.024867	-0.024867	snrpa	1	1.51321e-132	0.710819	0.628	0.311	4.92095e-128	127.308	18	35402759	35407790	-1	c01	Ectoderm	Central Nervous System	Neuron, differentiating	1
ENSDARG00000028523	-0.138108	-0.138108	inip	1	2.03559e-132	0.587107	0.462	0.166	6.61974e-128	127.179	10	11319971	11323134	-1	c01	Ectoderm	Central Nervous System	Neuron, differentiating	1
ENSDARG00000089291	-0.0153516	-0.0153516	cenpx	1	2.54183e-132	0.587647	0.45	0.157	8.26604e-128	127.083	3	57825938	57830023	1	c01	Ectoderm	Central Nervous System	Neuron, differentiating	1
ENSDARG00000041530	-0.169526	-0.169526	ppih	1	5.10875e-131	0.613717	0.496	0.195	1.66136e-126	125.78	8	47152704	47206399	-1	c01	Ectoderm	Central Nervous System	Neuron, differentiating	1
ENSDARG00000103994	-0.293651	-0.293651	ppiab	1	5.13682e-131	0.559178	0.999	0.983	1.67049e-126	125.777	10	45345574	45352279	1	c01	Ectoderm	Central Nervous System	Neuron, differentiating	1
ENSDARG00000025850	-0.0451432	-0.0451432	rps21	1	5.65529e-131	0.352611	1	1	1.8391e-126	125.735	23	9220436	9228578	1	c01	Ectoderm	Central Nervous System	Neuron, differentiating	1
ENSDARG00000004427	-0.131158	-0.131158	dpy30	1	7.95532e-131	0.760391	0.769	0.512	2.58707e-126	125.587	1	51039558	51042328	1	c01	Ectoderm	Central Nervous System	Neuron, differentiating	1
ENSDARG00000090872	-0.0110856	-0.0110856	si:dkey-276j7.1	1	9.06399e-131	0.650432	0.553	0.231	2.94761e-126	125.531	6	12299188	12314488	-1	c01	Ectoderm	Central Nervous System	Neuron, differentiating	1
ENSDARG00000043713	-0.129598	-0.129598	asf1bb	1	9.72864e-131	0.720574	0.482	0.184	3.16375e-126	125.5	1	55878113	55888970	-1	c01	Ectoderm	Central Nervous System	Neuron, differentiating	1
ENSDARG00000068759	-0.243342	-0.243342	si:ch211-244o22.2	1	1.12876e-130	0.387935	0.199	0.03	3.67073e-126	125.435	5	14477282	14521500	-1	c01	Ectoderm	Central Nervous System	Neuron, differentiating	0
ENSDARG00000045399	-0.155567	-0.155567	cct5	1	1.67249e-130	0.722519	0.877	0.737	5.43893e-126	125.264	24	16905188	16912897	1	c01	Ectoderm	Central Nervous System	Neuron, differentiating	1
ENSDARG00000042566	-0.0390023	-0.0390023	rps7	1	3.37375e-130	0.393342	1	1	1.09714e-125	124.96	20	30372352	30377221	-1	c01	Ectoderm	Central Nervous System	Neuron, differentiating	1
ENSDARG00000098529	-0.105507	-0.105507	ccne2	1	6.59218e-130	0.363076	0.184	0.025	2.14378e-125	124.669	16	40575742	40586793	1	c01	Ectoderm	Central Nervous System	Neuron, differentiating	0
ENSDARG00000039616	-0.0770227	-0.0770227	cenpk	1	9.62288e-130	0.406711	0.226	0.04	3.12936e-125	124.505	1	31508739	31516112	-1	c01	Ectoderm	Central Nervous System	Neuron, differentiating	0
ENSDARG00000103409	-0.0640694	-0.0640694	uhrf1	1	3.71582e-128	0.462576	0.327	0.086	1.20838e-123	122.918	22	4408643	4439311	-1	c01	Ectoderm	Central Nervous System	Neuron, differentiating	0
ENSDARG00000038505	-0.366995	-0.366995	polr2h	1	4.32503e-128	0.54329	0.44	0.154	1.4065e-123	122.852	22	36521139	36530902	-1	c01	Ectoderm	Central Nervous System	Neuron, differentiating	1
ENSDARG00000101161	-0.288569	-0.288569	orc4	1	1.21943e-127	0.543386	0.404	0.131	3.9656e-123	122.402	6	1748463	1762191	-1	c01	Ectoderm	Central Nervous System	Neuron, differentiating	1
ENSDARG00000040041	-0.171501	-0.171501	mcm4	1	6.13991e-127	0.842565	0.551	0.247	1.9967e-122	121.7	24	35536664	35561672	-1	c01	Ectoderm	Central Nervous System	Neuron, differentiating	1
ENSDARG00000058504	-0.0898321	-0.0898321	ap1s2	1	2.22939e-126	0.529543	0.462	0.159	7.24998e-122	121.14	11	12719944	12728353	1	c01	Ectoderm	Central Nervous System	Neuron, differentiating	1
ENSDARG00000023290	0.0057726	0.0057726	fabp3	1	7.1487e-126	0.618932	0.935	0.728	2.32476e-121	120.634	19	42955280	42993306	1	c01	Ectoderm	Central Nervous System	Neuron, differentiating	1
ENSDARG00000033009	-0.0909737	-0.0909737	h3f3c	1	1.19004e-125	0.892064	0.941	0.851	3.87002e-121	120.412	5	36944533	36949476	-1	c01	Ectoderm	Central Nervous System	Neuron, differentiating	1
ENSDARG00000086393	-0.00759863	-0.00759863	dbx1a	1	1.63515e-125	1.11894	0.124	0.01	5.31751e-121	120.274	7	17024602	17028015	-1	c01	Ectoderm	Central Nervous System	Neuron, differentiating	0
ENSDARG00000055969	-0.116669	-0.116669	rfc3	1	2.99482e-125	0.625022	0.46	0.172	9.73915e-121	120.011	10	34021368	34033680	-1	c01	Ectoderm	Central Nervous System	Neuron, differentiating	1
ENSDARG00000043640	-0.200403	-0.200403	cenpn	1	7.58351e-124	0.30588	0.194	0.03	2.46616e-119	118.608	18	29898955	29906010	1	c01	Ectoderm	Central Nervous System	Neuron, differentiating	0
ENSDARG00000074057	-0.115815	-0.115815	calm3b	1	7.62097e-124	0.706126	0.937	0.784	2.47834e-119	118.606	21	26726936	26732085	1	c01	Ectoderm	Central Nervous System	Neuron, differentiating	1
ENSDARG00000101578	-0.125503	-0.125503	e2f4	1	2.02865e-123	0.435945	0.325	0.088	6.59716e-119	118.181	25	17405201	17419097	1	c01	Ectoderm	Central Nervous System	Neuron, differentiating	0
ENSDARG00000060756	-0.0430231	-0.0430231	abhd6a	1	2.73095e-123	0.937834	0.146	0.016	8.88104e-119	118.052	11	42062067	42099645	-1	c01	Ectoderm	Central Nervous System	Neuron, differentiating	0
ENSDARG00000001873	-0.112157	-0.112157	phgdh	1	1.01755e-122	0.376622	0.381	0.113	3.30908e-118	117.48	9	48185936	48214216	-1	c01	Ectoderm	Central Nervous System	Neuron, differentiating	0
ENSDARG00000057854	-0.132189	-0.132189	sap18	1	8.27561e-122	0.698645	0.748	0.476	2.69123e-117	116.57	9	21266684	21268576	-1	c01	Ectoderm	Central Nervous System	Neuron, differentiating	1
ENSDARG00000070828	-0.105002	-0.105002	actl6a	1	1.50741e-121	0.631687	0.482	0.194	4.90209e-117	116.31	6	29386728	29395704	1	c01	Ectoderm	Central Nervous System	Neuron, differentiating	1
ENSDARG00000011594	0.013426	0.013426	smarcb1b	1	5.85051e-121	0.505645	0.358	0.106	1.90258e-116	115.721	21	15592426	15621361	1	c01	Ectoderm	Central Nervous System	Neuron, differentiating	0
ENSDARG00000008049	0.00970403	0.00970403	si:dkey-42i9.4	1	9.77434e-121	0.87122	0.774	0.523	3.17861e-116	115.498	22	10540446	10541712	-1	c01	Ectoderm	Central Nervous System	Neuron, differentiating	1
ENSDARG00000021794	-0.0987833	-0.0987833	hmmr	1	2.65798e-120	0.303087	0.154	0.019	8.64374e-116	115.063	14	28545198	28562971	1	c01	Ectoderm	Central Nervous System	Neuron, differentiating	0
ENSDARG00000006691	0.0302393	0.0302393	rpl12	1	3.24418e-120	0.379579	1	0.999	1.05501e-115	114.977	5	32882688	32887020	1	c01	Ectoderm	Central Nervous System	Neuron, differentiating	1
ENSDARG00000069326	-0.191757	-0.191757	mus81	1	4.27646e-120	0.30663	0.199	0.033	1.39071e-115	114.857	7	19850889	19883099	1	c01	Ectoderm	Central Nervous System	Neuron, differentiating	0
ENSDARG00000012485	-0.210598	-0.210598	aurka	1	1.41076e-119	0.375429	0.16	0.02	4.58778e-115	114.338	6	60125033	60139655	1	c01	Ectoderm	Central Nervous System	Neuron, differentiating	0
ENSDARG00000015460	-0.0756756	-0.0756756	racgap1	1	1.62333e-119	0.31732	0.171	0.024	5.27908e-115	114.277	23	33757173	33775309	-1	c01	Ectoderm	Central Nervous System	Neuron, differentiating	0
ENSDARG00000003599	-0.00559642	-0.00559642	rpl3	1	1.74283e-119	0.398973	1	0.999	5.66769e-115	114.247	3	29867213	29871364	-1	c01	Ectoderm	Central Nervous System	Neuron, differentiating	1
ENSDARG00000098059	-0.124755	-0.124755	fkbp3	1	3.9642e-119	0.762291	0.752	0.527	1.28916e-114	113.89	20	54249339	54259780	-1	c01	Ectoderm	Central Nervous System	Neuron, differentiating	1
ENSDARG00000099022	-0.0767302	-0.0767302	faua	1	7.23293e-119	0.348181	1	1	2.35215e-114	113.629	20	54201459	54208344	-1	c01	Ectoderm	Central Nervous System	Neuron, differentiating	1
ENSDARG00000053058	-0.0280494	-0.0280494	rps11	1	1.31735e-118	0.370545	1	0.999	4.28402e-114	113.368	3	37787229	37789244	1	c01	Ectoderm	Central Nervous System	Neuron, differentiating	1
ENSDARG00000088924	-0.104091	-0.104091	si:dkey-185e18.7	1	2.30897e-118	0.380023	0.243	0.051	7.50876e-114	113.124	14	4163773	4177311	-1	c01	Ectoderm	Central Nervous System	Neuron, differentiating	0
ENSDARG00000001313	-0.246916	-0.246916	g2e3	1	7.45473e-118	0.543641	0.236	0.05	2.42428e-113	112.615	17	28798725	28811747	-1	c01	Ectoderm	Central Nervous System	Neuron, differentiating	0
ENSDARG00000071573	-0.0745767	-0.0745767	lsm5	1	2.08386e-117	0.737562	0.729	0.479	6.77672e-113	112.169	12	13331526	13337037	-1	c01	Ectoderm	Central Nervous System	Neuron, differentiating	1
ENSDARG00000098992	-0.0857386	-0.0857386	zgc:114119	1	4.63619e-116	0.477448	0.352	0.109	1.50769e-111	110.822	19	47476908	47481618	1	c01	Ectoderm	Central Nervous System	Neuron, differentiating	0
ENSDARG00000042128	0.0596549	0.0596549	pacsin1b	1	5.44743e-116	0.398237	0.263	0.062	1.7715e-111	110.752	6	54187643	54271549	1	c01	Ectoderm	Central Nervous System	Neuron, differentiating	0
ENSDARG00000015325	-0.11354	-0.11354	u2af1	1	7.80421e-116	0.703978	0.679	0.404	2.53793e-111	110.596	9	9230446	9242777	-1	c01	Ectoderm	Central Nervous System	Neuron, differentiating	1
ENSDARG00000054804	0.0235281	0.0235281	anp32e	1	2.67749e-115	0.581737	0.769	0.487	8.70719e-111	110.06	19	42328423	42341815	1	c01	Ectoderm	Central Nervous System	Neuron, differentiating	1
ENSDARG00000036995	-0.160852	-0.160852	lsm6	1	1.27297e-114	0.722168	0.688	0.427	4.1397e-110	109.383	1	36194761	36204000	1	c01	Ectoderm	Central Nervous System	Neuron, differentiating	1
ENSDARG00000079949	-0.104685	-0.104685	supt16h	1	1.9019e-114	0.587815	0.508	0.218	6.18497e-110	109.209	7	1550966	1623385	1	c01	Ectoderm	Central Nervous System	Neuron, differentiating	1
ENSDARG00000024109	-0.0184041	-0.0184041	naa40	1	3.7194e-114	0.51984	0.426	0.155	1.20955e-109	108.917	7	25000060	25011597	1	c01	Ectoderm	Central Nervous System	Neuron, differentiating	1
ENSDARG00000105177	-0.129416	-0.129416	ilf3b	1	7.09335e-114	0.688883	0.592	0.297	2.30676e-109	108.637	3	13842554	13879635	1	c01	Ectoderm	Central Nervous System	Neuron, differentiating	1
ENSDARG00000015759	0.0417658	0.0417658	tspan7	1	7.59263e-114	0.647394	0.491	0.197	2.46912e-109	108.607	14	41469478	41478392	-1	c01	Ectoderm	Central Nervous System	Neuron, differentiating	1
ENSDARG00000006003	-0.213438	-0.213438	mycla	1	2.30062e-113	0.474816	0.272	0.067	7.4816e-109	108.126	13	35904335	35908275	-1	c01	Ectoderm	Central Nervous System	Neuron, differentiating	0
ENSDARG00000030441	0.0296108	0.0296108	ppa1b	1	7.15761e-113	0.692819	0.748	0.498	2.32766e-108	107.633	13	30152217	30161684	-1	c01	Ectoderm	Central Nervous System	Neuron, differentiating	1
ENSDARG00000038066	-0.26893	-0.26893	kpna2	1	1.22588e-112	1.09944	0.242	0.054	3.98657e-108	107.399	3	25369965	25377163	-1	c01	Ectoderm	Central Nervous System	Neuron, differentiating	0
ENSDARG00000059303	-0.102825	-0.102825	hnrnpl2	1	1.87589e-112	0.664117	0.629	0.345	6.10041e-108	107.215	15	5784212	5799183	-1	c01	Ectoderm	Central Nervous System	Neuron, differentiating	1
ENSDARG00000023298	0.0391114	0.0391114	rps27.1	1	2.63804e-112	0.316894	1	1	8.57892e-108	107.067	19	8743260	8748571	-1	c01	Ectoderm	Central Nervous System	Neuron, differentiating	1
ENSDARG00000036675	-0.145215	-0.145215	hnrnpa1b	1	3.78847e-112	0.771568	0.764	0.529	1.23201e-107	106.909	23	36306539	36310418	1	c01	Ectoderm	Central Nervous System	Neuron, differentiating	1
ENSDARG00000013734	0.0213504	0.0213504	polr3glb	1	6.25024e-112	0.528121	0.456	0.175	2.03258e-107	106.692	16	42829735	42843397	1	c01	Ectoderm	Central Nervous System	Neuron, differentiating	1
ENSDARG00000009336	0.0566644	0.0566644	aif1l	1	4.31638e-111	0.447277	0.429	0.15	1.40369e-106	105.853	5	34549365	34575502	1	c01	Ectoderm	Central Nervous System	Neuron, differentiating	1
ENSDARG00000020482	-0.095245	-0.095245	nono	1	1.57407e-110	0.890419	0.639	0.372	5.11887e-106	105.291	5	22590326	22602979	-1	c01	Ectoderm	Central Nervous System	Neuron, differentiating	1
ENSDARG00000024204	-0.156899	-0.156899	mcm3	1	1.03039e-109	0.730299	0.486	0.204	3.35082e-105	104.475	20	34770197	34783743	1	c01	Ectoderm	Central Nervous System	Neuron, differentiating	1
ENSDARG00000019230	-0.0362136	-0.0362136	rpl7a	1	1.27246e-109	0.371335	1	1	4.13803e-105	104.383	5	33284144	33287691	-1	c01	Ectoderm	Central Nervous System	Neuron, differentiating	1
ENSDARG00000038847	0.0193672	0.0193672	gins3	1	2.97913e-108	0.379962	0.26	0.063	9.68814e-104	103.014	25	13399967	13408760	-1	c01	Ectoderm	Central Nervous System	Neuron, differentiating	0
ENSDARG00000017397	-0.0756464	-0.0756464	smarcc1a	1	3.59909e-108	0.495088	0.398	0.144	1.17042e-103	102.932	16	42423530	42461263	-1	c01	Ectoderm	Central Nervous System	Neuron, differentiating	0
ENSDARG00000013307	-0.0604532	-0.0604532	rpl19	1	1.45141e-107	0.34538	1	1	4.71997e-103	102.326	3	16229911	16232442	1	c01	Ectoderm	Central Nervous System	Neuron, differentiating	1
ENSDARG00000030756	-0.106496	-0.106496	dnmt1	1	3.05692e-107	0.410375	0.305	0.087	9.94111e-103	102.003	3	54591218	54607166	-1	c01	Ectoderm	Central Nervous System	Neuron, differentiating	0
ENSDARG00000015239	-0.263103	-0.263103	prpf19	1	1.53187e-106	0.613652	0.527	0.251	4.98165e-102	101.303	14	16287968	16301402	1	c01	Ectoderm	Central Nervous System	Neuron, differentiating	1
ENSDARG00000057114	-0.0787873	-0.0787873	hpf1	1	1.74986e-106	0.383166	0.297	0.082	5.69053e-102	101.245	1	14020445	14026780	1	c01	Ectoderm	Central Nervous System	Neuron, differentiating	0
ENSDARG00000032725	-0.0214978	-0.0214978	rps27a	1	7.45946e-106	0.329088	1	1	2.42582e-101	100.615	6	6270686	6273519	1	c01	Ectoderm	Central Nervous System	Neuron, differentiating	1
ENSDARG00000086411	-0.337435	-0.337435	srsf10b	1	7.66064e-106	0.598591	0.544	0.264	2.49124e-101	100.604	17	53427931	53434318	1	c01	Ectoderm	Central Nervous System	Neuron, differentiating	1
ENSDARG00000055996	-0.0307157	-0.0307157	rps8a	1	1.44085e-105	0.354033	1	1	4.68563e-101	100.329	2	26498446	26501868	1	c01	Ectoderm	Central Nervous System	Neuron, differentiating	1
ENSDARG00000088178	-0.00972327	-0.00972327	tp53inp2	1	3.401e-105	1.18751	0.335	0.111	1.10601e-100	99.9562	11	25257022	25266235	1	c01	Ectoderm	Central Nervous System	Neuron, differentiating	0
ENSDARG00000069065	0.0331477	0.0331477	btg3	1	4.94381e-105	0.65499	0.528	0.249	1.60773e-100	99.7938	10	28370816	28380928	-1	c01	Ectoderm	Central Nervous System	Neuron, differentiating	1
ENSDARG00000076659	0.0839792	0.0839792	cdca7b	1	5.81273e-104	0.563649	0.417	0.159	1.8903e-99	98.7235	19	2569150	2582858	-1	c01	Ectoderm	Central Nervous System	Neuron, differentiating	1
ENSDARG00000014943	-0.225149	-0.225149	kif23	1	5.81672e-104	0.322716	0.162	0.025	1.8916e-99	98.7232	18	20435821	20458840	-1	c01	Ectoderm	Central Nervous System	Neuron, differentiating	0
ENSDARG00000001210	-0.148897	-0.148897	arl14ep	1	7.11046e-104	0.590775	0.439	0.182	2.31232e-99	98.636	7	32624684	32629458	-1	c01	Ectoderm	Central Nervous System	Neuron, differentiating	1
ENSDARG00000019507	-0.132412	-0.132412	mcm5	1	7.23118e-104	0.690259	0.469	0.196	2.35158e-99	98.6286	3	25999477	26011440	1	c01	Ectoderm	Central Nervous System	Neuron, differentiating	1
ENSDARG00000091656	-0.14401	-0.14401	lsm8	1	1.02059e-103	0.654114	0.581	0.298	3.31896e-99	98.479	4	9536860	9539424	1	c01	Ectoderm	Central Nervous System	Neuron, differentiating	1
ENSDARG00000058128	0.0067289	0.0067289	msna	1	1.0454e-103	0.728789	0.687	0.363	3.39964e-99	98.4686	5	22133153	22174037	1	c01	Ectoderm	Central Nervous System	Neuron, differentiating	1
ENSDARG00000021483	-0.0756835	-0.0756835	cdc14b	1	2.93483e-103	0.872365	0.387	0.145	9.54406e-99	98.0203	8	1222132	1267247	-1	c01	Ectoderm	Central Nervous System	Neuron, differentiating	0
ENSDARG00000103791	-0.0751417	-0.0751417	nme2b.1	1	7.67418e-103	0.401809	1	0.996	2.49564e-98	97.6028	19	48117388	48120285	1	c01	Ectoderm	Central Nervous System	Neuron, differentiating	1
ENSDARG00000002304	-0.13404	-0.13404	gins2	1	1.6198e-102	0.47788	0.354	0.116	5.26758e-98	97.2784	18	30481030	30499489	-1	c01	Ectoderm	Central Nervous System	Neuron, differentiating	0
ENSDARG00000042894	-0.206897	-0.206897	tyms	1	4.79372e-101	0.486783	0.349	0.115	1.55892e-96	95.8072	7	71535045	71541329	1	c01	Ectoderm	Central Nervous System	Neuron, differentiating	0
ENSDARG00000015990	-0.0692662	-0.0692662	hcfc1a	1	5.42955e-101	0.575775	0.454	0.194	1.76569e-96	95.7531	11	25436440	25461336	-1	c01	Ectoderm	Central Nervous System	Neuron, differentiating	1
ENSDARG00000016304	-0.158996	-0.158996	tfdp1b	1	6.46961e-101	0.376441	0.277	0.076	2.10392e-96	95.677	1	227241	243798	1	c01	Ectoderm	Central Nervous System	Neuron, differentiating	0
ENSDARG00000029533	-0.00539456	-0.00539456	rpl18	1	8.51903e-101	0.34335	1	1	2.77039e-96	95.5575	16	16969086	16991808	1	c01	Ectoderm	Central Nervous System	Neuron, differentiating	1
ENSDARG00000102274	-0.170431	-0.170431	aaas	1	9.9727e-101	0.502329	0.397	0.152	3.24312e-96	95.489	9	205248	216527	-1	c01	Ectoderm	Central Nervous System	Neuron, differentiating	0
ENSDARG00000070688	0.0279663	0.0279663	ncalda	1	1.12221e-100	0.519804	0.39	0.143	3.64944e-96	95.4378	16	9833256	9897769	-1	c01	Ectoderm	Central Nervous System	Neuron, differentiating	0
ENSDARG00000045308	-0.104196	-0.104196	pola1	1	1.68297e-100	0.375272	0.276	0.075	5.47301e-96	95.2618	24	23840821	23932525	1	c01	Ectoderm	Central Nervous System	Neuron, differentiating	0
ENSDARG00000073957	0.0473158	0.0473158	tox3	1	4.75241e-100	0.373914	0.237	0.055	1.54548e-95	94.8109	7	36898622	36969256	1	c01	Ectoderm	Central Nervous System	Neuron, differentiating	0
ENSDARG00000101915	0.000841561	0.000841561	pin1	1	3.39374e-99	0.69105	0.717	0.502	1.10364e-94	93.9572	1	59062603	59065948	1	c01	Ectoderm	Central Nervous System	Neuron, differentiating	1
ENSDARG00000063285	-0.133763	-0.133763	ube2t	1	3.54651e-99	0.305418	0.21	0.045	1.15332e-94	93.938	23	5104743	5108055	1	c01	Ectoderm	Central Nervous System	Neuron, differentiating	0
ENSDARG00000054879	0.0268603	0.0268603	six3b	1	3.64993e-99	0.35678	0.187	0.035	1.18696e-94	93.9256	12	25600685	25603341	1	c01	Ectoderm	Central Nervous System	Neuron, differentiating	0
ENSDARG00000086618	-0.159653	-0.159653	psma3	1	3.96793e-99	0.671739	0.757	0.534	1.29037e-94	93.8893	17	11421643	11439815	-1	c01	Ectoderm	Central Nervous System	Neuron, differentiating	1
ENSDARG00000105293	0.0216332	0.0216332	srsf4	1	4.50549e-99	0.635903	0.516	0.247	1.46518e-94	93.8341	19	13410903	13420490	1	c01	Ectoderm	Central Nervous System	Neuron, differentiating	1
ENSDARG00000003526	-0.193897	-0.193897	psma5	1	5.81549e-99	0.665336	0.694	0.455	1.8912e-94	93.7233	11	36342997	36350993	-1	c01	Ectoderm	Central Nervous System	Neuron, differentiating	1
ENSDARG00000016022	0.0705133	0.0705133	zic5	1	7.02463e-99	0.466531	0.199	0.04	2.28441e-94	93.6412	9	31274108	31314324	-1	c01	Ectoderm	Central Nervous System	Neuron, differentiating	0
ENSDARG00000003153	-0.0663185	-0.0663185	nudt21	1	8.30045e-99	0.619762	0.575	0.305	2.69931e-94	93.5687	18	22721551	22735002	-1	c01	Ectoderm	Central Nervous System	Neuron, differentiating	1
ENSDARG00000006859	-0.0583615	-0.0583615	nkain1	1	9.2791e-99	0.419246	0.338	0.108	3.01756e-94	93.5203	19	43017628	43035187	1	c01	Ectoderm	Central Nervous System	Neuron, differentiating	0
ENSDARG00000028228	0.0443182	0.0443182	zbtb18	1	1.21269e-98	0.601098	0.311	0.097	3.94367e-94	93.4041	13	11436130	11445034	1	c01	Ectoderm	Central Nervous System	Neuron, differentiating	0
ENSDARG00000059654	-0.057888	-0.057888	eif3ba	1	1.23864e-98	0.559322	0.901	0.789	4.02805e-94	93.3949	3	41714966	41724932	1	c01	Ectoderm	Central Nervous System	Neuron, differentiating	1
ENSDARG00000003469	0.0345054	0.0345054	neurod4	1	6.17481e-98	0.792949	0.214	0.047	2.00805e-93	92.6972	23	28343988	28347039	-1	c01	Ectoderm	Central Nervous System	Neuron, differentiating	0
ENSDARG00000062948	0.0118675	0.0118675	wasf3b	1	1.18896e-97	0.389505	0.376	0.128	3.8665e-93	92.4127	24	21540842	21578265	1	c01	Ectoderm	Central Nervous System	Neuron, differentiating	0
ENSDARG00000068213	-0.0806192	-0.0806192	fzd10	1	2.64662e-97	0.363943	0.178	0.033	8.60679e-93	92.0652	8	44295983	44298964	-1	c01	Ectoderm	Central Nervous System	Neuron, differentiating	0
ENSDARG00000042236	-0.107431	-0.107431	atrx	1	2.97659e-97	0.649178	0.584	0.314	9.67989e-93	92.0141	14	10656975	10737898	1	c01	Ectoderm	Central Nervous System	Neuron, differentiating	1
ENSDARG00000102978	-0.127865	-0.127865	eif4a3	1	3.32226e-97	0.630314	0.757	0.55	1.0804e-92	91.9664	11	44878571	44898129	-1	c01	Ectoderm	Central Nervous System	Neuron, differentiating	1
ENSDARG00000056130	-0.0938268	-0.0938268	neurog1	1	9.61706e-97	0.387596	0.109	0.011	3.12747e-92	91.5048	14	26703331	26704829	-1	c01	Ectoderm	Central Nervous System	Neuron, differentiating	0
ENSDARG00000040163	-0.160669	-0.160669	prim1	1	1.25393e-96	0.38948	0.289	0.084	4.07777e-92	91.3896	23	17839187	17848907	1	c01	Ectoderm	Central Nervous System	Neuron, differentiating	0
ENSDARG00000035692	-0.000530221	-0.000530221	rps3a	1	3.72688e-96	0.357491	1	1	1.21198e-91	90.9165	1	24355515	24359653	1	c01	Ectoderm	Central Nervous System	Neuron, differentiating	1
ENSDARG00000100398	-0.0165228	-0.0165228	pax7a	1	5.34094e-96	0.342751	0.182	0.034	1.73687e-91	90.7602	11	41242644	41372948	1	c01	Ectoderm	Central Nervous System	Neuron, differentiating	0
ENSDARG00000015070	-0.173138	-0.173138	pola2	1	9.04002e-96	0.323755	0.221	0.051	2.93981e-91	90.5317	8	17174796	17184482	-1	c01	Ectoderm	Central Nervous System	Neuron, differentiating	0
ENSDARG00000059150	0.253985	0.253985	tmem107	1	1.59106e-95	0.402379	0.323	0.103	5.17412e-91	90.2862	14	247456	251089	-1	c01	Ectoderm	Central Nervous System	Neuron, differentiating	0
ENSDARG00000039365	-0.00551644	-0.00551644	cuedc2	1	4.01764e-95	0.324825	0.239	0.059	1.30653e-90	89.8839	13	29925397	29936259	1	c01	Ectoderm	Central Nervous System	Neuron, differentiating	0
ENSDARG00000014059	-0.0428988	-0.0428988	cldn5b	1	2.15506e-94	0.503928	0.192	0.039	7.00827e-90	89.1544	10	43994471	43996117	1	c01	Ectoderm	Central Nervous System	Neuron, differentiating	0
ENSDARG00000015554	0.0721188	0.0721188	zic2a	1	2.54482e-94	0.715316	0.301	0.091	8.27576e-90	89.0822	9	31282161	31287010	1	c01	Ectoderm	Central Nervous System	Neuron, differentiating	0
ENSDARG00000015208	-0.214364	-0.214364	rbb4l	1	2.93485e-94	0.569281	0.513	0.25	9.54412e-90	89.0203	11	12744575	12770546	1	c01	Ectoderm	Central Nervous System	Neuron, differentiating	1
ENSDARG00000038635	-0.151045	-0.151045	magoh	1	3.04611e-94	0.651962	0.588	0.33	9.90595e-90	89.0041	8	21133307	21135732	1	c01	Ectoderm	Central Nervous System	Neuron, differentiating	1
ENSDARG00000040443	0.0917709	0.0917709	polr2i	1	5.2369e-94	0.493069	0.447	0.192	1.70304e-89	88.7688	18	40909821	40913301	-1	c01	Ectoderm	Central Nervous System	Neuron, differentiating	1
ENSDARG00000017891	-0.156654	-0.156654	tcp1	1	6.74689e-94	0.58211	0.866	0.736	2.19409e-89	88.6587	23	2421313	2443881	1	c01	Ectoderm	Central Nervous System	Neuron, differentiating	1
ENSDARG00000102798	-0.155167	-0.155167	mcm2	1	9.57872e-94	0.716331	0.495	0.235	3.115e-89	88.5065	22	5632029	5655680	-1	c01	Ectoderm	Central Nervous System	Neuron, differentiating	1
ENSDARG00000017235	-0.0391318	-0.0391318	eif5a	1	1.0591e-93	0.388062	0.998	0.987	3.4442e-89	88.4629	24	26481300	26485345	-1	c01	Ectoderm	Central Nervous System	Neuron, differentiating	1
ENSDARG00000019778	-0.0593973	-0.0593973	rps6	1	1.17245e-93	0.340912	1	1	3.81279e-89	88.4188	1	45043767	45049603	-1	c01	Ectoderm	Central Nervous System	Neuron, differentiating	1
ENSDARG00000007438	-0.0667601	-0.0667601	ube2ib	1	1.39841e-93	0.633042	0.741	0.52	4.54764e-89	88.3422	24	37257596	37272116	-1	c01	Ectoderm	Central Nervous System	Neuron, differentiating	1
ENSDARG00000036754	0.19375	0.19375	hmgn3	1	2.12695e-93	0.635781	0.658	0.383	6.91684e-89	88.1601	23	31358088	31372807	-1	c01	Ectoderm	Central Nervous System	Neuron, differentiating	1
ENSDARG00000039424	-0.196713	-0.196713	snrpb2	1	2.30377e-93	0.54663	0.505	0.24	7.49186e-89	88.1254	1	51702087	51710340	-1	c01	Ectoderm	Central Nervous System	Neuron, differentiating	1
ENSDARG00000052846	0.0154591	0.0154591	fsta	1	2.94295e-93	0.793137	0.28	0.082	9.57047e-89	88.0191	5	40504910	40510399	-1	c01	Ectoderm	Central Nervous System	Neuron, differentiating	0
ENSDARG00000079605	-0.193813	-0.193813	prmt5	1	4.52355e-93	0.451097	0.391	0.152	1.47106e-88	87.8324	2	38342298	38363017	-1	c01	Ectoderm	Central Nervous System	Neuron, differentiating	0
ENSDARG00000041723	-0.188151	-0.188151	zgc:55461	1	5.19876e-93	0.36351	0.231	0.057	1.69064e-88	87.7719	5	33018764	33022014	-1	c01	Ectoderm	Central Nervous System	Neuron, differentiating	0
ENSDARG00000020258	-0.175834	-0.175834	ewsr1a	1	5.68538e-93	0.575902	0.499	0.238	1.84889e-88	87.7331	10	7975585	7988417	-1	c01	Ectoderm	Central Nervous System	Neuron, differentiating	1
ENSDARG00000045926	0.0827172	0.0827172	crabp1a	1	1.58912e-92	0.683871	0.178	0.035	5.16782e-88	87.2867	25	6306885	6337380	1	c01	Ectoderm	Central Nervous System	Neuron, differentiating	0
ENSDARG00000041113	-0.170057	-0.170057	wdr18	1	2.26061e-92	0.403476	0.322	0.106	7.3515e-88	87.1336	11	13642157	13789451	1	c01	Ectoderm	Central Nervous System	Neuron, differentiating	0
ENSDARG00000005551	-0.140641	-0.140641	hnrnph1l	1	5.03863e-92	0.650188	0.537	0.28	1.63856e-87	86.7855	21	30169610	30181764	-1	c01	Ectoderm	Central Nervous System	Neuron, differentiating	1
ENSDARG00000035715	0.0428085	0.0428085	marcksl1b	1	6.13102e-92	0.618639	0.756	0.492	1.99381e-87	86.7003	19	29798064	29800812	1	c01	Ectoderm	Central Nervous System	Neuron, differentiating	1
ENSDARG00000037291	0.0630978	0.0630978	dpf2l	1	6.2595e-92	0.44831	0.339	0.118	2.03559e-87	86.6913	14	24267892	24277805	-1	c01	Ectoderm	Central Nervous System	Neuron, differentiating	0
ENSDARG00000103732	0.0578874	0.0578874	plp1a	1	1.83765e-91	0.316209	0.119	0.014	5.97602e-87	86.2236	14	14577246	14596699	1	c01	Ectoderm	Central Nervous System	Neuron, differentiating	0
ENSDARG00000057691	-0.0226122	-0.0226122	srsf1a	1	4.69129e-91	0.640651	0.595	0.345	1.52561e-86	85.8166	15	16072080	16076518	-1	c01	Ectoderm	Central Nervous System	Neuron, differentiating	1
ENSDARG00000077256	-0.0436294	-0.0436294	nat8l	1	5.34027e-91	0.305988	0.191	0.039	1.73666e-86	85.7603	7	24457191	24472991	-1	c01	Ectoderm	Central Nervous System	Neuron, differentiating	0
ENSDARG00000078847	-0.117886	-0.117886	si:dkey-238o13.4	1	6.48156e-91	0.667417	0.105	0.011	2.1078e-86	85.6762	18	14671789	14677936	-1	c01	Ectoderm	Central Nervous System	Neuron, differentiating	0
ENSDARG00000009494	-0.0870137	-0.0870137	xrcc1	1	1.01026e-90	0.420357	0.319	0.106	3.28538e-86	85.4834	16	54209504	54248267	1	c01	Ectoderm	Central Nervous System	Neuron, differentiating	0
ENSDARG00000041317	-0.116697	-0.116697	rangap1a	1	1.66334e-90	0.471487	0.441	0.194	5.40918e-86	85.2669	3	4502066	4530195	1	c01	Ectoderm	Central Nervous System	Neuron, differentiating	1
ENSDARG00000088030	-0.0151952	-0.0151952	rpl35a	1	2.37645e-90	0.305419	1	1	7.72823e-86	85.1119	18	45781115	45791224	1	c01	Ectoderm	Central Nervous System	Neuron, differentiating	1
ENSDARG00000033655	0.155909	0.155909	stmn1b	1	3.58291e-90	0.884216	0.505	0.246	1.16516e-85	84.9336	16	34523515	34527206	1	c01	Ectoderm	Central Nervous System	Neuron, differentiating	1
ENSDARG00000102832	-0.0340998	-0.0340998	baz1b	1	8.46732e-90	0.434928	0.316	0.107	2.75357e-85	84.5601	18	41560822	41591684	1	c01	Ectoderm	Central Nervous System	Neuron, differentiating	0
ENSDARG00000023299	-0.235364	-0.235364	snu13b	1	8.50751e-90	0.755342	0.795	0.654	2.76664e-85	84.558	12	10443785	10447178	1	c01	Ectoderm	Central Nervous System	Neuron, differentiating	1
ENSDARG00000036298	-0.0433529	-0.0433529	rps13	1	1.27834e-89	0.305288	1	0.999	4.15715e-85	84.3812	7	27041315	27044013	1	c01	Ectoderm	Central Nervous System	Neuron, differentiating	1
ENSDARG00000031316	-0.00213682	-0.00213682	six6b	1	2.91912e-89	0.47249	0.199	0.044	9.49299e-85	84.0226	20	20531002	20533865	-1	c01	Ectoderm	Central Nervous System	Neuron, differentiating	0
ENSDARG00000077291	-0.046064	-0.046064	rps2	1	6.01561e-89	0.314009	1	1	1.95628e-84	83.7086	3	18398876	18403179	1	c01	Ectoderm	Central Nervous System	Neuron, differentiating	1
ENSDARG00000019191	-0.0914627	-0.0914627	2022-09-12	1	9.32152e-89	0.441987	0.331	0.114	3.03136e-84	83.5184	3	28502419	28627447	1	c01	Ectoderm	Central Nervous System	Neuron, differentiating	0
ENSDARG00000040559	-0.0885395	-0.0885395	rad1	1	9.93826e-89	0.313541	0.223	0.056	3.23192e-84	83.4905	15	23776417	23784600	-1	c01	Ectoderm	Central Nervous System	Neuron, differentiating	0
ENSDARG00000018049	-0.119292	-0.119292	sf3b2	1	1.09648e-88	0.564046	0.55	0.296	3.56576e-84	83.4478	7	6756206	6800689	1	c01	Ectoderm	Central Nervous System	Neuron, differentiating	1
ENSDARG00000059398	-0.0793468	-0.0793468	myef2	1	1.10249e-88	0.512443	0.432	0.189	3.58529e-84	83.4455	18	5233354	5248404	-1	c01	Ectoderm	Central Nervous System	Neuron, differentiating	1
ENSDARG00000044820	-0.102314	-0.102314	cstf1	1	1.18913e-88	0.439386	0.38	0.148	3.86704e-84	83.4126	11	27817301	27827533	-1	c01	Ectoderm	Central Nervous System	Neuron, differentiating	0
ENSDARG00000017084	-0.0512907	-0.0512907	bud31	1	1.27044e-88	0.637892	0.736	0.537	4.13148e-84	83.3839	3	40284598	40287841	1	c01	Ectoderm	Central Nervous System	Neuron, differentiating	1
ENSDARG00000012682	-0.105785	-0.105785	pfn2l	1	2.38159e-88	0.577336	0.79	0.553	7.74493e-84	83.111	2	10147029	10151839	1	c01	Ectoderm	Central Nervous System	Neuron, differentiating	1
ENSDARG00000056740	0.0607984	0.0607984	tmeff1b	1	5.37507e-88	0.464377	0.425	0.169	1.74797e-83	82.7575	24	33708804	33756003	-1	c01	Ectoderm	Central Nervous System	Neuron, differentiating	1
ENSDARG00000002336	0.00724705	0.00724705	dlc	1	6.00834e-88	0.316697	0.175	0.035	1.95391e-83	82.7091	15	20463448	20468302	-1	c01	Ectoderm	Central Nervous System	Neuron, differentiating	0
ENSDARG00000098832	-0.0593072	-0.0593072	fam168a	1	8.86088e-88	0.501608	0.562	0.279	2.88156e-83	82.5404	18	2837563	2935695	1	c01	Ectoderm	Central Nervous System	Neuron, differentiating	1
ENSDARG00000089637	-0.113624	-0.113624	rnaseh2c	1	1.59815e-87	0.505685	0.444	0.196	5.19719e-83	82.2842	14	35409323	35414559	-1	c01	Ectoderm	Central Nervous System	Neuron, differentiating	1
ENSDARG00000099453	-0.00360233	-0.00360233	elof1	1	2.14398e-87	0.609271	0.705	0.489	6.97222e-83	82.1566	3	14496319	14498295	-1	c01	Ectoderm	Central Nervous System	Neuron, differentiating	1
ENSDARG00000004735	-0.0806461	-0.0806461	hnrnpub	1	2.69541e-87	0.614575	0.486	0.239	8.76549e-83	82.0572	20	35058634	35070476	1	c01	Ectoderm	Central Nervous System	Neuron, differentiating	1
ENSDARG00000031307	0.031826	0.031826	zic4	1	4.71653e-87	0.495488	0.18	0.037	1.53381e-82	81.8142	24	4977862	4983423	1	c01	Ectoderm	Central Nervous System	Neuron, differentiating	0
ENSDARG00000030573	-0.172833	-0.172833	nudt1	1	1.59609e-86	0.37625	0.251	0.072	5.19049e-82	81.2848	3	42121166	42125655	-1	c01	Ectoderm	Central Nervous System	Neuron, differentiating	0
ENSDARG00000017762	-0.143245	-0.143245	srrt	1	1.8777e-86	0.42368	0.325	0.115	6.10627e-82	81.2142	5	4253929	4297459	-1	c01	Ectoderm	Central Nervous System	Neuron, differentiating	0
ENSDARG00000103007	-0.0559184	-0.0559184	rps3	1	2.07865e-86	0.323115	1	0.999	6.75976e-82	81.1701	18	3037998	3052284	1	c01	Ectoderm	Central Nervous System	Neuron, differentiating	1
ENSDARG00000063145	-0.0752327	-0.0752327	tfam	1	2.17191e-86	0.526264	0.493	0.242	7.06304e-82	81.151	12	7254112	7263958	1	c01	Ectoderm	Central Nervous System	Neuron, differentiating	1
ENSDARG00000010516	-0.0325491	-0.0325491	rpl21	1	3.01572e-86	0.319853	1	1	9.80711e-82	81.0085	24	21621654	21627293	1	c01	Ectoderm	Central Nervous System	Neuron, differentiating	1
ENSDARG00000101332	-0.102302	-0.102302	uba2	1	4.45927e-86	0.374899	0.278	0.086	1.45015e-81	80.8386	25	12811709	12824939	-1	c01	Ectoderm	Central Nervous System	Neuron, differentiating	0
ENSDARG00000034897	-0.0671781	-0.0671781	rps10	1	5.55432e-86	0.316425	1	1	1.80626e-81	80.7432	6	54174696	54180699	-1	c01	Ectoderm	Central Nervous System	Neuron, differentiating	1
ENSDARG00000014571	-0.0245512	-0.0245512	ctnnb1	1	1.52202e-85	0.694557	0.767	0.575	4.94961e-81	80.3054	16	6182501	6205790	-1	c01	Ectoderm	Central Nervous System	Neuron, differentiating	1
ENSDARG00000063535	-0.153471	-0.153471	chd4a	1	2.53907e-85	0.528734	0.429	0.187	8.25706e-81	80.0832	19	5000885	5058908	-1	c01	Ectoderm	Central Nervous System	Neuron, differentiating	1
ENSDARG00000011510	-0.102958	-0.102958	rcc2	1	2.86922e-85	0.621219	0.535	0.281	9.33069e-81	80.0301	23	21520769	21535040	-1	c01	Ectoderm	Central Nervous System	Neuron, differentiating	1
ENSDARG00000027749	-0.133011	-0.133011	hirip3	1	2.89964e-85	0.515077	0.422	0.178	9.42964e-81	80.0255	3	15193521	15210491	-1	c01	Ectoderm	Central Nervous System	Neuron, differentiating	1
ENSDARG00000025789	-0.00118306	-0.00118306	chd4b	1	3.25684e-85	0.603662	0.609	0.357	1.05913e-80	79.9751	16	31761825	31791165	-1	c01	Ectoderm	Central Nervous System	Neuron, differentiating	1
ENSDARG00000076590	-0.138359	-0.138359	atad2	1	3.26881e-85	0.382084	0.254	0.073	1.06302e-80	79.9735	16	43319342	43335914	-1	c01	Ectoderm	Central Nervous System	Neuron, differentiating	0
ENSDARG00000030716	-0.0782054	-0.0782054	ing4	1	4.81462e-85	0.59467	0.558	0.309	1.56571e-80	79.8053	19	9512982	9522548	-1	c01	Ectoderm	Central Nervous System	Neuron, differentiating	1
ENSDARG00000101085	-0.440996	-0.440996	ss18l2	1	6.20264e-85	0.62312	0.372	0.152	2.0171e-80	79.6953	18	328689	330937	1	c01	Ectoderm	Central Nervous System	Neuron, differentiating	0
ENSDARG00000009640	-0.187117	-0.187117	psmb1	1	6.21417e-85	0.60402	0.777	0.557	2.02085e-80	79.6945	13	1142724	1151410	-1	c01	Ectoderm	Central Nervous System	Neuron, differentiating	1
ENSDARG00000007099	-0.196305	-0.196305	cx43.4	1	7.79894e-85	0.48667	0.42	0.176	2.53622e-80	79.5958	9	46405587	46415847	-1	c01	Ectoderm	Central Nervous System	Neuron, differentiating	1
ENSDARG00000016706	0.595232	0.595232	atic	1	1.1182e-84	0.446558	0.388	0.159	3.63639e-80	79.4393	1	5437390	5504130	1	c01	Ectoderm	Central Nervous System	Neuron, differentiating	0
ENSDARG00000090697	-0.0322716	-0.0322716	eif3ea	1	1.27588e-84	0.460284	0.951	0.89	4.14915e-80	79.382	16	38556836	38631969	-1	c01	Ectoderm	Central Nervous System	Neuron, differentiating	1
ENSDARG00000019398	-0.161053	-0.161053	psma6a	1	3.27516e-84	0.617892	0.551	0.309	1.06508e-79	78.9726	17	12955390	12966907	-1	c01	Ectoderm	Central Nervous System	Neuron, differentiating	1
ENSDARG00000101216	-0.011687	-0.011687	meaf6	1	5.49584e-84	0.618841	0.728	0.514	1.78725e-79	78.7478	19	4024443	4033031	1	c01	Ectoderm	Central Nervous System	Neuron, differentiating	1
ENSDARG00000012777	-0.0180721	-0.0180721	nucks1b	1	1.45346e-83	0.585182	0.624	0.375	4.72665e-79	78.3254	23	18118535	18130264	-1	c01	Ectoderm	Central Nervous System	Neuron, differentiating	1
ENSDARG00000041411	-0.211644	-0.211644	rad51	1	1.75025e-83	0.323087	0.221	0.058	5.69181e-79	78.2447	20	46427963	46442137	1	c01	Ectoderm	Central Nervous System	Neuron, differentiating	0
ENSDARG00000053810	-0.037334	-0.037334	hnrnpc	1	3.70909e-83	0.502215	0.44	0.198	1.20619e-78	77.9186	2	38025260	38034190	1	c01	Ectoderm	Central Nervous System	Neuron, differentiating	1
ENSDARG00000030155	-0.045746	-0.045746	ssbp3b	1	9.72223e-83	0.50923	0.438	0.197	3.16167e-78	77.5001	8	18010568	18036639	1	c01	Ectoderm	Central Nervous System	Neuron, differentiating	1
ENSDARG00000056119	0.0321792	0.0321792	eef1g	1	1.15743e-82	0.363835	1	0.996	3.76397e-78	77.4244	14	26719691	26729289	1	c01	Ectoderm	Central Nervous System	Neuron, differentiating	1
ENSDARG00000044093	-0.0534602	-0.0534602	rpl13a	1	1.50771e-82	0.311849	1	0.998	4.90308e-78	77.3095	17	24615091	24618279	1	c01	Ectoderm	Central Nervous System	Neuron, differentiating	1
ENSDARG00000058451	-0.0362729	-0.0362729	rpl6	1	2.20951e-82	0.314332	1	1	7.18532e-78	77.1436	8	2493794	2506384	-1	c01	Ectoderm	Central Nervous System	Neuron, differentiating	1
ENSDARG00000054911	0.0109604	0.0109604	tmsb	1	2.31942e-82	0.41843	0.343	0.125	7.54274e-78	77.1225	21	26389391	26393520	1	c01	Ectoderm	Central Nervous System	Neuron, differentiating	0
ENSDARG00000015901	-0.0345689	-0.0345689	ptbp2b	1	6.06784e-82	0.352157	0.249	0.072	1.97326e-77	76.7048	2	19777146	19795593	1	c01	Ectoderm	Central Nervous System	Neuron, differentiating	0
ENSDARG00000002970	-0.0804207	-0.0804207	ss18	1	9.34628e-82	0.4975	0.404	0.175	3.03941e-77	76.5172	2	1348281	1364678	-1	c01	Ectoderm	Central Nervous System	Neuron, differentiating	1
ENSDARG00000042484	0.0382302	0.0382302	tle2a	1	1.84299e-81	0.39154	0.284	0.091	5.9934e-77	76.2223	22	21618121	21667832	1	c01	Ectoderm	Central Nervous System	Neuron, differentiating	0
ENSDARG00000100990	0.239786	0.239786	nme3	1	1.86532e-81	0.461695	0.494	0.231	6.06603e-77	76.2171	3	15990547	16000168	-1	c01	Ectoderm	Central Nervous System	Neuron, differentiating	1
ENSDARG00000018618	-0.0469373	-0.0469373	cpsf6	1	5.23828e-81	0.532934	0.586	0.333	1.70349e-76	75.7687	4	2041067	2059302	-1	c01	Ectoderm	Central Nervous System	Neuron, differentiating	1
ENSDARG00000010965	-0.183045	-0.183045	psma8	1	6.13238e-81	0.569927	0.743	0.553	1.99425e-76	75.7002	20	18306122	18313864	-1	c01	Ectoderm	Central Nervous System	Neuron, differentiating	1
ENSDARG00000002591	-0.17064	-0.17064	ruvbl1	1	6.48789e-81	0.456587	0.406	0.176	2.10986e-76	75.6757	6	40832635	40841032	1	c01	Ectoderm	Central Nervous System	Neuron, differentiating	1
ENSDARG00000039185	-0.0395649	-0.0395649	nfyba	1	8.7971e-81	0.596707	0.525	0.286	2.86082e-76	75.5435	4	9177997	9183602	1	c01	Ectoderm	Central Nervous System	Neuron, differentiating	1
ENSDARG00000013475	-0.11816	-0.11816	cct4	1	1.25967e-80	0.51691	0.884	0.772	4.09643e-76	75.3876	1	53701801	53714885	-1	c01	Ectoderm	Central Nervous System	Neuron, differentiating	1
ENSDARG00000061848	0.0578166	0.0578166	col15a1b	1	1.75592e-80	0.340652	0.184	0.041	5.71025e-76	75.2433	2	23936954	24022085	-1	c01	Ectoderm	Central Nervous System	Neuron, differentiating	0
ENSDARG00000070545	-0.325117	-0.325117	top1l	1	2.10523e-80	0.735996	0.478	0.246	6.84621e-76	75.1645	11	25296366	25311677	1	c01	Ectoderm	Central Nervous System	Neuron, differentiating	1
ENSDARG00000077776	-0.131013	-0.131013	csnk2b	1	2.45642e-80	0.567222	0.818	0.666	7.98829e-76	75.0975	19	26730298	26736346	-1	c01	Ectoderm	Central Nervous System	Neuron, differentiating	1
ENSDARG00000056621	-0.0514872	-0.0514872	ctcf	1	2.52194e-80	0.403943	0.302	0.105	8.20134e-76	75.0861	18	22285992	22295064	1	c01	Ectoderm	Central Nervous System	Neuron, differentiating	0
ENSDARG00000045132	-0.0944501	-0.0944501	vdac1	1	8.09838e-80	0.490655	0.834	0.644	2.63359e-75	74.5795	21	45190582	45210092	-1	c01	Ectoderm	Central Nervous System	Neuron, differentiating	1
ENSDARG00000002710	-0.0760224	-0.0760224	ncl	1	8.32234e-80	0.600424	0.883	0.823	2.70643e-75	74.5676	22	36673312	36690751	-1	c01	Ectoderm	Central Nervous System	Neuron, differentiating	1
ENSDARG00000042835	-0.0150841	-0.0150841	tfdp2	1	1.72475e-79	0.475403	0.309	0.111	5.60889e-75	74.2511	15	4421797	4528387	-1	c01	Ectoderm	Central Nervous System	Neuron, differentiating	0
ENSDARG00000040031	-0.110635	-0.110635	tardbp	1	1.85637e-79	0.541701	0.484	0.246	6.03693e-75	74.2192	6	45937777	45949121	-1	c01	Ectoderm	Central Nervous System	Neuron, differentiating	1
ENSDARG00000016783	-0.0666937	-0.0666937	srsf6b	1	1.89962e-79	0.578521	0.565	0.318	6.17757e-75	74.2092	11	1522127	1530865	1	c01	Ectoderm	Central Nervous System	Neuron, differentiating	1
ENSDARG00000068432	-0.013514	-0.013514	si:dkey-56m19.5	1	1.97825e-79	0.542729	0.452	0.204	6.43328e-75	74.1916	7	44713135	44717498	1	c01	Ectoderm	Central Nervous System	Neuron, differentiating	1
ENSDARG00000070657	-0.218596	-0.218596	pa2g4b	1	2.30773e-79	0.614281	0.614	0.397	7.50475e-75	74.1247	23	25291891	25301475	1	c01	Ectoderm	Central Nervous System	Neuron, differentiating	1
ENSDARG00000015050	0.0397854	0.0397854	calm3a	1	2.55151e-79	0.643657	0.9	0.8	8.2975e-75	74.0811	12	24952902	24958792	1	c01	Ectoderm	Central Nervous System	Neuron, differentiating	1
ENSDARG00000023160	-0.192852	-0.192852	snrnp40	1	3.6889e-79	0.411687	0.37	0.15	1.19963e-74	73.921	19	43004408	43016395	1	c01	Ectoderm	Central Nervous System	Neuron, differentiating	0
ENSDARG00000035324	-0.142406	-0.142406	hnrnpl	1	4.10717e-79	0.470781	0.42	0.19	1.33565e-74	73.8743	5	36899691	36911903	1	c01	Ectoderm	Central Nervous System	Neuron, differentiating	1
ENSDARG00000002240	-0.356842	-0.356842	psmb6	1	5.55076e-79	0.54821	0.785	0.62	1.80511e-74	73.7435	23	44536926	44546152	-1	c01	Ectoderm	Central Nervous System	Neuron, differentiating	1
ENSDARG00000096668	-0.0237495	-0.0237495	MZT1	1	1.14414e-78	0.513367	0.448	0.217	3.72074e-74	73.4294	1	30718246	30723258	-1	c01	Ectoderm	Central Nervous System	Neuron, differentiating	1
ENSDARG00000022978	-0.0687271	-0.0687271	tmpob	1	2.58229e-78	0.356091	0.202	0.052	8.3976e-74	73.0758	25	3294150	3302666	1	c01	Ectoderm	Central Nervous System	Neuron, differentiating	0
ENSDARG00000042252	-0.133546	-0.133546	eif4h	1	1.65451e-77	0.550378	0.623	0.405	5.38047e-73	72.2692	15	4585266	4616928	-1	c01	Ectoderm	Central Nervous System	Neuron, differentiating	1
ENSDARG00000089626	-0.237124	-0.237124	ptges3b	1	1.75479e-77	0.523936	0.479	0.248	5.70658e-73	72.2436	23	6736116	6749820	-1	c01	Ectoderm	Central Nervous System	Neuron, differentiating	1
ENSDARG00000040564	-0.0548482	-0.0548482	hnrnpul1	1	1.78621e-77	0.468383	0.459	0.223	5.80875e-73	72.2359	18	35807588	35837673	-1	c01	Ectoderm	Central Nervous System	Neuron, differentiating	1
ENSDARG00000099380	-0.0168659	-0.0168659	rpl13	1	5.34928e-77	0.307058	1	1	1.73959e-72	71.7596	7	67467702	67477495	1	c01	Ectoderm	Central Nervous System	Neuron, differentiating	1
ENSDARG00000001241	-0.152613	-0.152613	puf60b	1	6.18783e-77	0.508198	0.524	0.289	2.01228e-72	71.6963	7	41146560	41158143	1	c01	Ectoderm	Central Nervous System	Neuron, differentiating	1
ENSDARG00000094191	-0.268214	-0.268214	nup37	1	8.75974e-77	0.429954	0.403	0.176	2.84867e-72	71.5454	4	17327704	17377658	1	c01	Ectoderm	Central Nervous System	Neuron, differentiating	1
ENSDARG00000019000	-0.0135013	-0.0135013	smc3	1	1.88073e-76	0.461346	0.413	0.187	6.11615e-72	71.2135	22	29858535	29906764	-1	c01	Ectoderm	Central Nervous System	Neuron, differentiating	1
ENSDARG00000068582	0.095066	0.095066	rnf44	1	2.35118e-76	0.516387	0.529	0.282	7.64605e-72	71.1166	14	50918769	50975568	1	c01	Ectoderm	Central Nervous System	Neuron, differentiating	1
ENSDARG00000007320	-0.0153057	-0.0153057	rpl7	1	6.67919e-76	0.304804	1	1	2.17207e-71	70.6631	2	30177476	30182353	-1	c01	Ectoderm	Central Nervous System	Neuron, differentiating	1
ENSDARG00000035907	0.00749127	0.00749127	fam49al	1	1.03828e-75	0.323444	0.163	0.035	3.37647e-71	70.4715	19	30633453	30684874	1	c01	Ectoderm	Central Nervous System	Neuron, differentiating	0
ENSDARG00000100129	-0.00503223	-0.00503223	brd3b	1	2.7594e-75	0.539497	0.56	0.318	8.97356e-71	70.047	5	64411516	64454466	-1	c01	Ectoderm	Central Nervous System	Neuron, differentiating	1
ENSDARG00000060113	0.389354	0.389354	znf395a	1	6.73056e-75	0.537507	0.673	0.435	2.18878e-70	69.6598	17	16090160	16108384	1	c01	Ectoderm	Central Nervous System	Neuron, differentiating	1
ENSDARG00000069045	-0.283086	-0.283086	chtf8	1	2.67245e-74	0.352924	0.29	0.102	8.69081e-70	69.0609	18	17020967	17024878	1	c01	Ectoderm	Central Nervous System	Neuron, differentiating	0
ENSDARG00000018574	-0.207415	-0.207415	sf3b4	1	4.96563e-74	0.411516	0.35	0.144	1.61482e-69	68.7919	19	7424347	7430858	1	c01	Ectoderm	Central Nervous System	Neuron, differentiating	0
ENSDARG00000103027	-0.103441	-0.103441	clns1a	1	5.75026e-74	0.437199	0.413	0.188	1.86999e-69	68.7282	18	3140682	3153275	1	c01	Ectoderm	Central Nervous System	Neuron, differentiating	1
ENSDARG00000041182	-0.0295731	-0.0295731	rpl4	1	2.27324e-73	0.329456	1	0.997	7.39256e-69	68.1312	18	19451070	19456269	-1	c01	Ectoderm	Central Nervous System	Neuron, differentiating	1
ENSDARG00000028971	-0.149218	-0.149218	cpsf2	1	2.27916e-73	0.369802	0.321	0.124	7.41182e-69	68.1301	20	50052116	50089898	1	c01	Ectoderm	Central Nervous System	Neuron, differentiating	0
ENSDARG00000018914	-0.069163	-0.069163	hnrnpk	1	2.66799e-73	0.613796	0.676	0.473	8.67632e-69	68.0617	8	49744801	49766241	-1	c01	Ectoderm	Central Nervous System	Neuron, differentiating	1
ENSDARG00000044332	0.021303	0.021303	zranb2	1	3.02905e-73	0.473389	0.466	0.228	9.85048e-69	68.0065	6	37301341	37307487	1	c01	Ectoderm	Central Nervous System	Neuron, differentiating	1
ENSDARG00000032175	-0.0532798	-0.0532798	puf60a	1	3.08055e-73	0.486087	0.514	0.282	1.0018e-68	67.9992	2	32650729	32671854	-1	c01	Ectoderm	Central Nervous System	Neuron, differentiating	1
ENSDARG00000015567	0.0771256	0.0771256	zic1	1	6.72575e-73	0.537849	0.199	0.052	2.18721e-68	67.6601	24	4970580	4973765	-1	c01	Ectoderm	Central Nervous System	Neuron, differentiating	0
ENSDARG00000040121	-0.127341	-0.127341	psma2	1	7.06841e-73	0.575357	0.619	0.408	2.29865e-68	67.6385	16	43335696	43344859	-1	c01	Ectoderm	Central Nervous System	Neuron, differentiating	1
ENSDARG00000007034	-0.348794	-0.348794	hnrpkl	1	7.97359e-73	0.49892	0.511	0.276	2.59301e-68	67.5862	5	55602720	55625247	-1	c01	Ectoderm	Central Nervous System	Neuron, differentiating	1
ENSDARG00000038695	-0.0956985	-0.0956985	elavl1a	1	8.92514e-73	0.547313	0.579	0.354	2.90246e-68	67.5372	2	37123338	37134198	-1	c01	Ectoderm	Central Nervous System	Neuron, differentiating	1
ENSDARG00000041875	0.0410881	0.0410881	ube2v1	1	1.04152e-72	0.52405	0.78	0.596	3.38702e-68	67.4702	11	2416064	2429303	1	c01	Ectoderm	Central Nervous System	Neuron, differentiating	1
ENSDARG00000052907	-0.122946	-0.122946	bcl7a	1	1.1144e-72	0.459692	0.344	0.139	3.62402e-68	67.4408	5	41793001	41799882	1	c01	Ectoderm	Central Nervous System	Neuron, differentiating	0
ENSDARG00000077226	-0.148782	-0.148782	smarca4a	1	1.34735e-72	0.578383	0.497	0.275	4.38157e-68	67.3584	3	19245804	19282525	1	c01	Ectoderm	Central Nervous System	Neuron, differentiating	1
ENSDARG00000014274	-0.0388048	-0.0388048	rfc2	1	3.05236e-72	0.433272	0.365	0.156	9.92629e-68	67.0032	21	25206289	25213616	-1	c01	Ectoderm	Central Nervous System	Neuron, differentiating	0
ENSDARG00000056127	-0.110075	-0.110075	polr2gl	1	6.09556e-72	0.420411	0.334	0.136	1.98228e-67	66.7028	14	26715626	26719053	1	c01	Ectoderm	Central Nervous System	Neuron, differentiating	0
ENSDARG00000008551	-0.16804	-0.16804	pole3	1	8.24222e-72	0.366797	0.287	0.102	2.68037e-67	66.5718	5	32888119	32890807	-1	c01	Ectoderm	Central Nervous System	Neuron, differentiating	0
ENSDARG00000070046	-0.262489	-0.262489	eny2	1	8.66383e-72	0.546003	0.504	0.284	2.81748e-67	66.5501	16	38940758	38943685	1	c01	Ectoderm	Central Nervous System	Neuron, differentiating	1
ENSDARG00000041299	-0.113352	-0.113352	zgc:110796	1	9.66482e-72	0.345817	0.252	0.08	3.143e-67	66.5027	5	6617401	6620005	1	c01	Ectoderm	Central Nervous System	Neuron, differentiating	0
ENSDARG00000060679	-0.0514625	-0.0514625	kdm1a	1	1.193e-71	0.570645	0.564	0.343	3.87962e-67	66.4112	17	28082441	28101989	-1	c01	Ectoderm	Central Nervous System	Neuron, differentiating	1
ENSDARG00000018698	-0.155173	-0.155173	carm1	1	1.98216e-71	0.502128	0.422	0.205	6.44597e-67	66.1907	3	34149337	34172214	1	c01	Ectoderm	Central Nervous System	Neuron, differentiating	1
ENSDARG00000056695	-0.0108989	-0.0108989	phc2a	1	2.66635e-71	0.473593	0.386	0.172	8.67098e-67	66.0619	23	22063484	22130778	-1	c01	Ectoderm	Central Nervous System	Neuron, differentiating	0
ENSDARG00000016044	-0.0356855	-0.0356855	gins4	1	2.88367e-71	0.308274	0.236	0.073	9.37768e-67	66.0279	8	52415603	52431522	1	c01	Ectoderm	Central Nervous System	Neuron, differentiating	0
ENSDARG00000042905	-0.0730075	-0.0730075	rpl10a	1	3.23051e-71	0.303751	1	1	1.05056e-66	65.9786	8	23738122	23742985	1	c01	Ectoderm	Central Nervous System	Neuron, differentiating	1
ENSDARG00000056531	-0.0226558	-0.0226558	nutf2	1	1.37779e-70	0.464441	0.499	0.272	4.48057e-66	65.3487	18	21913685	21929451	-1	c01	Ectoderm	Central Nervous System	Neuron, differentiating	1
ENSDARG00000058349	-0.0443594	-0.0443594	polr2l	1	1.55652e-70	0.576697	0.678	0.496	5.06179e-66	65.2957	7	13363898	13371484	-1	c01	Ectoderm	Central Nervous System	Neuron, differentiating	1
ENSDARG00000043631	-0.0810316	-0.0810316	bcas2	1	2.33322e-70	0.512811	0.722	0.554	7.58764e-66	65.1199	8	11008763	11016766	-1	c01	Ectoderm	Central Nervous System	Neuron, differentiating	1
ENSDARG00000039578	-0.187577	-0.187577	pa2g4a	1	6.75046e-70	0.648279	0.677	0.521	2.19525e-65	64.6585	6	7533601	7551140	1	c01	Ectoderm	Central Nervous System	Neuron, differentiating	1
ENSDARG00000007720	-0.340792	-0.340792	sub1b	1	7.09905e-70	0.512065	0.513	0.289	2.30861e-65	64.6366	5	41143563	41153469	1	c01	Ectoderm	Central Nervous System	Neuron, differentiating	1
ENSDARG00000040764	-0.0551685	-0.0551685	id1	1	1.30649e-69	0.92953	0.791	0.622	4.24872e-65	64.3717	11	18704191	18705303	-1	c01	Ectoderm	Central Nervous System	Neuron, differentiating	1
ENSDARG00000101813	0.0168301	0.0168301	nap1l1	1	1.55605e-69	0.519527	0.577	0.352	5.06027e-65	64.2958	4	2354892	2380173	-1	c01	Ectoderm	Central Nervous System	Neuron, differentiating	1
ENSDARG00000117089	-0.341295	-0.341295	CKS2	1	2.30331e-69	0.319913	0.215	0.064	7.49036e-65	64.1255	21	3003753	3007412	-1	c01	Ectoderm	Central Nervous System	Neuron, differentiating	0
ENSDARG00000005536	-0.158	-0.158	ubr7	1	2.66859e-69	0.477436	0.466	0.236	8.67827e-65	64.0616	20	27093042	27107709	1	c01	Ectoderm	Central Nervous System	Neuron, differentiating	1
ENSDARG00000099640	-0.125362	-0.125362	eed	1	2.95869e-69	0.374903	0.323	0.129	9.62166e-65	64.0167	1	27690	34330	1	c01	Ectoderm	Central Nervous System	Neuron, differentiating	0
ENSDARG00000008947	0.0537442	0.0537442	rtf1	1	3.29129e-69	0.513279	0.55	0.325	1.07033e-64	63.9705	13	33229446	33246154	-1	c01	Ectoderm	Central Nervous System	Neuron, differentiating	1
ENSDARG00000027689	-0.187238	-0.187238	pold1	1	6.25908e-69	0.330459	0.239	0.077	2.03545e-64	63.6913	3	16687830	16719244	-1	c01	Ectoderm	Central Nervous System	Neuron, differentiating	0
ENSDARG00000014083	-0.0332263	-0.0332263	wdr82	1	6.412e-69	0.466614	0.424	0.205	2.08518e-64	63.6809	6	41452979	41461390	1	c01	Ectoderm	Central Nervous System	Neuron, differentiating	1
ENSDARG00000041072	-0.0450353	-0.0450353	mier1a	1	7.26043e-69	0.324748	0.217	0.065	2.36109e-64	63.6269	6	34823721	34838413	-1	c01	Ectoderm	Central Nervous System	Neuron, differentiating	0
ENSDARG00000101560	-0.171004	-0.171004	psma1	1	1.29339e-68	0.507822	0.807	0.66	4.20611e-64	63.3761	25	37483308	37489917	-1	c01	Ectoderm	Central Nervous System	Neuron, differentiating	1
ENSDARG00000012820	-0.121026	-0.121026	nop56	1	3.62175e-68	0.579784	0.801	0.681	1.17779e-63	62.9289	21	11958758	11970199	-1	c01	Ectoderm	Central Nervous System	Neuron, differentiating	1
ENSDARG00000010432	-0.0537583	-0.0537583	eaf2	1	6.45973e-68	0.380536	0.341	0.144	2.1007e-63	62.6776	9	23003208	23007941	1	c01	Ectoderm	Central Nervous System	Neuron, differentiating	0
ENSDARG00000029252	-0.207423	-0.207423	ssb	1	6.80367e-68	0.511141	0.504	0.283	2.21255e-63	62.6551	6	3716666	3728694	1	c01	Ectoderm	Central Nervous System	Neuron, differentiating	1
ENSDARG00000023852	-0.0530067	-0.0530067	lsm4	1	1.57931e-67	0.511084	0.669	0.468	5.13591e-63	62.2894	11	6859876	6868474	-1	c01	Ectoderm	Central Nervous System	Neuron, differentiating	1
ENSDARG00000100114	-0.104666	-0.104666	sf3a3	1	4.2095e-67	0.464932	0.439	0.223	1.36893e-62	61.8636	19	17288529	17304995	-1	c01	Ectoderm	Central Nervous System	Neuron, differentiating	1
ENSDARG00000101733	-0.0112204	-0.0112204	fam168b	1	4.83949e-67	0.41905	0.443	0.218	1.5738e-62	61.803	24	31334209	31347202	1	c01	Ectoderm	Central Nervous System	Neuron, differentiating	1
ENSDARG00000055389	-0.0516008	-0.0516008	si:dkey-67c22.2	1	3.95494e-66	0.514158	0.567	0.35	1.28615e-61	60.8907	9	35832294	35842375	1	c01	Ectoderm	Central Nervous System	Neuron, differentiating	1
ENSDARG00000080010	0.0650898	0.0650898	adh5	1	9.10123e-66	0.459094	0.835	0.7	2.95972e-61	60.5287	14	43590816	43602968	-1	c01	Ectoderm	Central Nervous System	Neuron, differentiating	1
ENSDARG00000099039	-0.0226929	-0.0226929	pcbp2	1	9.73338e-66	0.487322	0.812	0.664	3.1653e-61	60.4996	9	250724	264173	-1	c01	Ectoderm	Central Nervous System	Neuron, differentiating	1
ENSDARG00000070084	-0.0336962	-0.0336962	phf10	1	1.02882e-65	0.328435	0.271	0.097	3.34571e-61	60.4755	13	5978809	6001983	1	c01	Ectoderm	Central Nervous System	Neuron, differentiating	0
ENSDARG00000062338	0.0717711	0.0717711	zeb2a	1	4.8745e-65	0.387932	0.318	0.125	1.58519e-60	59.7999	9	25568839	25837749	1	c01	Ectoderm	Central Nervous System	Neuron, differentiating	0
ENSDARG00000019530	0.0571774	0.0571774	hdgfl2	1	4.88411e-65	0.305513	0.249	0.085	1.58831e-60	59.7991	22	22234415	22259175	-1	c01	Ectoderm	Central Nervous System	Neuron, differentiating	0
ENSDARG00000016903	-0.0673958	-0.0673958	wdr5	1	1.05506e-64	0.444146	0.406	0.2	3.43104e-60	59.4646	21	18274825	18290978	1	c01	Ectoderm	Central Nervous System	Neuron, differentiating	1
ENSDARG00000045373	-0.0322485	-0.0322485	pabpn1	1	1.0823e-64	0.504031	0.761	0.605	3.51963e-60	59.4535	24	14559328	14577559	-1	c01	Ectoderm	Central Nervous System	Neuron, differentiating	1
ENSDARG00000041203	-0.0329019	-0.0329019	drap1	1	1.67425e-64	0.529896	0.639	0.446	5.44466e-60	59.264	7	742517	753231	-1	c01	Ectoderm	Central Nervous System	Neuron, differentiating	1
ENSDARG00000070833	-0.131445	-0.131445	lin52	1	2.89591e-64	0.426818	0.431	0.218	9.41749e-60	59.0261	17	31667625	31695257	-1	c01	Ectoderm	Central Nervous System	Neuron, differentiating	1
ENSDARG00000018006	-0.101057	-0.101057	vrk1	1	3.41709e-64	0.369455	0.287	0.11	1.11124e-59	58.9542	17	18773961	18797245	-1	c01	Ectoderm	Central Nervous System	Neuron, differentiating	0
ENSDARG00000075682	-0.12981	-0.12981	orc6	1	4.07731e-64	0.33565	0.242	0.081	1.32594e-59	58.8775	7	41812190	41826318	1	c01	Ectoderm	Central Nervous System	Neuron, differentiating	0
ENSDARG00000103594	-0.0882004	-0.0882004	npm3	1	4.88442e-64	0.539408	0.667	0.497	1.58841e-59	58.799	13	11975954	11986754	-1	c01	Ectoderm	Central Nervous System	Neuron, differentiating	1
ENSDARG00000033597	-0.162219	-0.162219	api5	1	6.42138e-64	0.466925	0.471	0.257	2.08823e-59	58.6802	25	30131055	30152039	1	c01	Ectoderm	Central Nervous System	Neuron, differentiating	1
ENSDARG00000044807	-0.157435	-0.157435	dck	1	1.6857e-63	0.306474	0.172	0.045	5.48191e-59	58.2611	21	5974590	5986172	1	c01	Ectoderm	Central Nervous System	Neuron, differentiating	0
ENSDARG00000034916	-0.0317714	-0.0317714	hat1	1	2.22425e-63	0.437411	0.361	0.168	7.23328e-59	58.1407	9	3282369	3314374	1	c01	Ectoderm	Central Nervous System	Neuron, differentiating	0
ENSDARG00000012603	-0.107604	-0.107604	eif3ja	1	3.00515e-63	0.57358	0.664	0.481	9.77273e-59	58.01	25	31900825	31907672	-1	c01	Ectoderm	Central Nervous System	Neuron, differentiating	1
ENSDARG00000029818	0.162209	0.162209	srsf5a	1	4.87331e-63	0.412086	0.917	0.831	1.5848e-58	57.8	13	36526806	36535128	-1	c01	Ectoderm	Central Nervous System	Neuron, differentiating	1
ENSDARG00000031435	0.0262207	0.0262207	zgc:56493	1	5.77422e-63	0.375107	0.987	0.958	1.87778e-58	57.7264	1	40263671	40270561	1	c01	Ectoderm	Central Nervous System	Neuron, differentiating	1
ENSDARG00000007315	-0.269842	-0.269842	tmpoa	1	7.71724e-63	0.409117	0.303	0.121	2.50965e-58	57.6004	4	16857722	16876336	-1	c01	Ectoderm	Central Nervous System	Neuron, differentiating	0
ENSDARG00000036386	-0.0441148	-0.0441148	rbm4.1	1	2.91657e-62	0.378698	0.342	0.148	9.48468e-58	57.023	7	22801465	22806803	1	c01	Ectoderm	Central Nervous System	Neuron, differentiating	0
ENSDARG00000069796	0.0972141	0.0972141	znf1124	1	3.76242e-62	0.314315	0.285	0.108	1.22354e-57	56.9124	3	62317990	62324799	1	c01	Ectoderm	Central Nervous System	Neuron, differentiating	0
ENSDARG00000013946	0.0273088	0.0273088	ivns1abpb	1	6.3417e-62	0.474521	0.488	0.274	2.06232e-57	56.6856	2	23379401	23391266	-1	c01	Ectoderm	Central Nervous System	Neuron, differentiating	1
ENSDARG00000069878	0.109803	0.109803	snu13a	1	2.40027e-61	0.376034	0.341	0.151	7.80566e-57	56.1076	3	58158595	58165254	-1	c01	Ectoderm	Central Nervous System	Neuron, differentiating	0
ENSDARG00000021973	0.0545392	0.0545392	st13	1	4.52791e-61	0.471879	0.641	0.448	1.47248e-56	55.832	3	25087605	25100726	1	c01	Ectoderm	Central Nervous System	Neuron, differentiating	1
ENSDARG00000092546	-0.258624	-0.258624	pdap1a	1	6.81978e-61	0.538104	0.524	0.32	2.21779e-56	55.6541	12	19199735	19204444	1	c01	Ectoderm	Central Nervous System	Neuron, differentiating	1
ENSDARG00000002131	0.0395395	0.0395395	celf2	1	1.11037e-60	0.375491	0.419	0.202	3.61092e-56	55.4424	4	23886726	24031924	-1	c01	Ectoderm	Central Nervous System	Neuron, differentiating	1
ENSDARG00000098391	-0.039404	-0.039404	psmg3	1	1.16333e-60	0.475852	0.592	0.387	3.78317e-56	55.4221	3	42918846	42920062	1	c01	Ectoderm	Central Nervous System	Neuron, differentiating	1
ENSDARG00000032296	-0.149056	-0.149056	pomp	1	1.44085e-60	0.515773	0.774	0.623	4.68564e-56	55.3292	21	40712757	40717678	-1	c01	Ectoderm	Central Nervous System	Neuron, differentiating	1
ENSDARG00000053301	-0.0505911	-0.0505911	insm1b	1	1.65634e-60	0.363995	0.133	0.029	5.38643e-56	55.2687	17	41463942	41466145	1	c01	Ectoderm	Central Nervous System	Neuron, differentiating	0
ENSDARG00000058292	-0.267679	-0.267679	sephs1	1	2.08312e-60	0.319088	0.272	0.103	6.77432e-56	55.1691	18	8367602	8380120	-1	c01	Ectoderm	Central Nervous System	Neuron, differentiating	0
ENSDARG00000006497	0.0519874	0.0519874	rtn1a	1	5.40217e-60	0.402821	0.454	0.228	1.75679e-55	54.7553	13	31424586	31470439	-1	c01	Ectoderm	Central Nervous System	Neuron, differentiating	1
ENSDARG00000004939	-0.155562	-0.155562	mtdhb	1	1.87556e-59	0.313905	0.225	0.075	6.09931e-55	54.2147	16	41717313	41732459	1	c01	Ectoderm	Central Nervous System	Neuron, differentiating	0
ENSDARG00000098783	-0.11416	-0.11416	polr2b	1	1.89993e-59	0.371487	0.337	0.153	6.17857e-55	54.2091	14	52377557	52408817	-1	c01	Ectoderm	Central Nervous System	Neuron, differentiating	0
ENSDARG00000020467	-0.0305614	-0.0305614	safb	1	1.98014e-59	0.404191	0.376	0.183	6.43943e-55	54.1912	22	15695746	15704710	-1	c01	Ectoderm	Central Nervous System	Neuron, differentiating	0
ENSDARG00000024651	-0.239921	-0.239921	snrpa1	1	2.1483e-59	0.445697	0.444	0.24	6.98627e-55	54.1558	7	9290929	9305581	1	c01	Ectoderm	Central Nervous System	Neuron, differentiating	1
ENSDARG00000070553	-0.11351	-0.11351	rnmt	1	2.42003e-59	0.304539	0.272	0.105	7.86993e-55	54.104	19	12649691	12681815	1	c01	Ectoderm	Central Nervous System	Neuron, differentiating	0
ENSDARG00000014898	-0.153085	-0.153085	ncbp2	1	2.87765e-59	0.453243	0.454	0.254	9.35811e-55	54.0288	22	38930725	38934989	-1	c01	Ectoderm	Central Nervous System	Neuron, differentiating	1
ENSDARG00000003487	-0.193858	-0.193858	nup93	1	4.18397e-59	0.367983	0.33	0.146	1.36063e-54	53.8663	18	17537311	17580522	1	c01	Ectoderm	Central Nervous System	Neuron, differentiating	0
ENSDARG00000043644	-0.119138	-0.119138	vkorc1l1	1	6.78812e-59	0.40323	0.362	0.175	2.2075e-54	53.6561	5	2002804	2047801	1	c01	Ectoderm	Central Nervous System	Neuron, differentiating	0
ENSDARG00000044298	-0.03902	-0.03902	phax	1	1.74232e-58	0.31685	0.255	0.095	5.66602e-54	53.2467	10	16029260	16035413	1	c01	Ectoderm	Central Nervous System	Neuron, differentiating	0
ENSDARG00000092158	0.185832	0.185832	cbx3b	1	3.68271e-58	0.406434	0.401	0.199	1.19762e-53	52.9217	16	21038520	21047872	-1	c01	Ectoderm	Central Nervous System	Neuron, differentiating	1
ENSDARG00000077732	-0.147925	-0.147925	alyref	1	1.21269e-57	0.531271	0.516	0.322	3.94366e-53	52.4041	3	59880317	59891841	1	c01	Ectoderm	Central Nervous System	Neuron, differentiating	1
ENSDARG00000006038	-0.104409	-0.104409	aebp2	1	1.45277e-57	0.322435	0.27	0.105	4.72441e-53	52.3257	4	2923199	2945306	-1	c01	Ectoderm	Central Nervous System	Neuron, differentiating	0
ENSDARG00000037506	-0.1073	-0.1073	prps1b	1	1.53344e-57	0.338454	0.302	0.126	4.98675e-53	52.3022	14	12076821	12106603	-1	c01	Ectoderm	Central Nervous System	Neuron, differentiating	0
ENSDARG00000021107	-0.0366113	-0.0366113	sf3a2	1	2.34158e-57	0.4911	0.631	0.446	7.61481e-53	52.1183	2	57825432	57837838	-1	c01	Ectoderm	Central Nervous System	Neuron, differentiating	1
ENSDARG00000008097	-0.0765745	-0.0765745	srsf9	1	2.38352e-57	0.474717	0.539	0.334	7.75122e-53	52.1106	10	1686975	1697074	-1	c01	Ectoderm	Central Nervous System	Neuron, differentiating	1
ENSDARG00000013938	-0.160829	-0.160829	psmb3	1	3.32572e-57	0.510919	0.675	0.499	1.08152e-52	51.966	6	16478099	16493516	-1	c01	Ectoderm	Central Nervous System	Neuron, differentiating	1
ENSDARG00000104353	-0.19321	-0.19321	nop58	1	6.45105e-57	0.581993	0.641	0.475	2.09788e-52	51.6782	6	9664206	9695294	-1	c01	Ectoderm	Central Nervous System	Neuron, differentiating	1
ENSDARG00000075445	-0.187913	-0.187913	psmb5	1	7.82984e-57	0.488609	0.506	0.313	2.54626e-52	51.5941	2	38373272	38392575	1	c01	Ectoderm	Central Nervous System	Neuron, differentiating	1
ENSDARG00000070083	0.0173057	0.0173057	atp5f1b	1	1.0815e-56	0.346825	0.961	0.914	3.51703e-52	51.4538	11	13207898	13213059	1	c01	Ectoderm	Central Nervous System	Neuron, differentiating	1
ENSDARG00000045874	-0.0508626	-0.0508626	yeats4	1	1.33961e-56	0.374433	0.398	0.201	4.35641e-52	51.3609	4	2059692	2062435	1	c01	Ectoderm	Central Nervous System	Neuron, differentiating	0
ENSDARG00000058467	-0.155066	-0.155066	prpf40a	1	3.01148e-56	0.390137	0.352	0.169	9.79332e-52	51.0091	9	4675193	4721993	1	c01	Ectoderm	Central Nervous System	Neuron, differentiating	0
ENSDARG00000104030	0.00634438	0.00634438	taf12	1	3.91089e-56	0.459701	0.675	0.486	1.27182e-51	50.8956	16	35408856	35415077	-1	c01	Ectoderm	Central Nervous System	Neuron, differentiating	1
ENSDARG00000036721	-0.00297603	-0.00297603	tomm40l	1	3.95536e-56	0.373181	0.39	0.191	1.28628e-51	50.8907	19	10831362	10845087	1	c01	Ectoderm	Central Nervous System	Neuron, differentiating	0
ENSDARG00000005015	-0.0231118	-0.0231118	tspy	1	4.19851e-56	0.334324	0.304	0.131	1.36536e-51	50.8648	8	25708067	25716074	-1	c01	Ectoderm	Central Nervous System	Neuron, differentiating	0
ENSDARG00000041895	-0.0702462	-0.0702462	cad	1	6.50809e-56	0.418627	0.362	0.18	2.11643e-51	50.6744	20	38788319	38827623	-1	c01	Ectoderm	Central Nervous System	Neuron, differentiating	0
ENSDARG00000078865	-0.0234879	-0.0234879	cxxc5a	1	6.61908e-56	0.373767	0.381	0.182	2.15253e-51	50.6671	21	28863121	28920245	-1	c01	Ectoderm	Central Nervous System	Neuron, differentiating	0
ENSDARG00000032866	-0.0414931	-0.0414931	erh	1	7.08862e-56	0.4591	0.825	0.704	2.30522e-51	50.6373	20	33493924	33497128	-1	c01	Ectoderm	Central Nervous System	Neuron, differentiating	1
ENSDARG00000008020	-0.0374741	-0.0374741	med31	1	9.17987e-56	0.457458	0.515	0.323	2.98529e-51	50.525	21	40045224	40049642	-1	c01	Ectoderm	Central Nervous System	Neuron, differentiating	1
ENSDARG00000037410	-0.0342968	-0.0342968	med28	1	3.18875e-55	0.398861	0.369	0.18	1.03698e-50	49.9842	1	21309386	21312596	1	c01	Ectoderm	Central Nervous System	Neuron, differentiating	0
ENSDARG00000005128	-0.200275	-0.200275	rnaseh2b	1	4.05817e-55	0.354678	0.347	0.162	1.31972e-50	49.8795	9	29671553	29679172	1	c01	Ectoderm	Central Nervous System	Neuron, differentiating	0
ENSDARG00000035282	-0.149711	-0.149711	emc6	1	4.36085e-55	0.431471	0.506	0.31	1.41815e-50	49.8483	5	42122810	42123794	-1	c01	Ectoderm	Central Nervous System	Neuron, differentiating	1
ENSDARG00000015161	-0.0144283	-0.0144283	zgc:92664	1	5.43442e-55	0.362276	0.309	0.134	1.76727e-50	49.7527	7	26073114	26076970	-1	c01	Ectoderm	Central Nervous System	Neuron, differentiating	0
ENSDARG00000011825	-0.0432257	-0.0432257	cetn3	1	6.55711e-55	0.302619	0.234	0.084	2.13237e-50	49.6711	10	43705795	43759532	-1	c01	Ectoderm	Central Nervous System	Neuron, differentiating	0
ENSDARG00000015392	-0.113852	-0.113852	dhx15	1	7.71175e-55	0.44439	0.447	0.253	2.50786e-50	49.6007	7	71278625	71331690	-1	c01	Ectoderm	Central Nervous System	Neuron, differentiating	1
ENSDARG00000018476	-0.040612	-0.040612	pak2b	1	8.36352e-55	0.390764	0.395	0.2	2.71982e-50	49.5655	22	2895511	2929156	-1	c01	Ectoderm	Central Nervous System	Neuron, differentiating	0
ENSDARG00000077870	-0.11882	-0.11882	taf9	1	1.13798e-54	0.449792	0.473	0.275	3.70071e-50	49.4317	21	38724046	38730641	-1	c01	Ectoderm	Central Nervous System	Neuron, differentiating	1
ENSDARG00000058454	-0.103646	-0.103646	dynll1	1	2.02766e-54	0.497147	0.848	0.688	6.59395e-50	49.1809	8	2487250	2491471	1	c01	Ectoderm	Central Nervous System	Neuron, differentiating	1
ENSDARG00000089456	-0.0549964	-0.0549964	men1	1	2.53171e-54	0.304248	0.3	0.126	8.23313e-50	49.0844	7	17691847	17712665	-1	c01	Ectoderm	Central Nervous System	Neuron, differentiating	0
ENSDARG00000074624	0.0171396	0.0171396	si:ch211-198a12.6	1	3.69534e-54	0.419719	0.415	0.223	1.20172e-49	48.9202	13	18507592	18512836	1	c01	Ectoderm	Central Nervous System	Neuron, differentiating	1
ENSDARG00000017454	-0.235002	-0.235002	nup50	1	4.39996e-54	0.39508	0.369	0.186	1.43087e-49	48.8444	4	74928675	74972270	1	c01	Ectoderm	Central Nervous System	Neuron, differentiating	0
ENSDARG00000060695	0.175117	0.175117	znf346	1	4.5184e-54	0.437158	0.522	0.317	1.46938e-49	48.8329	21	37090585	37111264	1	c01	Ectoderm	Central Nervous System	Neuron, differentiating	1
ENSDARG00000011740	-0.0495753	-0.0495753	u2af2b	1	5.30106e-54	0.474325	0.537	0.346	1.7239e-49	48.7635	19	10299002	10324573	-1	c01	Ectoderm	Central Nervous System	Neuron, differentiating	1
ENSDARG00000031775	-0.144378	-0.144378	ube2s	1	8.9393e-54	0.308212	0.155	0.043	2.90706e-49	48.5365	16	13672768	13680692	-1	c01	Ectoderm	Central Nervous System	Neuron, differentiating	0
ENSDARG00000059373	-0.344306	-0.344306	dnajc8	1	9.60367e-54	0.456526	0.477	0.283	3.12311e-49	48.5054	19	69238	72398	-1	c01	Ectoderm	Central Nervous System	Neuron, differentiating	1
ENSDARG00000077126	-0.049034	-0.049034	snrnp70	1	1.4139e-53	0.443751	0.466	0.269	4.59801e-49	48.3374	3	31925067	31933774	1	c01	Ectoderm	Central Nervous System	Neuron, differentiating	1
ENSDARG00000004046	0.0357294	0.0357294	phf6	1	1.5526e-53	0.301771	0.257	0.1	5.04907e-49	48.2968	14	31488579	31507744	1	c01	Ectoderm	Central Nervous System	Neuron, differentiating	0
ENSDARG00000042660	0.0538095	0.0538095	fam32a	1	1.77813e-53	0.481602	0.779	0.653	5.78249e-49	48.2379	22	15720381	15721823	1	c01	Ectoderm	Central Nervous System	Neuron, differentiating	1
ENSDARG00000061478	-0.0266588	-0.0266588	igf2bp1	1	3.37896e-53	0.494567	0.614	0.447	1.09884e-48	47.9591	3	23518137	23575115	-1	c01	Ectoderm	Central Nervous System	Neuron, differentiating	1
ENSDARG00000045692	-0.0751534	-0.0751534	pphln1	1	6.94362e-53	0.367702	0.356	0.175	2.25807e-48	47.6463	4	13901458	13963440	1	c01	Ectoderm	Central Nervous System	Neuron, differentiating	0
ENSDARG00000098574	-0.0427477	-0.0427477	srsf11	1	7.21409e-53	0.49303	0.594	0.421	2.34602e-48	47.6297	11	45388126	45400146	1	c01	Ectoderm	Central Nervous System	Neuron, differentiating	1
ENSDARG00000021120	-0.167173	-0.167173	ndc1	1	7.48327e-53	0.325526	0.308	0.137	2.43356e-48	47.6138	2	26576853	26590628	-1	c01	Ectoderm	Central Nervous System	Neuron, differentiating	0
ENSDARG00000006235	-0.0029315	-0.0029315	brms1la	1	9.59183e-53	0.397357	0.451	0.251	3.11926e-48	47.5059	17	12753579	12764360	-1	c01	Ectoderm	Central Nervous System	Neuron, differentiating	1
ENSDARG00000005191	0.208396	0.208396	ahcy	1	9.59979e-53	0.319803	0.887	0.708	3.12185e-48	47.5056	6	49926115	49966288	1	c01	Ectoderm	Central Nervous System	Neuron, differentiating	1
ENSDARG00000058003	-0.0620097	-0.0620097	wfdc1	1	1.14998e-52	0.303365	0.28	0.112	3.73972e-48	47.4272	18	14595546	14617707	1	c01	Ectoderm	Central Nervous System	Neuron, differentiating	0
ENSDARG00000004452	-0.0257935	-0.0257935	tardbpl	1	1.17746e-52	0.476963	0.566	0.379	3.8291e-48	47.4169	23	29357790	29362845	1	c01	Ectoderm	Central Nervous System	Neuron, differentiating	1
ENSDARG00000037675	-0.0371425	-0.0371425	npm1b	1	1.58035e-52	0.315397	0.257	0.103	5.13928e-48	47.2891	14	5588029	5642461	-1	c01	Ectoderm	Central Nervous System	Neuron, differentiating	0
ENSDARG00000074335	0.0198104	0.0198104	boc	1	1.8781e-52	0.472262	0.448	0.24	6.10757e-48	47.2141	24	21206243	21258945	-1	c01	Ectoderm	Central Nervous System	Neuron, differentiating	1
ENSDARG00000053101	-0.0215329	-0.0215329	prpf38b	1	9.48686e-52	0.374434	0.331	0.16	3.08513e-47	46.5107	2	45655294	45663945	-1	c01	Ectoderm	Central Nervous System	Neuron, differentiating	0
ENSDARG00000004280	-0.00482828	-0.00482828	seh1l	1	1.5613e-51	0.374584	0.366	0.185	5.07735e-47	46.2944	19	12406583	12431988	1	c01	Ectoderm	Central Nervous System	Neuron, differentiating	0
ENSDARG00000076966	-0.14192	-0.14192	pagr1	1	2.35288e-51	0.341818	0.351	0.17	7.65156e-47	46.1162	12	3723650	3732014	1	c01	Ectoderm	Central Nervous System	Neuron, differentiating	0
ENSDARG00000054696	-0.129567	-0.129567	psmb4	1	2.93323e-51	0.481741	0.647	0.493	9.53887e-47	46.0205	19	42456922	42462491	-1	c01	Ectoderm	Central Nervous System	Neuron, differentiating	1
ENSDARG00000069056	-0.0940264	-0.0940264	ranbp3b	1	7.87964e-51	0.388264	0.404	0.219	2.56246e-46	45.5913	2	53619268	53677508	1	c01	Ectoderm	Central Nervous System	Neuron, differentiating	1
ENSDARG00000104889	-0.109963	-0.109963	kpnb1	1	8.44711e-51	0.444126	0.459	0.277	2.747e-46	45.5611	19	48024457	48037702	1	c01	Ectoderm	Central Nervous System	Neuron, differentiating	1
ENSDARG00000033855	-0.0810651	-0.0810651	cnot9	1	1.52045e-50	0.403119	0.419	0.232	4.9445e-46	45.3059	22	12752286	12763350	-1	c01	Ectoderm	Central Nervous System	Neuron, differentiating	1
ENSDARG00000101900	-0.0686721	-0.0686721	xrn2	1	2.27744e-50	0.337966	0.36	0.178	7.40623e-46	45.1304	20	48810901	48898560	-1	c01	Ectoderm	Central Nervous System	Neuron, differentiating	0
ENSDARG00000031770	-0.0797939	-0.0797939	kat7b	1	3.41859e-50	0.324966	0.281	0.12	1.11173e-45	44.954	12	5981333	5998938	-1	c01	Ectoderm	Central Nervous System	Neuron, differentiating	0
ENSDARG00000033539	0.229215	0.229215	paics	1	3.77977e-50	0.327986	0.457	0.269	1.22918e-45	44.9104	20	25618114	25631256	-1	c01	Ectoderm	Central Nervous System	Neuron, differentiating	1
ENSDARG00000071336	0.00725275	0.00725275	mif	1	4.50453e-50	0.502208	0.622	0.466	1.46487e-45	44.8342	14	48960078	48970210	1	c01	Ectoderm	Central Nervous System	Neuron, differentiating	1
ENSDARG00000040946	-0.0497929	-0.0497929	olig2	1	6.43754e-50	0.614152	0.113	0.025	2.09349e-45	44.6791	9	32751428	32753535	-1	c01	Ectoderm	Central Nervous System	Neuron, differentiating	0
ENSDARG00000031293	-0.109172	-0.109172	dnajc9	1	8.75422e-50	0.367407	0.331	0.157	2.84687e-45	44.5456	12	9497646	9510403	1	c01	Ectoderm	Central Nervous System	Neuron, differentiating	0
ENSDARG00000009862	-0.152976	-0.152976	dcps	1	9.2115e-50	0.335234	0.294	0.132	2.99558e-45	44.5235	10	39283985	39294725	1	c01	Ectoderm	Central Nervous System	Neuron, differentiating	0
ENSDARG00000003749	-0.14185	-0.14185	polb	1	9.54673e-50	0.338004	0.268	0.113	3.1046e-45	44.508	8	2456854	2469761	1	c01	Ectoderm	Central Nervous System	Neuron, differentiating	0
ENSDARG00000012519	-0.0941376	-0.0941376	hcfc1b	1	1.22828e-49	0.321183	0.287	0.127	3.99435e-45	44.3986	8	7506827	7567815	-1	c01	Ectoderm	Central Nervous System	Neuron, differentiating	0
ENSDARG00000104837	-0.235648	-0.235648	nudc	1	1.30221e-49	0.418745	0.466	0.275	4.2348e-45	44.3732	19	14158075	14169457	1	c01	Ectoderm	Central Nervous System	Neuron, differentiating	1
ENSDARG00000034195	-0.00714776	-0.00714776	top2b	1	3.25939e-49	0.382993	0.344	0.17	1.05995e-44	43.9747	19	17688350	17774884	-1	c01	Ectoderm	Central Nervous System	Neuron, differentiating	0
ENSDARG00000015851	-0.111035	-0.111035	pnn	1	3.5149e-49	0.42896	0.494	0.304	1.14304e-44	43.9419	17	13099476	13110121	1	c01	Ectoderm	Central Nervous System	Neuron, differentiating	1
ENSDARG00000008380	-0.110057	-0.110057	brd7	1	6.63327e-49	0.392627	0.346	0.173	2.15714e-44	43.6661	7	37742299	37755346	1	c01	Ectoderm	Central Nervous System	Neuron, differentiating	0
ENSDARG00000059357	-0.0783687	-0.0783687	sarnp	1	1.18769e-48	0.487548	0.579	0.4	3.86236e-44	43.4131	11	3308656	3318747	1	c01	Ectoderm	Central Nervous System	Neuron, differentiating	1
ENSDARG00000002215	-0.116837	-0.116837	rtca	1	1.26548e-48	0.455591	0.281	0.126	4.11532e-44	43.3856	22	16282144	16291041	-1	c01	Ectoderm	Central Nervous System	Neuron, differentiating	0
ENSDARG00000015315	-0.179292	-0.179292	psmc5	1	3.49426e-48	0.461135	0.559	0.382	1.13633e-43	42.9445	12	10163585	10175487	1	c01	Ectoderm	Central Nervous System	Neuron, differentiating	1
ENSDARG00000031511	-0.126101	-0.126101	psmb2	1	3.80706e-48	0.473801	0.633	0.474	1.23806e-43	42.9073	19	47394270	47423628	1	c01	Ectoderm	Central Nervous System	Neuron, differentiating	1
ENSDARG00000007385	-0.147964	-0.147964	cct7	1	4.7737e-48	0.404004	0.81	0.723	1.55241e-43	42.809	7	60148452	60156409	-1	c01	Ectoderm	Central Nervous System	Neuron, differentiating	1
ENSDARG00000019326	-0.0859884	-0.0859884	prpsap2	1	6.30541e-48	0.319927	0.362	0.184	2.05052e-43	42.6881	3	39600562	39613226	1	c01	Ectoderm	Central Nervous System	Neuron, differentiating	0
ENSDARG00000035679	-0.0551554	-0.0551554	si:rp71-45k5.4	1	6.45612e-48	0.429525	0.642	0.468	2.09953e-43	42.6779	19	35001253	35010342	-1	c01	Ectoderm	Central Nervous System	Neuron, differentiating	1
ENSDARG00000023323	-0.00407098	-0.00407098	ywhaqb	1	7.26575e-48	0.442685	0.688	0.521	2.36282e-43	42.6266	17	32374876	32527320	1	c01	Ectoderm	Central Nervous System	Neuron, differentiating	1
ENSDARG00000008706	-0.0687742	-0.0687742	paip2b	1	3.01798e-47	0.40162	0.813	0.728	9.81446e-43	42.0081	1	41465771	41472087	1	c01	Ectoderm	Central Nervous System	Neuron, differentiating	1
ENSDARG00000030537	-0.198025	-0.198025	psmc1a	1	5.38019e-47	0.40028	0.439	0.259	1.74964e-42	41.7571	17	8899016	8941421	1	c01	Ectoderm	Central Nervous System	Neuron, differentiating	1
ENSDARG00000063100	-0.163072	-0.163072	psmd14	1	7.44084e-47	0.431414	0.544	0.364	2.41976e-42	41.6162	11	10832560	10850936	-1	c01	Ectoderm	Central Nervous System	Neuron, differentiating	1
ENSDARG00000020527	-0.127415	-0.127415	nup62l	1	1.03744e-46	0.384266	0.462	0.277	3.37375e-42	41.4719	14	10624911	10656211	1	c01	Ectoderm	Central Nervous System	Neuron, differentiating	1
ENSDARG00000022564	-0.142051	-0.142051	zgc:56106	1	1.20362e-46	0.313885	0.336	0.168	3.91416e-42	41.4074	18	27309404	27316599	-1	c01	Ectoderm	Central Nervous System	Neuron, differentiating	0
ENSDARG00000005479	0.0499331	0.0499331	tenm3	1	1.28032e-46	0.489561	0.247	0.103	4.1636e-42	41.3805	1	39387876	39779913	1	c01	Ectoderm	Central Nervous System	Neuron, differentiating	0
ENSDARG00000058322	0.0991906	0.0991906	enc3	1	1.40295e-46	0.548545	0.227	0.093	4.5624e-42	41.3408	22	10781894	10795953	1	c01	Ectoderm	Central Nervous System	Neuron, differentiating	0
ENSDARG00000011613	0.105478	0.105478	rbm39a	1	1.6174e-46	0.444045	0.534	0.354	5.25977e-42	41.279	11	24339362	24348715	1	c01	Ectoderm	Central Nervous System	Neuron, differentiating	1
ENSDARG00000043728	-0.067369	-0.067369	srek1ip1	1	1.73833e-46	0.327026	0.243	0.1	5.65303e-42	41.2477	10	11394528	11397590	-1	c01	Ectoderm	Central Nervous System	Neuron, differentiating	0
ENSDARG00000011609	0.0408639	0.0408639	si:ch211-262e15.1	1	2.04486e-46	0.387377	0.498	0.311	6.6499e-42	41.1772	3	11779689	11828206	-1	c01	Ectoderm	Central Nervous System	Neuron, differentiating	1
ENSDARG00000058660	-0.04224	-0.04224	ilf3a	1	2.61959e-46	0.320973	0.284	0.129	8.5189e-42	41.0696	6	8363629	8392200	-1	c01	Ectoderm	Central Nervous System	Neuron, differentiating	0
ENSDARG00000071224	-0.0963924	-0.0963924	si:ch211-133n4.4	1	2.86538e-46	0.337004	0.502	0.279	9.31822e-42	41.0307	19	3237790	3240605	-1	c01	Ectoderm	Central Nervous System	Neuron, differentiating	1
ENSDARG00000027649	-0.129647	-0.129647	cpsf3	1	3.13027e-46	0.307806	0.301	0.144	1.01796e-41	40.9923	20	29619820	29633507	-1	c01	Ectoderm	Central Nervous System	Neuron, differentiating	0
ENSDARG00000041887	-0.106028	-0.106028	sf3a1	1	3.54004e-46	0.344353	0.378	0.203	1.15122e-41	40.9388	8	36554816	36570665	1	c01	Ectoderm	Central Nervous System	Neuron, differentiating	0
ENSDARG00000003189	-0.109274	-0.109274	psmd1	1	4.62758e-46	0.424179	0.461	0.285	1.50489e-41	40.8225	22	37631034	37716627	1	c01	Ectoderm	Central Nervous System	Neuron, differentiating	1
ENSDARG00000073978	0.0089091	0.0089091	crabp2a	1	4.94784e-46	0.484124	0.277	0.12	1.60904e-41	40.7934	16	14383479	14397003	-1	c01	Ectoderm	Central Nervous System	Neuron, differentiating	0
ENSDARG00000012505	-0.0613114	-0.0613114	u2af2a	1	7.37974e-46	0.31255	0.342	0.17	2.39989e-41	40.6198	16	12812214	12821768	1	c01	Ectoderm	Central Nervous System	Neuron, differentiating	0
ENSDARG00000016153	-0.0525312	-0.0525312	dag1	1	1.06797e-45	0.349377	0.376	0.199	3.47303e-41	40.4593	22	33131891	33194802	1	c01	Ectoderm	Central Nervous System	Neuron, differentiating	0
ENSDARG00000069910	0.0883411	0.0883411	gtf2f2a	1	1.50437e-45	0.414329	0.569	0.391	4.89221e-41	40.3105	1	34695373	34706903	1	c01	Ectoderm	Central Nervous System	Neuron, differentiating	1
ENSDARG00000033965	-0.13836	-0.13836	nup58	1	1.60767e-45	0.339708	0.335	0.169	5.22814e-41	40.2817	24	25008211	25030243	-1	c01	Ectoderm	Central Nervous System	Neuron, differentiating	0
ENSDARG00000027099	-0.200247	-0.200247	psmc4	1	4.1468e-45	0.430429	0.523	0.355	1.34854e-40	39.8701	16	41794715	41805240	-1	c01	Ectoderm	Central Nervous System	Neuron, differentiating	1
ENSDARG00000037503	0.00210033	0.00210033	thoc2	1	6.43988e-45	0.38876	0.481	0.302	2.09425e-40	39.679	14	12391871	12486627	1	c01	Ectoderm	Central Nervous System	Neuron, differentiating	1
ENSDARG00000070822	-0.011453	-0.011453	cnp	1	1.11355e-44	0.344728	0.432	0.246	3.62128e-40	39.4411	3	17933132	17946949	1	c01	Ectoderm	Central Nervous System	Neuron, differentiating	1
ENSDARG00000016280	-0.0283556	-0.0283556	eif1ad	1	1.14691e-44	0.41399	0.517	0.346	3.72975e-40	39.4283	14	8450841	8456679	-1	c01	Ectoderm	Central Nervous System	Neuron, differentiating	1
ENSDARG00000054442	0.0305432	0.0305432	cbx1b	1	1.36195e-44	0.309348	0.322	0.153	4.42905e-40	39.3537	12	28870462	28881681	-1	c01	Ectoderm	Central Nervous System	Neuron, differentiating	0
ENSDARG00000078164	-0.0619302	-0.0619302	znf576.2	1	1.61267e-44	0.373915	0.366	0.195	5.2444e-40	39.2803	16	25163443	25169845	1	c01	Ectoderm	Central Nervous System	Neuron, differentiating	0
ENSDARG00000014420	0.0423439	0.0423439	elavl3	1	2.46369e-44	0.780374	0.243	0.102	8.01193e-40	39.0963	3	46800190	46818001	-1	c01	Ectoderm	Central Nervous System	Neuron, differentiating	0
ENSDARG00000040245	-0.120244	-0.120244	kpnb3	1	5.94562e-44	0.421201	0.425	0.263	1.93351e-39	38.7137	1	2260407	2299553	1	c01	Ectoderm	Central Nervous System	Neuron, differentiating	1
ENSDARG00000016484	-0.250916	-0.250916	dkc1	1	9.08266e-44	0.472175	0.56	0.4	2.95368e-39	38.5296	21	43702010	43716471	1	c01	Ectoderm	Central Nervous System	Neuron, differentiating	1
ENSDARG00000013031	-0.0797905	-0.0797905	mta2	1	1.07396e-43	0.325889	0.276	0.127	3.49253e-39	38.4569	7	17907883	17944488	1	c01	Ectoderm	Central Nervous System	Neuron, differentiating	0
ENSDARG00000037229	-0.160959	-0.160959	denr	1	1.08081e-43	0.443696	0.624	0.478	3.51479e-39	38.4541	10	44437080	44444714	1	c01	Ectoderm	Central Nervous System	Neuron, differentiating	1
ENSDARG00000103845	-0.04739	-0.04739	zgc:55733	1	1.78934e-43	0.342452	0.334	0.17	5.81892e-39	38.2352	7	4085115	4125067	-1	c01	Ectoderm	Central Nervous System	Neuron, differentiating	0
ENSDARG00000054290	-0.00623233	-0.00623233	acin1a	1	2.59323e-43	0.474716	0.68	0.539	8.43319e-39	38.074	2	38197820	38225472	-1	c01	Ectoderm	Central Nervous System	Neuron, differentiating	1
ENSDARG00000067975	0.0351004	0.0351004	atp5if1a	1	2.71513e-43	0.410103	0.831	0.747	8.82962e-39	38.0541	19	84052	85593	-1	c01	Ectoderm	Central Nervous System	Neuron, differentiating	1
ENSDARG00000015628	-0.0919507	-0.0919507	psmd10	1	2.99286e-43	0.323898	0.302	0.147	9.73279e-39	38.0118	14	28464736	28469244	1	c01	Ectoderm	Central Nervous System	Neuron, differentiating	0
ENSDARG00000012432	-0.0529003	-0.0529003	fam76b	1	3.51028e-43	0.486616	0.392	0.228	1.14154e-38	37.9425	5	23585215	23596339	-1	c01	Ectoderm	Central Nervous System	Neuron, differentiating	0
ENSDARG00000070475	-0.0191962	-0.0191962	khdrbs1b	1	5.5734e-43	0.457144	0.52	0.35	1.81247e-38	37.7417	19	30348676	30359059	-1	c01	Ectoderm	Central Nervous System	Neuron, differentiating	1
ENSDARG00000015638	-0.178264	-0.178264	gemin2	1	7.43348e-43	0.344515	0.36	0.196	2.41737e-38	37.6167	17	13088594	13098319	1	c01	Ectoderm	Central Nervous System	Neuron, differentiating	0
ENSDARG00000000018	-0.026119	-0.026119	nrf1	1	8.81101e-43	0.324527	0.257	0.115	2.86534e-38	37.5428	4	15081385	15103696	-1	c01	Ectoderm	Central Nervous System	Neuron, differentiating	0
ENSDARG00000007216	-0.303876	-0.303876	abce1	1	9.98557e-43	0.410052	0.472	0.306	3.24731e-38	37.4885	23	43695036	43718067	-1	c01	Ectoderm	Central Nervous System	Neuron, differentiating	1
ENSDARG00000045928	-0.215594	-0.215594	psma4	1	1.76304e-42	0.443065	0.657	0.518	5.73342e-38	37.2416	25	6211677	6223567	-1	c01	Ectoderm	Central Nervous System	Neuron, differentiating	1
ENSDARG00000017781	-0.157388	-0.157388	hsd17b10	1	2.05874e-42	0.409957	0.526	0.363	6.69501e-38	37.1742	23	18372048	18381361	-1	c01	Ectoderm	Central Nervous System	Neuron, differentiating	1
ENSDARG00000016345	-0.0550073	-0.0550073	ncoa5	1	2.55855e-42	0.327538	0.311	0.155	8.32039e-38	37.0799	6	55428924	55437087	1	c01	Ectoderm	Central Nervous System	Neuron, differentiating	0
ENSDARG00000042708	-0.0981383	-0.0981383	tuba8l	1	3.86064e-42	0.938149	0.683	0.563	1.25548e-37	36.9012	8	28345352	28349859	-1	c01	Ectoderm	Central Nervous System	Neuron, differentiating	1
ENSDARG00000099918	-0.00582202	-0.00582202	arl4aa	1	5.46239e-42	0.465417	0.311	0.159	1.77637e-37	36.7505	15	34069746	34074979	1	c01	Ectoderm	Central Nervous System	Neuron, differentiating	0
ENSDARG00000013016	-0.0504666	-0.0504666	pole4	1	6.10338e-42	0.374921	0.398	0.226	1.98482e-37	36.7023	11	6197276	6206625	-1	c01	Ectoderm	Central Nervous System	Neuron, differentiating	0
ENSDARG00000042539	-0.0493573	-0.0493573	ywhaqa	1	6.6578e-42	0.352927	0.653	0.48	2.16512e-37	36.6645	20	29565906	29585336	1	c01	Ectoderm	Central Nervous System	Neuron, differentiating	1
ENSDARG00000025397	-0.0608101	-0.0608101	srsf3a	1	8.44854e-42	0.370883	0.375	0.209	2.74746e-37	36.5611	6	41080003	41085692	-1	c01	Ectoderm	Central Nervous System	Neuron, differentiating	0
ENSDARG00000027899	-0.110348	-0.110348	sem1	1	3.22759e-41	0.410732	0.799	0.716	1.04961e-36	35.979	19	41401133	41405315	-1	c01	Ectoderm	Central Nervous System	Neuron, differentiating	1
ENSDARG00000006514	0.020046	0.020046	her6	1	3.73625e-41	0.464606	0.546	0.355	1.21503e-36	35.9154	6	36551083	36552844	-1	c01	Ectoderm	Central Nervous System	Neuron, differentiating	1
ENSDARG00000036625	-0.151116	-0.151116	polr2f	1	3.74967e-41	0.426835	0.593	0.445	1.21939e-36	35.9139	3	1511199	1520657	-1	c01	Ectoderm	Central Nervous System	Neuron, differentiating	1
ENSDARG00000034670	0.00317482	0.00317482	ube2e2	1	5.34419e-41	0.383164	0.445	0.27	1.73793e-36	35.76	16	50006145	50078469	1	c01	Ectoderm	Central Nervous System	Neuron, differentiating	1
ENSDARG00000052150	0.0323363	0.0323363	pbx4	1	5.74207e-41	0.415589	0.472	0.302	1.86732e-36	35.7288	3	52999962	53076469	1	c01	Ectoderm	Central Nervous System	Neuron, differentiating	1
ENSDARG00000058538	-0.000593598	-0.000593598	alcamb	1	5.81575e-41	0.303901	0.315	0.159	1.89128e-36	35.7232	15	19838458	19878987	1	c01	Ectoderm	Central Nervous System	Neuron, differentiating	0
ENSDARG00000002690	0.0799228	0.0799228	rabif	1	1.34595e-40	0.301699	0.323	0.166	4.37702e-36	35.3588	11	24815667	24817637	1	c01	Ectoderm	Central Nervous System	Neuron, differentiating	0
ENSDARG00000002659	-0.169314	-0.169314	mapre1b	1	1.36842e-40	0.401692	0.353	0.195	4.45011e-36	35.3516	23	9794730	9807578	-1	c01	Ectoderm	Central Nervous System	Neuron, differentiating	0
ENSDARG00000091563	-0.0809889	-0.0809889	snw1	1	1.66527e-40	0.398466	0.532	0.361	5.41547e-36	35.2664	20	5378841	5400395	-1	c01	Ectoderm	Central Nervous System	Neuron, differentiating	1
ENSDARG00000100209	-0.100346	-0.100346	prpf39	1	2.26408e-40	0.363063	0.415	0.249	7.36278e-36	35.133	20	54213688	54245256	-1	c01	Ectoderm	Central Nervous System	Neuron, differentiating	1
ENSDARG00000038030	-0.124264	-0.124264	rbx1	1	2.68063e-40	0.365706	0.796	0.711	8.71742e-36	35.0596	3	25101960	25107802	-1	c01	Ectoderm	Central Nervous System	Neuron, differentiating	1
ENSDARG00000012141	0.0250604	0.0250604	papolg	1	3.25184e-40	0.322884	0.307	0.157	1.0575e-35	34.9757	13	25824345	25842074	-1	c01	Ectoderm	Central Nervous System	Neuron, differentiating	0
ENSDARG00000016548	-0.0864078	-0.0864078	eif5b	1	1.83246e-39	0.408577	0.547	0.396	5.95917e-35	34.2248	1	45925150	45959721	1	c01	Ectoderm	Central Nervous System	Neuron, differentiating	1
ENSDARG00000015835	-0.0298038	-0.0298038	eif4e2rs1	1	2.68056e-39	0.344443	0.434	0.269	8.71717e-35	34.0596	23	44427188	44440798	1	c01	Ectoderm	Central Nervous System	Neuron, differentiating	1
ENSDARG00000101624	-0.104449	-0.104449	lmnb2	1	2.68813e-39	0.341245	0.353	0.197	8.74178e-35	34.0584	22	3121086	3152357	-1	c01	Ectoderm	Central Nervous System	Neuron, differentiating	0
ENSDARG00000029445	-0.129006	-0.129006	EIF1B	1	2.93825e-39	0.376287	0.837	0.773	9.5552e-35	34.0198	24	32517915	32522655	-1	c01	Ectoderm	Central Nervous System	Neuron, differentiating	1
ENSDARG00000059725	-0.125201	-0.125201	hypk	1	5.17816e-38	0.382929	0.737	0.633	1.68394e-33	32.7737	7	50407575	50410524	-1	c01	Ectoderm	Central Nervous System	Neuron, differentiating	1
ENSDARG00000007989	-0.0689252	-0.0689252	nedd8	1	8.55127e-38	0.378563	0.444	0.288	2.78087e-33	32.5558	7	24205034	24207788	1	c01	Ectoderm	Central Nervous System	Neuron, differentiating	1
ENSDARG00000045695	-0.0340233	-0.0340233	myca	1	1.4279e-37	0.481757	0.404	0.24	4.64354e-33	32.3332	24	10413484	10416284	1	c01	Ectoderm	Central Nervous System	Neuron, differentiating	1
ENSDARG00000004189	0.0982907	0.0982907	cbx1a	1	2.27423e-37	0.332007	0.54	0.361	7.3958e-33	32.131	3	24050043	24071582	1	c01	Ectoderm	Central Nervous System	Neuron, differentiating	1
ENSDARG00000104451	-0.101516	-0.101516	slc39a7	1	3.77081e-37	0.312928	0.306	0.161	1.22627e-32	31.9114	19	18903533	18915937	1	c01	Ectoderm	Central Nervous System	Neuron, differentiating	0
ENSDARG00000103404	-0.418661	-0.418661	uchl5	1	6.24606e-37	0.326727	0.332	0.184	2.03122e-32	31.6922	22	24220937	24233856	1	c01	Ectoderm	Central Nervous System	Neuron, differentiating	0
ENSDARG00000024877	-0.348286	-0.348286	ptgr1	1	7.66444e-37	0.385399	0.493	0.324	2.49248e-32	31.6034	7	24375070	24390879	-1	c01	Ectoderm	Central Nervous System	Neuron, differentiating	1
ENSDARG00000012234	-0.226179	-0.226179	psme3	1	1.2867e-36	0.394272	0.417	0.267	4.18434e-32	31.3784	12	27206736	27212880	-1	c01	Ectoderm	Central Nervous System	Neuron, differentiating	1
ENSDARG00000060199	-0.206207	-0.206207	mrpl18	1	1.53475e-36	0.384411	0.469	0.324	4.99101e-32	31.3018	14	35499678	35505537	-1	c01	Ectoderm	Central Nervous System	Neuron, differentiating	1
ENSDARG00000077405	-0.0490618	-0.0490618	psip1b	1	1.87541e-36	0.38402	0.423	0.263	6.09884e-32	31.2148	23	45200481	45368589	1	c01	Ectoderm	Central Nervous System	Neuron, differentiating	1
ENSDARG00000090788	-0.0898793	-0.0898793	cstf2	1	2.28632e-36	0.324738	0.403	0.244	7.43511e-32	31.1287	14	41361858	41388233	-1	c01	Ectoderm	Central Nervous System	Neuron, differentiating	1
ENSDARG00000004956	-0.0847452	-0.0847452	zmat2	1	2.31574e-36	0.406919	0.628	0.486	7.5308e-32	31.1232	21	30293564	30300049	1	c01	Ectoderm	Central Nervous System	Neuron, differentiating	1
ENSDARG00000035066	0.0104066	0.0104066	ubtf	1	2.59777e-36	0.306292	0.36	0.203	8.44794e-32	31.0732	3	20041907	20063782	-1	c01	Ectoderm	Central Nervous System	Neuron, differentiating	0
ENSDARG00000007863	-0.0346061	-0.0346061	tra2a	1	3.01769e-36	0.397905	0.597	0.445	9.81353e-32	31.0082	19	20177208	20191378	1	c01	Ectoderm	Central Nervous System	Neuron, differentiating	1
ENSDARG00000040713	0.0351138	0.0351138	rbbp9	1	3.5333e-36	0.379094	0.425	0.274	1.14903e-31	30.9397	22	38944615	38951354	-1	c01	Ectoderm	Central Nervous System	Neuron, differentiating	1
ENSDARG00000056235	-0.0100014	-0.0100014	smndc1	1	4.06712e-36	0.410123	0.552	0.404	1.32263e-31	30.8786	17	20237727	20243962	1	c01	Ectoderm	Central Nervous System	Neuron, differentiating	1
ENSDARG00000076120	-0.0441275	-0.0441275	foxp4	1	6.14362e-36	0.319873	0.662	0.497	1.9979e-31	30.6994	11	21910343	22094392	1	c01	Ectoderm	Central Nervous System	Neuron, differentiating	1
ENSDARG00000016239	-0.172823	-0.172823	psmd13	1	7.59063e-36	0.354411	0.53	0.374	2.46847e-31	30.6076	25	10485103	10496779	1	c01	Ectoderm	Central Nervous System	Neuron, differentiating	1
ENSDARG00000045146	-0.239943	-0.239943	tomm22	1	9.47098e-36	0.359475	0.468	0.311	3.07996e-31	30.5115	12	19348538	19353771	1	c01	Ectoderm	Central Nervous System	Neuron, differentiating	1
ENSDARG00000024895	-0.0128036	-0.0128036	fam50a	1	1.0914e-35	0.302056	0.277	0.14	3.54924e-31	30.4499	23	33987382	34005304	1	c01	Ectoderm	Central Nervous System	Neuron, differentiating	0
ENSDARG00000038954	-0.0202091	-0.0202091	ctnnbip1	1	1.37875e-35	0.341487	0.304	0.162	4.4837e-31	30.3484	23	29711569	29751730	-1	c01	Ectoderm	Central Nervous System	Neuron, differentiating	0
ENSDARG00000053395	-0.230935	-0.230935	cdkn2aipnl	1	1.72764e-35	0.3811	0.496	0.352	5.61827e-31	30.2504	21	45377211	45382195	-1	c01	Ectoderm	Central Nervous System	Neuron, differentiating	1
ENSDARG00000092508	-0.0292448	-0.0292448	si:ch73-376l24.2	1	1.98702e-35	0.308548	0.325	0.176	6.46179e-31	30.1896	5	63302660	63319502	1	c01	Ectoderm	Central Nervous System	Neuron, differentiating	0
ENSDARG00000012274	-0.216251	-0.216251	eif4e1c	1	1.99144e-35	0.326325	0.346	0.198	6.47615e-31	30.1887	13	18311410	18324469	1	c01	Ectoderm	Central Nervous System	Neuron, differentiating	0
ENSDARG00000056649	-0.0570678	-0.0570678	htatsf1	1	2.01379e-35	0.308044	0.324	0.177	6.54884e-31	30.1838	10	26652859	26667243	1	c01	Ectoderm	Central Nervous System	Neuron, differentiating	0
ENSDARG00000042796	0.0166841	0.0166841	yy1a	1	2.65393e-35	0.340833	0.408	0.248	8.63059e-31	30.064	17	30857008	30863252	-1	c01	Ectoderm	Central Nervous System	Neuron, differentiating	1
ENSDARG00000025391	-0.0108774	-0.0108774	pfdn2	1	3.0733e-35	0.369637	0.498	0.347	9.99438e-31	30.0002	7	7477398	7493758	-1	c01	Ectoderm	Central Nervous System	Neuron, differentiating	1
ENSDARG00000057940	0.0743205	0.0743205	dido1	1	3.19484e-35	0.351671	0.482	0.323	1.03896e-30	29.9834	11	18531984	18557929	-1	c01	Ectoderm	Central Nervous System	Neuron, differentiating	1
ENSDARG00000005926	0.0784751	0.0784751	ak2	1	4.43482e-35	0.3295	0.846	0.783	1.4422e-30	29.841	19	35418683	35428914	-1	c01	Ectoderm	Central Nervous System	Neuron, differentiating	1
ENSDARG00000101076	-0.0471895	-0.0471895	irx3a	1	4.90855e-35	0.30378	0.201	0.088	1.59626e-30	29.7969	7	36035432	36048078	1	c01	Ectoderm	Central Nervous System	Neuron, differentiating	0
ENSDARG00000030038	-0.0625091	-0.0625091	grcc10	1	1.12087e-34	0.323579	0.458	0.294	3.64508e-30	29.4383	20	14458930	14463012	-1	c01	Ectoderm	Central Nervous System	Neuron, differentiating	1
ENSDARG00000010194	-0.121797	-0.121797	eif4bb	1	1.45662e-34	0.388566	0.549	0.41	4.73692e-30	29.3245	6	39064824	39080701	-1	c01	Ectoderm	Central Nervous System	Neuron, differentiating	1
ENSDARG00000044267	0.0776479	0.0776479	sumo1	1	3.20157e-34	0.353109	0.636	0.497	1.04115e-29	28.9825	6	9677420	9688511	1	c01	Ectoderm	Central Nervous System	Neuron, differentiating	1
ENSDARG00000056903	-0.226245	-0.226245	mrpl13	1	3.78679e-34	0.34509	0.486	0.333	1.23147e-29	28.9096	16	15052513	15097513	-1	c01	Ectoderm	Central Nervous System	Neuron, differentiating	1
ENSDARG00000077298	0.0134445	0.0134445	gas1a	1	4.75611e-34	0.30608	0.328	0.172	1.54669e-29	28.8106	5	44455754	44496805	-1	c01	Ectoderm	Central Nervous System	Neuron, differentiating	0
ENSDARG00000042823	-0.0549221	-0.0549221	spcs2	1	6.86758e-34	0.325255	0.493	0.334	2.23334e-29	28.651	15	4988189	4999810	1	c01	Ectoderm	Central Nervous System	Neuron, differentiating	1
ENSDARG00000036190	-0.170499	-0.170499	txnl4a	1	1.21227e-33	0.348583	0.325	0.184	3.94232e-29	28.4042	19	20793237	20796910	1	c01	Ectoderm	Central Nervous System	Neuron, differentiating	0
ENSDARG00000053047	-0.159657	-0.159657	eif2s2	1	2.1724e-33	0.386843	0.809	0.747	7.06466e-29	28.1509	6	49995781	50011926	1	c01	Ectoderm	Central Nervous System	Neuron, differentiating	1
ENSDARG00000103682	0.145041	0.145041	si:dkey-23i12.5	1	3.22147e-33	0.427731	0.522	0.369	1.04762e-28	27.9798	7	25042078	25046752	1	c01	Ectoderm	Central Nervous System	Neuron, differentiating	1
ENSDARG00000101082	0.000602527	0.000602527	eif3s6ip	1	3.57701e-33	0.31744	0.798	0.703	1.16324e-28	27.9343	13	43223491	43238578	-1	c01	Ectoderm	Central Nervous System	Neuron, differentiating	1
ENSDARG00000037713	0.0164473	0.0164473	pcnp	1	3.69542e-33	0.315195	0.372	0.223	1.20175e-28	27.9202	1	7556965	7561222	1	c01	Ectoderm	Central Nervous System	Neuron, differentiating	0
ENSDARG00000104227	-0.15837	-0.15837	nop10	1	3.84502e-33	0.448456	0.786	0.756	1.2504e-28	27.903	7	1505507	1508912	1	c01	Ectoderm	Central Nervous System	Neuron, differentiating	1
ENSDARG00000052728	0.111179	0.111179	sltm	1	3.88515e-33	0.335023	0.444	0.286	1.26345e-28	27.8984	7	30532636	30560450	-1	c01	Ectoderm	Central Nervous System	Neuron, differentiating	1
ENSDARG00000053668	0.00568531	0.00568531	stag2b	1	8.80413e-33	0.339635	0.418	0.271	2.8631e-28	27.5432	14	28486213	28527422	1	c01	Ectoderm	Central Nervous System	Neuron, differentiating	1
ENSDARG00000018124	-0.201361	-0.201361	psmd3	1	1.32061e-32	0.393949	0.529	0.399	4.29461e-28	27.3671	19	48049202	48059334	1	c01	Ectoderm	Central Nervous System	Neuron, differentiating	1
ENSDARG00000069977	-0.257069	-0.257069	myg1	1	1.62744e-32	0.423957	0.566	0.456	5.29242e-28	27.2763	11	6899	12347	-1	c01	Ectoderm	Central Nervous System	Neuron, differentiating	1
ENSDARG00000076526	-0.258292	-0.258292	gar1	1	1.78477e-32	0.377722	0.488	0.349	5.80407e-28	27.2363	14	43603993	43616572	-1	c01	Ectoderm	Central Nervous System	Neuron, differentiating	1
ENSDARG00000035043	-0.0757295	-0.0757295	pfdn5	1	1.80484e-32	0.358272	0.699	0.592	5.86933e-28	27.2314	6	39661588	39666722	-1	c01	Ectoderm	Central Nervous System	Neuron, differentiating	1
ENSDARG00000069422	-0.185714	-0.185714	nhp2	1	2.33665e-32	0.423222	0.636	0.536	7.5988e-28	27.1193	21	30401784	30409204	-1	c01	Ectoderm	Central Nervous System	Neuron, differentiating	1
ENSDARG00000055080	-0.111398	-0.111398	rbm4.2	1	9.12997e-32	0.323103	0.398	0.252	2.96907e-27	26.5274	7	22796083	22801248	1	c01	Ectoderm	Central Nervous System	Neuron, differentiating	0
ENSDARG00000037038	-0.225621	-0.225621	psmc6	1	1.03653e-31	0.356058	0.463	0.32	3.37079e-27	26.4723	20	9763364	9776334	1	c01	Ectoderm	Central Nervous System	Neuron, differentiating	1
ENSDARG00000099635	-0.130898	-0.130898	akap8l	1	1.54456e-31	0.329666	0.419	0.272	5.0229e-27	26.299	1	59218067	59237167	-1	c01	Ectoderm	Central Nervous System	Neuron, differentiating	1
ENSDARG00000069289	-0.0235492	-0.0235492	gabpa	1	1.66604e-31	0.304699	0.287	0.155	5.41796e-27	26.2662	9	35014513	35026608	1	c01	Ectoderm	Central Nervous System	Neuron, differentiating	0
ENSDARG00000043485	0.0136939	0.0136939	si:ch211-22i13.2	1	2.06805e-31	0.372115	0.448	0.301	6.72532e-27	26.1723	20	14003060	14012859	-1	c01	Ectoderm	Central Nervous System	Neuron, differentiating	1
ENSDARG00000089787	0.07687	0.07687	crebzf	1	2.19316e-31	0.364482	0.518	0.368	7.13217e-27	26.1468	10	29265463	29268723	1	c01	Ectoderm	Central Nervous System	Neuron, differentiating	1
ENSDARG00000070151	-0.0337826	-0.0337826	nfyc	1	3.05402e-31	0.339241	0.345	0.205	9.93168e-27	26.003	19	42071033	42119699	1	c01	Ectoderm	Central Nervous System	Neuron, differentiating	0
ENSDARG00000070922	-0.0244157	-0.0244157	cnbpb	1	3.16222e-31	0.305928	0.885	0.848	1.02835e-26	25.9879	11	491587	497854	-1	c01	Ectoderm	Central Nervous System	Neuron, differentiating	1
ENSDARG00000004906	-0.173551	-0.173551	stip1	1	3.88e-31	0.323563	0.533	0.387	1.26178e-26	25.899	5	66807179	66823794	-1	c01	Ectoderm	Central Nervous System	Neuron, differentiating	1
ENSDARG00000117652	0.175443	0.175443	CABZ01087560.1	1	4.24587e-31	0.350926	0.549	0.408	1.38076e-26	25.8599	15	47609322	47614730	1	c01	Ectoderm	Central Nervous System	Neuron, differentiating	1
ENSDARG00000011921	-0.0881586	-0.0881586	txnl1	1	4.43144e-31	0.34805	0.372	0.236	1.4411e-26	25.8413	21	917593	929448	-1	c01	Ectoderm	Central Nervous System	Neuron, differentiating	0
ENSDARG00000011564	-0.144055	-0.144055	sfpq	1	5.08723e-31	0.341867	0.441	0.297	1.65437e-26	25.7814	19	40025928	40055391	1	c01	Ectoderm	Central Nervous System	Neuron, differentiating	1
ENSDARG00000015206	0.0366736	0.0366736	hnrnpua	1	3.43351e-30	0.311797	0.267	0.144	1.11658e-25	24.9521	17	11470572	11495466	-1	c01	Ectoderm	Central Nervous System	Neuron, differentiating	0
ENSDARG00000003693	-0.134894	-0.134894	hars	1	5.98382e-30	0.335251	0.432	0.296	1.94594e-25	24.7109	14	7377552	7395997	1	c01	Ectoderm	Central Nervous System	Neuron, differentiating	1
ENSDARG00000018425	-0.0998165	-0.0998165	ddx61	1	6.63063e-30	0.41097	0.644	0.529	2.15628e-25	24.6663	16	25682577	25699657	-1	c01	Ectoderm	Central Nervous System	Neuron, differentiating	1
ENSDARG00000053912	-0.211058	-0.211058	fbl	1	6.9469e-30	0.473968	0.654	0.586	2.25913e-25	24.6461	16	42177659	42186093	-1	c01	Ectoderm	Central Nervous System	Neuron, differentiating	1
ENSDARG00000026183	-0.207775	-0.207775	polr2eb	1	1.13112e-29	0.32645	0.455	0.318	3.67842e-25	24.4343	22	17606588	17611582	1	c01	Ectoderm	Central Nervous System	Neuron, differentiating	1
ENSDARG00000070623	-0.13274	-0.13274	med10	1	1.35458e-29	0.340431	0.554	0.423	4.40509e-25	24.356	19	27970292	27974151	1	c01	Ectoderm	Central Nervous System	Neuron, differentiating	1
ENSDARG00000087555	-0.11153	-0.11153	si:ch73-308l14.2	1	1.83273e-29	0.312333	0.348	0.208	5.96005e-25	24.2248	14	989733	1002138	1	c01	Ectoderm	Central Nervous System	Neuron, differentiating	0
ENSDARG00000035625	0.06958	0.06958	snrnp27	1	2.25992e-29	0.331305	0.544	0.412	7.34926e-25	24.1338	5	13767743	13778726	-1	c01	Ectoderm	Central Nervous System	Neuron, differentiating	1
ENSDARG00000032705	0.0750389	0.0750389	foxg1b	1	2.9483e-29	0.383582	0.222	0.106	9.58787e-25	24.0183	11	43114108	43116249	1	c01	Ectoderm	Central Nervous System	Neuron, differentiating	0
ENSDARG00000003151	-0.0335315	-0.0335315	skp1	1	3.87568e-29	0.308639	0.791	0.732	1.26037e-24	23.8995	21	45341786	45349548	-1	c01	Ectoderm	Central Nervous System	Neuron, differentiating	1
ENSDARG00000008188	-0.0638108	-0.0638108	sf1	1	6.81061e-29	0.339606	0.43	0.296	2.21481e-24	23.6547	7	22809905	22820816	1	c01	Ectoderm	Central Nervous System	Neuron, differentiating	1
ENSDARG00000069850	-0.140789	-0.140789	mrpl30	1	1.99256e-28	0.334103	0.526	0.405	6.4798e-24	23.1884	9	21824763	21825913	-1	c01	Ectoderm	Central Nervous System	Neuron, differentiating	1
ENSDARG00000055719	0.0352959	0.0352959	ino80c	1	2.27416e-28	0.302343	0.355	0.223	7.39558e-24	23.131	16	26850481	26855945	-1	c01	Ectoderm	Central Nervous System	Neuron, differentiating	0
ENSDARG00000069853	-0.0381711	-0.0381711	txndc9	1	3.04284e-28	0.355834	0.561	0.439	9.89533e-24	23.0046	9	21819082	21824647	1	c01	Ectoderm	Central Nervous System	Neuron, differentiating	1
ENSDARG00000045513	0.0136676	0.0136676	taf3	1	3.99091e-28	0.315608	0.341	0.21	1.29785e-23	22.8868	4	25084228	25168458	-1	c01	Ectoderm	Central Nervous System	Neuron, differentiating	0
ENSDARG00000052178	-0.114431	-0.114431	eif2s1b	1	6.73359e-28	0.317381	0.735	0.664	2.18976e-23	22.6596	20	51104367	51123265	1	c01	Ectoderm	Central Nervous System	Neuron, differentiating	1
ENSDARG00000017775	-0.089262	-0.089262	atp5mc3a	1	6.9859e-28	0.312259	0.828	0.745	2.27181e-23	22.6436	9	2330798	2341127	1	c01	Ectoderm	Central Nervous System	Neuron, differentiating	1
ENSDARG00000039338	-0.180773	-0.180773	gadd45gip1	1	1.22943e-27	0.335985	0.398	0.271	3.9981e-23	22.3981	3	14691312	14695033	-1	c01	Ectoderm	Central Nervous System	Neuron, differentiating	0
ENSDARG00000020454	-0.25313	-0.25313	psmd8	1	1.50163e-27	0.373058	0.429	0.301	4.88329e-23	22.3113	18	44615591	44623675	-1	c01	Ectoderm	Central Nervous System	Neuron, differentiating	1
ENSDARG00000054578	0.116461	0.116461	arl6ip1	1	1.52525e-27	0.483675	0.695	0.598	4.96013e-23	22.3045	3	31104891	31115996	-1	c01	Ectoderm	Central Nervous System	Neuron, differentiating	1
ENSDARG00000010658	-0.0986778	-0.0986778	insig1	1	2.12891e-27	0.342651	0.247	0.132	6.9232e-23	22.1597	7	41007773	41014773	-1	c01	Ectoderm	Central Nervous System	Neuron, differentiating	0
ENSDARG00000063341	-0.221392	-0.221392	si:ch211-284b7.3	1	4.57608e-27	0.305784	0.413	0.284	1.48814e-22	21.8274	2	6042039	6051836	-1	c01	Ectoderm	Central Nervous System	Neuron, differentiating	1
ENSDARG00000029248	-0.0308728	-0.0308728	fubp1	1	5.16715e-27	0.333078	0.478	0.343	1.68036e-22	21.7746	2	8649293	8663104	1	c01	Ectoderm	Central Nervous System	Neuron, differentiating	1
ENSDARG00000102417	-0.223007	-0.223007	psmd7	1	9.07475e-27	0.345722	0.499	0.378	2.95111e-22	21.53	7	67307273	67317119	-1	c01	Ectoderm	Central Nervous System	Neuron, differentiating	1
ENSDARG00000035678	0.109829	0.109829	zgc:91910	1	9.83213e-27	0.3535	0.606	0.499	3.19741e-22	21.4952	19	35013129	35017047	1	c01	Ectoderm	Central Nervous System	Neuron, differentiating	1
ENSDARG00000113969	-0.0399578	-0.0399578	supt4h1	1	1.86917e-26	0.322757	0.473	0.344	6.07853e-22	21.2162	5	3118231	3128683	1	c01	Ectoderm	Central Nervous System	Neuron, differentiating	1
ENSDARG00000021550	-0.080905	-0.080905	rad23b	1	9.77607e-26	0.317843	0.516	0.392	3.17918e-21	20.4977	21	382400	410449	1	c01	Ectoderm	Central Nervous System	Neuron, differentiating	1
ENSDARG00000074667	0.270044	0.270044	akt1s1	1	1.1098e-25	0.326057	0.538	0.407	3.60908e-21	20.4426	3	30190419	30200557	1	c01	Ectoderm	Central Nervous System	Neuron, differentiating	1
ENSDARG00000092115	-0.327509	-0.327509	eif4a1a	1	1.17247e-25	0.363508	0.725	0.636	3.81286e-21	20.4187	7	26510827	26518086	-1	c01	Ectoderm	Central Nervous System	Neuron, differentiating	1
ENSDARG00000057234	-0.0423879	-0.0423879	chtopa	1	1.32104e-25	0.305785	0.42	0.29	4.29603e-21	20.3669	19	23897666	23918136	-1	c01	Ectoderm	Central Nervous System	Neuron, differentiating	1
ENSDARG00000045611	0.088011	0.088011	nfybb	1	2.53623e-25	0.33417	0.321	0.204	8.24783e-21	20.0837	25	28823952	28846945	1	c01	Ectoderm	Central Nervous System	Neuron, differentiating	0
ENSDARG00000041022	0.0698169	0.0698169	pdcd4b	1	3.23615e-25	0.315489	0.305	0.184	1.0524e-20	19.9778	22	29655981	29689981	-1	c01	Ectoderm	Central Nervous System	Neuron, differentiating	0
ENSDARG00000070674	-0.160405	-0.160405	psmd6	1	5.16527e-25	0.312927	0.436	0.312	1.67974e-20	19.7748	11	19502297	19511548	1	c01	Ectoderm	Central Nervous System	Neuron, differentiating	1
ENSDARG00000044402	-0.298483	-0.298483	nop16	1	8.17848e-25	0.302616	0.421	0.301	2.65964e-20	19.5752	21	36612440	36619599	-1	c01	Ectoderm	Central Nervous System	Neuron, differentiating	1
ENSDARG00000014222	-0.139016	-0.139016	zgc:86598	1	1.27649e-24	0.313092	0.522	0.403	4.15115e-20	19.3818	19	3135271	3234924	1	c01	Ectoderm	Central Nervous System	Neuron, differentiating	1
ENSDARG00000008447	0.0102323	0.0102323	fkbp4	1	1.31186e-24	0.317842	0.421	0.301	4.26618e-20	19.37	18	6536293	6550378	1	c01	Ectoderm	Central Nervous System	Neuron, differentiating	1
ENSDARG00000052649	-0.070522	-0.070522	ube2ia	1	3.09808e-24	0.354601	0.49	0.373	1.0075e-19	18.9968	3	45364849	45373511	1	c01	Ectoderm	Central Nervous System	Neuron, differentiating	1
ENSDARG00000042319	0.0364314	0.0364314	cdca4	1	6.8322e-24	0.327522	0.359	0.239	2.22183e-19	18.6533	20	26939742	26946248	1	c01	Ectoderm	Central Nervous System	Neuron, differentiating	0
ENSDARG00000026845	0.0622256	0.0622256	rhoaa	1	1.27237e-23	0.334558	0.644	0.528	4.13774e-19	18.3832	8	14170567	14183265	-1	c01	Ectoderm	Central Nervous System	Neuron, differentiating	1
ENSDARG00000012553	-0.0540952	-0.0540952	rap1aa	1	1.77056e-23	0.307476	0.471	0.35	5.75787e-19	18.2397	8	28267546	28274552	-1	c01	Ectoderm	Central Nervous System	Neuron, differentiating	1
ENSDARG00000077264	-0.084839	-0.084839	wdr43	1	2.01229e-23	0.326636	0.506	0.396	6.54397e-19	18.1842	17	24821627	24835683	1	c01	Ectoderm	Central Nervous System	Neuron, differentiating	1
ENSDARG00000054980	-0.163106	-0.163106	ebna1bp2	1	6.51432e-23	0.335704	0.496	0.392	2.11846e-18	17.674	2	13694450	13721149	1	c01	Ectoderm	Central Nervous System	Neuron, differentiating	1
ENSDARG00000039162	-0.0350115	-0.0350115	rhebl1	1	3.11852e-22	0.321728	0.419	0.308	1.01414e-17	16.9939	6	21684296	21696868	1	c01	Ectoderm	Central Nervous System	Neuron, differentiating	1
ENSDARG00000005576	-0.0596651	-0.0596651	mphosph8	1	1.13502e-21	0.333093	0.486	0.379	3.69108e-17	16.4328	9	21462467	21488976	-1	c01	Ectoderm	Central Nervous System	Neuron, differentiating	1
[truncated: 15,954 more rows]

## Sheet: passed_threshold
GeneID	all	clipped_all_log2FC	symbol	cluster	p_val	avg_log2FC	pct.1	pct.2	p_val_adj	Log10[p_val_adj]	chromosome	start	end	strand	Cluster	Germ Layer	Tissue	Cell type	threshold passed
ENSDARG00000001889	-0.0826886	-0.0826886	tuba1a	1	0	1.85088	0.68	0.18	0	200	23	35708730	35711398	1	c01	Ectoderm	Central Nervous System	Neuron, differentiating	1
ENSDARG00000002403	-0.125293	-0.125293	nusap1	1	0	1.72758	0.462	0.056	0	200	13	33251721	33256667	-1	c01	Ectoderm	Central Nervous System	Neuron, differentiating	1
ENSDARG00000003920	-0.140672	-0.140672	setb	1	0	1.26687	0.966	0.735	0	200	21	13224239	13231101	-1	c01	Ectoderm	Central Nervous System	Neuron, differentiating	1
ENSDARG00000004049	0.105529	0.105529	marcksa	1	0	1.20549	0.551	0.11	0	200	20	3312859	3319736	-1	c01	Ectoderm	Central Nervous System	Neuron, differentiating	1
ENSDARG00000004169	-0.15412	-0.15412	stmn1a	1	0	2.16956	0.951	0.486	0	200	19	17205143	17210928	-1	c01	Ectoderm	Central Nervous System	Neuron, differentiating	1
ENSDARG00000004713	-0.176863	-0.176863	mad2l1	1	0	1.13227	0.449	0.069	0	200	7	57629370	57637779	-1	c01	Ectoderm	Central Nervous System	Neuron, differentiating	1
ENSDARG00000006837	-0.101818	-0.101818	mycn	1	0	1.53923	0.686	0.178	0	200	20	33294428	33299384	1	c01	Ectoderm	Central Nervous System	Neuron, differentiating	1
ENSDARG00000007697	-0.10643	-0.10643	fabp7a	1	0	2.42508	0.911	0.403	0	200	17	15433518	15435887	1	c01	Ectoderm	Central Nervous System	Neuron, differentiating	1
ENSDARG00000007971	-0.121785	-0.121785	cks1b	1	0	1.26738	0.577	0.113	0	200	19	7835025	7838232	1	c01	Ectoderm	Central Nervous System	Neuron, differentiating	1
ENSDARG00000008803	-0.0474031	-0.0474031	marcksb	1	0	1.96828	0.868	0.222	0	200	17	15534815	15539701	1	c01	Ectoderm	Central Nervous System	Neuron, differentiating	1
ENSDARG00000009822	-0.0315933	-0.0315933	her4.4	1	0	1.90081	0.479	0.062	0	200	23	21462021	21463788	-1	c01	Ectoderm	Central Nervous System	Neuron, differentiating	1
ENSDARG00000010710	-0.00738746	-0.00738746	msi1	1	0	1.23285	0.69	0.095	0	200	8	39607466	39647216	1	c01	Ectoderm	Central Nervous System	Neuron, differentiating	1
ENSDARG00000010770	-0.25433	-0.25433	sox19a	1	0	1.03434	0.42	0.057	0	200	5	24199180	24201437	-1	c01	Ectoderm	Central Nervous System	Neuron, differentiating	1
ENSDARG00000010791	-0.0241098	-0.0241098	dla	1	0	1.68582	0.578	0.05	0	200	1	54013457	54026352	1	c01	Ectoderm	Central Nervous System	Neuron, differentiating	1
ENSDARG00000011094	-0.202624	-0.202624	ccna2	1	0	1.3303	0.494	0.059	0	200	14	46354648	46374870	-1	c01	Ectoderm	Central Nervous System	Neuron, differentiating	1
ENSDARG00000011125	-0.251923	-0.251923	snrpb	1	0	1.29095	0.957	0.673	0	200	6	57478337	57485411	-1	c01	Ectoderm	Central Nervous System	Neuron, differentiating	1
ENSDARG00000011648	-0.291796	-0.291796	snrpd1	1	0	1.4358	0.928	0.525	0	200	19	1872794	1877746	1	c01	Ectoderm	Central Nervous System	Neuron, differentiating	1
ENSDARG00000014013	0.0609779	0.0609779	lbr	1	0	1.65705	0.733	0.199	0	200	20	36393912	36416922	-1	c01	Ectoderm	Central Nervous System	Neuron, differentiating	1
ENSDARG00000017673	0.0189441	0.0189441	nova2	1	0	1.29724	0.72	0.191	0	200	15	28685625	28766824	1	c01	Ectoderm	Central Nervous System	Neuron, differentiating	1
ENSDARG00000019335	-0.0941221	-0.0941221	hes6	1	0	1.53474	0.499	0.088	0	200	2	48288461	48304696	1	c01	Ectoderm	Central Nervous System	Neuron, differentiating	1
ENSDARG00000020504	-0.0471124	-0.0471124	h3f3b.1	1	0	2.41949	0.977	0.808	0	200	3	45776370	45778123	-1	c01	Ectoderm	Central Nervous System	Neuron, differentiating	1
ENSDARG00000020711	-0.126577	-0.126577	rrm2	1	0	2.20753	0.551	0.097	0	200	20	29492469	29499426	-1	c01	Ectoderm	Central Nervous System	Neuron, differentiating	1
ENSDARG00000024488	-0.155955	-0.155955	top2a	1	0	1.09546	0.403	0.052	0	200	12	10706772	10740236	1	c01	Ectoderm	Central Nervous System	Neuron, differentiating	1
ENSDARG00000028335	-0.207613	-0.207613	hmga1a	1	0	2.65515	0.986	0.79	0	200	23	3751451	3759692	-1	c01	Ectoderm	Central Nervous System	Neuron, differentiating	1
ENSDARG00000029722	-0.10002	-0.10002	hmgb2a	1	0	2.58313	0.981	0.884	0	200	1	38169512	38171787	-1	c01	Ectoderm	Central Nervous System	Neuron, differentiating	1
ENSDARG00000030479	-0.00933948	-0.00933948	hmgb1b	1	0	2.58052	0.961	0.49	0	200	15	31513065	31516583	-1	c01	Ectoderm	Central Nervous System	Neuron, differentiating	1
ENSDARG00000031495	-0.14654	-0.14654	seta	1	0	1.86601	0.963	0.639	0	200	8	2585256	2591654	-1	c01	Ectoderm	Central Nervous System	Neuron, differentiating	1
ENSDARG00000032963	-0.117063	-0.117063	her12	1	0	1.55871	0.4	0.034	0	200	23	21444922	21446985	-1	c01	Ectoderm	Central Nervous System	Neuron, differentiating	1
ENSDARG00000038386	-0.0245629	-0.0245629	ascl1a	1	0	1.3062	0.411	0.03	0	200	4	17417111	17419193	1	c01	Ectoderm	Central Nervous System	Neuron, differentiating	1
ENSDARG00000052856	-0.130759	-0.130759	khdrbs1a	1	0	1.48439	0.993	0.889	0	200	13	45009957	45022527	-1	c01	Ectoderm	Central Nervous System	Neuron, differentiating	1
ENSDARG00000053569	-0.00634076	-0.00634076	sox3	1	0	1.42083	0.516	0.086	0	200	14	32742701	32744464	-1	c01	Ectoderm	Central Nervous System	Neuron, differentiating	1
ENSDARG00000053990	-0.12712	-0.12712	hmgb2b	1	0	2.59555	0.993	0.745	0	200	23	45025909	45029559	1	c01	Ectoderm	Central Nervous System	Neuron, differentiating	1
ENSDARG00000054560	0.0268022	0.0268022	her15.1	1	0	1.91452	0.522	0.052	0	200	11	41994287	41996957	-1	c01	Ectoderm	Central Nervous System	Neuron, differentiating	1
ENSDARG00000054562	-0.0626794	-0.0626794	her15.1	1	0	2.63932	0.724	0.102	0	200	11	41981959	41984487	1	c01	Ectoderm	Central Nervous System	Neuron, differentiating	1
ENSDARG00000054929	-0.13634	-0.13634	zgc:110540	1	0	1.66298	0.609	0.107	0	200	21	26485849	26490186	-1	c01	Ectoderm	Central Nervous System	Neuron, differentiating	1
ENSDARG00000055216	0.0711772	0.0711772	tuba1c	1	0	1.3312	0.804	0.287	0	200	23	35690657	35694461	-1	c01	Ectoderm	Central Nervous System	Neuron, differentiating	1
ENSDARG00000056732	0.135176	0.135176	her4.1	1	0	1.86735	0.507	0.069	0	200	23	21452557	21453614	-1	c01	Ectoderm	Central Nervous System	Neuron, differentiating	1
ENSDARG00000057026	-0.0550527	-0.0550527	ran	1	0	1.06908	0.998	0.965	0	200	14	21685537	21693914	1	c01	Ectoderm	Central Nervous System	Neuron, differentiating	1
ENSDARG00000070959	-0.095407	-0.095407	si:ch211-288g17.3	1	0	2.09117	0.929	0.483	0	200	19	9455218	9460322	1	c01	Ectoderm	Central Nervous System	Neuron, differentiating	1
ENSDARG00000076532	0.0108806	0.0108806	si:ch211-222l21.1	1	0	2.07329	0.962	0.654	0	200	11	40677616	40696136	-1	c01	Ectoderm	Central Nervous System	Neuron, differentiating	1
ENSDARG00000078118	0.0475847	0.0475847	sinhcafl	1	0	1.68055	0.698	0.175	0	200	7	64961892	64971839	-1	c01	Ectoderm	Central Nervous System	Neuron, differentiating	1
ENSDARG00000078748	0.0379247	0.0379247	si:ch211-137a8.4	1	0	1.77741	0.803	0.15	0	200	15	29085955	29091807	1	c01	Ectoderm	Central Nervous System	Neuron, differentiating	1
ENSDARG00000087554	-0.219651	-0.219651	cdk1	1	0	1.46319	0.445	0.067	0	200	17	20923691	20929461	1	c01	Ectoderm	Central Nervous System	Neuron, differentiating	1
ENSDARG00000091150	-0.154531	-0.154531	mki67	1	0	1.35526	0.528	0.083	0	200	12	10366617	10381282	-1	c01	Ectoderm	Central Nervous System	Neuron, differentiating	1
ENSDARG00000097102	0.000840919	0.000840919	si:ch73-281n10.2	1	0	1.71299	0.991	0.893	0	200	15	5898410	5901514	-1	c01	Ectoderm	Central Nervous System	Neuron, differentiating	1
ENSDARG00000097691	-0.135654	-0.135654	pclaf	1	0	1.41908	0.61	0.116	0	200	25	186583	189982	1	c01	Ectoderm	Central Nervous System	Neuron, differentiating	1
ENSDARG00000098591	-0.148629	-0.148629	tubb2b	1	0	2.32198	0.888	0.511	0	200	8	52713232	52715911	-1	c01	Ectoderm	Central Nervous System	Neuron, differentiating	1
ENSDARG00000099572	-0.0517019	-0.0517019	hmgn2	1	0	3.12332	0.995	0.907	0	200	16	51180938	51184126	1	c01	Ectoderm	Central Nervous System	Neuron, differentiating	1
ENSDARG00000101637	-0.0297791	-0.0297791	ccnd1	1	0	2.19457	0.857	0.345	0	200	7	54668303	54679595	-1	c01	Ectoderm	Central Nervous System	Neuron, differentiating	1
ENSDARG00000101707	-0.0676267	-0.0676267	si:ch211-156b7.4	1	0	1.72153	0.866	0.296	0	200	3	26342768	26343648	1	c01	Ectoderm	Central Nervous System	Neuron, differentiating	1
ENSDARG00000103672	-0.209822	-0.209822	cirbpa	1	0	1.69709	0.995	0.897	0	200	2	58841181	58848884	1	c01	Ectoderm	Central Nervous System	Neuron, differentiating	1
ENSDARG00000103919	0.0513326	0.0513326	si:ch73-1a9.3	1	0	1.60485	0.997	0.92	0	200	10	39084354	39087854	1	c01	Ectoderm	Central Nervous System	Neuron, differentiating	1
ENSDARG00000106529	-0.225487	-0.225487	dut	1	0	1.63624	0.734	0.21	0	200	18	5308392	5318966	1	c01	Ectoderm	Central Nervous System	Neuron, differentiating	1
ENSDARG00000116491	-0.173222	-0.173222	h2afvb	1	0	1.98929	0.971	0.749	0	200	10	44984946	44998452	1	c01	Ectoderm	Central Nervous System	Neuron, differentiating	1
ENSDARG00000095715	-0.121206	-0.121206	BX465834.1	1	1.12075e-305	1.21934	0.49	0.091	3.64469e-301	200	5	48110155	48175621	-1	c01	Ectoderm	Central Nervous System	Neuron, differentiating	1
ENSDARG00000020708	0.0220261	0.0220261	mdkb	1	3.85826e-304	1.23758	0.76	0.245	1.25471e-299	200	25	7872135	7880878	1	c01	Ectoderm	Central Nervous System	Neuron, differentiating	1
ENSDARG00000101362	-0.105927	-0.105927	mibp	1	3.58265e-301	1.60301	0.605	0.155	1.16508e-296	200	22	5118361	5122557	1	c01	Ectoderm	Central Nervous System	Neuron, differentiating	1
ENSDARG00000029058	-0.222296	-0.222296	rbbp4	1	1.52295e-300	1.36583	0.704	0.231	4.95265e-296	200	19	30999833	31007417	-1	c01	Ectoderm	Central Nervous System	Neuron, differentiating	1
ENSDARG00000054155	-0.181368	-0.181368	pcna	1	7.08403e-296	2.00893	0.839	0.418	2.30373e-291	200	10	40821804	40826657	-1	c01	Ectoderm	Central Nervous System	Neuron, differentiating	1
ENSDARG00000045843	-0.161706	-0.161706	apex1	1	1.93913e-294	1.19773	0.765	0.309	6.30604e-290	200	4	5333988	5340530	1	c01	Ectoderm	Central Nervous System	Neuron, differentiating	1
ENSDARG00000029406	-0.304592	-0.304592	h2afx	1	8.93353e-293	1.28092	0.627	0.174	2.90518e-288	200	5	30534702	30535327	-1	c01	Ectoderm	Central Nervous System	Neuron, differentiating	1
ENSDARG00000087636	0.0231351	0.0231351	hmgn6	1	1.71379e-292	1.32343	0.979	0.796	5.57324e-288	200	14	9421510	9428248	1	c01	Ectoderm	Central Nervous System	Neuron, differentiating	1
ENSDARG00000099865	-0.245777	-0.245777	hnrnpabb	1	3.51717e-292	1.41864	0.943	0.716	1.14378e-287	200	21	3166519	3175724	1	c01	Ectoderm	Central Nervous System	Neuron, differentiating	1
ENSDARG00000053262	-0.0518691	-0.0518691	atp1b4	1	4.25319e-292	0.713107	0.413	0.059	1.38314e-287	200	14	33458294	33469953	1	c01	Ectoderm	Central Nervous System	Neuron, differentiating	1
ENSDARG00000003860	-0.143854	-0.143854	cbx3a	1	7.92422e-292	1.301	0.91	0.567	2.57696e-287	200	19	18131512	18136410	-1	c01	Ectoderm	Central Nervous System	Neuron, differentiating	1
ENSDARG00000036162	0.211043	0.211043	hnrnpa0b	1	6.29736e-290	1.45453	0.954	0.718	2.0479e-285	200	14	38845674	38848166	1	c01	Ectoderm	Central Nervous System	Neuron, differentiating	1
ENSDARG00000036044	-0.0558621	-0.0558621	rps20	1	1.61187e-287	0.629298	1	1	5.24182e-283	200	7	58745987	58750400	1	c01	Ectoderm	Central Nervous System	Neuron, differentiating	1
ENSDARG00000051783	-0.0834917	-0.0834917	rplp0	1	2.39877e-286	0.608006	1	1	7.80081e-282	200	5	1950660	1963498	-1	c01	Ectoderm	Central Nervous System	Neuron, differentiating	1
ENSDARG00000037640	-0.308519	-0.308519	aurkb	1	4.97674e-286	0.9576	0.436	0.073	1.61844e-281	200	14	240487	246342	-1	c01	Ectoderm	Central Nervous System	Neuron, differentiating	1
ENSDARG00000006487	0.0116859	0.0116859	anp32a	1	4.81369e-285	1.30524	0.959	0.752	1.56541e-280	200	7	33345624	33351532	-1	c01	Ectoderm	Central Nervous System	Neuron, differentiating	1
ENSDARG00000035993	-0.052924	-0.052924	sumo3b	1	9.09464e-279	1.37284	0.857	0.449	2.95758e-274	200	9	12648705	12652984	-1	c01	Ectoderm	Central Nervous System	Neuron, differentiating	1
ENSDARG00000117637	-0.15382	-0.15382	CABZ01005379.1	1	3.26534e-275	0.892266	0.453	0.085	1.06189e-270	200	19	47838603	47843652	1	c01	Ectoderm	Central Nervous System	Neuron, differentiating	1
ENSDARG00000105037	-0.268712	-0.268712	snrpf	1	1.43746e-274	1.19841	0.894	0.569	4.67461e-270	200	7	19374683	19378024	1	c01	Ectoderm	Central Nervous System	Neuron, differentiating	1
ENSDARG00000068820	-0.13379	-0.13379	h2afva	1	1.08749e-273	1.34015	0.86	0.459	3.5365e-269	200	5	13647288	13652687	1	c01	Ectoderm	Central Nervous System	Neuron, differentiating	1
ENSDARG00000013351	-0.121272	-0.121272	cirbpb	1	2.69939e-269	1.10617	0.994	0.976	8.77841e-265	200	22	18542010	18546649	-1	c01	Ectoderm	Central Nervous System	Neuron, differentiating	1
ENSDARG00000015111	-0.217137	-0.217137	ddx39ab	1	3.094e-269	1.16912	0.846	0.459	1.00617e-264	200	3	5619058	5644028	-1	c01	Ectoderm	Central Nervous System	Neuron, differentiating	1
ENSDARG00000101766	-0.0529543	-0.0529543	ptmab	1	1.89554e-267	1.83931	0.991	0.94	6.16429e-263	200	2	5131964	5135125	-1	c01	Ectoderm	Central Nervous System	Neuron, differentiating	1
ENSDARG00000023330	-0.209285	-0.209285	anp32b	1	2.01991e-267	1.26332	0.885	0.538	6.56875e-263	200	1	26660369	26664840	-1	c01	Ectoderm	Central Nervous System	Neuron, differentiating	1
ENSDARG00000060041	-0.177842	-0.177842	lig1	1	3.71276e-267	1.08736	0.621	0.181	1.20739e-262	200	2	44301276	44344321	-1	c01	Ectoderm	Central Nervous System	Neuron, differentiating	1
ENSDARG00000033175	-0.164722	-0.164722	snrpe	1	6.13879e-265	1.166	0.906	0.593	1.99633e-260	200	11	37720552	37726201	1	c01	Ectoderm	Central Nervous System	Neuron, differentiating	1
ENSDARG00000100558	-0.199263	-0.199263	slbp	1	5.93707e-254	0.973447	0.448	0.091	1.93073e-249	200	14	14841685	14846166	1	c01	Ectoderm	Central Nervous System	Neuron, differentiating	1
ENSDARG00000007960	-0.0916999	-0.0916999	hnrnpaba	1	2.12156e-253	1.22703	0.978	0.906	6.89931e-249	200	14	6962271	6968589	1	c01	Ectoderm	Central Nervous System	Neuron, differentiating	1
ENSDARG00000036036	-0.107064	-0.107064	mdka	1	5.64937e-253	1.15969	0.885	0.438	1.83718e-248	200	7	39166460	39178198	1	c01	Ectoderm	Central Nervous System	Neuron, differentiating	1
ENSDARG00000014591	-0.185126	-0.185126	ilf2	1	2.54353e-249	1.15735	0.812	0.418	8.27156e-245	200	19	37501652	37508571	-1	c01	Ectoderm	Central Nervous System	Neuron, differentiating	1
ENSDARG00000019181	-0.0636652	-0.0636652	rpsa	1	2.76185e-248	0.502651	1	1	8.98154e-244	200	6	7709662	7720332	-1	c01	Ectoderm	Central Nervous System	Neuron, differentiating	1
ENSDARG00000037879	0.00392422	0.00392422	lfng	1	7.5289e-248	0.989236	0.573	0.148	2.4484e-243	200	3	41917499	41926869	1	c01	Ectoderm	Central Nervous System	Neuron, differentiating	1
ENSDARG00000053446	-0.127533	-0.127533	sub1a	1	1.18014e-246	1.13575	0.907	0.6	3.83781e-242	200	10	8091144	8098099	1	c01	Ectoderm	Central Nervous System	Neuron, differentiating	1
ENSDARG00000014017	-0.208855	-0.208855	rrm1	1	2.58573e-246	1.09483	0.514	0.132	8.4088e-242	200	21	30772043	30787414	-1	c01	Ectoderm	Central Nervous System	Neuron, differentiating	1
ENSDARG00000055455	0.0771437	0.0771437	gpm6aa	1	3.0709e-244	1.08973	0.604	0.172	9.98657e-240	200	14	36348549	36378494	-1	c01	Ectoderm	Central Nervous System	Neuron, differentiating	1
ENSDARG00000002613	-0.207544	-0.207544	rpa3	1	1.34616e-241	1.19731	0.703	0.278	4.37773e-237	200	19	25465025	25467185	1	c01	Ectoderm	Central Nervous System	Neuron, differentiating	1
ENSDARG00000062152	-0.163052	-0.163052	chaf1a	1	5.72787e-241	0.882169	0.554	0.153	1.8627e-236	200	22	22276283	22301929	-1	c01	Ectoderm	Central Nervous System	Neuron, differentiating	1
ENSDARG00000078473	0.266394	0.266394	nucks1a	1	1.07703e-237	1.1869	0.87	0.494	3.50249e-233	200	11	38540138	38554394	-1	c01	Ectoderm	Central Nervous System	Neuron, differentiating	1
ENSDARG00000101037	-0.236456	-0.236456	asf1ba	1	1.67937e-236	0.767339	0.423	0.083	5.46133e-232	200	3	49504919	49514874	-1	c01	Ectoderm	Central Nervous System	Neuron, differentiating	1
ENSDARG00000040503	-0.00797878	-0.00797878	sb:cb81	1	2.21584e-234	0.885508	0.468	0.1	7.20591e-230	200	18	49309953	49318823	-1	c01	Ectoderm	Central Nervous System	Neuron, differentiating	1
ENSDARG00000056186	-0.148132	-0.148132	eif5a2	1	6.21557e-234	1.00178	0.964	0.803	2.0213e-229	200	2	25839193	25845337	1	c01	Ectoderm	Central Nervous System	Neuron, differentiating	1
ENSDARG00000011201	-0.0769964	-0.0769964	rplp2l	1	2.76177e-232	0.578039	1	0.999	8.98129e-228	200	7	12959846	12968701	-1	c01	Ectoderm	Central Nervous System	Neuron, differentiating	1
ENSDARG00000028119	-0.163963	-0.163963	sumo3a	1	4.60893e-231	1.24769	0.918	0.695	1.49882e-226	200	6	11070261	11073880	-1	c01	Ectoderm	Central Nervous System	Neuron, differentiating	1
ENSDARG00000095743	-0.0525921	-0.0525921	sox11b	1	2.56497e-230	1.40517	0.493	0.126	8.34129e-226	200	20	30032628	30035326	-1	c01	Ectoderm	Central Nervous System	Neuron, differentiating	1
ENSDARG00000071670	-0.1079	-0.1079	tma7	1	1.18526e-228	1.03015	0.958	0.797	3.85445e-224	200	22	5663529	5668138	1	c01	Ectoderm	Central Nervous System	Neuron, differentiating	1
ENSDARG00000042527	-0.0987529	-0.0987529	unga	1	4.33271e-227	0.746383	0.411	0.084	1.409e-222	200	5	67351219	67365750	-1	c01	Ectoderm	Central Nervous System	Neuron, differentiating	1
ENSDARG00000040184	-0.0613821	-0.0613821	syncrip	1	1.75476e-224	1.06309	0.919	0.695	5.70648e-220	200	20	2731436	2745385	1	c01	Ectoderm	Central Nervous System	Neuron, differentiating	1
ENSDARG00000057738	-0.163296	-0.163296	hells	1	2.10462e-224	0.850866	0.476	0.115	6.84421e-220	200	13	8255106	8270718	1	c01	Ectoderm	Central Nervous System	Neuron, differentiating	1
ENSDARG00000037009	-0.0832101	-0.0832101	banf1	1	3.18492e-223	1.22496	0.848	0.545	1.03573e-218	200	21	26709801	26715270	-1	c01	Ectoderm	Central Nervous System	Neuron, differentiating	1
ENSDARG00000099667	-0.166251	-0.166251	snrpg	1	4.1272e-222	1.1817	0.849	0.529	1.34217e-217	200	23	33957350	33961989	1	c01	Ectoderm	Central Nervous System	Neuron, differentiating	1
ENSDARG00000062326	-0.0268126	-0.0268126	hmgn7	1	1.53435e-219	0.975227	0.964	0.848	4.98971e-215	200	5	22969635	22972775	1	c01	Ectoderm	Central Nervous System	Neuron, differentiating	1
ENSDARG00000037188	-0.287187	-0.287187	rpa2	1	7.31622e-218	1.04509	0.641	0.235	2.37924e-213	200	16	4746588	4770233	-1	c01	Ectoderm	Central Nervous System	Neuron, differentiating	1
ENSDARG00000045248	-0.0904611	-0.0904611	h3f3d	1	2.12342e-217	0.831693	0.999	0.98	6.90536e-213	200	24	37688729	37693028	1	c01	Ectoderm	Central Nervous System	Neuron, differentiating	1
ENSDARG00000099175	-0.0484882	-0.0484882	hmgb1a	1	1.85944e-215	1.77396	0.873	0.623	6.0469e-211	200	10	36026576	36032038	1	c01	Ectoderm	Central Nervous System	Neuron, differentiating	1
ENSDARG00000022129	-0.0961283	-0.0961283	rbm4.3	1	2.06803e-214	1.07834	0.903	0.663	6.72522e-210	200	7	22792132	22795637	1	c01	Ectoderm	Central Nervous System	Neuron, differentiating	1
ENSDARG00000040440	-0.141661	-0.141661	snrpd2	1	6.73637e-213	1.01114	0.868	0.559	2.19067e-208	200	18	40875873	40884087	-1	c01	Ectoderm	Central Nervous System	Neuron, differentiating	1
ENSDARG00000044669	-0.00946021	-0.00946021	hp1bp3	1	3.99827e-211	0.972583	0.83	0.45	1.30024e-206	200	11	37612214	37631714	1	c01	Ectoderm	Central Nervous System	Neuron, differentiating	1
ENSDARG00000006092	-0.0877027	-0.0877027	rad21a	1	9.32e-211	1.20931	0.8	0.475	3.03086e-206	200	16	48409066	48430272	-1	c01	Ectoderm	Central Nervous System	Neuron, differentiating	1
ENSDARG00000077620	-0.0322867	-0.0322867	cdca7a	1	1.9392e-210	1.12105	0.551	0.169	6.30628e-206	200	9	2879763	2892250	-1	c01	Ectoderm	Central Nervous System	Neuron, differentiating	1
ENSDARG00000057484	-0.121273	-0.121273	srsf2a	1	2.72039e-210	0.994048	0.87	0.577	8.84672e-206	200	12	31720673	31726748	-1	c01	Ectoderm	Central Nervous System	Neuron, differentiating	1
ENSDARG00000019856	-0.0135475	-0.0135475	atp1a1b	1	9.77294e-208	0.770122	0.435	0.1	3.17816e-203	199.999	9	35901554	35922201	1	c01	Ectoderm	Central Nervous System	Neuron, differentiating	1
ENSDARG00000006260	-0.161743	-0.161743	tuba8l4	1	8.80461e-207	1.31814	0.908	0.699	2.86326e-202	199.988	6	6972953	6976107	-1	c01	Ectoderm	Central Nervous System	Neuron, differentiating	1
ENSDARG00000010244	0.0490028	0.0490028	rpl22l1	1	2.12854e-205	0.760875	0.993	0.944	6.92201e-201	199.772	24	26475182	26479841	-1	c01	Ectoderm	Central Nervous System	Neuron, differentiating	1
ENSDARG00000022213	-0.179214	-0.179214	uck2b	1	3.73536e-205	0.782687	0.563	0.182	1.21474e-200	199.655	2	6051916	6065416	-1	c01	Ectoderm	Central Nervous System	Neuron, differentiating	1
ENSDARG00000076283	-0.193271	-0.193271	snrpd3l	1	7.74356e-204	1.01455	0.776	0.42	2.51821e-199	198.582	21	13327527	13331030	1	c01	Ectoderm	Central Nervous System	Neuron, differentiating	1
ENSDARG00000045914	-0.167089	-0.167089	si:ch211-51e12.7	1	2.38927e-203	1.02667	0.801	0.442	7.76989e-199	198.104	4	308688	317971	1	c01	Ectoderm	Central Nervous System	Neuron, differentiating	1
ENSDARG00000021864	0.0463208	0.0463208	rplp1	1	2.08247e-200	0.472308	1	1	6.7722e-196	195.169	19	1852078	1855368	-1	c01	Ectoderm	Central Nervous System	Neuron, differentiating	1
ENSDARG00000058328	-0.0430096	-0.0430096	lsm7	1	1.82908e-198	1.00145	0.86	0.562	5.94817e-194	193.226	22	10752511	10756047	1	c01	Ectoderm	Central Nervous System	Neuron, differentiating	1
ENSDARG00000020465	-0.0119991	-0.0119991	ewsr1b	1	4.3189e-197	0.955103	0.798	0.458	1.40451e-192	191.852	5	24873196	24882360	-1	c01	Ectoderm	Central Nervous System	Neuron, differentiating	1
ENSDARG00000019529	-0.176163	-0.176163	parp1	1	1.209e-196	0.783374	0.547	0.179	3.93167e-192	191.405	20	43648369	43689779	1	c01	Ectoderm	Central Nervous System	Neuron, differentiating	1
ENSDARG00000068436	-0.0010702	-0.0010702	h3f3b.1	1	1.36385e-196	1.10485	0.926	0.74	4.43523e-192	191.353	15	47850875	47857706	-1	c01	Ectoderm	Central Nervous System	Neuron, differentiating	1
ENSDARG00000044299	-0.204568	-0.204568	lmnb1	1	5.49004e-195	0.863322	0.543	0.177	1.78536e-190	189.748	10	16036246	16056908	1	c01	Ectoderm	Central Nervous System	Neuron, differentiating	1
ENSDARG00000061187	-0.0342766	-0.0342766	cbx5	1	5.53986e-194	0.942771	0.858	0.53	1.80156e-189	188.744	23	36297221	36306356	-1	c01	Ectoderm	Central Nervous System	Neuron, differentiating	1
ENSDARG00000022684	0.0642999	0.0642999	fkbp1aa	1	6.55411e-193	0.781156	0.988	0.936	2.1314e-188	187.671	8	49169768	49172500	-1	c01	Ectoderm	Central Nervous System	Neuron, differentiating	1
ENSDARG00000015427	-0.114424	-0.114424	hdac1	1	3.01697e-192	1.08357	0.824	0.512	9.81117e-188	187.008	19	29808471	29821601	1	c01	Ectoderm	Central Nervous System	Neuron, differentiating	1
ENSDARG00000070108	-0.0421338	-0.0421338	dek	1	1.43798e-190	0.846732	0.51	0.159	4.67631e-186	185.33	16	41015163	41030634	1	c01	Ectoderm	Central Nervous System	Neuron, differentiating	1
ENSDARG00000011404	-0.178405	-0.178405	fen1	1	1.52085e-190	0.822124	0.529	0.166	4.94579e-186	185.306	24	11908480	11921184	1	c01	Ectoderm	Central Nervous System	Neuron, differentiating	1
ENSDARG00000026577	-0.155934	-0.155934	cdk2	1	9.50275e-190	0.658518	0.415	0.1	3.09029e-185	184.51	11	3301277	3308569	-1	c01	Ectoderm	Central Nervous System	Neuron, differentiating	1
ENSDARG00000056725	0.0624014	0.0624014	hmgb3a	1	1.48922e-189	1.13076	0.853	0.499	4.84296e-185	184.315	7	25913225	25918281	1	c01	Ectoderm	Central Nervous System	Neuron, differentiating	1
ENSDARG00000014569	0.0156114	0.0156114	hnrnpr	1	1.7921e-189	0.881773	0.693	0.322	5.82792e-185	184.234	19	72661	82516	-1	c01	Ectoderm	Central Nervous System	Neuron, differentiating	1
ENSDARG00000016871	-0.0723124	-0.0723124	smarce1	1	1.70462e-185	1.01265	0.794	0.45	5.54343e-181	180.256	3	34985895	34995062	1	c01	Ectoderm	Central Nervous System	Neuron, differentiating	1
ENSDARG00000036875	-0.0525094	-0.0525094	rps12	1	2.72795e-183	0.472036	1	1	8.87129e-179	178.052	23	31431956	31435922	1	c01	Ectoderm	Central Nervous System	Neuron, differentiating	1
ENSDARG00000061794	0.0455153	0.0455153	jam3b	1	2.97802e-182	0.585072	0.434	0.109	9.68453e-178	177.014	21	24984970	25046991	1	c01	Ectoderm	Central Nervous System	Neuron, differentiating	1
ENSDARG00000052139	-0.00088619	-0.00088619	notch3	1	7.12849e-181	0.782371	0.447	0.12	2.31818e-176	175.635	3	53526025	53559581	-1	c01	Ectoderm	Central Nervous System	Neuron, differentiating	1
ENSDARG00000039880	-0.16319	-0.16319	arpp19b	1	9.23424e-179	0.968638	0.588	0.235	3.00297e-174	173.522	25	7653902	7663608	-1	c01	Ectoderm	Central Nervous System	Neuron, differentiating	1
ENSDARG00000032317	0.0373177	0.0373177	tox	1	1.82052e-178	0.666889	0.464	0.127	5.92034e-174	173.228	2	21982911	22108108	1	c01	Ectoderm	Central Nervous System	Neuron, differentiating	1
ENSDARG00000089302	-0.0739525	-0.0739525	hnrnpa0a	1	3.12148e-177	0.976403	0.711	0.338	1.0151e-172	171.993	14	24277556	24279957	1	c01	Ectoderm	Central Nervous System	Neuron, differentiating	1
ENSDARG00000019004	-0.108622	-0.108622	smarcd1	1	6.2088e-177	0.814179	0.565	0.211	2.0191e-172	171.695	22	7009062	7025393	-1	c01	Ectoderm	Central Nervous System	Neuron, differentiating	1
ENSDARG00000070019	-0.150073	-0.150073	taf15	1	3.52949e-175	0.894166	0.782	0.466	1.14779e-170	169.94	15	1825172	1844048	-1	c01	Ectoderm	Central Nervous System	Neuron, differentiating	1
ENSDARG00000039208	-0.167779	-0.167779	nasp	1	2.53958e-174	0.799757	0.516	0.169	8.2587e-170	169.083	6	33911154	33916788	-1	c01	Ectoderm	Central Nervous System	Neuron, differentiating	1
ENSDARG00000016516	-0.137734	-0.137734	rbm8a	1	5.83904e-174	0.875207	0.899	0.705	1.89886e-169	168.722	16	45922175	45930077	1	c01	Ectoderm	Central Nervous System	Neuron, differentiating	1
ENSDARG00000059337	-0.0410601	-0.0410601	tgif1	1	8.08859e-174	0.827095	0.588	0.224	2.63041e-169	168.58	24	9287409	9300160	-1	c01	Ectoderm	Central Nervous System	Neuron, differentiating	1
ENSDARG00000099283	0.0110699	0.0110699	epb41a	1	1.15214e-173	0.563025	0.456	0.121	3.74677e-169	168.426	19	13639486	13774502	-1	c01	Ectoderm	Central Nervous System	Neuron, differentiating	1
ENSDARG00000016830	-0.0341926	-0.0341926	rimkla	1	1.52385e-173	0.622444	0.415	0.106	4.95557e-169	168.305	8	26868105	26887308	1	c01	Ectoderm	Central Nervous System	Neuron, differentiating	1
ENSDARG00000010246	-0.241438	-0.241438	prmt1	1	2.2302e-169	0.946415	0.821	0.534	7.25262e-165	164.14	3	32356833	32363021	-1	c01	Ectoderm	Central Nervous System	Neuron, differentiating	1
ENSDARG00000075883	-0.198046	-0.198046	bub3	1	1.94545e-168	0.866839	0.485	0.161	6.32662e-164	163.199	12	49146715	49151326	-1	c01	Ectoderm	Central Nervous System	Neuron, differentiating	1
ENSDARG00000016173	-0.143463	-0.143463	cct3	1	3.1331e-167	0.812137	0.876	0.656	1.01888e-162	161.992	16	30408697	30421275	-1	c01	Ectoderm	Central Nervous System	Neuron, differentiating	1
ENSDARG00000026489	-0.225498	-0.225498	khsrp	1	2.87249e-166	0.862707	0.752	0.435	9.34133e-162	161.03	1	54960189	54972236	-1	c01	Ectoderm	Central Nervous System	Neuron, differentiating	1
ENSDARG00000025581	-0.0529215	-0.0529215	rpl10	1	7.71618e-165	0.430357	1	1	2.5093e-160	159.6	23	19712557	19715859	-1	c01	Ectoderm	Central Nervous System	Neuron, differentiating	1
ENSDARG00000002344	-0.11362	-0.11362	tubb4b	1	9.42641e-165	1.24704	0.982	0.909	3.06547e-160	159.514	14	5861435	5865146	1	c01	Ectoderm	Central Nervous System	Neuron, differentiating	1
ENSDARG00000014499	-0.226402	-0.226402	nutf2l	1	1.72755e-164	0.887804	0.772	0.453	5.618e-160	159.25	19	20778011	20783758	1	c01	Ectoderm	Central Nervous System	Neuron, differentiating	1
ENSDARG00000009871	-0.1767	-0.1767	snrpc	1	9.2948e-164	0.80301	0.669	0.318	3.02267e-159	158.52	6	54430413	54433995	-1	c01	Ectoderm	Central Nervous System	Neuron, differentiating	1
ENSDARG00000058203	-0.0314524	-0.0314524	smc1al	1	1.83536e-163	0.924976	0.708	0.361	5.9686e-159	158.224	23	12840080	12897815	1	c01	Ectoderm	Central Nervous System	Neuron, differentiating	1
ENSDARG00000014244	0.0118844	0.0118844	rbmx	1	2.67478e-162	0.819383	0.622	0.281	8.69839e-158	157.061	14	31855592	31862720	-1	c01	Ectoderm	Central Nervous System	Neuron, differentiating	1
ENSDARG00000006225	0.0559283	0.0559283	ddx39aa	1	2.34746e-160	0.859529	0.754	0.432	7.63394e-156	155.117	1	45205920	45215343	-1	c01	Ectoderm	Central Nervous System	Neuron, differentiating	1
ENSDARG00000075559	-0.144338	-0.144338	ppm1g	1	2.72193e-160	0.815825	0.594	0.249	8.8517e-156	155.053	13	6188759	6205567	1	c01	Ectoderm	Central Nervous System	Neuron, differentiating	1
ENSDARG00000003938	-0.0925525	-0.0925525	rpa1	1	6.70495e-159	0.758012	0.562	0.219	2.18045e-154	153.661	15	26498339	26538989	-1	c01	Ectoderm	Central Nervous System	Neuron, differentiating	1
ENSDARG00000076509	-0.111009	-0.111009	polr2d	1	5.36604e-158	0.797139	0.752	0.458	1.74504e-153	152.758	2	1124512	1129721	1	c01	Ectoderm	Central Nervous System	Neuron, differentiating	1
ENSDARG00000041619	-0.0393232	-0.0393232	rack1	1	2.29466e-157	0.456791	1	0.998	7.46223e-153	152.127	14	6946482	6953765	1	c01	Ectoderm	Central Nervous System	Neuron, differentiating	1
ENSDARG00000037962	-0.152505	-0.152505	psmb7	1	2.13151e-155	0.866789	0.827	0.59	6.93167e-151	150.159	21	8341774	8352095	1	c01	Ectoderm	Central Nervous System	Neuron, differentiating	1
ENSDARG00000035325	-0.130591	-0.130591	srsf7a	1	2.16192e-154	0.817404	0.844	0.601	7.03055e-150	149.153	5	36895545	36899144	1	c01	Ectoderm	Central Nervous System	Neuron, differentiating	1
ENSDARG00000037397	-0.272459	-0.272459	ssrp1a	1	5.21818e-154	0.667528	0.485	0.167	1.69695e-149	148.77	14	21980446	22100118	-1	c01	Ectoderm	Central Nervous System	Neuron, differentiating	1
ENSDARG00000045776	-0.0787452	-0.0787452	cnbpa	1	9.48339e-154	0.796897	0.925	0.815	3.084e-149	148.511	23	4699144	4705253	-1	c01	Ectoderm	Central Nervous System	Neuron, differentiating	1
ENSDARG00000014817	-0.19993	-0.19993	ranbp1	1	1.06792e-152	0.846069	0.878	0.698	3.47287e-148	147.459	5	19006701	19014589	-1	c01	Ectoderm	Central Nervous System	Neuron, differentiating	1
ENSDARG00000004251	-0.374528	-0.374528	dhfr	1	4.72492e-152	0.700109	0.47	0.158	1.53655e-147	146.813	5	26138313	26146488	1	c01	Ectoderm	Central Nervous System	Neuron, differentiating	1
ENSDARG00000036161	-0.109222	-0.109222	hnrnpa0l	1	1.27799e-151	0.784946	0.982	0.939	4.15603e-147	146.381	14	38849432	38850933	1	c01	Ectoderm	Central Nervous System	Neuron, differentiating	1
ENSDARG00000021124	-0.0694136	-0.0694136	cfl1	1	2.15504e-151	0.649445	0.988	0.853	7.00818e-147	146.154	14	30795559	30801555	1	c01	Ectoderm	Central Nervous System	Neuron, differentiating	1
ENSDARG00000093022	-0.0211259	-0.0211259	selenoh	1	3.89704e-150	0.808568	0.89	0.664	1.26732e-145	144.897	8	7315625	7317444	1	c01	Ectoderm	Central Nervous System	Neuron, differentiating	1
ENSDARG00000011405	-0.0132012	-0.0132012	rps9	1	2.89496e-149	0.441088	0.999	1	9.4144e-145	144.026	16	31921812	31927522	1	c01	Ectoderm	Central Nervous System	Neuron, differentiating	1
ENSDARG00000003531	0.0114421	0.0114421	tcea1	1	2.9346e-149	0.74754	0.639	0.294	9.54333e-145	144.02	2	30739680	30748070	1	c01	Ectoderm	Central Nervous System	Neuron, differentiating	1
ENSDARG00000038835	-0.103583	-0.103583	ppid	1	1.8372e-147	0.764564	0.665	0.344	5.97456e-143	142.224	14	48045193	48065365	1	c01	Ectoderm	Central Nervous System	Neuron, differentiating	1
ENSDARG00000045155	-0.315243	-0.315243	phf5a	1	2.37555e-147	0.75964	0.644	0.317	7.7253e-143	142.112	12	19138452	19143692	1	c01	Ectoderm	Central Nervous System	Neuron, differentiating	1
ENSDARG00000075211	-0.0382755	-0.0382755	chd7	1	7.73271e-147	0.716831	0.539	0.212	2.51468e-142	141.6	2	21765670	21820697	-1	c01	Ectoderm	Central Nervous System	Neuron, differentiating	1
ENSDARG00000043453	-0.0679639	-0.0679639	rps5	1	1.56781e-146	0.427281	1	1	5.09852e-142	141.293	15	39964943	39971756	-1	c01	Ectoderm	Central Nervous System	Neuron, differentiating	1
ENSDARG00000044938	0.200647	0.200647	cbx2	1	1.01209e-145	0.603601	0.436	0.134	3.29133e-141	140.483	3	10152092	10164759	1	c01	Ectoderm	Central Nervous System	Neuron, differentiating	1
ENSDARG00000052721	-0.100113	-0.100113	prim2	1	1.42557e-144	0.60626	0.438	0.137	4.63597e-140	139.334	13	23488282	23612369	-1	c01	Ectoderm	Central Nervous System	Neuron, differentiating	1
ENSDARG00000042458	-0.180093	-0.180093	rfc4	1	2.25072e-143	0.692177	0.516	0.197	7.31934e-139	138.136	11	45426609	45435014	-1	c01	Ectoderm	Central Nervous System	Neuron, differentiating	1
ENSDARG00000016855	-0.0986299	-0.0986299	sf3b5	1	3.47336e-143	0.795651	0.726	0.432	1.12954e-138	137.947	13	23897975	23901732	1	c01	Ectoderm	Central Nervous System	Neuron, differentiating	1
ENSDARG00000043509	-0.0198009	-0.0198009	rpl11	1	5.50963e-143	0.376053	1	1	1.79173e-138	137.747	19	43780970	43786940	1	c01	Ectoderm	Central Nervous System	Neuron, differentiating	1
ENSDARG00000089663	-0.137164	-0.137164	lsm3	1	9.17924e-143	0.780165	0.709	0.405	2.98509e-138	137.525	22	31660964	31672566	-1	c01	Ectoderm	Central Nervous System	Neuron, differentiating	1
ENSDARG00000012399	-0.191182	-0.191182	adssl	1	1.00311e-142	0.78845	0.605	0.287	3.26213e-138	137.486	21	26522571	26531535	1	c01	Ectoderm	Central Nervous System	Neuron, differentiating	1
ENSDARG00000035634	-0.112297	-0.112297	rfc5	1	1.19511e-141	0.66315	0.526	0.203	3.88651e-137	136.41	5	12528693	12549732	1	c01	Ectoderm	Central Nervous System	Neuron, differentiating	1
ENSDARG00000018891	-0.148877	-0.148877	rnaseh2a	1	3.39926e-140	0.662759	0.507	0.19	1.10544e-135	134.956	1	51712869	51720633	-1	c01	Ectoderm	Central Nervous System	Neuron, differentiating	1
ENSDARG00000057683	-0.156788	-0.156788	mcm6	1	3.71684e-137	0.897961	0.547	0.236	1.20872e-132	131.918	6	12968101	12985390	1	c01	Ectoderm	Central Nervous System	Neuron, differentiating	1
ENSDARG00000077811	-0.00669218	-0.00669218	sox11a	1	1.39346e-135	1.03269	0.48	0.175	4.53154e-131	130.344	17	35878544	35881841	-1	c01	Ectoderm	Central Nervous System	Neuron, differentiating	1
ENSDARG00000044431	-0.100988	-0.100988	ppig	1	1.57618e-135	0.676115	0.545	0.228	5.12574e-131	130.29	6	3693441	3708386	1	c01	Ectoderm	Central Nervous System	Neuron, differentiating	1
ENSDARG00000041155	-0.0754172	-0.0754172	morf4l1	1	4.42375e-135	0.828995	0.742	0.458	1.4386e-130	129.842	18	20034023	20045307	1	c01	Ectoderm	Central Nervous System	Neuron, differentiating	1
ENSDARG00000042337	-0.108003	-0.108003	chrac1	1	8.49065e-135	0.761187	0.6	0.293	2.76116e-130	129.559	19	41515759	41518951	-1	c01	Ectoderm	Central Nervous System	Neuron, differentiating	1
ENSDARG00000059360	-0.0565782	-0.0565782	srsf3b	1	2.17179e-134	0.852111	0.801	0.544	7.06265e-130	129.151	22	613265	622967	-1	c01	Ectoderm	Central Nervous System	Neuron, differentiating	1
ENSDARG00000018890	-0.024867	-0.024867	snrpa	1	1.51321e-132	0.710819	0.628	0.311	4.92095e-128	127.308	18	35402759	35407790	-1	c01	Ectoderm	Central Nervous System	Neuron, differentiating	1
ENSDARG00000028523	-0.138108	-0.138108	inip	1	2.03559e-132	0.587107	0.462	0.166	6.61974e-128	127.179	10	11319971	11323134	-1	c01	Ectoderm	Central Nervous System	Neuron, differentiating	1
ENSDARG00000089291	-0.0153516	-0.0153516	cenpx	1	2.54183e-132	0.587647	0.45	0.157	8.26604e-128	127.083	3	57825938	57830023	1	c01	Ectoderm	Central Nervous System	Neuron, differentiating	1
ENSDARG00000041530	-0.169526	-0.169526	ppih	1	5.10875e-131	0.613717	0.496	0.195	1.66136e-126	125.78	8	47152704	47206399	-1	c01	Ectoderm	Central Nervous System	Neuron, differentiating	1
ENSDARG00000103994	-0.293651	-0.293651	ppiab	1	5.13682e-131	0.559178	0.999	0.983	1.67049e-126	125.777	10	45345574	45352279	1	c01	Ectoderm	Central Nervous System	Neuron, differentiating	1
ENSDARG00000025850	-0.0451432	-0.0451432	rps21	1	5.65529e-131	0.352611	1	1	1.8391e-126	125.735	23	9220436	9228578	1	c01	Ectoderm	Central Nervous System	Neuron, differentiating	1
ENSDARG00000004427	-0.131158	-0.131158	dpy30	1	7.95532e-131	0.760391	0.769	0.512	2.58707e-126	125.587	1	51039558	51042328	1	c01	Ectoderm	Central Nervous System	Neuron, differentiating	1
ENSDARG00000090872	-0.0110856	-0.0110856	si:dkey-276j7.1	1	9.06399e-131	0.650432	0.553	0.231	2.94761e-126	125.531	6	12299188	12314488	-1	c01	Ectoderm	Central Nervous System	Neuron, differentiating	1
ENSDARG00000043713	-0.129598	-0.129598	asf1bb	1	9.72864e-131	0.720574	0.482	0.184	3.16375e-126	125.5	1	55878113	55888970	-1	c01	Ectoderm	Central Nervous System	Neuron, differentiating	1
ENSDARG00000045399	-0.155567	-0.155567	cct5	1	1.67249e-130	0.722519	0.877	0.737	5.43893e-126	125.264	24	16905188	16912897	1	c01	Ectoderm	Central Nervous System	Neuron, differentiating	1
ENSDARG00000042566	-0.0390023	-0.0390023	rps7	1	3.37375e-130	0.393342	1	1	1.09714e-125	124.96	20	30372352	30377221	-1	c01	Ectoderm	Central Nervous System	Neuron, differentiating	1
ENSDARG00000038505	-0.366995	-0.366995	polr2h	1	4.32503e-128	0.54329	0.44	0.154	1.4065e-123	122.852	22	36521139	36530902	-1	c01	Ectoderm	Central Nervous System	Neuron, differentiating	1
ENSDARG00000101161	-0.288569	-0.288569	orc4	1	1.21943e-127	0.543386	0.404	0.131	3.9656e-123	122.402	6	1748463	1762191	-1	c01	Ectoderm	Central Nervous System	Neuron, differentiating	1
ENSDARG00000040041	-0.171501	-0.171501	mcm4	1	6.13991e-127	0.842565	0.551	0.247	1.9967e-122	121.7	24	35536664	35561672	-1	c01	Ectoderm	Central Nervous System	Neuron, differentiating	1
ENSDARG00000058504	-0.0898321	-0.0898321	ap1s2	1	2.22939e-126	0.529543	0.462	0.159	7.24998e-122	121.14	11	12719944	12728353	1	c01	Ectoderm	Central Nervous System	Neuron, differentiating	1
ENSDARG00000023290	0.0057726	0.0057726	fabp3	1	7.1487e-126	0.618932	0.935	0.728	2.32476e-121	120.634	19	42955280	42993306	1	c01	Ectoderm	Central Nervous System	Neuron, differentiating	1
ENSDARG00000033009	-0.0909737	-0.0909737	h3f3c	1	1.19004e-125	0.892064	0.941	0.851	3.87002e-121	120.412	5	36944533	36949476	-1	c01	Ectoderm	Central Nervous System	Neuron, differentiating	1
ENSDARG00000055969	-0.116669	-0.116669	rfc3	1	2.99482e-125	0.625022	0.46	0.172	9.73915e-121	120.011	10	34021368	34033680	-1	c01	Ectoderm	Central Nervous System	Neuron, differentiating	1
ENSDARG00000074057	-0.115815	-0.115815	calm3b	1	7.62097e-124	0.706126	0.937	0.784	2.47834e-119	118.606	21	26726936	26732085	1	c01	Ectoderm	Central Nervous System	Neuron, differentiating	1
ENSDARG00000057854	-0.132189	-0.132189	sap18	1	8.27561e-122	0.698645	0.748	0.476	2.69123e-117	116.57	9	21266684	21268576	-1	c01	Ectoderm	Central Nervous System	Neuron, differentiating	1
ENSDARG00000070828	-0.105002	-0.105002	actl6a	1	1.50741e-121	0.631687	0.482	0.194	4.90209e-117	116.31	6	29386728	29395704	1	c01	Ectoderm	Central Nervous System	Neuron, differentiating	1
ENSDARG00000008049	0.00970403	0.00970403	si:dkey-42i9.4	1	9.77434e-121	0.87122	0.774	0.523	3.17861e-116	115.498	22	10540446	10541712	-1	c01	Ectoderm	Central Nervous System	Neuron, differentiating	1
ENSDARG00000006691	0.0302393	0.0302393	rpl12	1	3.24418e-120	0.379579	1	0.999	1.05501e-115	114.977	5	32882688	32887020	1	c01	Ectoderm	Central Nervous System	Neuron, differentiating	1
ENSDARG00000003599	-0.00559642	-0.00559642	rpl3	1	1.74283e-119	0.398973	1	0.999	5.66769e-115	114.247	3	29867213	29871364	-1	c01	Ectoderm	Central Nervous System	Neuron, differentiating	1
ENSDARG00000098059	-0.124755	-0.124755	fkbp3	1	3.9642e-119	0.762291	0.752	0.527	1.28916e-114	113.89	20	54249339	54259780	-1	c01	Ectoderm	Central Nervous System	Neuron, differentiating	1
ENSDARG00000099022	-0.0767302	-0.0767302	faua	1	7.23293e-119	0.348181	1	1	2.35215e-114	113.629	20	54201459	54208344	-1	c01	Ectoderm	Central Nervous System	Neuron, differentiating	1
ENSDARG00000053058	-0.0280494	-0.0280494	rps11	1	1.31735e-118	0.370545	1	0.999	4.28402e-114	113.368	3	37787229	37789244	1	c01	Ectoderm	Central Nervous System	Neuron, differentiating	1
ENSDARG00000071573	-0.0745767	-0.0745767	lsm5	1	2.08386e-117	0.737562	0.729	0.479	6.77672e-113	112.169	12	13331526	13337037	-1	c01	Ectoderm	Central Nervous System	Neuron, differentiating	1
ENSDARG00000015325	-0.11354	-0.11354	u2af1	1	7.80421e-116	0.703978	0.679	0.404	2.53793e-111	110.596	9	9230446	9242777	-1	c01	Ectoderm	Central Nervous System	Neuron, differentiating	1
ENSDARG00000054804	0.0235281	0.0235281	anp32e	1	2.67749e-115	0.581737	0.769	0.487	8.70719e-111	110.06	19	42328423	42341815	1	c01	Ectoderm	Central Nervous System	Neuron, differentiating	1
ENSDARG00000036995	-0.160852	-0.160852	lsm6	1	1.27297e-114	0.722168	0.688	0.427	4.1397e-110	109.383	1	36194761	36204000	1	c01	Ectoderm	Central Nervous System	Neuron, differentiating	1
ENSDARG00000079949	-0.104685	-0.104685	supt16h	1	1.9019e-114	0.587815	0.508	0.218	6.18497e-110	109.209	7	1550966	1623385	1	c01	Ectoderm	Central Nervous System	Neuron, differentiating	1
ENSDARG00000024109	-0.0184041	-0.0184041	naa40	1	3.7194e-114	0.51984	0.426	0.155	1.20955e-109	108.917	7	25000060	25011597	1	c01	Ectoderm	Central Nervous System	Neuron, differentiating	1
ENSDARG00000105177	-0.129416	-0.129416	ilf3b	1	7.09335e-114	0.688883	0.592	0.297	2.30676e-109	108.637	3	13842554	13879635	1	c01	Ectoderm	Central Nervous System	Neuron, differentiating	1
ENSDARG00000015759	0.0417658	0.0417658	tspan7	1	7.59263e-114	0.647394	0.491	0.197	2.46912e-109	108.607	14	41469478	41478392	-1	c01	Ectoderm	Central Nervous System	Neuron, differentiating	1
ENSDARG00000030441	0.0296108	0.0296108	ppa1b	1	7.15761e-113	0.692819	0.748	0.498	2.32766e-108	107.633	13	30152217	30161684	-1	c01	Ectoderm	Central Nervous System	Neuron, differentiating	1
ENSDARG00000059303	-0.102825	-0.102825	hnrnpl2	1	1.87589e-112	0.664117	0.629	0.345	6.10041e-108	107.215	15	5784212	5799183	-1	c01	Ectoderm	Central Nervous System	Neuron, differentiating	1
ENSDARG00000023298	0.0391114	0.0391114	rps27.1	1	2.63804e-112	0.316894	1	1	8.57892e-108	107.067	19	8743260	8748571	-1	c01	Ectoderm	Central Nervous System	Neuron, differentiating	1
ENSDARG00000036675	-0.145215	-0.145215	hnrnpa1b	1	3.78847e-112	0.771568	0.764	0.529	1.23201e-107	106.909	23	36306539	36310418	1	c01	Ectoderm	Central Nervous System	Neuron, differentiating	1
ENSDARG00000013734	0.0213504	0.0213504	polr3glb	1	6.25024e-112	0.528121	0.456	0.175	2.03258e-107	106.692	16	42829735	42843397	1	c01	Ectoderm	Central Nervous System	Neuron, differentiating	1
ENSDARG00000009336	0.0566644	0.0566644	aif1l	1	4.31638e-111	0.447277	0.429	0.15	1.40369e-106	105.853	5	34549365	34575502	1	c01	Ectoderm	Central Nervous System	Neuron, differentiating	1
ENSDARG00000020482	-0.095245	-0.095245	nono	1	1.57407e-110	0.890419	0.639	0.372	5.11887e-106	105.291	5	22590326	22602979	-1	c01	Ectoderm	Central Nervous System	Neuron, differentiating	1
ENSDARG00000024204	-0.156899	-0.156899	mcm3	1	1.03039e-109	0.730299	0.486	0.204	3.35082e-105	104.475	20	34770197	34783743	1	c01	Ectoderm	Central Nervous System	Neuron, differentiating	1
ENSDARG00000019230	-0.0362136	-0.0362136	rpl7a	1	1.27246e-109	0.371335	1	1	4.13803e-105	104.383	5	33284144	33287691	-1	c01	Ectoderm	Central Nervous System	Neuron, differentiating	1
ENSDARG00000013307	-0.0604532	-0.0604532	rpl19	1	1.45141e-107	0.34538	1	1	4.71997e-103	102.326	3	16229911	16232442	1	c01	Ectoderm	Central Nervous System	Neuron, differentiating	1
ENSDARG00000015239	-0.263103	-0.263103	prpf19	1	1.53187e-106	0.613652	0.527	0.251	4.98165e-102	101.303	14	16287968	16301402	1	c01	Ectoderm	Central Nervous System	Neuron, differentiating	1
ENSDARG00000032725	-0.0214978	-0.0214978	rps27a	1	7.45946e-106	0.329088	1	1	2.42582e-101	100.615	6	6270686	6273519	1	c01	Ectoderm	Central Nervous System	Neuron, differentiating	1
ENSDARG00000086411	-0.337435	-0.337435	srsf10b	1	7.66064e-106	0.598591	0.544	0.264	2.49124e-101	100.604	17	53427931	53434318	1	c01	Ectoderm	Central Nervous System	Neuron, differentiating	1
ENSDARG00000055996	-0.0307157	-0.0307157	rps8a	1	1.44085e-105	0.354033	1	1	4.68563e-101	100.329	2	26498446	26501868	1	c01	Ectoderm	Central Nervous System	Neuron, differentiating	1
ENSDARG00000069065	0.0331477	0.0331477	btg3	1	4.94381e-105	0.65499	0.528	0.249	1.60773e-100	99.7938	10	28370816	28380928	-1	c01	Ectoderm	Central Nervous System	Neuron, differentiating	1
ENSDARG00000076659	0.0839792	0.0839792	cdca7b	1	5.81273e-104	0.563649	0.417	0.159	1.8903e-99	98.7235	19	2569150	2582858	-1	c01	Ectoderm	Central Nervous System	Neuron, differentiating	1
ENSDARG00000001210	-0.148897	-0.148897	arl14ep	1	7.11046e-104	0.590775	0.439	0.182	2.31232e-99	98.636	7	32624684	32629458	-1	c01	Ectoderm	Central Nervous System	Neuron, differentiating	1
ENSDARG00000019507	-0.132412	-0.132412	mcm5	1	7.23118e-104	0.690259	0.469	0.196	2.35158e-99	98.6286	3	25999477	26011440	1	c01	Ectoderm	Central Nervous System	Neuron, differentiating	1
ENSDARG00000091656	-0.14401	-0.14401	lsm8	1	1.02059e-103	0.654114	0.581	0.298	3.31896e-99	98.479	4	9536860	9539424	1	c01	Ectoderm	Central Nervous System	Neuron, differentiating	1
ENSDARG00000058128	0.0067289	0.0067289	msna	1	1.0454e-103	0.728789	0.687	0.363	3.39964e-99	98.4686	5	22133153	22174037	1	c01	Ectoderm	Central Nervous System	Neuron, differentiating	1
ENSDARG00000103791	-0.0751417	-0.0751417	nme2b.1	1	7.67418e-103	0.401809	1	0.996	2.49564e-98	97.6028	19	48117388	48120285	1	c01	Ectoderm	Central Nervous System	Neuron, differentiating	1
ENSDARG00000015990	-0.0692662	-0.0692662	hcfc1a	1	5.42955e-101	0.575775	0.454	0.194	1.76569e-96	95.7531	11	25436440	25461336	-1	c01	Ectoderm	Central Nervous System	Neuron, differentiating	1
ENSDARG00000029533	-0.00539456	-0.00539456	rpl18	1	8.51903e-101	0.34335	1	1	2.77039e-96	95.5575	16	16969086	16991808	1	c01	Ectoderm	Central Nervous System	Neuron, differentiating	1
ENSDARG00000101915	0.000841561	0.000841561	pin1	1	3.39374e-99	0.69105	0.717	0.502	1.10364e-94	93.9572	1	59062603	59065948	1	c01	Ectoderm	Central Nervous System	Neuron, differentiating	1
ENSDARG00000086618	-0.159653	-0.159653	psma3	1	3.96793e-99	0.671739	0.757	0.534	1.29037e-94	93.8893	17	11421643	11439815	-1	c01	Ectoderm	Central Nervous System	Neuron, differentiating	1
ENSDARG00000105293	0.0216332	0.0216332	srsf4	1	4.50549e-99	0.635903	0.516	0.247	1.46518e-94	93.8341	19	13410903	13420490	1	c01	Ectoderm	Central Nervous System	Neuron, differentiating	1
ENSDARG00000003526	-0.193897	-0.193897	psma5	1	5.81549e-99	0.665336	0.694	0.455	1.8912e-94	93.7233	11	36342997	36350993	-1	c01	Ectoderm	Central Nervous System	Neuron, differentiating	1
[truncated: 10,822 more rows]
