# Supplementary material for: Loss of Krüppel-like factor 9 deregulates both physiological gene expression and development
Source: Sci Rep. 2023 Jul 28;13:12239. doi: 10.1038/s41598-023-39453-3 (PMC10382561; doi:10.1038/s41598-023-39453-3)
Supplement: Supplementary file 6 — Supplementary Table S4. [file 41598_2023_39453_MOESM6_ESM.xlsx]

## Sheet: loadings
ensembl_ID	gene_name	PC1	PC2	PC3	PC4
ENSDARG00000103811	agla	0.0506657	0.00506285	0.90927	0.113453
ENSDARG00000095675	ccdc141	-0.0720801	0.17798	0.904012	0.171351
ENSDARG00000011783	stag2a	-0.0872751	0.0515419	0.903587	0.294451
ENSDARG00000102387	slc39a14	-0.12413	0.223677	0.888045	-0.0510367
ENSDARG00000099359	CR855320.1	0.124062	-0.133994	0.872856	-0.0347892
ENSDARG00000075584	itfg1	0.222567	0.0611518	0.853686	0.0666994
ENSDARG00000108060	LO017771.1	0.131216	-0.122781	0.846251	0.140301
ENSDARG00000028000	pfkpa	0.250319	-0.154259	0.831964	-0.17682
ENSDARG00000075281	tbc1d30	0.386722	0.0155646	0.828696	0.00567063
ENSDARG00000097608	CU929312.1	0.150547	-0.260324	0.828087	0.0626827
ENSDARG00000003869	decr1	-0.178326	-0.0963988	0.823244	-0.0304405
ENSDARG00000060148	sh3pxd2aa	-0.187539	-0.0197821	0.822621	0.110256
ENSDARG00000092358	BX469930.1	0.149487	-0.231896	0.822264	0.100532
ENSDARG00000036147	ano5b	-0.3281	0.198434	0.819584	-0.0885344
ENSDARG00000076280	ppp1r1b	-0.0896237	0.262061	0.813576	0.155606
ENSDARG00000035562	mpdu1a	0.00779082	-0.143208	0.811782	0.203205
ENSDARG00000056683	cdk5	0.211831	-0.216809	0.811428	0.130746
ENSDARG00000074481	ulk1b	0.0809805	0.284862	0.811188	0.267993
ENSDARG00000097973	si:ch1073-190k2.1	0.0706015	0.0422662	0.803295	0.167235
ENSDARG00000035569	cyp1d1	-0.140391	-0.33001	0.803285	0.131775
ENSDARG00000011948	insra	0.238371	0.318264	0.8029	-0.323809
ENSDARG00000062192	tbc1d8b	0.316861	0.177294	0.802705	0.164226
ENSDARG00000005416	map3k5	-0.0504752	-0.0637792	0.80192	-0.38589
ENSDARG00000074695	mertka	-0.20143	0.247331	0.800274	-0.0192744
ENSDARG00000021855	arnt	-0.447656	-0.206558	0.797269	0.170736
ENSDARG00000005179	dglucy	-0.0154297	-0.130093	0.796913	0.160343
ENSDARG00000025875	kctd2	0.221415	-0.114789	0.791546	0.0362802
ENSDARG00000076560	apbb1	0.349288	-0.050522	0.790924	-0.137111
ENSDARG00000006617	napga	0.0457448	-0.018482	0.790761	0.00512026
ENSDARG00000090722	C20H6orf58	-0.377398	-0.140125	0.788045	0.0197655
ENSDARG00000102987	capn7	0.0326885	0.124881	0.787026	-0.227678
ENSDARG00000108535	CABZ01072077.1	0.135123	-0.285055	0.786496	-0.160002
ENSDARG00000041304	trak1a	0.196584	0.323894	0.785206	-0.0125094
ENSDARG00000056386	TMC1	0.192673	-0.252521	0.784987	0.0310478
ENSDARG00000096829	blvrb	-0.0337911	-0.282258	0.784524	0.194022
ENSDARG00000089357	miga2	0.158158	-0.437005	0.782089	0.0719844
ENSDARG00000056462	crp2	0.20665	-0.296634	0.780611	0.0262092
ENSDARG00000075016	apobb.2	-0.326162	0.13212	0.779553	-0.168034
ENSDARG00000013968	psap	-0.10319	0.228645	0.778191	0.0487146
ENSDARG00000055901	steap4	-0.216539	0.0201292	0.777679	0.208954
ENSDARG00000045299	vmo1b	-0.338469	-0.285288	0.776539	-0.0596853
ENSDARG00000103315	CU464124.1	0.0752846	-0.227336	0.773285	0.127841
ENSDARG00000037838	unkl	0.464528	-0.0946617	0.772893	0.275117
ENSDARG00000060687	chd2	0.27756	-0.291218	0.772515	0.106974
ENSDARG00000079847	zgc:194578	0.546553	-0.167164	0.772487	-0.053105
ENSDARG00000035360	mink1	-0.20794	-0.450587	0.771311	0.098931
ENSDARG00000089399	tmem176l.2	-0.214725	-0.218187	0.7711	0.241651
ENSDARG00000104435	si:ch73-217b7.1	-0.0183253	0.470142	0.769128	0.0664766
ENSDARG00000044626	ccdc90b	-0.149468	-0.152599	0.768967	0.134944
ENSDARG00000076919	igdcc4	0.0654609	0.245241	0.765301	-0.289871
ENSDARG00000087911	psme4a	-0.153784	-0.0313259	0.765038	0.225231
ENSDARG00000059483	tead1b	0.135209	-0.0675297	0.764907	0.27469
ENSDARG00000041339	zgc:92380	-0.108758	-0.218079	0.762767	0.218848
ENSDARG00000002249	tbxas1	-0.128639	-0.272445	0.758819	-0.117298
ENSDARG00000010873	DDX17	0.341604	-0.376245	0.757354	0.0418331
ENSDARG00000062138	ranbp10	-0.128327	0.291592	0.754498	0.301664
ENSDARG00000078757	si:ch211-212c13.8	-0.19946	-0.438386	0.754316	-0.0651848
ENSDARG00000075405	adck5	0.0112107	-0.350326	0.753225	-0.146195
ENSDARG00000088298	si:ch211-235i11.4	0.554877	-0.0223727	0.752694	0.0629234
ENSDARG00000088885	si:ch1073-340i21.3	0.178178	0.168694	0.75111	0.180091
ENSDARG00000071024	zgc:171679	0.0282688	-0.00578535	0.750816	0.11698
ENSDARG00000009142	ppp1r13bb	0.23705	0.0697073	0.750716	0.0420617
ENSDARG00000116628	ly97.3	-0.482885	-0.128358	0.750399	0.0625861
ENSDARG00000060705	nsd1b	0.241087	0.0122348	0.749593	-0.0625599
ENSDARG00000043553	ches1	-0.0912131	0.399719	0.747679	-0.303681
ENSDARG00000089075	si:ch73-173p19.1	-0.372793	0.112928	0.747622	0.116169
ENSDARG00000059809	caska	-0.0839118	0.346921	0.745766	0.15606
ENSDARG00000102722	itih3b	-0.322283	-0.309135	0.745197	-0.13022
ENSDARG00000032618	mgst1.1	-0.0974816	-0.20397	0.74409	0.376191
ENSDARG00000040248	crata	-0.0677161	0.261345	0.743602	0.44873
ENSDARG00000022378	mtmr1b	0.00699177	0.0898435	0.742538	0.387408
ENSDARG00000031222	lhx2b	0.526213	0.0311115	0.742077	0.0515134
ENSDARG00000020149	acoxl	-0.561284	-0.144294	0.741738	-0.142193
ENSDARG00000089645	si:ch1073-406l10.2	-0.211131	-0.229647	0.740761	0.225437
ENSDARG00000097137	CR753876.1	0.13201	-0.462961	0.73796	0.0492432
ENSDARG00000070845	si:dkey-56d12.4	0.270343	-0.118012	0.737276	0.160108
ENSDARG00000075827	f7i	-0.0335301	-0.182569	0.736717	-0.08431
ENSDARG00000005163	efr3a	-0.40507	0.125749	0.736686	-0.302105
ENSDARG00000086173	relb	-0.326255	-0.210522	0.735461	0.267783
ENSDARG00000029874	khk	0.022947	-0.0782047	0.734956	-0.0650699
ENSDARG00000088083	sik3	-0.0281715	-0.0618427	0.734907	-0.109197
ENSDARG00000102556	nfat5b	-0.266077	0.0599164	0.734608	-0.413109
ENSDARG00000052244	zgc:158564	0.283669	0.218599	0.733615	-0.0851992
ENSDARG00000079544	si:ch1073-464p5.5	-0.00401049	0.0839811	0.733247	-0.291404
ENSDARG00000043719	c3a.6	-0.501192	-0.0838936	0.732646	-0.168841
ENSDARG00000052035	nxnl1	0.284732	-0.281503	0.730753	-0.0147085
ENSDARG00000092243	BX005065.1	-0.0399868	0.00853669	0.730681	0.0312296
ENSDARG00000045835	si:dkey-14d8.6	-0.404328	-0.440944	0.729408	0.0972172
ENSDARG00000086569	zgc:172051	-0.2289	-0.160243	0.728029	-0.28276
ENSDARG00000039093	got1	-0.318343	-0.176903	0.727955	-0.0346935
ENSDARG00000063375	pter	-0.468688	0.0856828	0.727843	0.0530727
ENSDARG00000025788	chp2	0.364509	0.0551281	0.726812	0.339508
ENSDARG00000018904	cstf3	0.107218	0.178554	0.726622	0.156868
ENSDARG00000105300	BX927081.1	-0.185108	-0.230927	0.726611	0.178469
ENSDARG00000086815	MYADM	-0.538537	-0.0383886	0.726362	0.224854
ENSDARG00000027249	btg1	-0.292358	-0.251215	0.725692	-0.0191158
ENSDARG00000094197	znfl1l	0.328976	-0.0232743	0.724401	0.17472
ENSDARG00000033227	lect2l	-0.499858	-0.0350501	0.723994	0.106221
ENSDARG00000035880	atp6v1c1b	0.18061	-0.0167019	0.723894	0.0488727
ENSDARG00000034871	mid2	-0.307451	0.237554	0.723763	-0.314542
ENSDARG00000098788	pcdh2g28	0.504747	0.210787	0.723378	0.0730685
ENSDARG00000068912	zgc:153012	0.230397	0.122625	0.723302	0.242645
ENSDARG00000097877	si:ch211-167b20.8	0.319346	0.34157	0.722876	0.192379
ENSDARG00000043818	si:ch211-119c20.2	-0.372381	-0.00742544	0.722438	0.0754551
ENSDARG00000077138	zgc:195173	0.00539674	-0.0451793	0.7221	0.147802
ENSDARG00000034768	phf3	-0.181085	0.0243436	0.721921	-0.204032
ENSDARG00000067607	srebf1	-0.251133	0.257149	0.721035	-0.0417393
ENSDARG00000092858	si:ch1073-126c3.2	0.0642556	-0.148302	0.71842	-0.100698
ENSDARG00000102705	otud6b	0.286157	-0.299216	0.716629	-0.0695953
ENSDARG00000089213	adam15	0.165195	0.492777	0.715807	-0.256605
ENSDARG00000099843	nedd4a	-0.355674	-0.167037	0.714929	0.380708
ENSDARG00000003087	ubxn6	-0.0621472	0.112544	0.712838	0.299208
ENSDARG00000019525	tbcelb	-0.456067	0.27691	0.711168	0.329409
ENSDARG00000026764	ahsg1	-0.113452	-0.481437	0.71103	-0.0841746
ENSDARG00000061819	wscd2	-0.0300761	-0.228521	0.710837	-0.296834
ENSDARG00000076853	areg	-0.164946	0.00974004	0.710386	-0.0265761
ENSDARG00000016934	ttyh2	0.300776	0.152675	0.709938	-0.248214
ENSDARG00000025032	nr3c1	0.00522471	-0.0476427	0.709478	0.622597
ENSDARG00000078551	zgc:171242	0.266626	-0.0943051	0.70902	0.0608492
ENSDARG00000096382	neu3.1	0.0166551	-0.18279	0.708734	0.154697
ENSDARG00000002377	mief2	-0.180985	-0.000516244	0.708684	0.387712
ENSDARG00000024306	zbed4	0.00907552	0.135239	0.707878	0.319781
ENSDARG00000090914	si:ch211-117k10.3	0.375699	-0.0872352	0.70744	-0.309787
ENSDARG00000077353	rerea	0.0905783	0.249539	0.706989	-0.234313
ENSDARG00000031894	lef1	0.483237	0.283828	0.706811	-0.149767
ENSDARG00000074667	akt1s1	0.469895	0.039805	0.706402	0.356211
ENSDARG00000012625	prkag2a	0.12431	-0.246122	0.704281	-0.0472638
ENSDARG00000069169	cerk	0.0497605	-0.340287	0.702574	0.0809912
ENSDARG00000044327	tmem185	-0.233837	0.246496	0.702095	0.230522
ENSDARG00000034862	f7	-0.333766	-0.219759	0.701553	-0.081225
ENSDARG00000055784	ptpn3	-0.453398	0.145882	0.700913	0.292889
ENSDARG00000093068	c3b.1	-0.49223	-0.153872	0.700814	-0.266818
ENSDARG00000074804	atxn7	0.13103	0.417591	0.700148	0.113843
ENSDARG00000061757	rabgap1l	0.22815	-0.193465	0.699797	0.183255
ENSDARG00000102706	BX511128.3	-0.00756312	-0.508954	0.698898	0.0057955
ENSDARG00000088708	ngfra	0.373208	0.0672568	0.69873	0.0207135
ENSDARG00000057498	habp2	-0.287929	-0.329254	0.697957	-0.151649
ENSDARG00000071005	ppp1r3ca	0.00167052	-0.491631	0.696857	0.163672
ENSDARG00000033489	ube2j1	0.0266855	0.421734	0.696829	-0.0872678
ENSDARG00000001818	c3b.2	-0.567452	-0.156859	0.69664	-0.215997
ENSDARG00000093780	BX548078.1	-0.402906	-0.32004	0.696447	-0.17893
ENSDARG00000100731	zgc:101540	-0.573327	-0.125148	0.696378	-0.143015
ENSDARG00000035883	nt5c1aa	0.244316	-0.330257	0.696091	-0.135423
ENSDARG00000018966	cyb5r1	-0.136587	0.219504	0.696003	0.242937
ENSDARG00000093199	si:ch211-212c13.10	-0.169607	-0.211912	0.69552	-0.293313
ENSDARG00000103125	tsc2	0.457655	0.0168655	0.694886	0.132829
ENSDARG00000078523	ddr1	-0.0426334	0.195068	0.694349	0.494064
ENSDARG00000055158	prox1a	-0.117857	0.307811	0.693139	0.00451183
ENSDARG00000075339	ipp	0.293006	0.116136	0.692748	0.249267
ENSDARG00000090830	tmem132e	0.610006	0.1123	0.692518	0.0386958
ENSDARG00000101029	si:ch73-347e22.4	-0.106198	0.00681731	0.691776	-0.232859
ENSDARG00000077582	ank3b	0.0723879	0.119592	0.691301	-0.202409
ENSDARG00000052164	znf507	-0.00657546	0.0906299	0.690764	0.150528
ENSDARG00000077863	mettl22	-0.016588	-0.161682	0.690111	0.48117
ENSDARG00000036456	anxa4	-0.316732	0.0805705	0.689718	0.0706116
ENSDARG00000052423	ppp1r12c	0.115653	-0.472184	0.689693	0.4075
ENSDARG00000011157	arhgef18a	-0.41036	-0.0166011	0.689546	0.104667
ENSDARG00000056200	abcb9	-0.391677	0.154094	0.68907	-0.260352
ENSDARG00000093569	bckdhbl	-0.170937	-0.139194	0.688669	0.222648
ENSDARG00000070513	brpf3a	0.567664	0.0881576	0.688604	0.0248464
ENSDARG00000019842	cnot3b	-0.0438447	-0.492888	0.688394	0.077963
ENSDARG00000097513	CT573383.1	-0.0889551	-0.269204	0.687667	0.162435
ENSDARG00000006266	stat1a	-0.0877818	-0.507151	0.687609	-0.0158939
ENSDARG00000097256	si:ch211-270g19.5	-0.199258	-0.0410789	0.687591	0.0225522
ENSDARG00000068227	tmem150aa	-0.32554	0.02343	0.687356	0.209789
ENSDARG00000052039	caspb	-0.319813	-0.185704	0.686612	0.292199
ENSDARG00000104279	appa	0.616838	0.186724	0.686161	-0.144093
ENSDARG00000071506	mgat5	-0.0852152	0.274311	0.686146	-0.0924207
ENSDARG00000022218	uck1	0.166421	0.40756	0.686127	0.24606
ENSDARG00000098860	tlcd3a	-0.387282	0.220382	0.685513	-0.0143224
ENSDARG00000078114	si:ch73-237c6.1	-0.352285	0.00988994	0.685405	0.393525
ENSDARG00000052122	rag1	0.015988	-0.385935	0.685013	-0.187574
ENSDARG00000102175	hamp	0.266846	-0.0636663	0.684812	0.0157901
ENSDARG00000059804	retreg3	0.487632	0.0879296	0.684538	-0.0097782
ENSDARG00000076889	ralgapa1	0.357079	-0.126563	0.6841	-0.226287
ENSDARG00000056909	LO018309.1	-0.364248	-0.117384	0.684062	-0.130262
ENSDARG00000099710	BX284696.1	0.0788314	-0.235405	0.683681	-0.0269956
ENSDARG00000079727	selenop2	-0.196669	0.189945	0.683399	0.20332
ENSDARG00000074275	limch1a	0.0713639	0.493647	0.682825	0.116067
ENSDARG00000089026	si:dkey-183k8.2	-0.44562	-0.0877777	0.681784	0.229196
ENSDARG00000074697	npdc1a	0.105455	0.352918	0.681779	-0.109159
ENSDARG00000060113	znf395a	0.0958968	-0.362481	0.681542	0.466137
ENSDARG00000060626	dgkaa	-0.511889	0.217466	0.680728	0.246591
ENSDARG00000018351	hpda	-0.2091	-0.339609	0.679826	-0.0467569
ENSDARG00000015905	lztr1	0.107085	-0.225134	0.678866	0.476699
ENSDARG00000062634	kat2b	0.107817	0.0350071	0.678647	-0.00987984
ENSDARG00000005980	sfswap	0.464407	-0.310299	0.67764	-0.0439428
ENSDARG00000070057	si:dkey-69o16.5	-0.0470191	-0.410862	0.677188	0.12012
ENSDARG00000099747	CABZ01111953.1	0.351656	-0.246778	0.677105	0.152136
ENSDARG00000015059	daam1a	-0.176676	0.486486	0.676835	-0.150666
ENSDARG00000005176	zgc:101040	-0.456025	0.141137	0.67648	0.0192197
ENSDARG00000086523	ch25hl3	0.312624	0.342789	0.676097	0.0358659
ENSDARG00000087197	ros1	-0.287273	-0.280982	0.675469	-0.205573
ENSDARG00000091800	zgc:174260	-0.40791	-0.346521	0.675268	-0.0574675
ENSDARG00000037042	ddhd1b	0.431295	0.1256	0.675235	-0.283025
ENSDARG00000069595	si:ch211-214c7.4	0.332096	0.0328879	0.673984	0.078269
ENSDARG00000092493	si:dkeyp-44a8.2	0.167545	-0.17794	0.673372	-0.0445113
ENSDARG00000017882	rdh1	-0.357429	-0.433406	0.67331	-0.0020768
ENSDARG00000021702	pdcd4a	-0.0401037	0.0947273	0.672515	-0.023089
ENSDARG00000110756	CLEC3A	-0.0242289	-0.0536936	0.67196	0.0321151
ENSDARG00000076544	aldh5a1	-0.314327	-0.0201204	0.671533	-0.117671
ENSDARG00000040874	add3a	-0.627751	0.229103	0.67149	0.201589
ENSDARG00000031240	kidins220a	-0.163695	0.490267	0.671193	-0.388154
ENSDARG00000098968	RSBN1	0.372169	-0.362404	0.670455	0.112675
ENSDARG00000042811	fgf1b	0.249265	0.27233	0.670249	0.118588
ENSDARG00000090793	si:ch211-207j7.2	-0.0681404	-0.236076	0.66997	-0.32094
ENSDARG00000098387	tmem176l.3a	-0.34586	-0.41483	0.669581	-0.248124
ENSDARG00000061732	raph1b	0.329306	0.293815	0.669519	-0.368695
ENSDARG00000099200	zgc:123103	-0.599168	-0.0973093	0.669263	0.0147211
ENSDARG00000026137	sfxn5b	-0.337077	-0.0156356	0.669005	0.0531882
ENSDARG00000039747	BX914200.1	-0.579134	-0.00179368	0.668985	0.0232541
ENSDARG00000060549	ecel1	-0.433677	-0.158545	0.668573	-0.0659896
ENSDARG00000076829	ankib1b	-0.343359	0.143284	0.667262	0.438941
ENSDARG00000094537	si:ch211-137i24.12	0.119595	-0.15303	0.667121	-0.0789316
ENSDARG00000110922	CR847936.6	0.398333	-0.184403	0.667093	0.0664881
ENSDARG00000073665	rasa1b	-0.39704	0.377932	0.666995	0.133901
ENSDARG00000101363	ano2b	0.385655	-0.510487	0.666452	0.116705
ENSDARG00000052826	runx3	-0.441253	0.471283	0.666162	0.20811
ENSDARG00000012184	zgc:162872	-0.0614845	0.328163	0.666075	-0.142117
ENSDARG00000103774	limch1b	-0.475388	-0.0235319	0.666044	-0.133545
ENSDARG00000001354	slc6a22.2	-0.386136	-0.122221	0.665121	0.0515899
ENSDARG00000104676	prkd2	0.161197	0.39581	0.664691	-0.0847094
ENSDARG00000019231	sptan1	0.293115	-0.140512	0.66423	-0.245898
ENSDARG00000005476	nav3	-0.123903	0.214409	0.664082	-0.395699
ENSDARG00000018782	kdm4aa	-0.373511	-0.267552	0.664008	0.266004
ENSDARG00000068262	vamp5	-0.18465	-0.0845904	0.663723	0.196717
ENSDARG00000076748	ntn2	-0.333283	0.415645	0.663445	0.199139
ENSDARG00000020009	bmp2k	-0.41155	0.411012	0.663154	0.00497331
ENSDARG00000012204	CDK18	-0.0824365	-0.416534	0.663115	-0.0369836
ENSDARG00000100897	pdgfrb	-0.248608	0.516037	0.663023	0.266483
ENSDARG00000098153	lhfpl2b	-0.347559	-0.14976	0.663012	0.203191
ENSDARG00000026787	aqp7	-0.106829	0.620442	0.662986	0.0537067
ENSDARG00000040684	plcd4b	-0.319077	0.385029	0.662267	0.130101
ENSDARG00000011941	bmpr2a	0.293098	0.114894	0.661706	-0.298354
ENSDARG00000078775	RASA2	-0.607032	-0.0576303	0.6615	-0.197436
ENSDARG00000069774	flot2b	0.416113	0.140564	0.66141	0.142481
ENSDARG00000042620	gstr	-0.371657	-0.395592	0.660824	0.0610525
ENSDARG00000117550	LO018168.1	0.0809612	0.137513	0.660796	-0.160349
ENSDARG00000043342	gpx3	-0.17168	-0.158134	0.66056	-0.0351134
ENSDARG00000076056	IYD	-0.281904	0.128842	0.660157	0.213792
ENSDARG00000079434	tmem131l	0.0406701	0.458025	0.659155	0.184554
ENSDARG00000076104	sema4bb	-0.164394	0.299292	0.659083	0.233112
ENSDARG00000089066	nhsl2	0.621161	0.0614412	0.658869	-0.065088
ENSDARG00000040623	fosl2	0.17364	-0.319972	0.65774	-0.0579
ENSDARG00000003257	zgc:101559	0.246724	-0.0294193	0.657248	0.432671
ENSDARG00000018882	jak2b	-0.500774	0.337103	0.656628	0.106594
ENSDARG00000042990	cyp2p10	0.274897	-0.416509	0.656565	0.076071
ENSDARG00000055106	znf148	0.0559715	0.448681	0.656347	-0.20421
ENSDARG00000019103	kdm4ab	0.402484	-0.0494499	0.654895	0.243439
ENSDARG00000057426	oard1	-0.112922	-0.0100044	0.654721	0.545573
ENSDARG00000029718	p2rx3b	0.0817672	-0.0110606	0.654717	-0.0266658
ENSDARG00000059460	sbf2	0.41524	0.466588	0.654291	-0.242758
ENSDARG00000078598	si:ch1073-184j22.2	0.317746	0.221817	0.654197	0.0994498
ENSDARG00000056750	si:ch211-254p10.2	-0.360346	-0.185879	0.653007	0.265981
ENSDARG00000038040	tpk1	-0.388069	-0.163771	0.652629	-0.0337817
ENSDARG00000003835	stom	-0.114892	-0.298992	0.652478	0.382518
ENSDARG00000102506	lrp2a	0.359071	-0.0334292	0.65225	-0.310369
ENSDARG00000069017	elnb	-0.432749	-0.0522988	0.652243	-0.236596
ENSDARG00000052766	si:ch211-239f4.1	0.395952	-0.361443	0.651488	-0.245155
ENSDARG00000017121	mafba	0.172538	0.16747	0.650732	-0.0177318
ENSDARG00000098451	tlcd4a	0.105961	-0.158936	0.650393	0.353247
ENSDARG00000062868	eea1	-0.478884	-0.304597	0.650213	-0.0495676
ENSDARG00000021140	pabpc1b	0.380994	-0.355396	0.649906	0.287161
ENSDARG00000092359	si:dkeyp-113d7.10	0.358319	0.0207385	0.649626	0.0522071
ENSDARG00000025891	shox	0.324701	0.291652	0.648865	-0.284019
ENSDARG00000104811	cyp2aa2	-0.571538	0.261911	0.648713	-0.0173672
ENSDARG00000062711	gal3st1a	-0.14692	-0.114136	0.64818	-0.0145085
ENSDARG00000016837	glipr2l	-0.299459	-0.172647	0.648006	0.0198096
ENSDARG00000060395	si:dkey-57k2.7	0.192134	-0.0103741	0.647031	0.507589
ENSDARG00000061020	ccdc186	0.268451	-0.413691	0.647001	0.162256
ENSDARG00000098438	slc6a6b	0.256972	0.306124	0.646892	-0.0617083
ENSDARG00000077762	si:rp71-79p20.2	-0.616608	-0.0294474	0.64685	0.0678425
ENSDARG00000027154	tpd52l2a	0.341283	0.35054	0.646091	0.069673
ENSDARG00000102372	cert1b	-0.503854	0.401457	0.645783	0.047096
ENSDARG00000046010	kdm2bb	0.524815	-0.296431	0.64552	-0.285684
ENSDARG00000006588	zgc:111983	-0.171788	-0.436116	0.645497	0.160355
ENSDARG00000008192	pank1a	-0.217668	0.144557	0.645362	0.176411
ENSDARG00000105034	zdhhc18b	0.208396	-0.548096	0.645115	0.114116
ENSDARG00000104380	si:dkey-238k10.2	-0.00822698	-0.253589	0.645005	0.241667
ENSDARG00000069113	dbn1	0.24534	0.435567	0.643748	-0.435381
ENSDARG00000093357	nyap2b	0.303248	-0.384887	0.643711	-0.179772
ENSDARG00000061145	gfod2	0.0501415	-0.235833	0.643546	0.085654
ENSDARG00000074345	si:ch211-214b16.4	-0.196285	0.0807524	0.643028	0.378785
ENSDARG00000062096	pm20d1.2	0.306645	-0.108228	0.643027	0.0285809
ENSDARG00000074258	gramd1bb	0.0214893	-0.483442	0.642941	-0.12707
ENSDARG00000063921	mt-nd5	0.0347662	-0.253415	0.642899	0.0409351
ENSDARG00000105212	cfhl1	-0.524253	0.012976	0.642833	-0.261557
ENSDARG00000060393	fibcd1	0.592738	-0.123117	0.64271	-0.213898
ENSDARG00000027978	yy1b	0.591705	0.0261547	0.642317	0.179556
ENSDARG00000105568	si:ch211-194p6.10	-0.319194	0.0559927	0.642236	-0.00234866
ENSDARG00000104080	pcdh2ab12	0.446994	-0.168652	0.642234	0.192273
ENSDARG00000022295	hnf1bb	-0.321588	-0.220976	0.642075	-0.0695595
ENSDARG00000061895	usp32	0.571737	-0.221308	0.641818	-0.302627
ENSDARG00000098013	si:ch211-130m23.5	0.252528	-0.183872	0.641542	0.163205
ENSDARG00000074191	zgc:172253	-0.445411	-0.0223186	0.641439	-0.276334
ENSDARG00000006546	ak4	0.0500412	-0.581496	0.640986	0.267226
ENSDARG00000092488	khnyn	-0.384467	-0.0061657	0.640127	0.471962
ENSDARG00000019881	bsg	0.0381372	-0.186877	0.639876	0.0667052
ENSDARG00000115657	prkcaa	-0.0755563	-0.0443237	0.639862	-0.377497
ENSDARG00000044862	opn1lw1	0.322462	0.353823	0.63982	0.260629
ENSDARG00000057907	si:ch73-181d5.4	0.291351	-0.0364467	0.639777	-0.384304
ENSDARG00000003961	parp3	-0.613807	-0.0799493	0.63963	0.11471
ENSDARG00000104119	kalrna	0.389932	-0.0313373	0.63946	-0.476917
ENSDARG00000041685	si:dkey-105h12.2	-0.423041	-0.471004	0.639438	-0.13806
ENSDARG00000069603	taok1a	0.114209	0.35194	0.639438	-0.389666
ENSDARG00000090930	si:ch211-120g10.1	0.29143	0.564809	0.638688	-0.0182837
ENSDARG00000098477	tec	-0.520651	0.180285	0.637441	-0.0148672
ENSDARG00000031658	si:ch211-207d6.2	-0.489198	-0.0742271	0.637249	0.192291
ENSDARG00000016319	c9	-0.577472	0.116508	0.637165	-0.133058
ENSDARG00000057053	zgc:91976	-0.200798	-0.337	0.637138	0.314162
ENSDARG00000033609	map1lc3a	0.378678	-0.0198498	0.637102	0.417265
ENSDARG00000086326	CABZ01071939.1	-0.0483147	0.517423	0.636977	-0.0379865
ENSDARG00000070448	grk4	0.342591	-0.0514175	0.636856	-0.35086
ENSDARG00000012833	foxn3	0.285695	0.148887	0.636822	-0.0842556
ENSDARG00000095351	CU914776.1	-0.373532	-0.502934	0.636764	-0.104695
ENSDARG00000035420	ophn1	-0.00164719	0.323396	0.63547	0.475323
ENSDARG00000003320	fam91a1	0.47846	-0.50615	0.635228	-0.0315168
ENSDARG00000074201	flna	-0.57936	-0.221833	0.634974	0.148303
ENSDARG00000012534	slc6a6a	0.26212	0.482896	0.634223	-0.0449558
ENSDARG00000102540	CR450832.1	0.197281	-0.289236	0.633784	-0.235461
ENSDARG00000026048	tsc1a	-0.409148	0.105601	0.633689	0.112989
ENSDARG00000101859	mnta	0.22068	0.34124	0.632809	-0.442994
ENSDARG00000012776	smarca1	-0.0318427	-0.57881	0.632686	0.409384
ENSDARG00000089904	adgre5b.3	-0.204608	0.282855	0.631786	-0.123167
ENSDARG00000095147	krt96	-0.0555042	-0.464395	0.631775	0.0886187
ENSDARG00000041645	sb:cb37	-0.591954	-0.302145	0.630796	-0.0780265
ENSDARG00000051763	sntb2	-0.363158	0.319207	0.630484	0.273804
ENSDARG00000089310	gc	-0.378467	-0.389452	0.62981	-0.0880051
ENSDARG00000038439	fabp10a	0.131001	-0.576173	0.629781	0.00380549
ENSDARG00000069956	pdlim2	-0.415287	-0.172622	0.629715	0.234956
ENSDARG00000100952	wu:fj16a03	-0.108946	-0.422624	0.629645	0.223134
ENSDARG00000015887	b2ml	-0.188524	-0.319444	0.629477	0.017284
ENSDARG00000021004	c5	-0.667117	0.0336539	0.629432	-0.179141
ENSDARG00000041006	st3gal4	-0.50465	0.259204	0.62904	0.0304077
ENSDARG00000003789	dennd5b	0.0233404	-0.0592328	0.628795	-0.691982
ENSDARG00000007276	ela3l	-0.633172	-0.295401	0.62855	0.0319481
ENSDARG00000042010	pklr	-0.111345	-0.374137	0.627873	-0.129032
ENSDARG00000112454	FO744833.2	-0.377592	-0.487298	0.627853	0.0476117
ENSDARG00000105708	or109-11	-0.129521	-0.391396	0.627689	-0.0483041
ENSDARG00000100095	anxa1b	-0.125377	0.413217	0.627642	0.333331
ENSDARG00000059558	tecta	-0.521743	0.2492	0.627327	0.044606
ENSDARG00000074094	tgm2b	-0.334245	0.0890593	0.62713	0.202113
ENSDARG00000075014	sqstm1	-0.523606	0.232496	0.627106	0.109733
ENSDARG00000062132	cyp4v8	-0.425448	-0.316944	0.62687	-0.147626
ENSDARG00000117244	FO704797.1	0.232805	0.147528	0.625774	-0.670981
ENSDARG00000076848	zgc:112492	-0.505696	0.477447	0.625668	-0.0096504
ENSDARG00000010312	cp	-0.629083	-0.114128	0.625408	-0.102114
ENSDARG00000096359	eppk1	-0.659427	0.104135	0.625165	-0.141144
ENSDARG00000098720	FP245456.1	-0.0640057	0.0988452	0.624778	-0.368401
ENSDARG00000060734	hesx1	-0.332041	0.319249	0.624713	0.256732
ENSDARG00000034534	atp6v1aa	0.165876	0.405563	0.623427	-0.353107
ENSDARG00000093480	pamr1	-0.0110113	0.434399	0.623175	0.0862325
ENSDARG00000028386	htatip2	-0.499393	0.0795297	0.622976	0.217667
ENSDARG00000009214	mfsd13a	0.0725306	0.323529	0.622236	0.160483
ENSDARG00000035329	capns1a	-0.150043	-0.11171	0.621963	0.348106
ENSDARG00000110147	C5H11orf54	-0.17847	-0.464369	0.621926	-0.0713955
ENSDARG00000059606	ccdc84	0.438923	-0.247555	0.621558	-0.0560638
ENSDARG00000089871	jcada	-0.611755	0.0305819	0.621132	0.211637
ENSDARG00000068480	map7d2a	0.609516	-0.318283	0.620699	-0.135326
ENSDARG00000068893	mettl5	0.470078	-0.281117	0.620598	-0.0227102
ENSDARG00000090982	slc44a1b	0.499816	-0.127848	0.619867	-0.251512
ENSDARG00000102734	wdr48a	-0.0429129	0.00411739	0.619703	0.179379
ENSDARG00000100246	FP016234.1	-0.00234587	-0.626381	0.61949	-0.0749395
ENSDARG00000042684	serpinc1	-0.522623	-0.267921	0.618564	-0.176046
ENSDARG00000014239	esyt1b	-0.673886	0.123954	0.61817	-0.0675547
ENSDARG00000009209	slc9a6a	0.420877	0.461795	0.618154	-0.280418
ENSDARG00000037894	ezh1	0.51303	0.319117	0.618028	-0.267545
ENSDARG00000052779	zgc:153932	0.0455659	-0.338925	0.617525	0.174585
ENSDARG00000060106	crb2a	0.348352	-0.0141012	0.617461	-0.423967
ENSDARG00000098680	si:zfos-2326c3.2	-0.269345	0.519675	0.617396	0.271319
ENSDARG00000070229	zgc:158258	-0.217851	-0.325015	0.617287	-0.1497
ENSDARG00000035895	fndc5b	0.492342	-0.413474	0.617214	-0.041133
ENSDARG00000010008	vim	0.335595	-0.299687	0.616737	0.332489
ENSDARG00000011498	si:ch211-212o1.2	0.478484	0.229497	0.61621	0.270272
ENSDARG00000020072	thbs4b	-0.319495	-0.116276	0.615689	0.248768
ENSDARG00000055613	zgc:123238	0.0541076	0.315461	0.615387	0.374135
ENSDARG00000074684	mlsl	-0.220851	-0.0115833	0.615201	-0.200406
ENSDARG00000054378	pcbp3	0.503615	0.105367	0.614857	-0.465487
ENSDARG00000077633	magixb	-0.101298	0.0324223	0.614551	-0.450373
ENSDARG00000031269	rnf123	-0.178027	0.379091	0.614143	-0.228994
ENSDARG00000061960	ube3b	-0.119283	0.201964	0.613729	-0.139783
ENSDARG00000062304	pdpk1a	0.428609	0.343528	0.613458	0.358094
ENSDARG00000056396	dusp22a	-0.135443	0.232105	0.612944	0.432179
ENSDARG00000059613	nprl2	0.351741	-0.235017	0.612939	0.457407
ENSDARG00000069334	zgc:114045	0.591899	0.103283	0.612812	0.262484
ENSDARG00000025679	comtb	0.240744	0.232905	0.612635	0.422852
ENSDARG00000053484	syne2b	0.515067	0.456688	0.612401	0.247751
ENSDARG00000061214	lpin2	-0.570749	-0.1747	0.612	0.063662
ENSDARG00000004931	slc8a3	0.122971	0.411519	0.611793	-0.217825
ENSDARG00000052207	c3a.3	-0.54013	-0.113332	0.611789	-0.271665
ENSDARG00000073756	slc12a7a	-0.714996	-0.0520147	0.611691	-0.034904
ENSDARG00000045483	lrtm2a	0.326769	-0.206054	0.611527	-0.262113
ENSDARG00000062956	dagla	0.469608	0.0549467	0.611505	-0.145351
ENSDARG00000079723	si:dkey-46g23.1	0.15757	-0.353788	0.611494	0.278946
ENSDARG00000010442	rnf11a	0.19455	-0.244663	0.611326	0.647476
ENSDARG00000036171	rnasel3	-0.496229	-0.0188601	0.611098	-0.0197603
ENSDARG00000060697	kmt2bb	0.348513	0.285919	0.610551	-0.381669
ENSDARG00000086842	dap1b	0.468152	0.18972	0.610273	0.0897216
ENSDARG00000016545	zgc:154046	0.0807458	0.256508	0.609764	0.296668
ENSDARG00000032098	c8g	-0.505068	-0.0340257	0.609601	-0.0995966
ENSDARG00000062780	aifm3	-0.288661	-0.476564	0.60934	-0.371725
ENSDARG00000089930	iqce	0.610137	0.12275	0.609217	0.141997
ENSDARG00000057419	slc44a5b	-0.313048	0.491292	0.608859	0.320974
ENSDARG00000021154	zgc:92040	-0.715384	0.0149348	0.608744	-0.0156062
ENSDARG00000097617	si:ch211-178n15.1	-0.210685	0.524552	0.608502	0.308323
ENSDARG00000101443	relch	0.524159	0.254572	0.608001	0.0514743
ENSDARG00000024717	selenbp1	-0.583197	-0.376544	0.607971	0.215402
ENSDARG00000061864	hdlbpb	0.710038	0.0834505	0.607469	0.11917
ENSDARG00000100353	si:ch1073-398f15.1	0.294221	-0.195779	0.607028	0.24472
ENSDARG00000040988	tpi1b	0.124502	-0.526826	0.606759	0.222633
ENSDARG00000055128	armc4	0.358726	-0.0256748	0.606749	0.228543
ENSDARG00000036237	slc27a2a	-0.473822	-0.222449	0.606657	-0.10032
ENSDARG00000031647	stat2	-0.272398	0.283114	0.606326	0.20676
ENSDARG00000059473	kank4	-0.285182	-0.44067	0.60595	-0.106739
ENSDARG00000076805	leng8	0.281902	-0.226422	0.605745	-0.463336
ENSDARG00000045976	sidt2	-0.594197	0.367269	0.605685	-0.0289601
ENSDARG00000060564	slc25a21	-0.0712067	-0.144955	0.605254	0.312196
ENSDARG00000062727	cep290	0.576701	0.344446	0.604837	-0.118262
ENSDARG00000017929	ncoa2	0.134545	0.218177	0.604692	0.0249422
ENSDARG00000058966	zgc:112332	0.366557	-0.455136	0.604364	0.0093747
ENSDARG00000033802	cyp27a7	-0.415009	-0.499799	0.604298	0.235921
ENSDARG00000079456	si:ch211-149a19.3	-0.150991	-0.30878	0.603711	0.387034
ENSDARG00000090286	serpina1	-0.355837	-0.352779	0.602882	-0.149692
ENSDARG00000030020	agfg1a	-0.0535935	-0.367141	0.602802	-0.173622
ENSDARG00000060835	tecpr2	0.0355367	-0.236413	0.602289	0.117232
ENSDARG00000100529	sh3bp5a	0.284643	0.579239	0.602034	0.228918
ENSDARG00000041870	ift172	0.17536	-0.394871	0.601678	0.303714
ENSDARG00000039517	c8b	-0.652415	0.0752454	0.601652	-0.0802842
ENSDARG00000016771	tfa	-0.585901	-0.04925	0.601493	-0.152846
ENSDARG00000018566	flnca	-0.43274	0.400069	0.601323	0.193329
ENSDARG00000070452	saraf	-0.466158	-0.137312	0.601218	0.25354
ENSDARG00000102184	mib1	0.387441	0.0788617	0.601201	0.0569927
ENSDARG00000099465	rnf213a	-0.571323	-0.0773529	0.601057	-0.216675
ENSDARG00000093936	si:dkeyp-1h4.6	0.285314	-0.234019	0.600894	0.0958364
ENSDARG00000051912	hpxb	-0.244832	-0.371815	0.600578	-0.0182488
ENSDARG00000033367	rrm2b	0.161941	-0.600632	0.600536	0.320614
ENSDARG00000037415	dlgap1b	0.683358	0.0356553	0.600216	-0.196351
ENSDARG00000059003	strip2	0.682106	-0.0518108	0.600118	0.00975939
ENSDARG00000058327	neu3.3	-0.64529	-0.224627	0.599755	-0.042143
ENSDARG00000070621	FAM72B	-0.00151366	0.117993	0.599694	0.515573
ENSDARG00000095300	mxra7	0.215927	-0.0652217	0.599659	0.201173
ENSDARG00000032552	44990	-0.31181	-0.0349084	0.599136	0.0216149
ENSDARG00000076585	si:ch211-113e8.11	0.55149	0.118247	0.598803	0.0626157
ENSDARG00000078185	pacs2	-0.159519	0.303619	0.597673	-0.294383
ENSDARG00000001880	stx3a	0.388288	-0.112768	0.59714	0.158499
ENSDARG00000073926	synrg	0.102881	-0.00186804	0.596886	-0.368465
ENSDARG00000104172	diabloa	-0.622703	-0.290592	0.596878	0.149585
ENSDARG00000038199	cdab	-0.100955	-0.271892	0.596769	-0.405513
ENSDARG00000033327	unc5b	-0.0739276	0.255546	0.596504	-0.309304
ENSDARG00000068258	lrch4	-0.268964	0.149406	0.596329	0.023811
ENSDARG00000069282	bbc3	0.537446	-0.00297661	0.596024	0.486853
ENSDARG00000041586	dhx40	0.288393	-0.057692	0.595726	0.136276
ENSDARG00000035018	thy1	-0.310864	-0.133618	0.59552	0.253847
ENSDARG00000055705	f5	-0.57619	-0.0183165	0.594223	-0.307279
ENSDARG00000042188	ttc38	-0.547104	-0.356781	0.594048	-0.121587
ENSDARG00000105214	agtpbp1	0.0370105	0.481772	0.593595	-0.0695952
ENSDARG00000058032	tpk2	0.445002	-0.0696967	0.593552	0.211325
ENSDARG00000053973	fetub	-0.416348	-0.487024	0.593203	-0.186871
ENSDARG00000008859	mylipa	0.258367	-0.206788	0.593131	-0.408596
ENSDARG00000101665	pcdh1g11	0.597057	0.104704	0.592665	0.0122939
ENSDARG00000074635	abca1a	0.406184	0.627146	0.592618	-0.10035
ENSDARG00000059596	clip2	0.249628	-0.40036	0.592572	-0.0636197
ENSDARG00000035949	tmem106bb	0.0811363	0.102812	0.59249	-0.247896
ENSDARG00000054319	oxct1b	-0.585389	-0.0533718	0.592448	-0.178362
ENSDARG00000102795	CU681842.1	0.146901	0.465635	0.592383	-0.0926265
ENSDARG00000030915	cpa1	-0.707096	-0.28428	0.59225	0.0472608
ENSDARG00000042982	cyp2p8	-0.406172	-0.297732	0.591619	-0.135997
ENSDARG00000007135	cnot3a	0.537542	0.0376493	0.591596	0.189546
ENSDARG00000095192	BX957317.1	0.538627	-0.288817	0.591026	0.0963591
ENSDARG00000013082	uap1l1	-0.52933	-0.152509	0.590731	0.215245
ENSDARG00000018985	castor2	0.342523	-0.122345	0.590416	0.619466
ENSDARG00000022631	cyp2p9	-0.11119	-0.247167	0.590407	-0.171029
ENSDARG00000103308	mst1	-0.651129	0.100867	0.590117	-0.154267
ENSDARG00000014828	l3mbtl1a	0.567558	-0.0373382	0.589779	0.0466931
ENSDARG00000099240	acap3b	0.396378	0.242184	0.589714	-0.101318
ENSDARG00000077584	cln6a	0.0327401	0.344009	0.589179	0.410125
ENSDARG00000095603	grid2ipb	0.63492	0.119269	0.588991	-0.181697
ENSDARG00000088293	doc2b	0.392043	-0.360512	0.588589	-0.198978
ENSDARG00000078772	nbr1b	0.590964	-0.0809501	0.588546	0.328981
ENSDARG00000103042	ddah1	-0.483615	0.0273619	0.588546	-0.155645
ENSDARG00000090679	si:ch211-79k12.2	0.304296	-0.455639	0.588225	0.470826
ENSDARG00000063354	abtb1	0.266689	0.453261	0.588077	0.503292
ENSDARG00000007988	masp2	-0.672399	-0.0282728	0.588056	-0.196107
ENSDARG00000098296	gnsb	-0.639904	0.111877	0.587889	-0.13062
ENSDARG00000062962	kmt2ba	0.256366	-0.011555	0.58726	-0.263381
ENSDARG00000018025	tbx2a	-0.176004	0.0695263	0.58724	-0.129066
ENSDARG00000077872	CR626907.1	-0.694865	-0.215403	0.587027	-0.151234
ENSDARG00000054058	h1-10	0.261848	0.499633	0.58699	0.237721
ENSDARG00000054458	slmapa	-0.666786	-0.370591	0.586749	0.0589306
ENSDARG00000103851	tnrc6c2	0.505151	-0.0828077	0.586742	-0.220839
ENSDARG00000102482	zgc:165573	0.0638607	-0.0239174	0.586326	-0.0767247
ENSDARG00000035990	cited4a	0.0642145	0.551297	0.586014	0.0659667
ENSDARG00000056742	crmp1	0.693372	-0.062499	0.586012	-0.0171072
ENSDARG00000015790	atp1b3a	-0.125063	0.0795675	0.58587	-0.185899
ENSDARG00000007869	ehd3	-0.0965756	-0.60785	0.585771	0.00552235
ENSDARG00000090195	mtx3	0.530166	0.0326475	0.585393	0.282299
ENSDARG00000008727	ranbp3a	-0.428654	-0.00668868	0.585295	-0.0731711
ENSDARG00000097192	CU861453.1	0.435962	-0.512503	0.585151	-0.180461
ENSDARG00000091006	cobl	-0.529533	-0.396677	0.585102	-0.134026
ENSDARG00000092170	apoc1	-0.612652	-0.155936	0.584954	-0.042062
ENSDARG00000044685	nr0b2a	-0.625233	-0.416482	0.584913	0.139799
ENSDARG00000115869	ATP9A	0.479715	-0.052031	0.584858	-0.103765
ENSDARG00000100349	prkacaa	-0.476337	0.441994	0.584714	-0.029998
ENSDARG00000034056	csnk1g2b	0.1585	0.245295	0.58396	0.382164
ENSDARG00000099339	pacsin3	0.0300039	0.100317	0.583659	0.71243
ENSDARG00000099425	CABZ01073265.1	-0.694049	0.0263022	0.5829	-0.0500578
ENSDARG00000099931	pcdh1g26	0.691088	-0.0280085	0.582877	0.131776
ENSDARG00000063416	ptprk	0.498552	0.508996	0.582709	-0.198167
ENSDARG00000016089	bicral	0.412599	0.535513	0.58269	-0.10726
ENSDARG00000078473	nucks1a	0.393152	0.03375	0.582488	0.194313
ENSDARG00000000370	triob	0.569435	0.265058	0.582067	-0.117982
ENSDARG00000043394	si:dkey-71h2.2	-0.197506	0.396202	0.581901	-0.346242
ENSDARG00000012694	c3a.1	-0.698466	-0.123314	0.58172	-0.195028
ENSDARG00000103940	frrs1l	0.683768	-0.0264557	0.581428	0.0959183
ENSDARG00000101324	apoa1b	-0.597785	-0.209687	0.581298	-0.0772528
ENSDARG00000042559	tnni1c	0.340933	-0.260011	0.581102	0.289846
ENSDARG00000036774	rgs12b	0.13267	0.0335205	0.581013	-0.0332463
ENSDARG00000078186	tex2	-0.711564	-0.26157	0.580172	-0.00803829
ENSDARG00000078991	si:ch211-195e19.1	0.23456	0.496682	0.580086	0.112547
ENSDARG00000093126	si:ch73-112l6.1	-0.0468204	-0.0478999	0.579973	0.341215
ENSDARG00000074367	usp12b	-0.241685	-0.0437472	0.579542	0.589839
ENSDARG00000078918	comtd1	-0.611972	0.00619178	0.579519	-0.100697
ENSDARG00000038293	zgc:103559	-0.548864	-0.234632	0.578918	-0.214883
ENSDARG00000103962	add1	-0.313077	0.479486	0.578605	-0.15904
ENSDARG00000060439	clcn2c	-0.414117	-0.414182	0.578341	-0.0740564
ENSDARG00000033418	gpatch1	0.120111	0.0191969	0.578058	0.556062
ENSDARG00000074899	taok2a	0.680256	0.19899	0.577995	-0.177569
ENSDARG00000018569	tnfrsf1a	-0.505047	-0.315741	0.577902	0.304525
ENSDARG00000112977	CABZ01061591.1	0.0593645	0.27713	0.57739	-0.424796
ENSDARG00000075850	gnal2	-0.0116835	-0.146622	0.576882	-0.382208
ENSDARG00000101334	ctsc	-0.592507	-0.0106985	0.576823	0.134499
ENSDARG00000079901	si:ch73-15n24.1	-0.276542	-0.287448	0.576084	-0.129334
ENSDARG00000005713	ethe1	-0.488088	-0.411807	0.576071	0.295659
ENSDARG00000054250	crbn	0.51039	0.172603	0.575938	0.373992
ENSDARG00000074033	adamtsl2	-0.593808	0.193674	0.575783	-0.0553934
ENSDARG00000035663	zgc:103438	-0.643782	-0.0867472	0.575629	0.0620915
ENSDARG00000077715	LO018303.1	0.592505	-0.00712893	0.575409	-0.250169
ENSDARG00000008153	serinc5	0.424646	-0.0945485	0.575337	0.532729
ENSDARG00000101225	cngb3.1	0.476545	0.408898	0.575203	-0.0705009
ENSDARG00000020228	usf2	0.561291	0.226392	0.575143	0.240056
ENSDARG00000063370	sgk2a	-0.771748	0.0784307	0.574922	0.0919638
ENSDARG00000052578	c6ast4	-0.713585	-0.263163	0.57488	0.0177886
ENSDARG00000061804	si:ch211-194e15.5	-0.412372	0.52392	0.57487	-0.0276645
ENSDARG00000071036	si:dkey-286j15.3	-0.412062	-0.405092	0.574818	0.029257
ENSDARG00000023111	plg	-0.643067	-0.0823248	0.574547	-0.205311
ENSDARG00000037144	cpb2	-0.476501	-0.209468	0.574531	-0.135471
ENSDARG00000045442	cpb1	-0.751196	-0.127253	0.574433	0.0174638
ENSDARG00000063253	hecw2b	0.453166	0.134107	0.574236	0.204348
ENSDARG00000073784	FEZ2	0.326878	0.337638	0.574224	0.126876
ENSDARG00000020645	slc7a3a	0.438363	-0.00367982	0.573825	-0.238685
ENSDARG00000102883	sptbn1	-0.284633	0.0419616	0.573624	-0.339963
ENSDARG00000091092	zcchc10	-0.0189759	-0.194344	0.573111	-0.0468411
ENSDARG00000013659	brox	0.322923	0.12692	0.573043	-0.0339649
ENSDARG00000052728	sltm	0.705308	-0.301643	0.571455	-0.116448
ENSDARG00000010267	dpydb	-0.621847	-0.244808	0.570939	-0.168189
ENSDARG00000023062	ccn1	0.0668894	-0.149803	0.570748	0.421818
ENSDARG00000079616	cramp1	0.58216	0.192986	0.570686	0.28189
ENSDARG00000028393	daam2	-0.167284	0.519475	0.570666	-0.00250329
ENSDARG00000003449	pde10a	-0.0956876	-0.528722	0.570647	0.035858
ENSDARG00000099846	si:ch211-154o6.3	-0.320095	-0.408736	0.570387	0.232184
ENSDARG00000098112	btc	-0.054357	-0.50888	0.570312	0.365006
ENSDARG00000032802	ktn1	-0.16373	-0.645953	0.570246	0.0536929
ENSDARG00000100222	utrn	-0.020365	0.684993	0.570093	-0.260324
ENSDARG00000028048	rdh8a	0.439869	0.0713905	0.56993	0.479895
ENSDARG00000003046	sorbs2a	0.312242	-0.0656986	0.569657	-0.491621
ENSDARG00000107408	TCF4	0.265913	-0.0609796	0.56957	-0.176544
ENSDARG00000044365	angptl3	-0.131347	-0.566396	0.569377	-0.242549
ENSDARG00000009738	cacnb4a	0.38119	-0.249618	0.569367	-0.322118
ENSDARG00000062469	hipk3a	-0.289848	0.0071447	0.569247	0.0310816
ENSDARG00000030166	hyi	-0.225367	0.258256	0.569157	0.0152881
ENSDARG00000016375	asns	-0.347484	-0.232384	0.568818	-0.244953
ENSDARG00000027903	adamtsl3	-0.550732	0.186754	0.568727	-0.239912
ENSDARG00000077052	tnrc18	0.248887	-0.0840117	0.568638	-0.0651812
ENSDARG00000021735	cacna1ba	0.339403	-0.236616	0.568506	-0.38503
ENSDARG00000075347	chfr	-0.556602	-0.10502	0.568288	0.430955
ENSDARG00000101992	si:dkey-238k10.3	0.414973	0.147417	0.567637	-0.00165618
ENSDARG00000014496	trpv6	-0.642077	-0.331586	0.567594	-0.00312898
ENSDARG00000078145	si:ch211-218g4.2	-0.684109	0.302671	0.567416	-0.102613
ENSDARG00000020924	myo1ca	-0.677569	0.254407	0.567413	0.112559
ENSDARG00000099802	pnp5b	0.110055	-0.614941	0.56698	-0.0333935
ENSDARG00000013561	pgm1	-0.222736	-0.613393	0.566891	0.138508
ENSDARG00000057353	ehbp1l1a	0.0908176	0.571509	0.566522	-0.0384837
ENSDARG00000063069	gripap1	0.0819654	-0.0266293	0.566519	-0.184528
ENSDARG00000077506	tjp1a	0.013542	0.364504	0.565785	0.058574
ENSDARG00000068562	rbm33a	0.379114	-0.417282	0.565496	-0.349299
ENSDARG00000059933	plpp3	-0.459482	0.173819	0.565486	0.39659
ENSDARG00000090338	fam20cb	0.0798855	0.117318	0.565374	-0.204316
ENSDARG00000022203	gtf2ird1	0.72008	0.00609237	0.565233	0.0111866
ENSDARG00000076448	serpinf2a	-0.355372	-0.251474	0.565206	-0.137424
ENSDARG00000076321	col28a2a	-0.464665	0.0664013	0.564903	0.257165
ENSDARG00000041502	tgfb1a	-0.400012	0.0553105	0.564757	0.462012
ENSDARG00000093549	selenop	-0.650271	-0.304935	0.564646	0.110116
ENSDARG00000004296	ambp	-0.626732	-0.0593462	0.564537	-0.109155
ENSDARG00000074663	zgc:162183	-0.608996	-0.267686	0.564365	-0.199861
ENSDARG00000015566	dnmt3ab	0.691503	0.0913916	0.564351	-0.188849
ENSDARG00000012982	nf1a	0.372855	-0.0966845	0.564275	-0.232307
ENSDARG00000030872	cetp	-0.568485	-0.111906	0.563736	-0.179875
ENSDARG00000100624	CABZ01066312.1	0.549084	0.0447814	0.563718	-0.300575
ENSDARG00000062350	synm	-0.490563	-0.467319	0.563601	-0.208574
ENSDARG00000073970	mctp2b	-0.409532	0.393305	0.563443	0.342843
ENSDARG00000031757	tmc4	-0.562674	-0.390992	0.563391	0.0717671
ENSDARG00000036239	gatm	-0.642263	-0.211735	0.563026	0.0050216
ENSDARG00000077431	usf3	0.194984	-0.187264	0.562797	-0.0558308
ENSDARG00000070454	pla2g12a	-0.4528	-0.35644	0.562553	-0.217952
ENSDARG00000078745	pnpla8	-0.0552664	0.160915	0.562237	-0.000387434
ENSDARG00000095922	CR855300.1	-0.266484	0.0958302	0.56207	-0.52482
ENSDARG00000077804	hgsnat	-0.0119811	0.40982	0.561986	0.291935
ENSDARG00000071357	map4k3b	-0.0916749	0.0595542	0.561967	-0.00935669
ENSDARG00000062258	armc8	0.0267256	-0.583567	0.561656	0.115345
ENSDARG00000037963	nek6	-0.230961	0.621798	0.561513	0.222413
ENSDARG00000068868	nap1l4b	0.342734	0.363088	0.561475	0.195406
ENSDARG00000001686	uckl1a	0.479877	0.00125894	0.561301	-0.245709
ENSDARG00000024219	cdk5rap2	0.126667	-0.0400914	0.561276	-0.0430414
ENSDARG00000071518	krt222	-0.0998614	-0.0830786	0.56085	0.471712
ENSDARG00000015866	apoa2	-0.599471	-0.130969	0.560833	-0.0277114
ENSDARG00000017058	large2	0.293668	0.475825	0.560545	0.207588
ENSDARG00000035152	ap2b1	0.580068	-0.308258	0.56043	0.0110572
ENSDARG00000079895	ehbp1l1b	-0.303533	0.660352	0.560025	0.14842
ENSDARG00000060390	stk26	-0.523161	0.296355	0.559833	0.108741
ENSDARG00000041960	si:ch211-173a9.6	-0.189591	-0.175821	0.559591	-0.240616
ENSDARG00000007370	dysf	-0.464638	0.345513	0.559539	0.00609767
ENSDARG00000105525	BX571680.1	0.00907911	-0.580817	0.559401	-0.0850179
ENSDARG00000103435	sorbs1	0.281972	-0.474205	0.559334	0.31197
ENSDARG00000040705	glsb	-0.305903	-0.557307	0.558637	-0.206538
ENSDARG00000054218	si:ch73-269m23.5	-0.531988	-0.147037	0.557869	-0.223947
ENSDARG00000090901	si:ch211-256e16.11	-0.0696084	0.0502571	0.557529	0.231686
ENSDARG00000043328	fip1l1a	0.0228247	-0.510422	0.557464	-0.126844
ENSDARG00000027009	zgc:85777	-0.17477	-0.0305787	0.557392	0.228774
ENSDARG00000070337	hoxc1a	0.558887	0.179288	0.557156	0.118837
ENSDARG00000056259	tmem131	-0.466679	-0.426805	0.557103	-0.340927
ENSDARG00000005861	ralgapa2	0.367591	0.403435	0.556514	-0.46818
ENSDARG00000036542	pknox1.2	0.0682156	0.241859	0.55628	0.0983725
ENSDARG00000059883	trpv1	-0.506036	-0.315456	0.55616	-0.160325
ENSDARG00000035652	sat1a.1	-0.476816	-0.617004	0.555729	0.0412814
ENSDARG00000096411	si:dkey-261j15.2	0.0171401	0.212875	0.555677	0.0965152
ENSDARG00000070053	foxg1d	0.606782	0.117968	0.555413	0.258425
ENSDARG00000041257	smtnl1	-0.058045	-0.307895	0.555356	0.112521
ENSDARG00000078856	slc22a23	-0.673236	0.103358	0.555267	-0.194489
ENSDARG00000075567	fbxl20	-0.270433	0.456269	0.555208	0.12403
ENSDARG00000019383	cdc42bpb	0.0202522	0.661547	0.555148	-0.169878
ENSDARG00000103900	sept9b	0.341496	0.0844692	0.55501	-0.266146
ENSDARG00000069619	atf7ip	0.554015	0.307021	0.554874	0.280873
ENSDARG00000057626	josd2	0.363629	-0.0216348	0.554502	0.17895
ENSDARG00000093438	CU467110.1	0.0508478	-0.577188	0.554309	0.39095
ENSDARG00000042627	nhsl1b	0.0595514	0.667653	0.553896	0.216987
ENSDARG00000079939	jmjd1cb	0.226028	0.210187	0.553472	-0.3145
ENSDARG00000013295	slc2a3a	0.377936	-0.612595	0.553318	0.269577
ENSDARG00000104474	il6r	-0.495892	-0.150661	0.553265	-0.0034946
ENSDARG00000095754	si:dkey-234h16.7	0.553452	-0.0835951	0.553244	0.0304577
ENSDARG00000024160	hao1	-0.502147	-0.0791806	0.553077	-0.115704
ENSDARG00000060477	vps8	0.223147	-0.0456013	0.552762	-0.0681254
ENSDARG00000040853	shoc2	-0.641745	0.39088	0.5526	-0.100217
ENSDARG00000075340	med1	-0.118338	0.501068	0.552211	-0.145688
ENSDARG00000005221	desmb	-0.388126	-0.191832	0.55216	-0.0542983
ENSDARG00000061047	abcg4a	0.510704	0.0202169	0.55174	-0.165804
ENSDARG00000045516	itih2	-0.654554	-0.168048	0.551451	-0.189555
ENSDARG00000090039	reck	-0.583543	-0.111478	0.55133	0.12974
ENSDARG00000069293	ahsg2	-0.14299	-0.676182	0.55084	0.0128416
ENSDARG00000013741	lancl1	0.54621	0.395004	0.550791	-0.0994885
ENSDARG00000041787	cx32.3	-0.454434	0.156252	0.550155	-0.420957
ENSDARG00000010420	ndrg1b	0.538297	-0.0830378	0.549272	0.27577
ENSDARG00000044216	fto	0.684838	0.231325	0.549058	0.136416
ENSDARG00000078953	epn3a	-0.421976	-0.145263	0.549035	0.477529
ENSDARG00000022413	ing5a	-0.0907281	0.387713	0.548991	-0.201566
ENSDARG00000086906	stambpb	0.297016	0.162149	0.548836	0.475072
ENSDARG00000057671	epas1b	-0.255743	-0.262333	0.548685	-0.466655
ENSDARG00000039827	bbs5	0.743813	0.0922509	0.548532	-0.0377819
ENSDARG00000067851	lcn15	-0.247101	-0.215613	0.548404	-0.164103
ENSDARG00000053547	jakmip2	0.684674	0.0269265	0.548288	-0.273504
ENSDARG00000039150	lgmn	-0.389459	0.11958	0.547949	-0.210109
ENSDARG00000079742	mcf2l2	0.230133	0.0130702	0.547832	-0.15372
ENSDARG00000041853	rbm39b	-0.00413381	-0.167657	0.547798	-0.0268398
ENSDARG00000061585	cyp4v7	-0.479855	0.168897	0.547586	0.0914976
ENSDARG00000063059	abcg8	-0.551535	-0.481642	0.547548	-0.153024
ENSDARG00000077092	elk4	-0.654788	0.0833522	0.54749	-0.252196
ENSDARG00000100406	zgc:112265	-0.635772	-0.169515	0.546867	-0.17075
ENSDARG00000089123	negaly6	0.237685	0.0484576	0.546789	0.263493
ENSDARG00000018146	gpx1a	0.108005	-0.211333	0.546583	0.0178008
ENSDARG00000091548	stard9	-0.215178	0.607889	0.5465	0.33482
ENSDARG00000053326	gna11b	-0.420052	-0.0983722	0.546495	-0.366267
ENSDARG00000015869	slc22a16	-0.697298	-0.09482	0.546392	-0.100472
ENSDARG00000042114	bin1a	0.396156	-0.111456	0.546231	-0.508509
ENSDARG00000102456	cfhl4	-0.629548	-0.071968	0.546159	-0.126341
ENSDARG00000073786	cmbl	-0.166359	-0.556036	0.546143	0.33303
ENSDARG00000013128	pdk1	0.311546	0.468043	0.54581	0.133785
ENSDARG00000008503	glcci1a	0.44603	0.0645271	0.545106	0.221858
ENSDARG00000058475	ern2	-0.639125	0.332868	0.544981	0.158218
ENSDARG00000096989	fam110c	-0.477819	0.138873	0.544954	-0.150014
ENSDARG00000015732	cax2	-0.272513	-0.20371	0.544823	-0.00352651
ENSDARG00000079716	sin3aa	0.507343	-0.40091	0.544818	0.27885
ENSDARG00000088171	ciartb	0.0734348	0.515723	0.544702	-0.341175
ENSDARG00000035322	myh7bb	0.00525069	0.187914	0.544324	0.203869
ENSDARG00000055792	foxo4	0.224513	-0.507642	0.543949	0.34388
ENSDARG00000056196	slc2a2	-0.603146	-0.256501	0.543345	-0.192937
ENSDARG00000101959	etv1	0.709506	-0.247541	0.543323	-0.211626
ENSDARG00000054253	sobpa	0.230242	0.166583	0.543044	-0.439499
ENSDARG00000042969	znf1035	0.452129	0.374663	0.542878	-0.43129
ENSDARG00000018773	hivep2b	0.113095	0.44799	0.542349	-0.364572
ENSDARG00000068478	gpx4a	-0.432086	-0.47692	0.542082	0.163116
ENSDARG00000076924	als2b	0.14794	0.629031	0.54194	0.235191
ENSDARG00000019917	epb41l3b	-0.712477	-0.117823	0.541578	-0.0844074
ENSDARG00000035532	zgc:110329	0.56351	0.371409	0.541433	0.130659
ENSDARG00000056314	a2ml	-0.720635	-0.143358	0.541323	-0.158963
ENSDARG00000043102	lxn	0.0002754	-0.336724	0.541317	0.0288111
ENSDARG00000052482	arhgef11	0.61258	0.200717	0.541201	-0.206519
ENSDARG00000040237	mef2d	0.359597	0.552879	0.541167	-0.418609
ENSDARG00000052091	rbpjb	-0.519485	-0.0824117	0.541095	0.260696
ENSDARG00000022372	kng1	-0.580273	-0.0860813	0.541017	-0.0839757
ENSDARG00000023176	tdo2b	-0.14106	-0.555616	0.540788	-0.247255
ENSDARG00000019278	GNB4	-0.219605	-0.076024	0.540781	0.273925
ENSDARG00000037018	gab1	-0.444593	0.251566	0.540108	0.546408
ENSDARG00000068782	sparta	-0.0426603	0.00909929	0.539851	0.252215
ENSDARG00000005989	rgl1	-0.425885	0.143813	0.53945	0.618746
ENSDARG00000100170	pam	0.0482377	-0.34564	0.539386	-0.485586
ENSDARG00000019713	oatx	-0.572223	0.0804355	0.538573	-0.300077
ENSDARG00000115383	gnb4b	-0.355356	0.544831	0.538239	0.32683
ENSDARG00000042112	dio1	-0.0876171	-0.71949	0.538016	0.11883
ENSDARG00000076473	trim37	0.471034	-0.373288	0.537808	0.0218448
ENSDARG00000076501	asxl2	-0.679397	-0.103463	0.537341	0.116623
ENSDARG00000027529	hmox1a	-0.596707	-0.0321187	0.536743	-0.305762
ENSDARG00000102632	ubc	0.561784	0.0926213	0.536591	0.383856
ENSDARG00000099035	pcdh1g33	0.604427	-0.110017	0.536253	0.13268
ENSDARG00000054533	araf	-0.476073	0.484141	0.536191	-0.153028
ENSDARG00000059700	agmat	-0.73045	-0.178735	0.536044	-0.0917927
ENSDARG00000089643	mcama	0.677483	0.00890966	0.535712	0.0316624
ENSDARG00000090468	ppp1r3aa	0.291669	0.459873	0.535657	-0.124044
ENSDARG00000003867	cdk20	0.415342	0.149042	0.535596	-0.093908
ENSDARG00000012574	slkb	0.267018	0.167592	0.535514	-0.564106
ENSDARG00000012244	ube2e3	0.675036	0.0572594	0.534996	0.170266
ENSDARG00000104572	si:dkey-35h6.1	-0.683022	-0.0461348	0.534899	-0.0731512
ENSDARG00000000503	stx1b	0.67809	-0.206714	0.534719	-0.215942
ENSDARG00000024575	kif26bb	0.355839	-0.368906	0.534669	0.128452
ENSDARG00000001769	ptpra	-0.753207	-0.143046	0.534367	-0.134007
ENSDARG00000078459	cux1a	0.458745	0.255763	0.534144	-0.230268
ENSDARG00000103691	rfx7b	0.557076	-0.161493	0.534128	-0.238524
ENSDARG00000036041	f2	-0.666036	-0.159572	0.534124	-0.197123
ENSDARG00000105428	si:zfos-1837d3.1	0.476057	0.190681	0.534073	-0.328497
ENSDARG00000018907	kat6a	0.244306	-0.0091546	0.533993	-0.25842
ENSDARG00000031616	g6pca.1	-0.538935	-0.326226	0.533869	-0.268227
ENSDARG00000021590	magi2a	0.293723	-0.336933	0.533679	-0.36803
ENSDARG00000088984	cep131	0.354527	-0.101363	0.533527	0.107838
ENSDARG00000089791	slc25a32a	0.408075	-0.138393	0.533489	0.588965
ENSDARG00000012040	rnf19a	-0.2316	0.689826	0.533153	0.041122
ENSDARG00000079688	tnrc6a	0.20778	-0.47496	0.532767	-0.0440313
ENSDARG00000052950	arhgap23a	-0.471018	0.337858	0.5326	0.0729462
ENSDARG00000045834	si:dkey-14d8.7	-0.513038	-0.617354	0.53224	0.122778
ENSDARG00000004830	flot2a	-0.550649	0.538155	0.532183	0.133506
ENSDARG00000019986	grhprb	-0.673184	-0.0261373	0.532046	-0.135891
ENSDARG00000053831	vtnb	-0.686278	-0.0825917	0.532037	-0.0754216
ENSDARG00000010601	mtmr10	0.298347	0.640545	0.531636	0.0803156
ENSDARG00000071004	abhd12	0.0366333	0.133853	0.531612	0.0183818
ENSDARG00000062998	pglyrp2	-0.271622	-0.35247	0.53154	-0.136866
ENSDARG00000110346	LO018557.1	0.490698	-0.235757	0.531529	0.189572
ENSDARG00000079784	si:ch211-235o23.1	-0.281629	-0.514665	0.531501	0.544687
ENSDARG00000043457	gapdh	0.176625	-0.453122	0.531463	0.202346
ENSDARG00000004074	bach2b	0.505097	0.376045	0.53145	-0.0592305
ENSDARG00000062646	tet3	0.533972	0.126653	0.531391	-0.247891
ENSDARG00000019096	myl7	-0.387798	-0.276097	0.531204	-0.0770043
ENSDARG00000103980	ets2	-0.206252	-0.137072	0.531122	0.014713
ENSDARG00000091304	card19	0.0908232	-0.337569	0.530922	0.239411
ENSDARG00000099491	tmem176l.1	-0.499422	0.531309	0.530696	0.0229521
ENSDARG00000042533	gstm.1	0.226027	-0.466568	0.530535	0.0223274
ENSDARG00000041569	ces2a	-0.68948	-0.266384	0.53031	-0.0997277
ENSDARG00000056125	myct1a	0.0376829	0.191433	0.530214	0.131109
ENSDARG00000098315	cyp1a	-0.281413	0.42964	0.529995	-0.420928
ENSDARG00000002131	celf2	0.311723	0.0665622	0.529899	-0.464089
ENSDARG00000109262	CU928131.1	-0.473918	0.359763	0.529716	0.0300934
ENSDARG00000061335	galnt1	0.422335	-0.158418	0.529597	0.489105
ENSDARG00000061479	thsd7aa	0.465718	0.248204	0.52959	-0.238998
ENSDARG00000059423	prune2	0.570096	-0.428175	0.528994	-0.0243649
ENSDARG00000016706	atic	-0.727121	-0.0637246	0.528793	-0.0138733
ENSDARG00000078778	lrch1	0.365351	-0.445272	0.528765	-0.164059
ENSDARG00000079046	rabl6a	0.0371711	0.495713	0.528721	-0.137439
ENSDARG00000044056	ahi1	0.342143	-0.39328	0.52856	0.496685
ENSDARG00000105039	phka1b	0.0187835	-0.498474	0.528417	0.412527
ENSDARG00000089893	tasora	0.444889	0.346202	0.528355	-0.347099
ENSDARG00000061226	timp2a	-0.110443	0.731863	0.528077	0.130098
ENSDARG00000076928	tet2	0.410399	0.23385	0.527868	0.0360547
ENSDARG00000099476	zgc:174863	-0.478953	0.126359	0.527465	0.0396404
ENSDARG00000058348	scinlb	-0.610417	0.451981	0.527413	0.119292
ENSDARG00000057940	dido1	0.288068	-0.359255	0.527266	-0.465807
ENSDARG00000071103	si:dkey-222p3.1	0.430744	-0.245251	0.527204	0.189243
ENSDARG00000093078	plscr3a	-0.396381	-0.259807	0.527068	-0.248387
ENSDARG00000052437	mia	-0.496014	-0.32661	0.526883	-0.0126847
ENSDARG00000000906	skap2	-0.514443	-0.173505	0.52685	0.0852521
ENSDARG00000088805	nes	0.164958	-0.126121	0.52685	0.359099
ENSDARG00000014101	pyroxd2	-0.363942	-0.607548	0.526735	0.284805
ENSDARG00000101367	si:ch73-193i22.1	-0.186035	-0.310955	0.526656	-0.033116
ENSDARG00000015822	sesn3	-0.321119	-0.275663	0.52629	0.644548
ENSDARG00000101205	mbd1a	0.526264	0.119799	0.526004	0.220541
ENSDARG00000061737	ece1	-0.590025	0.252526	0.525913	0.299205
ENSDARG00000078736	doc2a	0.462936	0.00777713	0.52574	-0.185896
ENSDARG00000062696	dgkg	0.278556	0.133324	0.525671	-0.397494
ENSDARG00000055036	itih3a	-0.584045	-0.159722	0.525521	-0.238965
ENSDARG00000028793	nlk2	0.402648	0.586553	0.525197	-0.191245
ENSDARG00000011299	blzf1	0.19567	0.326128	0.525153	0.0936939
ENSDARG00000005320	nipsnap1	-0.297912	0.383197	0.525117	-0.154256
ENSDARG00000007566	appbp2	-0.32427	0.44883	0.525075	-0.209793
ENSDARG00000069438	neurl1aa	0.204676	-0.387263	0.52505	-0.607945
ENSDARG00000077301	mlf1	0.119164	-0.126167	0.524975	0.507117
ENSDARG00000015654	ca15a	-0.600733	-0.112777	0.524684	-0.0359996
ENSDARG00000016977	snx27b	0.321607	-0.484164	0.524652	-0.109009
ENSDARG00000055278	cfb	-0.636406	0.105891	0.524578	-0.133039
ENSDARG00000100940	nr5a2	-0.590058	0.434371	0.524543	-0.0879113
ENSDARG00000039730	zgc:112160	-0.7488	-0.215007	0.524348	0.036459
ENSDARG00000012640	cideb	-0.740679	-0.0997032	0.524344	-0.0930879
ENSDARG00000051975	cd99	-0.322726	0.109606	0.524221	0.0622669
ENSDARG00000070078	abcb11b	-0.448654	0.00193099	0.524193	-0.501611
ENSDARG00000114245	PLBD2	-0.366436	0.14261	0.524168	0.168423
ENSDARG00000079634	filip1b	-0.194821	0.516692	0.523869	0.158512
ENSDARG00000029671	xpr1b	-0.114317	0.329849	0.523704	0.146784
ENSDARG00000003533	col8a1b	-0.00464717	0.194327	0.523487	0.276442
ENSDARG00000056036	stxbp1b	0.737711	0.197684	0.523406	-0.060373
ENSDARG00000061215	fam149b1	0.538926	0.36618	0.523129	0.122144
ENSDARG00000099995	apbb2b	-0.39297	-0.0484154	0.522936	-0.224519
ENSDARG00000015653	tnip1	0.343571	0.439782	0.522753	-0.210542
ENSDARG00000063474	arfgef1	-0.0603306	0.228623	0.522734	0.0520076
ENSDARG00000110298	mbd4	0.544382	0.0420188	0.522515	0.32821
ENSDARG00000018750	npr1b	-0.589662	-0.0865702	0.522161	0.0557282
ENSDARG00000005841	tnni2a.2	-0.550276	-0.100581	0.52195	0.429182
ENSDARG00000004161	ik	0.293744	0.394079	0.521867	-0.181865
ENSDARG00000042249	FRMD4A	0.123659	0.521154	0.521856	-0.227146
ENSDARG00000110040	CABZ01092781.1	-0.0900524	0.0181673	0.521789	-0.124597
ENSDARG00000035285	ncor1	-0.305665	-0.141085	0.521739	-0.0282328
ENSDARG00000102009	ppp2r2d	0.0243291	-0.442531	0.521387	-0.14831
ENSDARG00000033871	derl3	-0.261464	-0.474579	0.521247	0.263726
ENSDARG00000059388	bdh1	-0.412132	-0.51876	0.520985	0.238395
ENSDARG00000075282	irs2b	0.258425	-0.478479	0.520937	0.000770469
ENSDARG00000073688	nav2a	0.0539417	0.574589	0.520496	-0.175904
ENSDARG00000099522	si:ch73-252p3.1	0.411202	-0.450405	0.520354	0.242528
ENSDARG00000040290	pon3.2	-0.291298	0.2516	0.520148	0.157615
ENSDARG00000060542	lgr4	-0.497491	0.541281	0.519779	0.127394
ENSDARG00000040864	si:dkey-286j15.1	0.103515	0.183444	0.519693	-0.160026
ENSDARG00000061397	trip12	-0.100934	0.584704	0.519571	0.00752162
ENSDARG00000021288	mier3b	0.21341	0.352374	0.519434	0.311142
ENSDARG00000056630	angptl5	-0.339007	-0.389124	0.518886	0.265921
ENSDARG00000069934	parp4	-0.752983	0.329299	0.518602	0.0952488
ENSDARG00000023578	lpp	-0.710345	0.330976	0.518457	-0.0755299
ENSDARG00000101557	scarb1	0.122034	-0.131253	0.518296	0.426081
ENSDARG00000032344	pde4a	0.569176	0.0990121	0.518205	-0.425438
ENSDARG00000100011	strn	-0.512568	0.293124	0.518161	0.00629306
ENSDARG00000088590	pxna	-0.574389	0.126461	0.518069	0.442994
ENSDARG00000042988	slc24a2	0.563941	-0.303791	0.518051	-0.426861
ENSDARG00000091633	si:dkey-177p2.18	-0.442867	-0.127053	0.518048	0.268952
ENSDARG00000058835	si:ch73-212j7.3	0.0322383	-0.161483	0.517988	-0.527842
ENSDARG00000012403	ercc6l2	-0.0514331	0.209735	0.517976	-0.0360383
ENSDARG00000039501	ugt2a6	-0.331729	0.345713	0.51791	0.217801
ENSDARG00000031426	csrnp1a	0.0260875	0.183253	0.517765	0.502643
ENSDARG00000045549	bik	0.14471	0.267968	0.517211	0.434481
ENSDARG00000027992	hao2	-0.591444	-0.124087	0.516954	0.202362
ENSDARG00000087857	si:ch211-180a12.2	0.0519539	-0.176769	0.516917	0.02569
ENSDARG00000070892	si:ch211-262h13.5	-0.240277	-0.549911	0.51687	-0.161376
ENSDARG00000089428	rab12	-0.451264	0.538056	0.516377	0.213299
ENSDARG00000030157	mybpc2a	-0.622386	-0.264496	0.516183	-0.0511246
ENSDARG00000017314	cela1.6	-0.80488	-0.149149	0.516137	0.0191497
ENSDARG00000013775	si:dkey-246g23.4	-0.58229	-0.477228	0.516103	-0.122046
ENSDARG00000008029	mep1a.2	-0.272284	-0.537	0.516081	-0.308748
ENSDARG00000101079	HECTD4	-0.164869	-0.346927	0.516065	-0.0562791
ENSDARG00000078572	stox2b	0.69477	0.0645252	0.515695	-0.29418
ENSDARG00000104700	acvr2ab	-0.204337	0.458701	0.515645	0.173556
ENSDARG00000091393	si:ch211-161m3.6	0.237658	0.455876	0.515533	-0.0397029
ENSDARG00000018266	mthfd1a	-0.787507	0.0609654	0.515425	-0.0939289
ENSDARG00000096867	clmn	-0.618189	0.0561322	0.515286	-0.162654
ENSDARG00000024503	c6ast3	-0.77081	-0.19233	0.514865	0.0344772
ENSDARG00000002945	bgnb	-0.164571	-0.672076	0.514786	-0.164592
ENSDARG00000041797	cx28.9	-0.536548	0.0862215	0.514629	-0.426479
ENSDARG00000042989	si:dkeyp-84f3.5	0.466154	-0.0897844	0.514605	0.0430465
ENSDARG00000054324	rerglb	-0.0724629	0.495036	0.514226	0.158168
ENSDARG00000010756	nod2	0.120583	0.647752	0.514011	0.285056
ENSDARG00000060235	mst1ra	-0.796347	0.15942	0.51396	-0.0089869
ENSDARG00000054184	btr06	-0.53445	-0.0523595	0.513735	-0.0174204
ENSDARG00000012581	AL590149.1	0.652012	-0.107016	0.513612	-0.307005
ENSDARG00000069472	chsy3	-0.220818	-0.398217	0.513063	0.238308
ENSDARG00000062305	rims3	0.380578	0.0475778	0.51286	-0.47357
ENSDARG00000077761	nlgn4xb	-0.185955	-0.0189785	0.512674	-0.466663
ENSDARG00000032532	arpp19a	0.169614	-0.349164	0.512554	0.354486
ENSDARG00000102025	znf644b	0.0475324	0.166091	0.512535	-0.536227
ENSDARG00000079148	nckap5l	0.27849	0.398087	0.512508	-0.120608
ENSDARG00000060120	glyctk	-0.538483	-0.193263	0.512397	-0.0333999
ENSDARG00000016357	fmo5	-0.579563	-0.487536	0.512174	0.0959733
ENSDARG00000086421	si:ch211-212k18.8	-0.24073	0.274314	0.512035	0.47211
ENSDARG00000023820	faxdc2	-0.609437	-0.370749	0.512013	-0.221631
ENSDARG00000079912	rapgefl1	0.075798	-0.255954	0.511969	-0.596192
ENSDARG00000061951	golgb1	-0.170358	-0.0172997	0.511867	-0.290791
ENSDARG00000090346	zmp:0000000991	-0.418423	-0.138823	0.511485	0.601372
ENSDARG00000010779	tlk2	0.383236	0.0287258	0.511466	0.0871419
ENSDARG00000088484	kcnj1a.6	-0.150877	-0.147803	0.511382	0.297343
ENSDARG00000075864	igsf9a	-0.518416	0.487447	0.511368	-0.00881664
ENSDARG00000095643	si:dkey-253d23.3	-0.15885	-0.0858255	0.51134	0.0726822
ENSDARG00000003084	spire2	0.493766	0.222664	0.511209	-0.273893
ENSDARG00000043332	prkcz	0.0631516	0.101578	0.511101	-0.557404
ENSDARG00000108475	otos	0.147727	-0.225	0.511098	0.232923
ENSDARG00000103428	ogdhb	-0.480025	-0.603969	0.51101	-0.22671
ENSDARG00000039393	si:ch211-240l19.5	-0.793083	-0.180187	0.510553	0.0473996
ENSDARG00000034105	mtus1b	0.0726652	-0.505913	0.510404	-0.134646
ENSDARG00000104103	rps6kc1	0.513153	0.546081	0.510369	0.00693785
ENSDARG00000058366	si:dkey-222f8.3	-0.465497	0.489135	0.510332	0.250009
ENSDARG00000018716	dgkh	0.251036	0.0782676	0.510133	-0.762428
ENSDARG00000069478	slc13a3	-0.214195	-0.432672	0.510104	0.0980031
ENSDARG00000063518	zgc:153913	-0.713743	0.00660121	0.509558	-0.102318
ENSDARG00000102216	dlg1l	0.580056	-0.257623	0.509496	-0.48612
ENSDARG00000086990	carmil3	0.708162	-0.0287535	0.509234	-0.354912
ENSDARG00000073766	tnni1d	-0.0333678	-0.484864	0.509091	0.277674
ENSDARG00000010042	dnm1a	0.325733	-0.54679	0.509028	-0.116833
ENSDARG00000117419	CABZ01086029.1	-0.435533	0.232423	0.508796	0.431287
ENSDARG00000068140	si:dkey-24l11.2	-0.609483	-0.451627	0.508488	0.160887
ENSDARG00000057678	sfrp1b	-0.238832	0.180018	0.50838	-0.188159
ENSDARG00000020741	fga	-0.65482	-0.187502	0.508217	-0.235241
ENSDARG00000104491	ampd2a	-0.671233	0.21547	0.507828	-0.158471
ENSDARG00000062968	sbf1	0.4053	0.179076	0.507707	-0.430568
ENSDARG00000069432	plscr3b	-0.0657832	0.419209	0.507374	0.451997
ENSDARG00000077330	SH3TC1	-0.299215	0.085213	0.50717	-0.147097
ENSDARG00000004672	ptk2ab	0.436811	0.153218	0.506881	0.335318
ENSDARG00000078652	zfyve1	-0.00581995	0.149608	0.506687	0.476105
ENSDARG00000086551	irs4a	0.674745	0.348141	0.506574	0.129178
ENSDARG00000078768	abhd15a	0.137007	-0.389178	0.506472	0.403154
ENSDARG00000055305	ret	0.356896	-0.400426	0.506364	0.191901
ENSDARG00000101989	thrap3a	-0.728508	0.00362157	0.506343	0.303712
ENSDARG00000011934	gyg1a	0.313275	-0.400386	0.506258	0.0738629
ENSDARG00000087709	fat3b	0.1379	0.17158	0.506159	-0.455052
ENSDARG00000039516	c8a	-0.701535	-0.0876819	0.506112	-0.140831
ENSDARG00000007344	tcap	0.212251	-0.436986	0.506067	-0.0653215
ENSDARG00000014259	eya1	-0.168913	0.32071	0.506061	0.454974
ENSDARG00000054451	loxl1	-0.517513	0.28883	0.506029	-0.109125
ENSDARG00000076060	diaph2	-0.0080261	0.367143	0.505887	0.0166628
ENSDARG00000053366	ftr12	0.0570268	0.0999583	0.505696	0.0685743
ENSDARG00000036140	crybgx	-0.0776601	-0.215514	0.505642	0.418267
ENSDARG00000016788	zeb1a	0.150278	-0.213076	0.505583	-0.396823
ENSDARG00000056976	ifit16	-0.498827	-0.556784	0.505489	-0.112956
ENSDARG00000075435	akap11	0.770276	-0.111752	0.50548	-0.169461
ENSDARG00000014655	itpr1a	-0.711903	0.0438153	0.50547	0.0271707
ENSDARG00000020191	ppef1	0.511567	-0.455649	0.505461	0.121675
ENSDARG00000004537	kmt2a	0.219968	-0.251988	0.505286	-0.473926
ENSDARG00000079552	maml3	0.359464	0.124081	0.505226	-0.548467
ENSDARG00000090408	0	0.0390229	0.311892	0.504819	-0.230601
ENSDARG00000054748	cuedc1b	-0.358365	0.465892	0.504487	-0.283117
ENSDARG00000055240	xdh	-0.732219	-0.235525	0.504486	-0.129893
ENSDARG00000031588	si:dkey-239b22.1	0.0082061	-0.657008	0.504478	-0.0642603
ENSDARG00000098645	rgn	-0.610117	-0.43656	0.504379	-0.0372731
ENSDARG00000076988	znf839	0.531336	0.289004	0.504223	0.067095
ENSDARG00000055565	cacnb2b	0.540458	0.387669	0.504178	-0.306726
ENSDARG00000000189	sema6e	0.414353	0.636897	0.503892	-0.173716
ENSDARG00000017429	sphkap	0.616628	-0.439379	0.503883	0.0217116
ENSDARG00000088238	kansl1b	0.299931	-0.485893	0.503797	-0.252398
ENSDARG00000099524	gbe1b	-0.706957	0.060892	0.503641	-0.0168162
ENSDARG00000086998	zgc:64002	-0.516961	-0.196505	0.503346	-0.131776
ENSDARG00000009026	ank2a	0.303948	-0.428331	0.503302	-0.233259
ENSDARG00000102035	slc52a2	-0.658496	-0.258988	0.502791	0.278341
ENSDARG00000058801	rev3l	0.186178	0.332304	0.502673	-0.0820941
ENSDARG00000036865	slc2a12	-0.50961	-0.458735	0.502535	0.270629
ENSDARG00000044204	endou	-0.81809	-0.0502727	0.502456	0.0338414
ENSDARG00000043095	kctd6a	0.701689	0.205152	0.50238	0.0765103
ENSDARG00000053956	sptbn2	-0.472285	-0.366697	0.50237	-0.0497969
ENSDARG00000041078	chka	0.509565	0.0789173	0.502121	-0.448779
ENSDARG00000002831	col4a4	-0.298387	0.332881	0.501756	0.171214
ENSDARG00000035868	spire1a	0.16568	0.171339	0.501726	-0.600135
ENSDARG00000045094	si:dkey-222b8.1	-0.0415172	0.167054	0.501615	-0.179708
ENSDARG00000078560	slc9a5	0.199929	0.607702	0.501606	-0.027038
ENSDARG00000074229	prr12a	0.487301	0.0915824	0.501351	-0.352544
ENSDARG00000008969	fgb	-0.665585	-0.202856	0.5013	-0.147796
ENSDARG00000052057	pcolceb	-0.533157	-0.121219	0.501255	0.0689244
ENSDARG00000028163	prg4b	-0.563265	-0.250772	0.5012	-0.324573
ENSDARG00000100476	si:dkeyp-110c7.4	0.367195	-0.0380209	0.501137	0.0237214
ENSDARG00000013168	jag1b	-0.364632	0.642541	0.5009	0.0659788
ENSDARG00000061439	ugt5c3	-0.318422	0.504943	0.500738	-0.317278
ENSDARG00000076357	CABZ01102039.1	-0.151592	0.703853	0.500556	-0.123182
ENSDARG00000098984	pid1	-0.526779	-0.0415136	0.500392	-0.365401
ENSDARG00000012642	si:ch211-266d19.4	-0.075173	-0.418086	0.500203	0.145259
ENSDARG00000017569	reep3a	-0.33245	-0.553581	0.500119	0.355815
ENSDARG00000077297	nbr1a	0.392303	0.188276	0.500065	0.68803
ENSDARG00000101072	cnot6b	-0.558111	-0.232115	0.499978	0.0304356
ENSDARG00000036575	si:ch73-71d17.2	0.592665	-0.0869666	0.49994	0.230754
ENSDARG00000060994	fbxw7	0.135266	0.477521	0.499907	-0.26854
ENSDARG00000069196	ebf1b	0.478619	0.273513	0.499798	0.161139
ENSDARG00000024874	dock4b	0.54021	0.371976	0.499554	-0.256509
ENSDARG00000076592	man1b1b	-0.713745	0.170551	0.499516	0.0244266
ENSDARG00000076143	ppip5k1a	0.457831	-0.19271	0.499476	0.109708
ENSDARG00000011170	ndrg2	0.464478	0.661384	0.499416	0.0697773
ENSDARG00000074903	itcha	-0.346999	-0.111838	0.499039	-0.0416057
ENSDARG00000090883	gabra3	0.358422	-0.362482	0.498932	-0.342002
ENSDARG00000062995	si:dkey-14o18.2	0.352684	0.654348	0.498791	-0.0713664
ENSDARG00000104223	lmbrd1	0.133048	-0.668685	0.498764	-0.123528
ENSDARG00000053774	alpi.2	-0.282674	0.471314	0.498648	-0.408884
ENSDARG00000060298	nin	0.222463	-0.54871	0.498539	0.144185
ENSDARG00000074506	tmem94	-0.274494	0.61288	0.49837	-0.173784
ENSDARG00000003311	pank2	0.638198	-0.128933	0.498206	-0.157751
ENSDARG00000042780	apoba	-0.741928	-0.2331	0.498157	-0.208837
ENSDARG00000061635	myo5aa	0.317701	-0.470956	0.497991	-0.353297
ENSDARG00000062146	larp4b	-0.110507	0.72983	0.497694	-0.000535587
ENSDARG00000038258	proca	-0.583563	0.00997024	0.497663	-0.255825
ENSDARG00000018968	acvr1ba	0.700642	0.188641	0.497603	0.292591
ENSDARG00000100499	cpeb4b	0.578508	0.264729	0.497397	-0.440439
ENSDARG00000099614	purab	0.420284	0.166168	0.497256	-0.541187
ENSDARG00000074143	myo10l3	-0.373669	0.650912	0.496899	-0.229012
ENSDARG00000087749	ccser2a	0.528394	0.43751	0.496763	-0.347156
ENSDARG00000070555	ldlrad4a	-0.367776	0.0675912	0.496661	-0.11356
ENSDARG00000037281	fgg	-0.643006	-0.245523	0.496528	-0.127211
ENSDARG00000054597	cnot6l	-0.0725578	-0.437468	0.496512	0.163506
ENSDARG00000029493	f9b	-0.668903	-0.208666	0.496505	-0.141541
ENSDARG00000104836	myom1b	-0.291434	-0.0633408	0.49641	0.24014
ENSDARG00000052688	paqr5b	-0.0626619	-0.661861	0.49607	-0.0057273
ENSDARG00000102234	si:ch211-71n6.4	-0.742105	-0.327255	0.495994	0.173901
ENSDARG00000003989	crhr1	0.347517	-0.57349	0.495921	-0.185512
ENSDARG00000007723	efnb1	-0.577247	0.388311	0.495911	0.167946
ENSDARG00000003811	plxnb2a	-0.561211	0.527633	0.49562	0.000323891
ENSDARG00000019579	ldb2a	0.438793	0.192238	0.495505	-0.0310376
ENSDARG00000061994	acacb	-0.628358	-0.375488	0.495291	0.0442137
ENSDARG00000037059	slc44a2	0.540505	-0.0414354	0.495158	-0.172859
ENSDARG00000074376	mdga1	-0.0136989	-0.201189	0.495069	-0.367419
ENSDARG00000102023	phf13	0.371412	-0.375449	0.49505	0.121999
ENSDARG00000075593	trim71	-0.0589416	0.500318	0.495024	-0.216125
ENSDARG00000020541	ism1	-0.238424	0.413083	0.494943	0.166474
ENSDARG00000029822	cel.2	-0.828926	-0.0951538	0.494886	-0.0340816
ENSDARG00000071823	adarb2	0.426276	-0.0771267	0.494885	-0.279427
ENSDARG00000098386	ctps1b	0.0323349	-0.695228	0.494877	-0.276767
ENSDARG00000071272	ncoa6	0.153326	-0.00808272	0.494647	-0.323673
ENSDARG00000037061	aldh9a1b	-0.589797	0.190152	0.494204	0.0987425
ENSDARG00000070958	pex6	-0.360923	-0.302237	0.494176	0.32043
ENSDARG00000038559	h1-0	0.508533	0.532372	0.494115	0.136132
ENSDARG00000070449	tspan5b	0.214331	-0.397409	0.49386	-0.169573
ENSDARG00000005924	serpina10a	0.640898	-0.343062	0.493714	0.0989299
ENSDARG00000068421	ttc9b	0.619972	-0.409947	0.493595	0.0132711
ENSDARG00000077313	slc46a3	-0.438345	-0.216349	0.493544	-0.107751
ENSDARG00000079009	abca1b	-0.69123	-0.374576	0.49321	-0.175049
ENSDARG00000087782	rnf152	-0.668962	0.0186732	0.49313	-0.00153359
ENSDARG00000098801	sbno2a	-0.394787	0.244181	0.493058	-0.346471
ENSDARG00000009459	slc35e4	-0.373134	-0.0433317	0.492925	-0.529367
ENSDARG00000116556	im:7142702	0.154965	0.232695	0.492704	-0.341001
ENSDARG00000075624	bend5	-0.421955	-0.1868	0.4927	0.236217
ENSDARG00000079470	cdk17	0.135384	-0.649352	0.49266	-0.121031
ENSDARG00000116806	CU693479.1	0.312769	-0.0963254	0.492445	0.0304368
ENSDARG00000008263	mfsd4ab	0.162079	0.0283122	0.492389	0.13814
ENSDARG00000077967	si:ch211-140m22.7	0.411529	-0.193515	0.492347	0.125311
ENSDARG00000100946	si:ch211-212k18.9	0.217181	0.492664	0.492006	0.0015188
ENSDARG00000053959	cdc42ep2	-0.60567	0.194925	0.491906	0.377291
ENSDARG00000033443	mdm2	-0.631801	-0.0686476	0.491754	-0.0802332
ENSDARG00000052000	cav2	0.194498	-0.10462	0.491717	0.53696
ENSDARG00000003776	pip4k2aa	0.503844	-0.293497	0.491683	-0.213171
ENSDARG00000069893	sphk2	-0.720053	0.0115068	0.49151	-0.274195
ENSDARG00000043313	ank2b	0.681632	-0.217615	0.491408	-0.281811
ENSDARG00000094041	krt17	0.470115	-0.307504	0.491388	0.30221
ENSDARG00000001760	tnxba	-0.426231	-0.0918092	0.491116	-0.0125361
ENSDARG00000060309	srgap3	0.0768965	-0.00914836	0.491108	-0.4935
ENSDARG00000015915	slc25a36b	-0.188563	0.779789	0.491106	0.153885
ENSDARG00000011376	dnase1l4.2	-0.361633	0.225212	0.49108	0.330259
ENSDARG00000103658	hivep1	0.135169	-0.324855	0.491026	-0.716796
ENSDARG00000099008	EGFLAM	0.302676	0.281493	0.490876	-0.106243
ENSDARG00000089742	fam161a	0.6508	0.456494	0.490828	-0.190096
ENSDARG00000087780	tiam2a	0.0679767	-0.656106	0.490444	-0.119421
ENSDARG00000077523	tdrd7b	-0.313061	0.140033	0.490401	0.260474
ENSDARG00000093844	zgc:136461	-0.735642	-0.339949	0.490076	-0.0186605
ENSDARG00000070844	gamt	-0.426931	-0.610513	0.489957	-0.0710646
ENSDARG00000060813	plekha7a	-0.0768728	0.53125	0.489787	0.124171
ENSDARG00000011983	zgc:136908	0.46535	0.179734	0.489729	0.130546
ENSDARG00000061201	acsf2	-0.762373	-0.333232	0.489349	0.092253
ENSDARG00000069737	pou4f2	0.733194	-0.260308	0.489193	-0.183902
ENSDARG00000044914	suclg2	-0.742369	-0.280918	0.48903	-0.107079
ENSDARG00000069946	itga6b	-0.313939	0.292502	0.488899	-0.369764
ENSDARG00000012903	slc34a2a	-0.533932	-0.307195	0.488884	-0.342971
ENSDARG00000060766	pxnb	-0.775949	0.0197404	0.488861	0.134989
ENSDARG00000070478	amn1	0.603877	0.00308115	0.48867	0.202939
ENSDARG00000015575	cyp3c1	-0.749037	-0.19837	0.488624	0.101335
ENSDARG00000042946	hook1	0.395286	-0.334535	0.488595	0.186926
ENSDARG00000078908	fbxo41	0.541879	-0.329371	0.488541	-0.255097
ENSDARG00000055290	mpeg1.1	-0.731929	0.058169	0.488318	0.0627953
ENSDARG00000061644	ensab	-0.635442	0.0341117	0.487935	-0.116292
ENSDARG00000013841	abl2	0.125312	0.200775	0.48773	-0.604828
ENSDARG00000062082	hipk3b	-0.607344	-0.181823	0.487544	0.0353773
ENSDARG00000075670	rereb	0.372376	-0.199213	0.487384	-0.211375
ENSDARG00000060006	nedd4l	-0.689687	-0.0384428	0.48738	0.0236821
ENSDARG00000075821	plxnb1a	0.366591	0.0882419	0.487296	-0.143296
ENSDARG00000059333	si:ch211-285f17.1	-0.750832	0.226806	0.487102	0.0650054
ENSDARG00000036065	mgat1b	-0.597344	-0.137081	0.486979	0.152452
ENSDARG00000074121	dnmbp	-0.46458	0.267878	0.486909	0.300299
ENSDARG00000021208	serpind1	-0.500028	-0.160536	0.486898	-0.238349
ENSDARG00000090106	slc17a7b	0.571641	0.305201	0.486891	-0.393494
ENSDARG00000056490	zgc:110158	0.530242	-0.0307968	0.486878	-0.0526192
ENSDARG00000061373	znf142	0.541756	-0.48204	0.486768	0.281588
ENSDARG00000036569	bach2a	0.43458	0.4309	0.486738	-0.186794
ENSDARG00000038694	zgc:101744	-0.0181902	0.135635	0.486558	0.279948
ENSDARG00000078866	sdk1a	0.278856	0.353998	0.486527	-0.355671
ENSDARG00000018534	slc6a9	0.387545	-0.585799	0.486425	-0.408504
ENSDARG00000093317	si:ch211-209j10.6	0.284015	0.301951	0.486392	-0.185729
ENSDARG00000003077	gpx9	-0.540885	-0.0496744	0.486344	0.366826
ENSDARG00000015199	cblb	-0.0626676	0.208589	0.48621	-0.591166
ENSDARG00000096703	si:dkey-1h6.8	0.242481	-0.687107	0.486146	-0.287567
ENSDARG00000057918	tsc1b	0.450707	-0.241999	0.485943	0.213123
ENSDARG00000074665	cdk14	0.0764794	0.128316	0.485692	0.025776
ENSDARG00000068166	whrnb	0.697117	0.0363871	0.485686	-0.316385
ENSDARG00000013880	spata20	0.142899	-0.19479	0.48534	0.263871
ENSDARG00000018825	tmem248	-0.736377	0.228461	0.485301	0.0656566
ENSDARG00000075887	herc3	-0.284818	0.16178	0.485144	0.13302
ENSDARG00000039196	greb1l	-0.000958675	0.522887	0.485088	-0.348633
ENSDARG00000062055	rnf38	0.0669658	0.767897	0.484967	-0.30132
ENSDARG00000040080	fli1b	-0.388346	0.317026	0.484925	0.25129
ENSDARG00000069654	ppp6r2b	-0.0824867	0.317385	0.484876	-0.603047
ENSDARG00000014218	mecp2	-0.203376	-0.39808	0.484865	-0.273804
ENSDARG00000044902	atp2b4	0.461608	-0.349164	0.484378	-0.342999
ENSDARG00000029439	atp2a2a	-0.636254	-0.500744	0.484265	0.0256498
ENSDARG00000087100	ntng2b	0.71691	0.274452	0.483762	0.00749532
ENSDARG00000097738	AL929222.2	0.451489	0.33637	0.483645	0.0122668
ENSDARG00000075903	chadlb	-0.741608	-0.0282227	0.483469	0.117334
ENSDARG00000036252	rras2	-0.312552	-0.181791	0.48345	0.219467
ENSDARG00000054288	zgc:63972	0.198126	-0.540273	0.483163	0.247614
ENSDARG00000012076	apoa1a	-0.734716	-0.0128699	0.482981	-0.0515193
ENSDARG00000068187	spg7	0.167462	-0.168411	0.482967	0.491135
ENSDARG00000025189	cpne8	0.329308	0.163228	0.482832	-0.278539
ENSDARG00000061672	si:ch73-334d15.1	-0.749659	-0.0571974	0.482644	0.171817
ENSDARG00000060695	znf346	0.522497	-0.155596	0.482542	-0.096672
ENSDARG00000075209	p4htm	0.617478	-0.378597	0.482427	-0.201045
ENSDARG00000094504	plekha1b	-0.622206	-0.14754	0.482384	0.289559
ENSDARG00000060868	mbtd1	-0.170873	0.516304	0.482321	0.372836
ENSDARG00000095724	si:ch211-196c10.15	0.31325	-0.110318	0.482279	0.0214409
ENSDARG00000103687	sycn.2	-0.740514	-0.344402	0.482062	-0.0264556
ENSDARG00000060054	epc1b	0.720556	0.181954	0.48204	0.0593209
ENSDARG00000103195	dync1i2b	-0.198877	0.35551	0.481983	0.341102
ENSDARG00000062135	sytl5	0.297479	0.0611718	0.481949	-0.0362471
ENSDARG00000002682	tbcela	0.417536	0.604594	0.481917	0.0828794
ENSDARG00000062510	bcl11ba	0.659617	-0.221151	0.48186	-0.183112
ENSDARG00000005518	slc5a9	-0.487994	-0.269895	0.481844	0.279452
ENSDARG00000052923	zgc:113162	0.580753	-0.0937328	0.481767	0.353185
ENSDARG00000005232	ccdc85ca	0.588261	0.324923	0.480793	0.0493883
ENSDARG00000078561	lrig2	-0.115648	0.667012	0.480776	-0.0100923
ENSDARG00000063242	ttc13	-0.695984	0.176219	0.48069	0.10174
ENSDARG00000093774	rbp2b	-0.364804	-0.150886	0.480506	-0.021752
ENSDARG00000033089	CR735102.1	-0.617255	0.388948	0.480223	-0.00703372
ENSDARG00000057661	aldoca	0.655551	-0.416888	0.480201	0.0502094
ENSDARG00000076571	sp5a	0.576766	0.309224	0.479972	-0.41327
ENSDARG00000075759	samd4a	-0.712462	0.305881	0.479969	0.139723
ENSDARG00000000161	itsn2a	0.308159	-0.0108575	0.479886	0.110151
ENSDARG00000094210	fthl31	0.391644	-0.305308	0.479786	0.325848
ENSDARG00000023237	syne3	-0.393408	-0.135428	0.479645	0.561151
ENSDARG00000035891	acana	-0.42198	-0.227203	0.479501	-0.0261091
ENSDARG00000074283	inpp5d	-0.434923	0.464088	0.479475	0.29744
ENSDARG00000100908	lcor	0.105175	-0.0316944	0.479264	-0.390726
ENSDARG00000042285	atp8b3	-0.0230683	0.628376	0.479159	-0.19455
ENSDARG00000103840	lrrc8db	-0.0473412	0.402441	0.479094	0.00112289
ENSDARG00000059743	tmem98	-0.72304	-0.231692	0.478967	-0.0980584
ENSDARG00000074244	arhgef10lb	0.337288	0.461753	0.478752	0.0798327
ENSDARG00000101131	pbx1b	0.207897	0.511859	0.478703	-0.263702
ENSDARG00000086126	trim33l	-0.285705	-0.590259	0.47866	0.240069
ENSDARG00000100990	nme3	0.264986	-0.0214332	0.478226	0.332478
ENSDARG00000040635	rnf11b	0.0985503	-0.492131	0.478216	0.205334
ENSDARG00000057782	baz2ba	0.553027	0.469049	0.478113	-0.2007
ENSDARG00000025325	ccsapa	0.595741	-0.427223	0.478089	0.178177
ENSDARG00000038424	c4b	-0.775386	0.210735	0.477666	-0.146799
ENSDARG00000075383	gramd1ba	0.529482	0.390686	0.477565	-0.455898
ENSDARG00000033411	cabp1b	0.343036	0.203118	0.477501	-0.641352
ENSDARG00000060797	pfkmb	0.10013	0.157693	0.477473	0.389383
ENSDARG00000037501	aasdhppt	0.0486426	-0.444884	0.477427	-0.149086
ENSDARG00000097160	si:ch211-121j5.4	-0.522922	-0.45815	0.477381	-0.139984
ENSDARG00000071152	pick1	0.136075	0.218583	0.477174	0.103323
ENSDARG00000015153	wdr91	-0.0113447	0.504075	0.477065	0.338384
ENSDARG00000075459	ptpn20	0.67477	-0.0770168	0.476959	-0.117518
ENSDARG00000097496	si:dkey-6e2.2	0.279322	-0.115753	0.476926	0.00167845
ENSDARG00000089159	acot14	-0.554203	0.199917	0.476799	0.1503
ENSDARG00000103298	ephx5	-0.559795	-0.5272	0.476743	0.00738853
ENSDARG00000075245	wdr11	0.539439	-0.0253877	0.47673	-0.326705
ENSDARG00000001463	tdh2	-0.124097	-0.21906	0.476686	0.358631
ENSDARG00000030722	xirp1	-0.216507	0.234353	0.476679	0.567031
ENSDARG00000010515	dvl1a	-0.580814	0.354894	0.476552	0.118936
ENSDARG00000074524	cntnap1	0.146762	-0.314784	0.476376	-0.206712
ENSDARG00000079011	col17a1b	-0.693996	0.111261	0.476364	0.0968835
ENSDARG00000101569	ppargc1b	0.59676	-0.119974	0.476317	0.110478
ENSDARG00000016875	gys1	0.194058	-0.255739	0.476166	0.224225
ENSDARG00000055388	vtna	-0.730879	0.0930449	0.476127	-0.153073
ENSDARG00000052099	agxta	-0.292068	-0.537553	0.476056	-0.124312
ENSDARG00000070960	si:ch211-288g17.4	-0.53738	-0.0626085	0.475837	-0.206458
ENSDARG00000017590	nit2	-0.638561	-0.275616	0.475768	0.210894
ENSDARG00000078102	psda	0.23436	0.600823	0.475606	0.218134
ENSDARG00000003680	runx1t1	0.730074	-0.0891496	0.475337	-0.125952
ENSDARG00000051890	hp	0.2769	-0.0111185	0.475299	-0.160954
ENSDARG00000076297	nfatc3a	-0.473454	0.56814	0.475212	0.0131996
ENSDARG00000070122	stk11ip	-0.0258782	-0.371736	0.475142	0.291652
ENSDARG00000011519	myl4	-0.334501	0.156834	0.474799	0.241538
ENSDARG00000093402	si:dkey-286j17.4	-0.22957	-0.00549529	0.474724	-0.0829306
ENSDARG00000017162	kif3ca	0.742275	-0.0115325	0.474228	-0.0285977
ENSDARG00000042993	prss1	-0.819634	-0.187325	0.474031	-0.0124187
ENSDARG00000005891	cyb5r3	-0.560274	-0.0850003	0.473889	0.274395
ENSDARG00000062699	nkain4	-0.694723	-0.127134	0.473422	-0.0769425
ENSDARG00000036031	sept5b	0.573751	-0.211767	0.473192	-0.284063
ENSDARG00000089790	efna5a	0.322068	0.535104	0.472689	0.15296
ENSDARG00000077009	wdfy4	-0.618734	-0.0536778	0.472482	0.467606
ENSDARG00000103937	ndrg4	0.444922	0.0886291	0.472475	0.390039
ENSDARG00000055416	serpinb1	-0.714441	-0.17545	0.472392	0.0359395
ENSDARG00000109202	BX324216.3	0.110398	-0.337617	0.472171	-0.029595
ENSDARG00000019692	colq	-0.345534	0.0970918	0.472111	-0.0750376
ENSDARG00000053113	ly75	-0.223225	-0.475421	0.471886	0.575519
ENSDARG00000104409	tnk2b	0.593616	0.297048	0.471859	0.0959757
ENSDARG00000087359	c3a.2	-0.389304	0.380879	0.47185	-0.26775
ENSDARG00000031751	npr1a	-0.169833	-0.262485	0.471656	-0.14684
ENSDARG00000062721	dennd4a	0.259047	-0.211847	0.471576	-0.407577
ENSDARG00000076068	crtc1a	0.0398153	-0.621006	0.471477	-0.0595215
ENSDARG00000091602	si:dkey-163f14.6	0.580634	-0.361734	0.471374	0.165166
ENSDARG00000104108	slco1d1	-0.578032	0.10353	0.471326	-0.0832207
ENSDARG00000071196	cavin2b	-0.72348	-0.246099	0.471314	0.226433
ENSDARG00000043168	cela1.5	-0.804443	-0.208164	0.471248	-0.0287349
ENSDARG00000012192	cant1a	-0.0248391	0.0587107	0.471245	0.630408
ENSDARG00000029370	ankrd6b	0.511968	0.331165	0.471214	-0.290919
ENSDARG00000103130	BX571960.2	-0.686853	-0.0375961	0.471194	0.0204006
ENSDARG00000104047	si:ch211-262i1.3	-0.597436	-0.289283	0.471169	0.163025
ENSDARG00000007180	slc30a4	-0.302004	0.00921482	0.471156	-0.130155
ENSDARG00000100426	fam167b	-0.370908	0.0197648	0.471131	0.284882
ENSDARG00000076801	arap3	-0.507547	0.363441	0.471127	0.3422
ENSDARG00000094181	shroom1	-0.764921	-0.145271	0.471057	0.094937
ENSDARG00000037695	pcdh2aa1	0.357722	0.0489789	0.471039	-0.259482
ENSDARG00000103609	mib2	0.149089	0.525031	0.470839	-0.30184
ENSDARG00000055185	tm4sf5	-0.612075	-0.331702	0.470696	-0.0880458
ENSDARG00000074322	si:ch211-194m7.3	-0.68826	-0.321231	0.470471	0.222155
ENSDARG00000069298	osbpl9	-0.461976	-0.233798	0.470317	0.290756
ENSDARG00000040362	ehd2b	-0.192328	0.604694	0.470092	-0.168109
ENSDARG00000076376	tmem175	0.314095	0.558909	0.470035	0.093919
ENSDARG00000108937	FO704750.1	0.170255	-0.267142	0.469814	-0.0120892
ENSDARG00000055400	si:dkey-56f14.7	0.441497	-0.638397	0.469703	-0.0290822
ENSDARG00000016611	scrn3	0.413476	0.0894591	0.469647	0.0899697
ENSDARG00000109770	CABZ01117348.1	0.560047	0.309193	0.469542	-0.0095233
ENSDARG00000102777	thbs4a	-0.497124	-0.197259	0.469509	0.263735
ENSDARG00000078348	tcf20	0.339657	-0.268084	0.469445	-0.34871
ENSDARG00000056765	ela2l	-0.788627	-0.255008	0.469293	-0.0568463
ENSDARG00000068096	atf5a	0.801457	-0.139775	0.469245	-0.0731838
ENSDARG00000102908	il16	-0.597152	-0.36569	0.469197	0.157367
ENSDARG00000086342	zgc:101566	0.327337	0.573735	0.469164	0.406934
ENSDARG00000012823	dlgap4b	0.349808	0.572869	0.469084	-0.345208
ENSDARG00000078600	ldlrad3	0.244904	0.367069	0.468855	0.418996
ENSDARG00000061551	rap1gap2a	-0.596165	0.277002	0.468852	-0.416502
ENSDARG00000104701	map7d1b	0.521914	0.49244	0.468775	0.232643
ENSDARG00000076867	mrtfbb	-0.809032	-0.0341266	0.468373	-0.174729
ENSDARG00000087417	zdhhc5b	0.294683	0.537985	0.468254	-0.135563
ENSDARG00000076416	shroom2a	-0.262593	0.637112	0.468238	0.00406493
ENSDARG00000070809	znf516	0.355863	-0.415195	0.468183	0.134066
ENSDARG00000087260	mtss1lb	0.234492	-0.233814	0.46815	0.0505853
ENSDARG00000091777	mapkap1	-0.1918	0.288074	0.468125	0.0977183
ENSDARG00000028087	aldh2.2	-0.742582	-0.109023	0.467816	0.0529611
ENSDARG00000003251	zbtb22b	0.0196871	0.176601	0.467784	0.545789
ENSDARG00000032155	ppm1aa	-0.659687	0.241634	0.467655	-0.32744
ENSDARG00000078751	tpp2	0.135305	0.536663	0.467606	-0.0614629
ENSDARG00000029480	specc1	-0.251381	0.427886	0.467561	-0.268913
ENSDARG00000076451	prdm2b	0.148778	0.328323	0.467249	-0.349707
ENSDARG00000095002	si:rp71-17i16.4	-0.664892	0.00134478	0.467041	0.158604
ENSDARG00000016085	mbnl3	0.576294	0.0412137	0.467011	-0.351688
ENSDARG00000042329	si:dkey-91m11.5	-0.276151	0.489995	0.466892	-0.561508
ENSDARG00000102153	nrp1a	-0.251547	0.385994	0.466791	-0.215644
ENSDARG00000044254	anxa3b	-0.368922	0.406557	0.466522	0.263444
ENSDARG00000046054	CT027815.1	0.241661	0.421037	0.466471	0.476789
ENSDARG00000079687	rnf10	0.328464	0.0139881	0.466447	0.701708
ENSDARG00000056978	letm1	-0.760031	0.0201736	0.466418	-0.225172
ENSDARG00000068149	tprg1l	0.527241	0.227997	0.466371	-0.171142
ENSDARG00000071462	lama3	-0.741783	0.324946	0.466355	0.0170789
ENSDARG00000059587	CU928117.1	-0.576491	0.119063	0.465822	-0.204591
ENSDARG00000009313	napsa	-0.309176	0.23783	0.465661	0.420298
ENSDARG00000018460	mbnl2	0.450942	0.510932	0.465587	-0.114126
ENSDARG00000008434	bcl2l1	-0.301883	-0.272669	0.465414	-0.662579
ENSDARG00000008279	map2k7	-0.402873	0.219171	0.465278	0.0616489
ENSDARG00000103826	gpib	0.230368	-0.201843	0.465059	0.400061
ENSDARG00000076163	col19a1	0.292469	-0.142587	0.464908	-0.20416
ENSDARG00000063299	pcloa	0.673829	0.0177205	0.464846	-0.448168
ENSDARG00000100674	UBE2O	0.596794	0.106668	0.464775	-0.519566
ENSDARG00000036442	atp11c	-0.73097	-0.0655911	0.464734	-0.30479
ENSDARG00000029841	tmprss9	-0.144794	0.409039	0.464718	0.513992
ENSDARG00000020328	plekha6	-0.109513	-0.0982647	0.464496	-0.75579
ENSDARG00000045706	tspan9b	-0.612434	0.169979	0.464474	0.133514
ENSDARG00000060197	atp2c1	-0.597884	0.439455	0.464007	-0.0110317
ENSDARG00000063475	abcg1	0.632937	-0.0221428	0.463605	-0.44154
ENSDARG00000030107	si:ch211-207i1.2	0.391303	0.582062	0.463533	-0.308727
ENSDARG00000095217	zgc:66156	-0.585983	0.119323	0.463442	-0.186558
ENSDARG00000044265	cdc37l1	0.269822	-0.652339	0.463415	0.274959
ENSDARG00000055190	slc17a5	-0.801256	0.00288578	0.46334	-0.0784492
ENSDARG00000017490	cel.1	-0.821689	-0.215493	0.463225	-0.0112851
ENSDARG00000061383	serpinf2b	-0.56408	-0.158181	0.463154	-0.138122
ENSDARG00000018393	kank2	-0.710069	0.177931	0.46281	-0.109607
ENSDARG00000089221	si:ch211-195o20.7	-0.527588	-0.0485732	0.462774	0.188297
ENSDARG00000037487	44986	0.716786	0.323592	0.46246	0.200622
ENSDARG00000032577	clcn6	0.421701	-0.168462	0.46235	-0.122319
ENSDARG00000061798	arhgap27l	-0.539299	0.0363487	0.462308	0.619284
ENSDARG00000013266	colec11	-0.532132	0.0492887	0.462292	-0.245758
ENSDARG00000103505	fbxl3a	-0.0324482	-0.211927	0.462213	0.602427
ENSDARG00000117450	FO834828.2	-0.474381	-0.0325517	0.462137	0.426021
ENSDARG00000063011	antxr2b	-0.356402	0.591265	0.461955	0.153095
ENSDARG00000058322	enc3	0.0201769	0.368717	0.461913	-0.234886
ENSDARG00000097491	ugt1b1	-0.733264	-0.107658	0.461719	0.203474
ENSDARG00000062401	znf319b	-0.276394	0.165031	0.461624	-0.227903
ENSDARG00000062020	gse1	0.40316	0.630111	0.461365	-0.187369
ENSDARG00000043646	slc6a8	-0.0679779	0.624176	0.46121	-0.45381
ENSDARG00000061941	trpv4	-0.591714	0.484953	0.461016	-0.0279242
ENSDARG00000109648	si:ch211-147m6.1	-0.695852	-0.184499	0.460976	0.147967
ENSDARG00000041065	hspb1	-0.310719	-0.186099	0.460781	0.278389
ENSDARG00000100304	chdh	-0.716794	0.362393	0.460667	0.0944817
ENSDARG00000078281	zgc:173575	0.420108	0.282214	0.460659	0.350529
ENSDARG00000041108	ctsh	-0.276628	-0.609362	0.460537	-0.206505
ENSDARG00000062621	satb1b	0.364551	0.296774	0.460519	-0.264558
ENSDARG00000062083	dph7	-0.0154544	-0.179524	0.460472	0.451813
ENSDARG00000015662	pla2g12b	-0.772636	-0.1638	0.460325	-0.127015
ENSDARG00000035398	enc1	0.471025	0.324348	0.460187	0.155508
ENSDARG00000040001	fryl	0.0643013	-0.537716	0.460099	-0.518917
ENSDARG00000032868	pde4ba	0.809638	0.214174	0.459552	-0.0854425
ENSDARG00000069100	aldh9a1a.1	-0.373909	-0.685061	0.459534	0.251482
ENSDARG00000110973	tln2b	0.0982869	0.169581	0.459434	-0.173091
ENSDARG00000044938	cbx2	0.435069	-0.293665	0.459374	0.614242
ENSDARG00000052960	nppa	-0.548272	0.172351	0.459328	-0.35378
ENSDARG00000103988	mymk	-0.082453	0.476527	0.45911	0.377408
ENSDARG00000027572	as3mt	-0.440824	-0.0302851	0.458926	-0.325176
ENSDARG00000070830	zgc:136858	-0.728887	0.298528	0.458906	-0.0632545
ENSDARG00000074341	hykk.2	-0.356507	-0.486537	0.458858	-0.00740657
ENSDARG00000089919	si:ch211-161h7.8	-0.578569	-0.262407	0.458594	-0.0647816
ENSDARG00000117283	CABZ01085594.1	0.691337	-0.0986862	0.458591	-0.332283
ENSDARG00000100913	arhgef12b	-0.439692	0.738907	0.458553	-0.0459727
ENSDARG00000007774	vash2	0.588288	0.356179	0.458343	0.331557
ENSDARG00000088801	fgd5a	-0.260277	0.0148428	0.458008	-0.202182
ENSDARG00000104956	si:dkey-165o8.2	-0.182521	0.0168289	0.457958	0.110215
ENSDARG00000078105	depdc5	-0.305365	0.68929	0.457807	0.131969
ENSDARG00000062590	pleca	-0.0638358	0.00628137	0.457747	-0.0603224
ENSDARG00000059365	nipal4	-0.424295	0.271072	0.457656	-0.109921
ENSDARG00000058740	ube2r2	-0.609135	0.460122	0.457474	0.247235
ENSDARG00000079702	wdr81	-0.250351	-0.0832382	0.457368	-0.274299
ENSDARG00000077404	ncoa3	-0.420223	0.0113426	0.457215	0.157164
ENSDARG00000057995	arl15b	-0.0523448	-0.339838	0.457163	0.634004
ENSDARG00000102288	CABZ01056321.1	0.752311	0.0999889	0.457141	-0.0385248
ENSDARG00000060554	mut	-0.430619	-0.210839	0.456781	0.213443
ENSDARG00000079620	amigo1	0.433765	-0.444117	0.456753	-0.317433
ENSDARG00000088087	kdm6ba	0.0358295	0.753877	0.456328	-0.195329
ENSDARG00000074507	rmdn1	-0.228832	-0.434684	0.456257	-0.0322365
ENSDARG00000035120	gldc	-0.583849	-0.537083	0.456222	-0.191975
ENSDARG00000069600	zgc:109889	0.826489	-0.101763	0.456044	0.0251712
ENSDARG00000068397	tns2b	-0.0430973	0.72351	0.456002	-0.140712
ENSDARG00000011373	mknk2a	-0.615024	-0.43157	0.455962	0.153106
ENSDARG00000112034	LO017711.1	0.715384	-0.156503	0.455678	-0.243332
ENSDARG00000061099	nfasca	0.523029	-0.354741	0.455469	-0.37012
ENSDARG00000075349	si:ch73-138n13.1	0.0335411	0.449156	0.455446	0.625886
ENSDARG00000025754	ube2f	0.354424	0.11793	0.455418	0.285843
ENSDARG00000099616	FP236734.1	0.620919	-0.0551849	0.455256	-0.335449
ENSDARG00000041802	rnf141	0.143017	-0.23891	0.455185	0.480337
ENSDARG00000054087	irs1	-0.121465	-0.637062	0.455179	-0.00281238
ENSDARG00000012013	cpa6	-0.598019	0.226947	0.455178	-0.0845873
ENSDARG00000052747	gpatch3	0.331161	-0.230555	0.455146	-0.226595
ENSDARG00000107353	BX957322.3	0.675236	0.485635	0.454927	0.0623295
ENSDARG00000099113	UNC13B	0.459358	0.240919	0.454926	-0.554878
ENSDARG00000061040	pum2	-0.400426	0.463909	0.454835	-0.234529
ENSDARG00000103197	si:ch211-227e10.1	0.0773135	-0.0514923	0.454706	-0.0734495
ENSDARG00000101613	si:dkey-238i5.2	-0.547812	-0.0877929	0.45465	-0.361465
ENSDARG00000008107	src	-0.277284	0.629939	0.454448	0.044536
ENSDARG00000028469	rps6ka2	0.37723	0.160831	0.454419	-0.681313
ENSDARG00000095832	CU682777.2	-0.289169	0.19942	0.454365	-0.255529
ENSDARG00000053425	serinc2l	-0.779877	0.00667292	0.454309	-0.133016
ENSDARG00000046150	b4galnt4a	0.632086	0.0288336	0.454183	-0.150692
ENSDARG00000068208	def8	0.673675	0.34545	0.453914	-0.109316
ENSDARG00000002002	lmcd1	-0.0147499	-0.0301936	0.453892	0.294449
ENSDARG00000016412	agt	-0.757641	0.247192	0.453726	-0.126388
ENSDARG00000078981	faxcb	0.659891	0.434071	0.453389	-0.20421
ENSDARG00000040747	tm4sf4	-0.638236	-0.330092	0.453364	-0.215119
ENSDARG00000053884	med13a	0.373339	-0.182334	0.453332	-0.253751
ENSDARG00000070029	ehhadh	-0.718375	-0.320189	0.45319	-0.127117
ENSDARG00000000151	thraa	-0.0553057	-0.214595	0.453115	-0.17443
ENSDARG00000031228	podxl	-0.784387	-0.0020213	0.453105	-0.193298
ENSDARG00000001803	kcnh6a	0.484531	0.292256	0.453089	-0.369837
ENSDARG00000104810	akt3a	0.356338	-0.534196	0.452768	-0.154351
ENSDARG00000017794	sdr16c5b	-0.696592	-0.250005	0.452609	-0.0850261
ENSDARG00000055075	svila	0.18727	0.502798	0.452582	0.629711
ENSDARG00000031422	igfbp2b	-0.799316	0.0557471	0.452552	-0.253306
ENSDARG00000078011	NAV1	-0.138138	0.118227	0.452526	-0.299153
ENSDARG00000016483	baiap2l2a	-0.500536	0.254543	0.452468	0.0689807
ENSDARG00000074262	nck1a	-0.327005	-0.0452178	0.45238	0.694447
ENSDARG00000043483	otx5	0.783346	0.143047	0.452365	-0.0882887
ENSDARG00000101135	si:dkey-85k7.7	0.32731	-0.153772	0.45236	0.308366
ENSDARG00000058270	COLGALT1	-0.647695	-0.397506	0.452355	0.164811
ENSDARG00000007169	itgb1bp1	0.434724	0.137441	0.452271	0.609153
ENSDARG00000104629	SLC16A6	-0.457297	-0.522214	0.452201	0.123659
ENSDARG00000027609	hpn	-0.568645	-0.00785815	0.452192	-0.385393
ENSDARG00000009899	znf385a	-0.156717	-0.081285	0.452136	-0.256941
ENSDARG00000079167	si:ch211-230g15.5	0.695509	-0.0403581	0.451694	-0.141342
ENSDARG00000104495	pltp	-0.649285	-0.217699	0.451622	0.000356225
ENSDARG00000002791	atp1a1a.1	-0.686079	-0.103244	0.451597	-0.505856
ENSDARG00000076638	FO082781.1	-0.213417	-0.116489	0.451392	-0.337379
ENSDARG00000011188	acvr2aa	0.608179	0.411902	0.451273	0.0547093
ENSDARG00000074453	zfx	-0.0410056	-0.63542	0.45118	0.288314
ENSDARG00000039987	hivep2a	0.0550232	-0.704688	0.451103	-0.414271
ENSDARG00000068103	cfap45	0.721538	0.00824525	0.451079	-0.0579271
ENSDARG00000038056	fgfbp2b	-0.569687	0.0450128	0.451019	0.192469
ENSDARG00000075819	arhgef2	0.153531	0.105858	0.450903	-0.551816
ENSDARG00000061138	senp7b	0.578975	0.187028	0.450852	0.225836
ENSDARG00000008413	atp11a	0.345138	0.481149	0.45073	-0.515028
ENSDARG00000018342	ggt1b	-0.697855	-0.259163	0.450523	-0.277633
ENSDARG00000103740	fundc2	0.457567	0.0147298	0.450509	0.316767
ENSDARG00000075468	vwa1	-0.637994	0.451817	0.45019	0.0283715
ENSDARG00000015970	phip	0.120431	-0.472216	0.450127	0.0109186
ENSDARG00000076900	prozb	0.259331	-0.368627	0.44997	-0.199479
ENSDARG00000020960	hgs	-0.292254	0.699454	0.449793	-0.157726
ENSDARG00000062897	tnksb	0.683346	0.492491	0.449784	0.00674481
ENSDARG00000044073	fuca2	-0.784494	0.180576	0.449613	0.0823039
ENSDARG00000039521	ssx2ipa	0.34237	0.519733	0.449521	0.396832
ENSDARG00000105454	AL928854.1	0.00398452	0.174116	0.449503	-0.0704294
ENSDARG00000035629	parvab	-0.736477	0.00504881	0.449316	0.0813446
ENSDARG00000086459	si:ch211-165g14.1	0.377426	-0.230522	0.449213	0.151499
ENSDARG00000086183	vkorc1	-0.675809	0.10419	0.449123	-0.0389737
ENSDARG00000091609	spink4	-0.687525	-0.385616	0.449048	-0.0178467
ENSDARG00000076487	haao	-0.74176	-0.291229	0.44895	-0.117114
ENSDARG00000102105	dad1	-0.48466	-0.335864	0.448808	0.291149
ENSDARG00000073936	BX511021.1	0.354541	-0.256094	0.448789	0.324451
ENSDARG00000075993	clic5a	0.500809	0.463502	0.448557	0.307308
ENSDARG00000056378	ifi30	-0.484001	0.438039	0.44838	0.0797031
ENSDARG00000061848	col15a1b	0.613569	-0.220679	0.448318	0.0438789
ENSDARG00000062347	mtus2a	0.645592	-0.111006	0.448249	-0.20083
ENSDARG00000003328	slf2	-0.038077	-0.399841	0.448225	0.555903
ENSDARG00000079274	prss59.1	-0.828172	-0.204552	0.44805	-0.0310141
ENSDARG00000061836	nfixb	0.332511	0.0479134	0.447854	-0.450902
ENSDARG00000030871	siah1	0.490584	-0.187446	0.447782	0.582988
ENSDARG00000079012	cbfa2t3	0.376258	0.133157	0.447561	0.0419338
ENSDARG00000030945	si:ch211-259g3.4	0.222387	0.657997	0.447518	-0.245093
ENSDARG00000101713	scn2b	0.61545	-0.226915	0.447481	-0.328975
ENSDARG00000063144	shisa7b	0.7764	0.246149	0.44727	-0.329292
ENSDARG00000029105	ftr51	0.118094	-0.585522	0.44721	-0.0394718
ENSDARG00000054447	slc29a1b	-0.77075	-0.137056	0.447199	-0.274286
ENSDARG00000075110	dab2ipb	-0.383229	-0.273203	0.447089	-0.30472
ENSDARG00000092269	si:dkeyp-41f9.4	0.713128	-0.184585	0.446965	-0.174907
ENSDARG00000063190	zranb1b	0.26273	0.466864	0.446789	0.321452
ENSDARG00000068680	ctrl	-0.844664	-0.176614	0.446396	-0.0195723
ENSDARG00000089009	frmpd1b	0.539316	0.0731721	0.446142	-0.453718
ENSDARG00000105114	crebrf	-0.273955	-0.675507	0.446067	0.320863
ENSDARG00000061248	xylt1	0.236987	0.47823	0.44596	-0.295253
ENSDARG00000055115	dtnbp1a	0.38742	-0.56737	0.445899	0.0203446
ENSDARG00000059604	mtss1	-0.375862	0.540474	0.445752	0.0192795
ENSDARG00000005453	foxp2	0.628884	0.298891	0.445567	-0.000951753
ENSDARG00000002167	cacnb1	0.218643	0.234822	0.445316	0.437014
ENSDARG00000029146	lrp1ab	0.0661837	-0.455246	0.445098	-0.0667302
ENSDARG00000086327	srrm4	0.667827	-0.0195524	0.444954	-0.427314
ENSDARG00000012347	nacad	0.746768	-0.191875	0.444502	-0.0655705
ENSDARG00000028699	crkl	0.15415	-0.646522	0.444492	-0.120198
ENSDARG00000067566	sftpbb	-0.100178	0.723071	0.444472	-0.0259236
ENSDARG00000032838	si:dkey-206f10.1	0.683297	-0.311535	0.44441	-0.264144
ENSDARG00000025206	syt2a	0.378356	-0.485128	0.444288	-0.483808
ENSDARG00000043757	ptbp3	-0.738685	0.0743448	0.444279	0.0101192
ENSDARG00000076270	adamts13	-0.487095	0.414562	0.444217	-0.302638
ENSDARG00000100969	tmprss13a	-0.775063	-0.21562	0.444215	0.120271
ENSDARG00000000472	cntn2	0.3753	0.137055	0.444043	-0.236627
ENSDARG00000099712	zgc:163073	-0.409022	-0.0809796	0.443838	0.25727
ENSDARG00000100013	dhx38	-0.0779009	-0.128996	0.443821	-0.406815
ENSDARG00000037116	cxcl12a	0.138423	0.267233	0.443718	0.257106
ENSDARG00000034883	acbd5a	0.073384	-0.643917	0.443658	0.482051
ENSDARG00000025703	dmgdh	-0.749541	0.0728225	0.443652	-0.0107641
ENSDARG00000020057	bmpr2b	-0.571991	0.316586	0.443594	-0.108158
ENSDARG00000037020	kif1b	0.562666	-0.386057	0.443565	-0.310118
ENSDARG00000042293	ca4b	-0.0517948	0.801932	0.443467	0.0867822
ENSDARG00000010918	nprl3	0.281146	0.260871	0.443423	0.291398
ENSDARG00000098439	nr1h3	-0.37341	-0.298556	0.443138	-0.469216
ENSDARG00000086248	kcnj1a.3	-0.268837	-0.220501	0.443135	0.32507
ENSDARG00000007247	ric8a	0.696991	-0.370324	0.443124	-0.240151
ENSDARG00000042440	p2rx7	-0.271809	-0.142804	0.44292	0.410509
ENSDARG00000043973	znf292b	0.482813	-0.148987	0.442869	-0.173851
ENSDARG00000102610	r3hdm2	0.191832	-0.228883	0.442675	-0.321773
ENSDARG00000061660	CABZ01055347.1	-0.178822	-0.221508	0.442576	0.130118
ENSDARG00000054213	hectd1	-0.276291	0.500008	0.442376	-0.315198
ENSDARG00000092890	si:ch73-44m9.5	-0.768079	0.0747534	0.442354	-0.028058
ENSDARG00000104022	gcgra	-0.801392	0.167204	0.442337	-0.111046
ENSDARG00000013721	g6pca.2	-0.557766	-0.480045	0.442321	-0.254307
ENSDARG00000002764	miox	-0.809097	-0.0605927	0.442075	-0.107432
ENSDARG00000011233	pcyt1aa	-0.50882	0.340149	0.442038	0.0572506
ENSDARG00000089326	arhgap20	0.736035	0.36027	0.441907	0.212875
ENSDARG00000103606	ndst1b	0.326226	0.0465018	0.441781	0.303021
ENSDARG00000039064	st3gal7	-0.724453	-0.187126	0.441714	-0.21587
ENSDARG00000036282	rnaset2	-0.133005	0.610683	0.441487	0.195213
ENSDARG00000073742	prss59.2	-0.856817	-0.0998245	0.441396	0.0295064
ENSDARG00000052242	aff2	0.589489	-0.333515	0.441263	-0.284886
ENSDARG00000005026	tshz1	0.718857	0.164303	0.441082	-0.178084
ENSDARG00000078676	myrf	-0.778209	-0.00304225	0.440963	-0.0726167
ENSDARG00000069264	si:ch211-196h16.5	-0.148517	-0.685466	0.440953	0.0646847
ENSDARG00000052696	bdh2	-0.62481	-0.0308101	0.440895	-0.0373601
ENSDARG00000096792	BX004999.1	0.32572	0.310086	0.440836	-0.325726
ENSDARG00000077465	sorcs2	0.64577	-0.0701165	0.440803	-0.402676
ENSDARG00000014527	pdk3a	-0.145224	-0.491846	0.440762	-0.16677
ENSDARG00000103834	rbm14b	0.410807	0.590361	0.440728	-0.222632
ENSDARG00000090646	tnk2a	0.596422	-0.205941	0.440709	-0.0504463
ENSDARG00000079166	ace	-0.67185	0.267535	0.440676	-0.429136
ENSDARG00000037191	ttr	-0.0581796	-0.573023	0.440615	-0.0305032
ENSDARG00000115610	ccl25a	-0.323851	0.592937	0.440429	0.0112844
ENSDARG00000063555	si:ch211-166g5.4	-0.154543	0.19126	0.440388	-0.343264
ENSDARG00000102766	dennd4c	-0.672117	0.0160656	0.440301	0.400488
ENSDARG00000102953	ints4	-0.317422	-0.415726	0.440101	0.405068
ENSDARG00000076348	mylk3	-0.468833	0.466309	0.440092	0.417729
ENSDARG00000061466	cpne5a	0.560283	0.1343	0.439978	-0.152435
ENSDARG00000090428	ctrb1	-0.861524	-0.115238	0.439907	-0.00201147
ENSDARG00000074613	si:ch211-240l19.6	-0.799631	-0.18115	0.439641	-0.0389403
ENSDARG00000007098	itm2ba	0.212914	0.42957	0.439613	0.247301
ENSDARG00000094243	shda	-0.629346	0.419563	0.439508	0.0355101
ENSDARG00000055966	cflara	-0.370964	0.432335	0.439374	0.285859
ENSDARG00000089913	cacna1g	0.177816	0.0198934	0.439305	-0.615431
ENSDARG00000054984	zbtb41	0.348302	0.314273	0.4393	0.0541545
ENSDARG00000010018	qki2	-0.0696404	0.532665	0.439298	-0.015651
ENSDARG00000046142	asgrl1	-0.268669	-0.45356	0.438999	-0.190736
ENSDARG00000079771	pea15	0.412206	-0.278365	0.438951	-0.327586
ENSDARG00000005112	cdh17	-0.790307	-0.124341	0.438761	-0.18906
ENSDARG00000035706	dock6	-0.201036	0.46843	0.438668	-0.0739701
ENSDARG00000090642	si:dkey-54n8.4	0.631242	-0.0651228	0.438567	-0.0250098
ENSDARG00000006849	asic2	0.699516	-0.302501	0.438416	-0.168889
ENSDARG00000008487	dmd	0.345077	0.571522	0.438369	-0.0551087
ENSDARG00000014273	camk2d2	0.75422	-0.307429	0.438325	-0.245178
ENSDARG00000079659	wdr53	-0.114149	-0.4963	0.438148	0.0618787
ENSDARG00000002587	dpysl3	0.809637	0.200307	0.438112	-0.165348
ENSDARG00000090387	onecut2	0.246157	0.592006	0.437951	-0.252951
ENSDARG00000102128	eps8a	0.499281	-0.585035	0.43757	-0.158736
ENSDARG00000092067	atn1	0.699352	0.0317813	0.437554	-0.327461
ENSDARG00000057571	pgam2	0.458701	-0.152079	0.437532	0.358112
ENSDARG00000062338	zeb2a	0.833158	0.165325	0.437375	-0.0630617
ENSDARG00000039697	shtn1	-0.418801	0.351192	0.437005	0.285249
ENSDARG00000032197	klf12b	-0.532256	-0.187506	0.436868	-0.500405
ENSDARG00000099424	lcat	-0.627028	0.519191	0.436731	-0.0493102
ENSDARG00000033950	lamb2l	-0.476935	0.586938	0.436643	-0.0593214
ENSDARG00000005186	sp4	0.639329	0.494599	0.436585	-0.0700912
ENSDARG00000099871	myo7aa	0.133672	0.607185	0.43653	-0.283009
ENSDARG00000099084	pcif1	0.211792	0.43607	0.436523	-0.218535
ENSDARG00000059391	gyg1b	0.561126	-0.253912	0.436364	0.226262
ENSDARG00000087373	dnah5	-0.27572	-0.318639	0.436241	-0.16475
ENSDARG00000090752	plk2a	0.284316	0.759204	0.436165	0.0672741
ENSDARG00000101629	CABZ01079192.1	-0.790892	-0.202588	0.436134	-0.216021
ENSDARG00000070047	rgs4	-0.557439	0.416658	0.436091	-0.210419
ENSDARG00000046107	caskin1	0.575948	-0.214914	0.435992	-0.525378
ENSDARG00000105445	CR769769.2	-0.0997782	-0.173737	0.435779	-0.118964
ENSDARG00000070487	44986	-0.440518	0.0302036	0.435724	0.303519
ENSDARG00000035870	laptm4b	0.285693	-0.784106	0.435422	0.230353
ENSDARG00000027423	igf1ra	-0.130862	0.456734	0.435414	-0.0907373
ENSDARG00000013443	atp6v1ba	0.378373	0.485435	0.435263	-0.402691
ENSDARG00000071395	camk2g1	0.836944	0.0920746	0.43514	-0.0575179
ENSDARG00000034080	plcd1b	-0.789661	-0.0116919	0.435096	0.301332
ENSDARG00000061459	si:dkey-253i9.4	0.192678	-0.034734	0.434959	0.296304
ENSDARG00000074041	abca5	-0.0219911	0.200901	0.434932	-0.0733247
ENSDARG00000036094	pias1a	0.511698	-0.377583	0.434921	0.438673
ENSDARG00000075054	rasgrf2a	0.444745	-0.2137	0.434693	-0.582654
ENSDARG00000057844	zgc:171470	-0.23764	-0.682592	0.434627	-0.0855487
ENSDARG00000017960	sfxn2	-0.757193	-0.374108	0.434405	-0.00790581
ENSDARG00000102674	ckap5	0.177764	0.197911	0.434358	0.312554
ENSDARG00000009901	slc38a5a	0.222435	-0.0511436	0.434247	-0.492474
ENSDARG00000063412	cers1	-0.575834	0.277932	0.434239	-0.511571
ENSDARG00000055429	kat6b	0.229038	-0.338226	0.434077	-0.298587
ENSDARG00000074806	afap1l2	-0.671222	-0.163394	0.433986	0.357878
ENSDARG00000077101	zbtb10	-0.252969	0.557686	0.433937	-0.140658
ENSDARG00000056774	gpr37l1b	0.799727	-0.0912459	0.433858	-0.06632
ENSDARG00000054292	C2H14orf119	0.477251	0.0543356	0.433848	0.245155
ENSDARG00000053405	sord	-0.463451	-0.335269	0.433836	-0.156948
ENSDARG00000004714	tcf12	-0.173448	0.556421	0.433745	0.360524
ENSDARG00000038784	faim2a	-0.206046	0.359233	0.433656	-0.321197
ENSDARG00000102081	mprip	0.342811	0.351734	0.433607	-0.207766
ENSDARG00000091833	sv2	-0.78674	0.204754	0.433485	0.241213
ENSDARG00000091618	cltcl1	0.085884	0.470832	0.433294	0.471593
ENSDARG00000055223	ablim2	-0.441459	-0.582204	0.433254	-0.165309
ENSDARG00000039613	poll	0.359015	0.023242	0.433164	0.233328
ENSDARG00000070170	si:ch211-225p5.8	0.549812	-0.156856	0.433152	0.25257
ENSDARG00000058695	ddr2b	-0.372071	0.527848	0.432966	0.313141
ENSDARG00000033516	efr3ba	0.62284	-0.104359	0.432904	-0.538875
ENSDARG00000055331	aldh9a1a.2	-0.519182	-0.606354	0.432674	0.261727
ENSDARG00000041119	ceacam1	-0.87173	0.089118	0.43256	-0.0250677
ENSDARG00000102572	si:ch211-260e23.9	0.362163	0.0447143	0.432458	0.566643
ENSDARG00000070542	mafbb	-0.792532	-0.236246	0.43235	0.181524
ENSDARG00000075564	fam13a	-0.122058	-0.715735	0.432316	-0.00304674
ENSDARG00000078310	cecr2	0.264123	-0.105302	0.43229	0.499233
ENSDARG00000088195	si:ch211-168f7.5	0.468278	0.558961	0.43227	-0.0651238
ENSDARG00000053620	ebi3	-0.315766	-0.666816	0.432093	-0.0332736
ENSDARG00000098075	sh3bgrl3	0.557699	-0.0900822	0.431517	0.407062
ENSDARG00000098537	spata22	0.758044	0.349929	0.43151	0.0833522
ENSDARG00000054537	nhsl1a	0.399211	0.537252	0.431485	0.303474
ENSDARG00000063905	mt-co1	0.548174	-0.203833	0.431441	0.1133
ENSDARG00000061379	cmya5	0.0767601	-0.0718704	0.431361	0.434579
ENSDARG00000062936	ndnf	-0.473532	0.560819	0.431249	0.114999
ENSDARG00000022767	apobb.1	-0.800892	-0.195438	0.431195	-0.186293
ENSDARG00000073952	slc4a7	-0.56748	0.180856	0.43113	-0.49974
ENSDARG00000100420	tpcn2	-0.666314	-0.087163	0.431123	0.386865
ENSDARG00000076834	LRRC75A	0.630777	0.477852	0.430977	0.211805
ENSDARG00000015033	slc23a1	-0.616211	0.106502	0.430784	-0.41474
ENSDARG00000099118	TRAPPC9	0.46057	0.0992995	0.430408	-0.0591254
ENSDARG00000040309	pxdc1b	-0.58304	-0.397343	0.430374	0.434169
ENSDARG00000022772	si:ch211-106a19.1	0.489858	0.580188	0.430298	0.084273
ENSDARG00000017037	ikbkg	0.540083	0.357864	0.430145	0.191926
ENSDARG00000002411	pde4cb	-0.783858	0.123475	0.430066	0.182678
ENSDARG00000117445	CABZ01067151.2	0.328718	-0.342115	0.430049	-0.510908
ENSDARG00000063078	abcg5	-0.772797	-0.254324	0.430044	-0.203274
ENSDARG00000087311	lgals9l5	-0.461002	-0.169613	0.429989	-0.0624814
ENSDARG00000025011	synj1	0.67565	-0.115516	0.429929	-0.372355
ENSDARG00000033845	igsf9ba	0.794268	-0.00611773	0.429895	-0.245162
ENSDARG00000038585	eif4e2	0.346346	-0.568978	0.429833	0.0902398
ENSDARG00000079994	akap13	-0.800442	0.0778499	0.429657	-0.101136
ENSDARG00000105416	adgrg4a	-0.748479	-0.252149	0.429312	-0.24723
ENSDARG00000103388	znf609a	-0.000104181	0.276522	0.429303	-0.143496
ENSDARG00000061654	wwc3	-0.695385	-0.106038	0.429277	0.276556
ENSDARG00000104500	fyco1a	-0.678748	0.484207	0.429228	0.184978
ENSDARG00000021339	cpa5	-0.86092	-0.120732	0.429099	-0.00908558
ENSDARG00000075560	kmt2cb	0.422628	-0.219036	0.428819	-0.300675
ENSDARG00000090976	NABP2	-0.231185	0.595118	0.428616	0.143309
ENSDARG00000075400	fbxo33	-0.373398	-0.609872	0.428402	0.337423
ENSDARG00000013997	ern1	0.053518	-0.248689	0.428302	-0.487191
ENSDARG00000114067	tspan17	-0.38475	0.272532	0.428142	-0.36894
ENSDARG00000058053	serping1	-0.716093	-0.179278	0.428122	-0.259122
ENSDARG00000010301	b4galt6	0.62197	0.206919	0.428024	0.0597911
ENSDARG00000008403	phospho1	-0.737404	-0.00891638	0.427882	-0.177401
ENSDARG00000056228	pld1a	-0.62414	0.454065	0.427806	-0.119547
ENSDARG00000076135	mmrn2a	-0.173347	0.388689	0.427687	0.368262
ENSDARG00000016551	iqsec1b	0.516052	0.304531	0.427626	-0.417861
ENSDARG00000075831	slc7a8a	-0.0542912	0.769123	0.427392	-0.180902
ENSDARG00000060350	apoda.2	-0.839305	-0.195062	0.427273	0.058885
ENSDARG00000076499	usp53b	0.59036	-0.0304591	0.426938	0.0809297
ENSDARG00000016477	eif4a2	0.12373	-0.814101	0.426904	0.0732838
ENSDARG00000016490	rab11fip3	-0.0359937	-0.15356	0.426889	-0.347156
ENSDARG00000017773	slc16a12a	-0.653784	-0.460434	0.426883	-0.220787
ENSDARG00000057519	pcdh1g9	0.74846	0.164157	0.426752	0.122682
ENSDARG00000096901	si:dkey-7i4.10	0.0684899	0.0835195	0.426704	0.271874
ENSDARG00000034210	si:dkey-240h12.4	-0.848501	-0.0236203	0.426684	0.0218581
ENSDARG00000036445	serpinh2	-0.501754	0.337241	0.426544	0.170693
ENSDARG00000030980	csrp1b	-0.379344	-0.218073	0.426311	-0.144664
ENSDARG00000004687	acaa1	-0.736776	-0.00515861	0.426193	-0.0656038
ENSDARG00000104384	agbl1	-0.581002	0.485339	0.426111	-0.0875892
ENSDARG00000096290	AL929243.1	0.285026	0.539175	0.426055	0.0325879
ENSDARG00000061233	abcc5	0.499824	0.0994249	0.426053	-0.647776
ENSDARG00000055642	si:ch211-217a12.1	0.270159	0.219928	0.426046	0.125572
ENSDARG00000030173	traf2a	-0.256073	-0.335495	0.425992	0.21436
ENSDARG00000055154	slc8a4a	0.411427	-0.359508	0.425955	-0.494499
ENSDARG00000020693	sesn1	-0.178875	0.125353	0.425856	0.685247
ENSDARG00000093354	si:ch211-57i17.2	0.195218	-0.372776	0.425855	0.220305
ENSDARG00000056744	ela2	-0.851968	-0.163881	0.425802	-0.0344595
ENSDARG00000103231	si:ch211-199i15.5	0.659814	-0.0320158	0.42561	0.132046
ENSDARG00000100862	gprc5c	-0.867113	0.103618	0.425478	-0.113153
ENSDARG00000060521	rbm27	-0.421776	0.63744	0.425453	-0.293237
ENSDARG00000101719	pargl	0.112932	-0.0144894	0.425403	-0.342308
ENSDARG00000020847	atp6v0a1a	-0.696048	0.458091	0.425361	-0.138244
ENSDARG00000074270	si:ch211-214e3.5	-0.00498376	-0.446558	0.425253	0.135961
ENSDARG00000015252	st3gal3b	-0.249187	0.619412	0.42521	-0.482758
ENSDARG00000029463	asap1a	0.394078	-0.0959712	0.425106	-0.395854
ENSDARG00000009939	micu2	-0.756617	0.207598	0.425062	-0.0486958
ENSDARG00000060500	l2hgdh	-0.59073	-0.369243	0.425059	0.123183
ENSDARG00000059846	epg5	-0.62285	0.27333	0.424972	-0.343263
ENSDARG00000018846	dgat2	-0.810296	-0.282472	0.424928	-0.129578
ENSDARG00000078781	si:ch211-161c3.6	-0.542234	-0.124607	0.424588	0.233932
ENSDARG00000019426	trioa	0.440436	0.0515175	0.424541	-0.166841
ENSDARG00000114554	cdx1a	-0.610301	0.0937103	0.42453	0.16119
ENSDARG00000063553	rlf	-0.0123591	0.0598622	0.424351	-0.113248
ENSDARG00000069549	zgc:162396	-0.61595	-0.10633	0.42432	0.0872893
ENSDARG00000061544	ano6	-0.780483	0.336749	0.424228	0.140966
ENSDARG00000067630	zgc:154075	-0.182865	0.735243	0.423743	0.342735
ENSDARG00000027017	ppp2r5a	-0.362317	-0.792142	0.423655	-0.0213211
ENSDARG00000041490	afp4	-0.191761	-0.177289	0.423409	-0.281866
ENSDARG00000016774	plekho2	-0.775272	0.00565139	0.423149	0.1381
ENSDARG00000112435	CR769778.1	0.667258	0.02263	0.423113	-0.439977
ENSDARG00000008014	nudt17	0.331486	0.666895	0.423085	0.160358
ENSDARG00000042934	ccn2a	0.0551783	0.0329478	0.422957	0.563475
ENSDARG00000095696	trpm2	-0.366182	-0.109931	0.42291	-0.0366592
ENSDARG00000033160	nr1d1	0.268035	0.703839	0.422838	-0.0863439
ENSDARG00000076838	apom	-0.70021	-0.206108	0.422749	-0.136056
ENSDARG00000100442	cfh	-0.779235	0.030819	0.422581	-0.21545
ENSDARG00000100055	tox2	0.518859	0.151693	0.422494	-0.523907
ENSDARG00000029388	si:dkey-90m5.4	-0.566039	-0.387277	0.422475	-0.147103
ENSDARG00000008858	cyp7b1	-0.758249	-0.364828	0.422464	0.237702
ENSDARG00000035603	dao.2	-0.614944	-0.553705	0.422337	0.100463
ENSDARG00000035861	si:rp71-39b20.4	0.554126	0.372408	0.422303	-0.390824
ENSDARG00000040966	zgc:113149	0.696123	0.417596	0.422236	0.0719319
ENSDARG00000013117	hiat1a	0.546569	0.52329	0.42214	-0.183372
ENSDARG00000019438	rnf13	0.454283	0.487162	0.421925	0.321376
ENSDARG00000038731	slc25a36a	0.619296	-0.188529	0.421705	0.249265
ENSDARG00000015184	mpp3a	0.83583	-0.0825943	0.421601	-0.117065
ENSDARG00000102730	mapk10	0.611003	-0.361374	0.421399	-0.346275
ENSDARG00000097196	CR847531.1	0.728876	0.0533453	0.421298	-0.390404
ENSDARG00000018508	zdhhc8b	-0.208494	0.74133	0.421014	0.0176138
ENSDARG00000104213	si:dkey-283b1.6	-0.484076	-0.337748	0.420698	-0.125685
ENSDARG00000105281	p2ry1	0.250095	0.610871	0.420661	0.188315
ENSDARG00000032862	ugt5g1	-0.787295	-0.155833	0.420491	0.11463
ENSDARG00000002021	pygb	-0.809856	-0.365867	0.420449	0.0783921
ENSDARG00000037517	slc35c2	-0.756921	0.376766	0.420339	0.0303893
ENSDARG00000098349	hdac4	-0.22238	-0.135472	0.420312	-0.745417
ENSDARG00000104899	CR931813.2	0.108491	-0.332149	0.41991	-0.159351
ENSDARG00000030114	vps4a	0.224636	0.424901	0.419687	-0.191092
ENSDARG00000037865	cln3	-0.75941	0.103587	0.419461	0.0532018
ENSDARG00000016763	znf292a	0.628701	0.263324	0.419459	-0.181357
ENSDARG00000011334	ncaldb	0.291242	0.281188	0.419311	-0.596043
ENSDARG00000075456	pik3ca	-0.554154	0.0519748	0.41922	-0.0928932
ENSDARG00000100166	si:dkeyp-9d4.3	0.675148	-0.0567247	0.419203	-0.552856
ENSDARG00000021209	kctd9a	-0.00282627	0.617411	0.419171	-0.162188
ENSDARG00000031534	CU571315.1	-0.590671	-0.371289	0.418947	0.127055
ENSDARG00000044251	rasgef1bb	-0.51637	-0.264074	0.418773	0.38769
ENSDARG00000056034	pip4p2	0.450752	-0.208525	0.418679	0.148546
ENSDARG00000061764	ahnak	-0.569188	0.0381353	0.418624	-0.271205
ENSDARG00000114823	PLXNA1	-0.143699	0.327382	0.418568	-0.328911
ENSDARG00000090560	mfap5	-0.33559	0.0765837	0.418544	-0.150591
ENSDARG00000017757	pik3cg	-0.49762	-0.653273	0.418474	0.183982
ENSDARG00000041083	anpepa	-0.780136	-0.241144	0.418448	-0.139563
ENSDARG00000051874	stra6	-0.459004	-0.621699	0.418397	-0.0055197
ENSDARG00000021494	hnf4a	-0.635778	0.423221	0.418284	-0.209819
ENSDARG00000102127	NHLRC3	0.697955	0.0707878	0.418226	0.0757859
ENSDARG00000012194	scp2a	-0.471708	-0.630226	0.418117	-0.152301
ENSDARG00000030087	nfkbib	0.443485	0.130222	0.417945	0.692591
ENSDARG00000057741	nr1h4	-0.553237	-0.0126338	0.417938	0.0753079
ENSDARG00000037030	casz1	-0.0230419	0.357469	0.417935	0.0590155
ENSDARG00000008784	prpf4ba	0.187665	0.392629	0.417709	-0.562052
ENSDARG00000042341	tmem251	0.264783	0.170544	0.417602	0.342182
ENSDARG00000076847	tnrc6c1	0.496809	-0.475902	0.417392	-0.133757
ENSDARG00000017427	phf20l1	0.179054	0.331945	0.41739	-0.0397976
ENSDARG00000009443	zgc:92137	-0.828265	-0.261713	0.417168	-0.0875771
ENSDARG00000030215	matn1	-0.336715	-0.0250896	0.417096	-0.00638396
ENSDARG00000043701	gpd1a	0.611764	-0.162295	0.417046	0.256293
ENSDARG00000038862	kcnb2	0.772122	0.225949	0.417025	-0.0332344
ENSDARG00000058868	apc	0.612952	0.0513288	0.416768	-0.256544
ENSDARG00000019772	si:ch1073-280e3.1	-0.472141	-0.306602	0.416669	-0.314371
ENSDARG00000060751	taok3a	0.299337	0.633879	0.416618	0.0460722
ENSDARG00000075727	map1lc3cl	0.408155	-0.482782	0.41641	0.182255
ENSDARG00000099885	trim105	0.0641829	-0.382971	0.416403	0.471851
ENSDARG00000055120	ctsba	-0.229269	0.0033408	0.416313	-0.0626515
ENSDARG00000034307	chrne	0.246538	-0.0234213	0.416287	0.305584
ENSDARG00000079889	phldb2a	-0.829706	0.321532	0.416226	0.0586163
ENSDARG00000041062	calb2a	0.750052	0.146564	0.416216	0.0708327
ENSDARG00000105287	mpp1	-0.693386	-0.0103002	0.416147	-0.436241
ENSDARG00000098817	CABZ01055522.1	0.680434	0.406689	0.416104	0.299428
ENSDARG00000016396	fam219aa	-0.0715231	0.139292	0.416023	-0.289291
ENSDARG00000017809	stard3	-0.0875004	0.539417	0.415979	0.476393
ENSDARG00000097543	cbx6b	-0.244659	-0.0260706	0.415852	-0.351653
ENSDARG00000062489	44993	0.560159	0.582539	0.415697	-0.0821983
ENSDARG00000009796	klc1a	0.71981	0.119396	0.415586	-0.173087
ENSDARG00000031108	lrba	-0.663008	0.316123	0.415512	-0.212452
ENSDARG00000060415	arhgef28a	-0.62215	0.489635	0.415486	-0.0169689
ENSDARG00000073753	tacc1	-0.812035	-0.0536564	0.415457	-0.282464
ENSDARG00000068710	nid1a	-0.63796	-0.428697	0.415381	-0.185476
ENSDARG00000078954	rxrba	-0.42889	0.644654	0.415339	-0.15163
ENSDARG00000099420	nme2b.2	0.477482	-0.381833	0.415282	0.364614
ENSDARG00000104110	col4a2	-0.752677	0.374187	0.41521	-0.123236
ENSDARG00000074502	zmiz1a	0.640441	0.116978	0.415099	-0.0929069
ENSDARG00000017391	unc13ba	0.650841	0.192953	0.414968	0.08662
ENSDARG00000051761	trim44	0.588582	-0.189783	0.414878	0.473587
ENSDARG00000104251	prdm10	0.8131	0.0340338	0.414806	-0.11097
ENSDARG00000002216	tbx3a	-0.417527	0.545779	0.414762	-0.0767444
ENSDARG00000079119	si:ch211-229d2.5	-0.11729	0.724574	0.414685	-0.000432438
ENSDARG00000044339	rp2	0.416657	-0.52876	0.41463	0.284315
ENSDARG00000070995	inpp4ab	0.0686527	0.0479055	0.414588	-0.742734
ENSDARG00000058470	mapk13	-0.394951	0.531063	0.414382	0.140133
ENSDARG00000062019	rufy2	0.614372	-0.476908	0.414362	0.130327
ENSDARG00000098057	dscaml1	0.542493	0.0416505	0.414225	-0.411085
ENSDARG00000057708	phtf1	-0.556207	0.377691	0.414218	0.312056
ENSDARG00000060900	znf362a	0.292917	0.670885	0.414166	0.25229
ENSDARG00000003069	btbd7	-0.544332	-0.182559	0.413881	0.0254717
ENSDARG00000062418	ttl	-0.334317	-0.379921	0.413772	0.0171039
ENSDARG00000058000	cep350	0.127009	0.15289	0.41373	-0.268019
ENSDARG00000039082	zgc:123010	-0.636985	0.251995	0.413727	-0.14949
ENSDARG00000039459	qsox1	-0.869523	0.106583	0.413494	-0.0272795
ENSDARG00000078297	ptprh	-0.341539	0.121876	0.413473	-0.226613
ENSDARG00000013415	lmna	-0.801794	0.20639	0.413427	0.0242728
ENSDARG00000029230	pnp4b	-0.374571	-0.661195	0.413407	-0.277296
ENSDARG00000102447	gdpd4a	-0.571714	-0.598242	0.41332	-0.160001
ENSDARG00000002787	tle3a	0.510773	0.330648	0.413302	0.330152
ENSDARG00000100315	slc15a1a	-0.730073	0.108636	0.41319	-0.363563
ENSDARG00000100633	zgc:114200	-0.570779	0.212909	0.412652	0.0710684
ENSDARG00000075292	myo15aa	-0.781875	-0.0536776	0.41257	-0.229714
ENSDARG00000061352	bcl11aa	0.597657	0.18674	0.412437	-0.401774
ENSDARG00000007480	rpe65a	-0.0103679	-0.47802	0.412358	-0.156602
ENSDARG00000027070	acbd4	-0.402657	-0.274685	0.412346	0.132403
ENSDARG00000007406	phox2a	0.578237	0.508782	0.412262	0.119621
ENSDARG00000099517	adss1	0.36319	-0.0122807	0.412249	0.230395
ENSDARG00000060631	GARNL3	0.407243	-0.0911802	0.412128	-0.208393
ENSDARG00000007867	dazap2	0.0673704	0.79843	0.411969	0.0367227
ENSDARG00000011819	pcnx1	0.619206	0.185274	0.411874	-0.299386
ENSDARG00000061921	gltpa	-0.817712	0.0782151	0.411816	-0.0161285
ENSDARG00000087804	tnfrsf11a	-0.753314	0.119287	0.411805	0.108711
ENSDARG00000059672	arhgap36	0.0366057	0.595571	0.411787	-0.00067701
ENSDARG00000055835	slc26a6	-0.498194	0.476686	0.411552	-0.471601
ENSDARG00000063332	shank3a	0.352119	0.0782238	0.411421	-0.444007
ENSDARG00000043283	prrg1	0.765646	0.102363	0.411142	0.278091
ENSDARG00000032990	plxnb3	-0.151265	0.221172	0.410939	-0.252989
ENSDARG00000060469	pik3r4	0.16832	0.612873	0.410935	-0.0717576
ENSDARG00000062575	si:ch211-210g13.5	0.216799	-0.222548	0.410825	-0.106659
ENSDARG00000037101	mtmr7a	0.714822	-0.196612	0.41076	0.260616
ENSDARG00000023157	cbln10	-0.309387	-0.367705	0.410677	-0.275076
ENSDARG00000053518	adhfe1	-0.0900611	0.292641	0.410675	0.696998
ENSDARG00000102310	si:ch211-156l18.8	0.48741	0.514728	0.410371	-0.404575
ENSDARG00000005578	ugp2a	-0.737696	-0.149744	0.410364	-0.126744
ENSDARG00000070726	cnga3a	0.582889	0.582941	0.410345	-0.241581
ENSDARG00000016188	SBNO2	-0.783181	0.187428	0.410249	-0.114588
ENSDARG00000032761	pde4d	0.0863934	0.0622697	0.410055	-0.787374
ENSDARG00000026907	slc48a1a	-0.0855489	-0.858729	0.410029	-0.109949
ENSDARG00000098257	pcdh15a	0.399281	-0.551577	0.41	-0.416699
ENSDARG00000017772	mdh1aa	-0.104412	-0.677336	0.409999	0.00984341
ENSDARG00000017388	gstt1b	-0.707554	-0.0919688	0.409924	0.186691
ENSDARG00000010186	myo3a	0.100854	-0.802463	0.409871	-0.15378
ENSDARG00000099555	foxo1a	-0.307668	-0.672377	0.409863	-0.281403
ENSDARG00000061904	fhod3b	0.189989	0.684691	0.40975	0.0752666
ENSDARG00000019945	ptprdb	0.567259	-0.167486	0.409594	-0.468018
ENSDARG00000004392	hdr	-0.374615	-0.534056	0.409586	0.17395
ENSDARG00000027279	numb	-0.52168	0.260341	0.409521	-0.375515
ENSDARG00000090585	gpc1b	-0.496089	-0.308302	0.409449	-0.128786
ENSDARG00000086877	mhc1zda	0.809036	0.0107811	0.40927	0.0777625
ENSDARG00000007576	crybb1l1	-0.257882	-0.0606404	0.409004	0.3568
ENSDARG00000062297	soat1	-0.739304	-0.171182	0.408757	-0.303264
ENSDARG00000052131	gli3	0.20973	0.489037	0.40862	0.165264
ENSDARG00000067829	ppargc1a	0.0831476	0.722185	0.408597	-0.370575
ENSDARG00000061656	ptpdc1a	0.67995	0.09051	0.408548	-0.290098
ENSDARG00000073988	mntb	0.493999	-0.506365	0.408523	-0.144488
ENSDARG00000056001	fryb	0.559482	-0.268424	0.408289	-0.456979
ENSDARG00000062973	ttll7	0.79549	0.191337	0.408234	-0.260619
ENSDARG00000059123	plcd1a	-0.787892	0.240597	0.408224	0.271583
ENSDARG00000039066	klhl31	0.0560742	-0.093307	0.408029	0.0417391
ENSDARG00000044718	vav2	0.626353	0.578455	0.407947	-0.0287903
ENSDARG00000092659	ppp3r1a	0.64478	0.289605	0.407846	-0.232896
ENSDARG00000103844	si:ch211-266c8.1	0.329345	-0.0720389	0.407488	-0.0278914
ENSDARG00000090183	gapvd1	-0.410987	0.149514	0.407468	-0.208812
ENSDARG00000026017	xpnpep2	-0.613982	-0.58601	0.407301	-0.189538
ENSDARG00000017115	kctd10	0.0946326	0.607212	0.407075	0.0929482
ENSDARG00000010250	nqo1	-0.725178	-0.024399	0.407008	0.18364
ENSDARG00000051939	pcxb	-0.844838	0.0841182	0.406874	-0.0804585
ENSDARG00000044943	npepps	-0.138524	0.26042	0.406728	-0.124291
ENSDARG00000037099	irs2a	-0.192638	-0.686382	0.406711	-0.320073
ENSDARG00000059362	cavin1b	-0.795493	0.0749412	0.406618	0.0445771
ENSDARG00000061580	kctd7	0.775483	-0.348873	0.406489	-0.000612596
ENSDARG00000117485	FO681323.1	0.356441	0.169097	0.406465	0.349446
ENSDARG00000096037	si:ch211-214j24.14	-0.0788136	0.186332	0.406367	0.0367856
ENSDARG00000025757	tspan35	-0.665799	-0.00472395	0.406366	0.240388
ENSDARG00000028862	rdh20	0.0159574	-0.711173	0.406355	-0.152568
ENSDARG00000093572	lamc3	-0.781457	0.126026	0.406343	0.164781
ENSDARG00000024865	dscama	0.766394	0.0718541	0.406329	-0.245467
ENSDARG00000100625	si:ch73-197b13.1	-0.66675	0.162591	0.406149	0.266785
ENSDARG00000035694	stm	-0.00366154	0.487436	0.40608	0.127607
ENSDARG00000018361	sult1st3	-0.36695	-0.73866	0.406043	-0.234554
ENSDARG00000078392	chpfa	-0.75119	-0.0105096	0.406009	-0.0372067
ENSDARG00000074086	tecpr1b	0.641542	-0.00335064	0.406004	-0.242342
ENSDARG00000041572	zfpm1	-0.770273	-0.0569915	0.405964	-0.0345613
ENSDARG00000109783	igsf11	0.449176	0.666533	0.405844	-0.264774
ENSDARG00000103277	cyp24a1	0.0665062	0.331868	0.405648	0.550241
ENSDARG00000090943	CABZ01033205.1	-0.300211	-0.242609	0.405639	-0.221369
ENSDARG00000061451	n4bp2	-0.0343069	0.272501	0.405539	0.578567
ENSDARG00000062123	agap1	0.648311	0.289343	0.405461	-0.0302511
ENSDARG00000038228	selenow2a	0.62581	0.0790286	0.405211	0.34915
ENSDARG00000089292	adgrl1a	0.360234	0.0507826	0.405078	-0.609444
ENSDARG00000005479	tenm3	0.552878	0.0205849	0.404975	-0.395526
ENSDARG00000052468	gsk3bb	0.442625	-0.495123	0.404786	-0.050681
ENSDARG00000035765	CU633984.1	0.418931	0.628024	0.404751	-0.426488
ENSDARG00000101368	cngb3.2	0.605377	0.574297	0.404616	-0.190233
ENSDARG00000059925	usp24	-0.531974	-0.29594	0.404586	-0.299629
ENSDARG00000078650	kcna4	-0.0231882	-0.508949	0.404519	-0.499075
ENSDARG00000076386	epdl1	-0.0426256	-0.604839	0.404438	0.0369102
ENSDARG00000057138	zgc:174164	-0.582438	0.403642	0.404406	0.247114
ENSDARG00000070394	uroc1	-0.759318	-0.125378	0.404384	-0.242474
ENSDARG00000076466	maml1	-0.372154	0.492861	0.404249	0.439884
ENSDARG00000044328	ankrd46a	0.714966	0.19936	0.404164	0.292878
ENSDARG00000013058	ascc2	-0.545716	0.0510535	0.404126	-0.188072
ENSDARG00000027183	namptb	-0.159867	0.627785	0.403936	-0.183355
ENSDARG00000105693	CR354588.1	-0.105039	0.365622	0.403882	-0.0248371
ENSDARG00000033735	ncf1	-0.311951	0.138986	0.403835	-0.152248
ENSDARG00000029689	tkta	0.362435	-0.717312	0.403696	-0.0910367
ENSDARG00000090727	celf5b	0.366856	0.206695	0.403622	-0.493236
ENSDARG00000009549	ubr4	0.118076	-0.136506	0.403388	-0.302614
ENSDARG00000013708	usp9	-0.204887	0.283525	0.403385	-0.253982
ENSDARG00000071558	fblim1	-0.104204	-0.138705	0.403358	-0.348672
ENSDARG00000093091	iqsec3b	0.317406	-0.507022	0.403315	-0.540152
ENSDARG00000071524	insrb	-0.587429	0.300387	0.403031	-0.196525
ENSDARG00000093235	TST	0.238589	0.161072	0.40299	-0.120389
ENSDARG00000100635	chia.1	-0.676793	-0.492003	0.402986	-0.139471
ENSDARG00000042094	eef2a.1	0.0456484	0.132075	0.402882	-0.507149
ENSDARG00000018174	gnai2a	-0.304294	0.241239	0.402613	0.639222
ENSDARG00000100919	slc5a2	-0.645538	-0.505938	0.402597	-0.206683
ENSDARG00000055539	epdl2	-0.420489	-0.670378	0.402522	-0.153875
ENSDARG00000069503	cldnh	-0.333801	0.202883	0.402211	0.273738
ENSDARG00000094704	bcl2a	-0.567997	0.349009	0.402155	-0.179276
ENSDARG00000060263	pecam1	-0.370884	0.657091	0.402149	-0.0533412
ENSDARG00000088825	citb	0.314718	-0.519676	0.402123	-0.396714
ENSDARG00000020581	otofb	-0.481507	-0.123059	0.402087	-0.0571845
ENSDARG00000024694	myo1b	-0.833776	-0.188023	0.401886	-0.190158
ENSDARG00000055713	fmnl1a	0.753599	-0.31799	0.401635	-0.25687
ENSDARG00000004199	spam1	-0.799016	0.0372149	0.401577	0.0594973
ENSDARG00000002644	rgs5a	-0.459867	-0.525273	0.401524	-0.032638
ENSDARG00000058259	celsr1b	0.478924	-0.132053	0.401499	0.00963611
ENSDARG00000098941	CU856520.1	0.750322	0.255634	0.401424	0.177665
ENSDARG00000093628	s100a11	-0.194868	-0.469424	0.401339	0.112063
ENSDARG00000098272	nipbla	0.230035	0.00653579	0.401123	-0.026225
ENSDARG00000104820	psd3l	0.799436	-0.0477648	0.40098	-0.225094
ENSDARG00000079932	zgc:152830	-0.744024	0.314325	0.400929	-0.180127
ENSDARG00000060671	lct	-0.745692	-0.210797	0.400886	-0.345482
ENSDARG00000114797	rab3b	0.632016	-0.468739	0.400854	-0.0861341
ENSDARG00000075331	golga4	-0.776837	0.0636167	0.400829	-0.125201
ENSDARG00000062024	kif1ab	0.413006	-0.172898	0.400778	-0.41012
ENSDARG00000001870	atp1a1a.4	-0.785351	-0.235205	0.400723	-0.0736584
ENSDARG00000090421	SH2B2	0.506563	-0.201805	0.400678	-0.129474
ENSDARG00000079249	ogdhl	0.815046	-0.0227853	0.400649	-0.191328
ENSDARG00000012699	bbx	-0.321117	-0.202527	0.400631	-0.163605
ENSDARG00000101234	nsmfb	0.633087	0.20936	0.400422	-0.483689
ENSDARG00000087205	akt3b	0.737976	-0.280775	0.400368	0.0148947
ENSDARG00000063195	pxk	0.157209	-0.319566	0.400276	0.517333
ENSDARG00000099257	si:ch73-119p20.1	0.785811	-0.108902	0.400043	0.0388915
ENSDARG00000091817	CR391998.1	-0.509342	0.0539804	0.399957	-0.202747
ENSDARG00000099819	sb:cb1058	-0.495354	0.227281	0.399918	-0.424256
ENSDARG00000089831	si:dkey-207m2.4	0.220141	0.303077	0.399893	0.175769
ENSDARG00000007172	plxna3	0.215281	0.193234	0.399589	-0.411202
ENSDARG00000075545	si:dkey-89b17.4	0.453465	0.562199	0.399384	-0.184385
ENSDARG00000069404	pln	-0.70955	0.041502	0.399251	-0.203928
ENSDARG00000046091	si:ch211-283g2.1	-0.673032	-0.226457	0.399198	-0.361462
ENSDARG00000020926	creb3l3l	-0.326825	-0.726168	0.399163	0.154913
ENSDARG00000045636	rbl2	0.300541	-0.269502	0.399155	0.394731
ENSDARG00000006065	znf385b	0.21799	0.580399	0.399121	0.0770943
ENSDARG00000025108	magixa	0.216137	0.237023	0.399114	-0.623528
ENSDARG00000007941	hmx4	0.582163	-0.028719	0.398959	0.0593577
ENSDARG00000087574	nox1	-0.405541	-0.318215	0.398837	-0.444122
ENSDARG00000069375	zgc:162608	-0.466206	-0.479549	0.398735	0.0992243
ENSDARG00000055009	col4a1	-0.791004	0.334217	0.398538	-0.134804
ENSDARG00000076153	lca5	0.609869	0.308403	0.398299	0.102344
ENSDARG00000017180	npc1	-0.700072	0.495549	0.398151	-0.237491
ENSDARG00000103576	EPHB3	-0.588215	0.269869	0.398118	-0.151817
ENSDARG00000073707	cnksr2b	0.759667	-0.0115609	0.397996	-0.465902
ENSDARG00000025974	magi3b	0.287514	-0.223718	0.397853	-0.646575
ENSDARG00000057435	amacr	-0.787281	0.109406	0.397837	-0.119665
ENSDARG00000096508	BX322618.1	-0.0854254	-0.590975	0.397797	-0.306647
ENSDARG00000032849	ndrg1a	-0.05224	0.747443	0.397698	0.422321
ENSDARG00000101687	CU929259.1	-0.596081	-0.0989378	0.397542	-0.348155
ENSDARG00000071029	si:dkey-147f3.8	0.263333	0.261333	0.397384	0.140482
ENSDARG00000086626	im:7147486	0.388147	-0.592405	0.397383	0.170154
ENSDARG00000040884	mxi1	0.449795	0.727113	0.397171	0.21859
ENSDARG00000060948	dync1i1	0.841034	-0.097116	0.397149	-0.0854013
ENSDARG00000074307	rapgef5b	0.163994	0.559527	0.397143	0.263746
ENSDARG00000074660	rilp	-0.648477	-0.336936	0.397103	0.239435
ENSDARG00000078582	myo16	0.559542	0.0953572	0.397101	-0.376533
ENSDARG00000004782	fgfr3	-0.358204	0.326617	0.397076	0.296454
ENSDARG00000074544	znf1007	0.134196	-0.402486	0.396997	0.0796475
ENSDARG00000102161	sdk2a	0.497797	-0.154389	0.39696	-0.476483
ENSDARG00000058473	st6galnac3	0.512061	-0.262276	0.396839	-0.144797
ENSDARG00000077609	elfn2a	0.320141	-0.115215	0.396823	-0.558157
ENSDARG00000076701	b4galnt4b	0.761596	-0.136406	0.39682	-0.215124
ENSDARG00000074059	dlg5a	0.466013	-0.0319706	0.396568	-0.171685
ENSDARG00000062000	abtb2b	-0.705256	0.017622	0.396503	0.286779
ENSDARG00000011400	tnnc1a	-0.516347	-0.0473539	0.396443	-0.39233
ENSDARG00000058076	snf8	-0.184349	0.11121	0.396413	0.572488
ENSDARG00000017602	ccng2	0.17577	-0.448231	0.396128	0.719874
ENSDARG00000045015	cyp27b1	-0.463934	-0.384566	0.396074	-0.401537
ENSDARG00000009870	mapk8b	-0.37863	0.225972	0.396055	-0.519974
ENSDARG00000070918	si:ch211-284e20.8	-0.714796	-0.00554196	0.395775	-0.0702787
ENSDARG00000069752	ckba	-0.609861	-0.533268	0.395769	-0.193513
ENSDARG00000101949	numbl	-0.0115156	-0.237909	0.395751	-0.493789
ENSDARG00000030824	esyt2a	-0.797095	0.206284	0.395643	-0.114363
ENSDARG00000070470	sh3rf1	0.412743	-0.414989	0.395554	0.0397842
ENSDARG00000099034	unc5a	0.38916	-0.0331513	0.3955	-0.407951
ENSDARG00000018693	cdh2	0.536784	0.494755	0.395385	-0.0446391
ENSDARG00000052139	notch3	0.263005	0.116274	0.395353	-0.228994
ENSDARG00000076001	pip5k1ca	0.664071	-0.365805	0.395236	-0.225707
ENSDARG00000041729	sntb1	0.0534822	0.595104	0.395123	-0.0387104
ENSDARG00000094198	CR354556.1	0.635878	-0.126998	0.395106	0.197217
ENSDARG00000055459	dlgap3	0.675008	0.336982	0.395075	-0.360336
ENSDARG00000061829	unc13a	0.709875	-0.0519059	0.395007	-0.29339
ENSDARG00000007477	fbxo8	0.157748	-0.524259	0.395007	0.591031
ENSDARG00000079782	myh7l	-0.803142	0.0800806	0.39493	-0.306451
ENSDARG00000025348	igfbp5b	-0.0679015	0.656251	0.394884	-0.292276
ENSDARG00000075923	txnrd2.2	-0.519429	-0.329575	0.394705	0.152944
ENSDARG00000059049	zgc:174904	-0.541311	0.225824	0.394567	-0.252157
ENSDARG00000017742	grm6a	0.60254	-0.149368	0.394478	-0.248688
ENSDARG00000010946	cbsb	-0.101307	-0.108396	0.394395	-0.626859
ENSDARG00000062991	abi1b	0.434211	-0.229434	0.39437	-0.2157
ENSDARG00000078622	scpp5	-0.775782	-0.0954633	0.394336	-0.110123
ENSDARG00000022904	skilb	0.155751	0.858957	0.394317	-0.127615
ENSDARG00000014522	cdh6	0.0656116	0.786399	0.39418	-0.214539
ENSDARG00000060452	sdk2b	0.21364	0.124038	0.393967	-0.578765
ENSDARG00000045737	guca1g	0.509961	-0.194668	0.393919	0.23317
ENSDARG00000104568	BX571715.1	-0.628133	0.290362	0.393891	0.364863
ENSDARG00000077023	pcdhb	0.661483	-0.118881	0.393833	-0.193663
ENSDARG00000113274	AL929536.3	-0.733588	-0.116868	0.393782	-0.179448
ENSDARG00000004049	marcksa	0.660727	0.0654269	0.393752	0.0030892
ENSDARG00000078452	hmox2b	-0.76288	0.36591	0.393317	0.0890795
ENSDARG00000042409	RALGDS	-0.74262	-0.0783475	0.393315	0.298591
ENSDARG00000068763	plcg2	-0.836474	-0.11151	0.393186	0.123532
ENSDARG00000076103	grid2ipa	0.424377	-0.151904	0.393108	-0.461287
ENSDARG00000100698	eva1bb	-0.649522	0.277534	0.393022	0.366045
ENSDARG00000004078	acsl4a	-0.70482	-0.13037	0.393006	-0.36947
ENSDARG00000088048	fgf18a	-0.103547	0.443718	0.392943	-0.278668
ENSDARG00000076757	ephb1	0.433167	0.0594327	0.39285	-0.350936
ENSDARG00000059287	mak	0.375946	0.643316	0.392766	0.209967
ENSDARG00000087697	lpl	-0.283838	-0.150827	0.39266	-0.138461
ENSDARG00000079777	map6d1	0.733702	-0.190489	0.392585	-0.2384
ENSDARG00000005468	irf2bp1	-0.327168	-0.544186	0.392506	-0.281352
ENSDARG00000078430	tiam1a	0.0324985	-0.50558	0.392492	-0.122202
ENSDARG00000044574	rbms3	-0.642428	0.213454	0.392265	-0.188456
ENSDARG00000062335	nudt14	-0.00680604	-0.0408267	0.392258	-0.302645
ENSDARG00000052056	parietopsin	0.272476	0.00148528	0.392055	-0.0234251
ENSDARG00000077608	gpr137bb	0.695386	-0.470079	0.392032	-0.137543
ENSDARG00000046012	slc47a1	-0.346548	-0.523209	0.392029	-0.507217
ENSDARG00000063007	apc2	0.641697	-0.0710049	0.391733	-0.33013
ENSDARG00000089489	fam83e	-0.30405	0.202263	0.391658	0.357069
ENSDARG00000016086	smurf1	0.728381	0.268703	0.391636	0.188255
ENSDARG00000008772	cacng1a	0.306148	0.259921	0.391551	0.377518
ENSDARG00000038123	myl9a	-0.192447	-0.437482	0.391504	0.0163517
ENSDARG00000062217	kcnj3b	0.76435	0.0812404	0.391443	-0.394773
ENSDARG00000092759	si:dkey-61p9.9	-0.101492	0.314379	0.391373	0.146539
ENSDARG00000013522	pck1	-0.571856	-0.285674	0.391303	-0.432289
ENSDARG00000102125	iqsec2a	0.625174	-0.143103	0.391247	-0.444324
ENSDARG00000070981	ash1l	0.410862	-0.168001	0.391236	-0.413037
ENSDARG00000086362	pou6f2	0.640516	0.313005	0.391214	-0.0963662
ENSDARG00000060430	zfyve28	-0.536788	0.496429	0.391121	-0.381112
ENSDARG00000092155	apoc2	-0.817327	-0.291242	0.391079	-0.0049631
ENSDARG00000031678	col5a2a	-0.70909	0.418335	0.391053	0.0105107
ENSDARG00000074443	gas7a	0.652264	-0.225479	0.39103	-0.518208
ENSDARG00000056226	creb3l3a	-0.824003	-0.210062	0.390944	0.0659436
ENSDARG00000079564	myh7	-0.44372	0.36486	0.390932	-0.0682066
ENSDARG00000033840	fat3a	0.394041	-0.0662085	0.390745	-0.36135
ENSDARG00000013251	hsf4	-0.61639	0.208018	0.39061	0.357838
ENSDARG00000086481	mogat3a	-0.38619	-0.503904	0.390594	-0.168355
ENSDARG00000101074	glud1b	-0.719367	-0.353343	0.390563	-0.0940864
ENSDARG00000009782	myh11a	-0.751852	-0.263858	0.390531	-0.196761
ENSDARG00000017444	hal	-0.654866	0.18017	0.390521	-0.24198
ENSDARG00000100506	crb1	0.679072	0.229143	0.390426	-0.457789
ENSDARG00000042753	cts12	-0.823076	-0.081382	0.390375	-0.111574
ENSDARG00000008457	faah2a	-0.544254	0.0760074	0.39031	-0.305401
ENSDARG00000029952	ampd2b	0.447087	-0.743374	0.390269	-0.226136
ENSDARG00000099525	si:ch1073-13h15.3	-0.745396	0.284	0.39024	-0.182348
ENSDARG00000015657	zgc:77112	0.605392	0.469395	0.390068	-0.0137728
ENSDARG00000026519	ralgps2	0.483265	0.671673	0.390062	-0.0594362
ENSDARG00000076128	prkar1aa	0.250233	0.808838	0.389985	0.115761
ENSDARG00000016311	dock9b	-0.50054	-0.441079	0.389984	-0.103461
[truncated: 14,134 more rows]
