# Supplementary material for: Loss of Krüppel-like factor 9 deregulates both physiological gene expression and development
Source: Sci Rep. 2023 Jul 28;13:12239. doi: 10.1038/s41598-023-39453-3 (PMC10382561; doi:10.1038/s41598-023-39453-3)
Supplement: Supplementary file 7 — Supplementary Table S5. [file 41598_2023_39453_MOESM7_ESM.xlsx]

## Sheet: DESEQ overall
ensembl_ID	gene_name	baseMean	log2FoldChange	lfcSE	pvalue	padj
ENSDARG00000094195	CR936371.1	164.763	10.9504	0.597877	6.22052e-75	2.21006e-71
ENSDARG00000105265	zgc:171534	67.5637	9.67259	2.59725	0.000195962	0.00166618
ENSDARG00000092358	BX469930.1	1327.7	7.18124	0.124107	0	0
ENSDARG00000092739	BX510917.1	105.118	6.39592	0.324221	1.26379e-86	6.28611e-83
ENSDARG00000093323	si:ch211-114l13.1	122.196	5.23667	0.854673	8.94931e-10	3.21632e-08
ENSDARG00000094433	caspbl	48.544	5.12355	0.640253	1.22034e-15	1.26987e-13
ENSDARG00000092378	BX571809.1	9.2017	4.83261	0.583505	1.21093e-16	1.50579e-14
ENSDARG00000091627	si:dkey-271j15.3	30.2281	4.77908	0.513328	1.27843e-20	2.62765e-18
ENSDARG00000096983	si:dkeyp-19h3.8	49.7345	4.72043	2.02299	0.0196275	0.0724377
ENSDARG00000117529	BX005402.1	2.84841	4.38332	2.99348	0.143115	0.312409
ENSDARG00000052037	trim35-1	62.357	4.31688	0.537175	9.26098e-16	9.92761e-14
ENSDARG00000093707	CR385053.1	4.4749	4.19485	1.72617	0.0150926	0.0591292
ENSDARG00000094346	si:ch211-114l13.13	8.64506	4.11515	0.555975	1.34475e-13	9.92404e-12
ENSDARG00000113654	CU861574.1	3.06441	4.08245	1.60174	0.0108109	0.0453323
ENSDARG00000113841	AL844172.2	3.06441	4.08245	1.60174	0.0108109	0.0453323
ENSDARG00000075541	si:ch73-236c18.3	1.66826	4.05858	0.790661	2.84942e-07	5.83732e-06
ENSDARG00000100571	BX927122.1	9.30183	4.02117	1.1103	0.000292681	0.00235185
ENSDARG00000100221	BX511018.2	26.9741	3.93802	0.305506	5.11257e-38	4.70925e-35
ENSDARG00000093224	CR456628.1	1.31398	3.93031	1.45764	0.00701044	NA
ENSDARG00000104258	FO681314.1	21.2817	3.88958	0.649425	2.10785e-09	7.04697e-08
ENSDARG00000097608	CU929312.1	178.403	3.77651	0.132908	1.33473e-177	1.65973e-173
ENSDARG00000091254	si:ch73-59p9.2	2.33711	3.70913	0.685384	6.24118e-08	1.5099e-06
ENSDARG00000099783	pcdh2ac	11.6298	3.57742	2.96374	0.227408	0.425397
ENSDARG00000096273	si:dkey-3n22.9	26.7867	3.47838	0.249494	3.53197e-44	5.16706e-41
ENSDARG00000116928	CABZ01059408.1	11.9634	3.45785	0.353351	1.29462e-22	3.42525e-20
ENSDARG00000092662	dnaaf3	2.18858	3.44481	0.721652	1.81054e-06	2.96628e-05
ENSDARG00000086847	irgq1	32.6119	3.43775	0.378752	1.12096e-19	2.12812e-17
ENSDARG00000093239	BX649641.3	8.09773	3.37602	0.546275	6.40718e-10	2.3572e-08
ENSDARG00000092294	si:dkey-222h21.6	2.7445	3.34091	0.735492	5.56129e-06	7.88259e-05
ENSDARG00000099508	CABZ01049362.1	1.43272	3.30531	0.805303	4.05312e-05	NA
ENSDARG00000110256	BX548067.2	3.64345	3.22717	0.988871	0.00110048	0.00711618
ENSDARG00000103178	CR457444.3	1.25553	3.20544	0.861599	0.000198961	NA
ENSDARG00000092728	si:dkey-266f7.4	3.25006	3.15734	0.634316	6.43948e-07	1.19159e-05
ENSDARG00000093926	CR855277.3	1.66303	3.15387	0.740433	2.04888e-05	0.000242877
ENSDARG00000104167	CR388378.3	4.23106	3.10677	2.95918	0.293775	0.500801
ENSDARG00000094298	CT573178.1	6.16288	3.08321	0.450918	8.05128e-12	4.27853e-10
ENSDARG00000099639	trim35-19	2.86111	3.06743	0.655047	2.83035e-06	4.41045e-05
ENSDARG00000070317	irge4	17.0612	3.06199	0.296809	5.94214e-25	1.94449e-22
ENSDARG00000100605	FP016142.4	2.3415	3.0508	0.700077	1.31373e-05	0.000165179
ENSDARG00000111949	BX005442.3	2.06492	3.00739	0.766268	8.68295e-05	0.000845186
ENSDARG00000035088	si:ch211-254c8.3	4.16502	2.96623	0.693136	1.87372e-05	0.000225226
ENSDARG00000111367	si:ch211-221n20.4	2.29168	2.95651	1.08596	0.00647948	0.0301024
ENSDARG00000111064	BX469912.8	1.15201	2.92729	2.58582	0.257611	NA
ENSDARG00000097375	BX248418.2	2.92281	2.88319	0.624944	3.95906e-06	5.89592e-05
ENSDARG00000111831	CR407594.1	1.4755	2.85986	0.984807	0.00368446	NA
ENSDARG00000109375	CT573256.2	1.28583	2.84538	1.55622	0.0674905	NA
ENSDARG00000091900	si:ch73-54n14.2	5.61991	2.76235	1.21962	0.023517	0.0830895
ENSDARG00000111450	CR792437.1	1.72676	2.73578	1.16256	0.0186107	0.0695481
ENSDARG00000094297	si:dkey-222h21.2	19.9497	2.70946	0.382163	1.34297e-12	8.26722e-11
ENSDARG00000089713	BX004785.1	8.30448	2.7066	0.459774	3.93737e-09	1.24901e-07
ENSDARG00000096034	si:ch73-289h5.5	2.63195	2.68556	0.770932	0.000494854	0.00368253
ENSDARG00000074547	si:ch211-240l19.8	28.2272	2.67567	0.227375	5.72851e-32	3.74916e-29
ENSDARG00000096174	CU469524.1	6.46106	2.67154	0.395341	1.40332e-11	7.16645e-10
ENSDARG00000117466	FP236476.1	1.5186	2.61508	0.765733	0.000637526	NA
ENSDARG00000036084	itln2	59.9591	2.59021	0.236287	5.80978e-28	2.67573e-25
ENSDARG00000099348	CU469503.1	5.57187	2.5873	2.23674	0.247384	0.448886
ENSDARG00000109618	CABZ01066611.1	3.58697	2.56706	0.550562	3.12224e-06	4.78141e-05
ENSDARG00000104511	AL929282.1	1.34726	2.5402	2.87204	0.376447	NA
ENSDARG00000092510	CR405715.1	139.198	2.52647	0.122439	1.34333e-94	8.35215e-91
ENSDARG00000093618	si:dkey-45h7.1	2.22983	2.51378	0.590644	2.08116e-05	0.000246001
ENSDARG00000103059	FP016142.7	1.72943	2.51288	0.836311	0.00265827	0.0146686
ENSDARG00000096567	si:ch211-155o21.4	1.84212	2.51009	0.910155	0.00581786	0.0276972
ENSDARG00000116094	CR932364.1	10.7803	2.5094	1.94012	0.195864	0.38565
ENSDARG00000105097	BX324177.6	1.1753	2.49422	1.1081	0.0243917	NA
ENSDARG00000100484	CR450808.2	3.8011	2.47174	0.79575	0.00189526	0.0111748
ENSDARG00000100885	si:ch211-285j22.5	1.7425	2.46763	2.08276	0.236102	0.435585
ENSDARG00000004953	mxb	4.84459	2.46377	0.422737	5.60441e-09	1.7293e-07
ENSDARG00000104519	CABZ01075611.1	25.0773	2.43324	0.893402	0.00645809	0.0300099
ENSDARG00000093749	FP102171.1	21.3806	2.43155	0.328769	1.40411e-13	1.03009e-11
ENSDARG00000056462	crp2	974.377	2.42652	0.207814	1.68224e-31	1.02043e-28
ENSDARG00000091944	si:ch211-287c22.1	26.8968	2.41814	0.181568	1.81754e-40	2.05464e-37
ENSDARG00000114812	BX294661.2	6.89338	2.41331	0.604047	6.46322e-05	0.000655013
ENSDARG00000093591	si:ch211-282k23.2	17.4388	2.4089	0.273232	1.18318e-18	1.94872e-16
ENSDARG00000056386	TMC1	291.302	2.40049	0.0874911	9.93312e-166	8.23456e-162
ENSDARG00000040200	BX465228.1	10.0117	2.39002	0.799151	0.00278339	0.0152388
ENSDARG00000092984	si:dkey-222h21.11	1.95837	2.38939	0.714936	0.00083147	0.00567316
ENSDARG00000116132	BX324177.23	7.46521	2.38081	0.640909	0.00020342	0.0017196
ENSDARG00000019357	fabp1a	1.19442	2.33047	0.951217	0.0142861	NA
ENSDARG00000109750	CABZ01030291.1	1.65923	2.31272	0.735168	0.00165615	0.0100142
ENSDARG00000101748	si:ch211-24o8.4	2.42736	2.30216	1.12992	0.041604	0.127456
ENSDARG00000110849	BX324177.9	2.01695	2.29892	1.08864	0.03471	0.111602
ENSDARG00000104134	BX323793.1	2.23832	2.28633	0.612363	0.00018874	0.00161527
ENSDARG00000102946	si:ch73-167f10.1	1.34589	2.26811	0.792228	0.00419724	NA
ENSDARG00000105368	CR383676.3	123.903	2.26422	2.99786	0.45008	0.649651
ENSDARG00000102094	wu:fd46c06	1.46949	2.25325	0.709811	0.00150128	NA
ENSDARG00000097929	BX005392.3	1.84006	2.25253	1.34675	0.0944113	0.232637
ENSDARG00000104558	BX511115.1	1.51842	2.25056	1.18571	0.0576883	NA
ENSDARG00000080987	CR847546.1	6.05584	2.23125	0.818136	0.00638667	0.0297391
ENSDARG00000098581	CR457444.2	59.0379	2.21642	0.480738	4.01806e-06	5.9588e-05
ENSDARG00000111350	BX324177.11	1.37701	2.2148	0.980934	0.0239551	NA
ENSDARG00000070057	si:dkey-69o16.5	272.78	2.19482	0.198982	2.73157e-28	1.30643e-25
ENSDARG00000083063	CU695141.1	15.7457	2.19086	0.76921	0.00439682	0.0220862
ENSDARG00000109433	FP102120.2	15.7457	2.19086	0.76921	0.00439682	0.0220862
ENSDARG00000110859	FP102120.3	15.7457	2.19086	0.76921	0.00439682	0.0220862
ENSDARG00000092126	vtg5	4.94475	2.18391	0.566544	0.000115826	0.00106649
ENSDARG00000097448	CR925728.3	2.09665	2.16219	1.07634	0.0445545	0.13423
ENSDARG00000091912	si:ch211-15j1.5	26.4371	2.15285	0.249793	6.7807e-18	1.00379e-15
ENSDARG00000006588	zgc:111983	1637.27	2.15151	0.251088	1.04612e-17	1.49523e-15
ENSDARG00000114351	AL844186.1	5.70328	2.11718	1.84023	0.249939	0.451986
ENSDARG00000102085	CT573793.2	2.01153	2.09876	0.907207	0.0206989	0.0753485
ENSDARG00000116308	CT867973.2	2.59319	2.09303	0.893178	0.0191111	0.0710028
ENSDARG00000102120	BX323828.1	1.95792	2.08755	1.00856	0.0384675	0.120459
ENSDARG00000096902	si:ch211-180n24.3	2.84578	2.07682	1.44143	0.149641	0.321851
ENSDARG00000112858	BX571719.2	6.37937	2.07371	1.01337	0.040721	0.125397
ENSDARG00000111557	CU570791.5	2.3028	2.06976	0.920337	0.0245182	0.0857862
ENSDARG00000096736	CR749163.2	9.72912	2.06197	0.616166	0.000818522	0.00560386
ENSDARG00000088556	si:dkey-1c7.2	1.26709	2.05839	0.741357	0.00549456	NA
ENSDARG00000078246	si:ch211-114l13.4	15.1773	2.05246	0.422981	1.22001e-06	2.07677e-05
ENSDARG00000103964	si:dkeyp-104b3.21	1.31638	2.04369	0.818779	0.0125595	NA
ENSDARG00000100923	AL831768.1	2.23816	2.03697	0.557463	0.000258185	0.00211776
ENSDARG00000102343	si:dkey-243k1.3	1.22094	2.03639	0.960216	0.0339417	NA
ENSDARG00000114494	BX005336.3	14.3025	2.03256	0.844871	0.0161387	0.0624021
ENSDARG00000041348	cyp19a1a	6.82903	2.02754	0.394729	2.79854e-07	5.74254e-06
ENSDARG00000028973	tekt2	29.3725	2.02304	0.155386	9.48768e-39	9.43835e-36
ENSDARG00000112403	BX511013.1	21.0399	2.01844	0.601906	0.000798221	0.00549453
ENSDARG00000095609	ftr60	4.09843	2.01378	0.431819	3.10917e-06	4.77315e-05
ENSDARG00000095159	BX649500.1	1.09892	1.98758	1.17204	0.0899187	NA
ENSDARG00000067661	ftr80	1.26819	1.98056	0.849736	0.019764	NA
ENSDARG00000092894	si:ch211-114l13.9	3.18205	1.95926	0.545792	0.000330981	0.002614
ENSDARG00000093971	BX548247.1	5.41641	1.95367	0.411926	2.10804e-06	3.39989e-05
ENSDARG00000096724	BX248238.1	3.28978	1.94919	0.944341	0.0390103	0.121669
ENSDARG00000011701	ctsll	42.7035	1.93068	0.149445	3.51595e-38	3.36314e-35
ENSDARG00000045835	si:dkey-14d8.6	1528.53	1.90848	0.132237	3.23966e-47	5.37135e-44
ENSDARG00000092361	si:dkey-79f11.7	50.8182	1.89527	0.163913	6.36736e-31	3.6827e-28
ENSDARG00000077550	gcnt4b	5.02362	1.89374	0.435968	1.40074e-05	0.000174618
ENSDARG00000024522	prf1.6	2.86229	1.8906	0.477189	7.43381e-05	0.000742187
ENSDARG00000099359	CR855320.1	183.804	1.86551	0.155277	2.99883e-33	2.26003e-30
ENSDARG00000069276	pimr132	1.37158	1.85675	0.806966	0.0213971	NA
ENSDARG00000092604	si:ch211-15j1.4	3.41414	1.85324	0.488375	0.000147819	0.00131061
ENSDARG00000096207	si:ch73-263o4.3	19.0804	1.84977	0.295152	3.67657e-10	1.44221e-08
ENSDARG00000114133	hist1h2a5	1.83537	1.84758	0.699164	0.0082284	0.0364973
ENSDARG00000097314	si:zfos-1714f5.3	45.3573	1.83364	0.124817	7.40454e-49	1.31536e-45
ENSDARG00000117502	AL953875.1	1.18903	1.83071	0.85632	0.0325265	NA
ENSDARG00000112755	CR394546.4	3.94195	1.82806	0.744597	0.0140844	0.0560536
ENSDARG00000102281	CR391937.1	12.4646	1.81837	0.298157	1.0693e-09	3.78824e-08
ENSDARG00000095442	BX927216.1	3.75175	1.78769	0.479427	0.000192394	0.00164089
ENSDARG00000030311	tmc2b	122.725	1.78604	0.129001	1.35918e-43	1.87793e-40
ENSDARG00000104577	BX323876.2	3.25972	1.78119	0.584088	0.002292	0.0129845
ENSDARG00000096829	blvrb	491.311	1.7761	0.198295	3.34085e-19	5.97748e-17
ENSDARG00000087732	BX649540.1	304.614	1.76432	0.55811	0.00157102	0.00958096
ENSDARG00000104112	CR383680.3	5.89979	1.7638	0.658603	0.00740437	0.0335973
ENSDARG00000096527	BX548015.2	5.56957	1.75231	0.716224	0.0144213	0.0571407
ENSDARG00000110275	traj35	1.80683	1.75022	1.95696	0.371133	0.579122
ENSDARG00000068011	si:ch211-230g14.3	13.9483	1.74552	0.23074	3.88248e-14	3.21858e-12
ENSDARG00000115830	BX465228.2	17.7092	1.73795	0.411438	2.39909e-05	0.00027803
ENSDARG00000094584	BX470240.1	5.16061	1.73118	0.699278	0.0132988	0.0535611
ENSDARG00000088051	AL935044.1	15.3902	1.73036	0.255718	1.31765e-11	6.77065e-10
ENSDARG00000098048	CT025912.2	2.21506	1.70667	0.62485	0.00630808	0.0295057
ENSDARG00000091679	FO704858.1	21.6886	1.70636	0.227211	5.91133e-14	4.77321e-12
ENSDARG00000117531	BX649471.3	1.25514	1.7036	0.82336	0.0385379	NA
ENSDARG00000113960	AL953907.2	4.73458	1.6983	0.75972	0.0253895	0.0879685
ENSDARG00000100235	CU929203.2	2.02111	1.67643	0.627501	0.00754903	0.0341368
ENSDARG00000090649	ly86	1.57334	1.66913	0.645732	0.00974153	0.041735
ENSDARG00000113324	CR388148.2	1.22803	1.66387	0.738828	0.0243196	NA
ENSDARG00000096903	CU062633.1	1.46379	1.65751	1.93351	0.391303	NA
ENSDARG00000116039	CR456635.1	1.35778	1.65683	0.712395	0.0200336	NA
ENSDARG00000095058	CT025776.1	1.78692	1.6429	0.601245	0.00628574	0.0294178
ENSDARG00000079332	AL928650.1	1.89939	1.64198	0.643382	0.0107072	0.0450193
ENSDARG00000092176	BX321875.1	6.78849	1.64191	0.372765	1.05936e-05	0.000137579
ENSDARG00000088022	mhc1zfa	18.7424	1.63662	0.629941	0.00937556	0.0404669
ENSDARG00000103949	zbtb12.1	4.10339	1.63365	0.456517	0.000345559	0.0027102
ENSDARG00000117698	BX511151.1	7.59084	1.62428	0.313443	2.19448e-07	4.63299e-06
ENSDARG00000116187	BX005305.5	2.82764	1.62181	0.838015	0.0529535	0.152655
ENSDARG00000096788	CR352243.1	3.83653	1.6139	0.840192	0.0547488	0.156362
ENSDARG00000095638	si:dkey-284p5.3	65.0207	1.61093	0.163369	6.16527e-23	1.68495e-20
ENSDARG00000114493	pimr142	1.15637	1.60922	1.23124	0.191215	NA
ENSDARG00000095389	BX901878.2	2.68651	1.60826	0.670781	0.0165032	0.0635349
ENSDARG00000097298	CR792422.2	6.3298	1.60526	0.322368	6.37189e-07	1.18084e-05
ENSDARG00000099032	FO818704.1	19.2823	1.59011	1.48229	0.283386	0.489431
ENSDARG00000097405	si:dkey-273g18.1	1.92885	1.58201	0.928322	0.0883506	0.222104
ENSDARG00000079654	st3gal1	2.61331	1.58052	0.520971	0.00241493	0.0135788
ENSDARG00000114429	CT583728.19	192.599	1.57924	0.598822	0.00835844	0.0369686
ENSDARG00000115021	CT583728.22	192.599	1.57924	0.598822	0.00835844	0.0369686
ENSDARG00000116226	CT583728.26	192.599	1.57924	0.598822	0.00835844	0.0369686
ENSDARG00000099710	BX284696.1	168.97	1.57768	0.16764	4.90799e-21	1.07084e-18
ENSDARG00000105085	BX649622.2	34.6277	1.56982	0.348021	6.46077e-06	8.96649e-05
ENSDARG00000102726	CT737184.1	31.1749	1.56642	0.197097	1.90356e-15	1.90893e-13
ENSDARG00000115645	BX324177.21	1.02709	1.56136	0.855698	0.0680517	NA
ENSDARG00000092091	cyp2x12	14.6571	1.55583	0.39328	7.62065e-05	0.000757799
ENSDARG00000010146	cpa2	14.5288	1.55271	0.284324	4.73315e-08	1.18543e-06
ENSDARG00000098699	si:ch211-11c3.9	2.67296	1.54849	0.508168	0.00230987	0.0130679
ENSDARG00000052779	zgc:153932	533.312	1.54783	0.173707	5.0766e-19	8.8912e-17
ENSDARG00000092020	CR855277.1	1.19792	1.53771	0.731651	0.0355799	NA
ENSDARG00000104449	CU210919.1	1.18352	1.53245	0.794644	0.053796	NA
ENSDARG00000094262	BX544876.1	2.49859	1.52445	0.799209	0.0564631	0.160009
ENSDARG00000056339	stk31	31.9749	1.52365	0.176193	5.25943e-18	8.02466e-16
ENSDARG00000095103	CR749763.4	1.26339	1.5234	0.82894	0.0660966	NA
ENSDARG00000092708	BX537280.1	1.65319	1.51982	0.658088	0.0209189	0.076027
ENSDARG00000095486	CU467646.3	2.66308	1.51696	0.610811	0.0130093	0.0526217
ENSDARG00000069381	si:ch211-125e6.5	3.57532	1.51157	0.597209	0.0113722	0.0471928
ENSDARG00000093750	cd180	16.9675	1.5011	0.19742	2.88067e-14	2.42034e-12
ENSDARG00000069293	ahsg2	183.098	1.49889	0.162927	3.5865e-20	7.13571e-18
ENSDARG00000097559	cyp8b3	70.9238	1.49818	0.186737	1.03251e-15	1.0927e-13
ENSDARG00000100184	ly97.2	16.6292	1.49606	0.255837	4.98429e-09	1.55728e-07
ENSDARG00000102722	itih3b	1146.03	1.49347	0.18114	1.65378e-16	1.98693e-14
ENSDARG00000117300	BX936456.1	28.4146	1.48932	0.173662	9.82589e-18	1.42075e-15
ENSDARG00000105259	CR457444.6	1.58569	1.48807	0.700234	0.0335776	0.108847
ENSDARG00000115704	CT573256.3	6.17386	1.48794	0.770569	0.0534876	0.153838
ENSDARG00000098243	CR762475.1	1.59315	1.47542	0.645726	0.0223191	0.0799131
ENSDARG00000097234	AL929435.1	1.04894	1.46432	1.06038	0.167299	NA
ENSDARG00000036833	upp2	87.8873	1.46427	0.31249	2.78839e-06	4.35325e-05
ENSDARG00000079079	sult1st7	23.0319	1.45904	0.252479	7.52116e-09	2.24551e-07
ENSDARG00000110606	pimr97	2.6834	1.4566	0.842069	0.0836686	0.213266
ENSDARG00000097940	pimr175	1.898	1.45015	0.729418	0.0468019	0.139413
ENSDARG00000041007	AL845428.1	3.07105	1.44932	0.81913	0.0768378	0.200403
ENSDARG00000100081	dnai1.1	1.97941	1.44657	0.606403	0.0170561	0.0650789
ENSDARG00000117826	CR385041.2	1.06896	1.44473	0.799524	0.0707649	NA
ENSDARG00000094458	si:dkey-65b12.12	5.83884	1.44248	0.357921	5.57368e-05	0.000579262
ENSDARG00000100721	si:ch211-175l6.2	6.24664	1.43882	0.41726	0.000564193	0.00410758
ENSDARG00000102175	hamp	344.644	1.43673	0.163728	1.70699e-18	2.72133e-16
ENSDARG00000096875	BX294110.2	2.14919	1.43163	0.759482	0.0594288	0.166179
ENSDARG00000026764	ahsg1	440.582	1.43158	0.143007	1.36979e-23	4.10442e-21
ENSDARG00000100234	BX511246.1	30.7116	1.43091	0.20879	7.21415e-12	3.87507e-10
ENSDARG00000092255	si:dkey-102f14.7	1.22114	1.43085	0.832381	0.085618	NA
ENSDARG00000098865	BX548044.7	2.75123	1.42961	0.563605	0.0111951	0.0466602
ENSDARG00000085955	BX908722.1	1.70516	1.42901	0.675437	0.034372	0.110758
ENSDARG00000117264	CR385050.2	62.4093	1.42666	0.220846	1.0471e-10	4.53682e-09
ENSDARG00000030254	cbln9	101.688	1.42463	0.147213	3.76323e-22	9.55015e-20
ENSDARG00000087585	si:ch211-242f23.8	21.4352	1.42378	0.261342	5.09487e-08	1.2671e-06
ENSDARG00000110031	BX649328.3	1.44401	1.42171	0.663959	0.032253	NA
ENSDARG00000113663	BX649423.2	1.75279	1.41066	1.01642	0.165178	0.344385
ENSDARG00000099926	si:dkey-26m3.1	8.1236	1.40301	0.356796	8.416e-05	0.000823391
ENSDARG00000111218	si:ch211-14p21.3	3.56532	1.40156	1.36602	0.304883	0.511671
ENSDARG00000083462	NC_2333.22	1.30326	1.40155	0.682517	0.0400242	NA
ENSDARG00000093179	si:dkey-79c1.1	2.40177	1.38777	0.74885	0.0638535	0.175338
ENSDARG00000117651	BX927341.6	1.81251	1.3817	0.576954	0.0166284	0.0639016
ENSDARG00000095581	BX663525.1	1.43635	1.38167	0.782748	0.0775383	NA
ENSDARG00000099295	BX511034.4	2.78046	1.38083	0.52688	0.00877325	0.0383968
ENSDARG00000111698	tnfsf18	1.93893	1.37264	0.605829	0.0234681	0.0829405
ENSDARG00000095721	BX005108.1	1.21123	1.37088	0.700725	0.0504214	NA
ENSDARG00000114833	CR749777.1	3.20244	1.36496	0.822974	0.0972022	0.237002
ENSDARG00000092951	BX548044.4	3.71462	1.36246	1.41549	0.335778	0.543296
ENSDARG00000103098	si:ch211-280a23.2	1.06851	1.35777	0.765434	0.0760862	NA
ENSDARG00000115962	LO017799.1	4.61951	1.35533	0.459112	0.00315646	0.0169038
ENSDARG00000030915	cpa1	1143.67	1.35318	0.190311	1.15724e-12	7.17719e-11
ENSDARG00000095911	si:ch211-149b19.4	36.9413	1.3517	0.324404	3.09026e-05	0.000348232
ENSDARG00000088625	si:ch211-142d6.2	33.539	1.34561	0.311873	1.59892e-05	0.000196372
ENSDARG00000098513	CU855694.1	1.07769	1.34505	0.811309	0.0973436	NA
ENSDARG00000112702	BX537263.3	10.1864	1.3444	0.787765	0.0878968	0.221165
ENSDARG00000095495	CU459065.1	4.86698	1.33824	0.534659	0.0123151	0.0502421
ENSDARG00000092122	si:ch211-229n2.6	1.22312	1.33313	0.781093	0.0878685	NA
ENSDARG00000114540	nfr	4.49808	1.33105	0.429965	0.00196329	0.011505
ENSDARG00000097729	CR352243.2	1.29823	1.32568	0.855003	0.121022	NA
ENSDARG00000077706	CR749163.1	26.8671	1.31972	0.359931	0.000245815	0.00203171
ENSDARG00000104986	si:ch211-211k8.12	1.5488	1.31822	0.713074	0.0645085	NA
ENSDARG00000052035	nxnl1	461.76	1.31026	0.09482	1.97452e-43	2.58455e-40
ENSDARG00000081218	AL935186.2	43.2275	1.31011	0.629749	0.0374917	0.118087
ENSDARG00000099320	CU138553.1	9.81969	1.30827	3.03564	0.666491	0.816743
ENSDARG00000093501	BX649448.3	2.66416	1.30524	0.57069	0.0221889	0.0795572
ENSDARG00000105638	CT027989.1	2.7627	1.30507	0.792197	0.099475	0.24129
ENSDARG00000095033	FP067425.1	1.84794	1.29981	0.692284	0.060441	0.168062
ENSDARG00000096478	BX901907.2	1.64528	1.29925	1.0633	0.221745	0.418239
ENSDARG00000115291	CABZ01022564.1	2.23609	1.2948	1.14141	0.256635	0.459371
ENSDARG00000095592	si:dkey-11o15.5	26.3109	1.29403	0.221329	5.01559e-09	1.56509e-07
ENSDARG00000094644	si:dkey-68l7.2	1.28055	1.29321	0.805166	0.108243	NA
ENSDARG00000104106	CABZ01087953.1	7.99458	1.29163	0.984167	0.189383	0.377583
ENSDARG00000097381	CR382363.1	11.8896	1.28999	0.244351	1.29708e-07	2.90356e-06
ENSDARG00000114737	CR854846.2	8.20328	1.28905	0.576021	0.025231	0.0875715
ENSDARG00000074712	si:ch211-186e20.2	77.1582	1.28228	0.11786	1.44022e-27	5.96971e-25
ENSDARG00000117276	BX571675.2	1.25644	1.27944	0.658198	0.0519139	NA
ENSDARG00000078878	si:ch73-244f7.3	31.3018	1.27874	0.197359	9.21723e-11	4.02869e-09
ENSDARG00000095610	BX248510.2	1.98755	1.27158	0.759661	0.094155	0.232167
ENSDARG00000092319	BX323074.1	5.67355	1.26728	0.67567	0.0607122	0.168603
ENSDARG00000051914	slc14a2	170.249	1.2659	0.152598	1.07974e-16	1.35621e-14
ENSDARG00000084772	CR678095.1	3.58575	1.25973	0.443367	0.00449337	0.0224804
ENSDARG00000115204	CR932438.2	27.206	1.25472	0.51941	0.0157062	0.0611096
ENSDARG00000111651	CR956623.2	4.11074	1.25113	0.39167	0.00140146	0.00870269
ENSDARG00000105350	si:ch1073-153i20.4	11.755	1.24973	0.252148	7.18364e-07	1.31173e-05
ENSDARG00000110845	pimr107	21.1326	1.24253	0.352726	0.000427266	0.00324858
ENSDARG00000101424	BX901974.2	2.59831	1.24109	0.786277	0.114465	0.266624
ENSDARG00000097469	BX927362.1	1.23997	1.23548	1.31999	0.349283	NA
ENSDARG00000053476	lipca	156.881	1.2354	0.17156	5.97847e-13	3.87199e-11
ENSDARG00000090061	CR394546.2	18.2199	1.2279	0.31746	0.000109777	0.00102062
ENSDARG00000102945	ccl39.2	2.24677	1.22626	0.625135	0.0498107	0.145792
ENSDARG00000105234	BX255920.1	3.47837	1.22274	0.447382	0.00627432	0.0293955
ENSDARG00000070845	si:dkey-56d12.4	314.202	1.22234	0.149853	3.4371e-16	3.92114e-14
ENSDARG00000043431	b3gntl1	102.993	1.22128	0.0953125	1.37838e-37	1.18208e-34
ENSDARG00000104952	PSMD4	1.41751	1.21391	2.96405	0.682142	NA
ENSDARG00000095450	AL929237.2	5.01375	1.21079	0.890513	0.173939	0.356067
ENSDARG00000096363	BX927298.1	1.64766	1.21046	0.797439	0.129032	0.290805
ENSDARG00000081802	CU929070.2	1.53862	1.20702	0.707244	0.0878863	NA
ENSDARG00000105797	si:ch1073-166e24.4	2.36766	1.20089	0.603045	0.04644	0.138518
ENSDARG00000096946	BX897682.1	10.3814	1.20084	0.272922	1.08281e-05	0.000140112
ENSDARG00000098970	CU459186.1	2.8483	1.19993	0.499998	0.0164006	0.0632077
ENSDARG00000078994	muc2.2	3.02308	1.19779	0.454504	0.00840449	0.0371274
ENSDARG00000094226	pimr125	2.26862	1.19467	0.632853	0.0590591	0.165424
ENSDARG00000092931	si:ch211-114c12.5	43.0825	1.1943	0.211104	1.53664e-08	4.30362e-07
ENSDARG00000092941	si:dkey-222h21.3	2.73682	1.19385	0.606927	0.0491788	0.144316
ENSDARG00000094927	si:dkey-93l1.4	3.06857	1.19362	0.617134	0.0530957	0.152958
ENSDARG00000092580	si:ch211-95j8.3	1.36678	1.18927	0.715701	0.0965751	NA
ENSDARG00000104572	si:dkey-35h6.1	1440.53	1.18895	0.149521	1.83952e-15	1.85218e-13
ENSDARG00000056773	zgc:163079	1.52827	1.18779	0.629158	0.0590378	NA
ENSDARG00000007276	ela3l	9659.3	1.18727	0.151004	3.76532e-15	3.64371e-13
ENSDARG00000077602	CR394546.1	6.90069	1.18586	0.528459	0.0248331	0.0866319
ENSDARG00000096918	AL954322.1	7.9329	1.1819	0.439097	0.0071097	0.0324735
ENSDARG00000099076	CU467646.4	3.42516	1.17902	0.698697	0.0915143	0.227369
ENSDARG00000097526	CU466287.3	22.2043	1.17702	0.236268	6.30245e-07	1.1724e-05
ENSDARG00000041399	adgre7	2.27529	1.17201	0.85879	0.172341	0.353873
ENSDARG00000110110	CU929146.3	1.69983	1.17161	0.791846	0.138982	0.306316
ENSDARG00000055746	si:ch211-238g23.1	2.30399	1.17051	0.723526	0.10571	0.252255
ENSDARG00000071183	pimr73	1.21122	1.16109	0.865247	0.179623	NA
ENSDARG00000099091	CU929418.1	93.9293	1.15784	0.152842	3.58075e-14	2.97837e-12
ENSDARG00000079075	si:ch211-71m22.3	26.5942	1.15146	0.211838	5.46175e-08	1.34889e-06
ENSDARG00000090267	CU062628.1	3.20859	1.15087	0.429303	0.00734476	0.0333633
ENSDARG00000020455	si:ch211-171h4.3	109.36	1.15043	0.140125	2.2115e-16	2.61904e-14
ENSDARG00000076828	zgc:194101	2.46119	1.14973	0.513486	0.0251511	0.0873857
ENSDARG00000104195	pimr203	2.42768	1.14859	0.570362	0.0440317	0.133091
ENSDARG00000016290	clca1	25.9568	1.14792	0.227969	4.76814e-07	9.14293e-06
ENSDARG00000077872	CR626907.1	3085.71	1.14787	0.24932	4.14472e-06	6.11434e-05
ENSDARG00000045834	si:dkey-14d8.7	356.459	1.14342	0.13195	4.49197e-18	6.93884e-16
ENSDARG00000027469	hsd17b1	2.09233	1.13998	0.577172	0.048256	0.142533
ENSDARG00000100612	si:ch211-163c2.1	2.2267	1.13666	0.592885	0.055217	0.157268
ENSDARG00000097678	CR450824.1	1.9024	1.13183	0.655174	0.084073	0.213968
ENSDARG00000087978	CU657980.2	1.28889	1.13162	0.810844	0.162834	NA
ENSDARG00000073735	ftr95	15.1323	1.13118	0.478497	0.018077	0.0681383
ENSDARG00000095653	CU681836.2	2.31136	1.12644	0.611059	0.0652665	0.178157
ENSDARG00000018361	sult1st3	542.498	1.12494	0.178207	2.7447e-10	1.10993e-08
ENSDARG00000055520	ftr61	6.60593	1.12432	0.346556	0.00117749	0.00752032
ENSDARG00000088693	dcst2	6.73616	1.12189	0.332106	0.000729846	0.0051001
ENSDARG00000094419	BX640465.1	3.89911	1.12154	0.497331	0.0241263	0.0847129
ENSDARG00000096381	neu3.4	53.664	1.12102	0.174015	1.17815e-10	5.03446e-09
ENSDARG00000104979	CR388055.1	26.3706	1.11914	0.292136	0.000127688	0.00116025
ENSDARG00000067808	si:dkeyp-27c8.1	1.27693	1.11789	0.664728	0.0926209	NA
ENSDARG00000092422	CR854838.1	1.5624	1.11786	0.912368	0.22049	NA
ENSDARG00000100925	CU104709.1	38.9871	1.1133	0.243556	4.85293e-06	7.01293e-05
ENSDARG00000044685	nr0b2a	785.741	1.11264	0.091991	1.12154e-33	8.71651e-31
ENSDARG00000099687	CT009597.1	3.74747	1.11086	0.424208	0.00882757	0.0385635
ENSDARG00000095147	krt96	1381.39	1.10874	0.130101	1.56639e-17	2.16423e-15
ENSDARG00000095292	CR394546.3	22.6285	1.10774	0.449137	0.013649	0.0547219
ENSDARG00000091877	or137-7	2.25586	1.10455	0.560176	0.0486333	0.143216
ENSDARG00000042980	cyp2p7	457.384	1.10396	0.158286	3.07053e-12	1.75954e-10
ENSDARG00000098064	si:ch1073-205c8.5	2.00727	1.10228	0.786498	0.161062	0.338198
ENSDARG00000099636	si:ch211-11c3.11	1.2945	1.10191	0.691678	0.11114	NA
ENSDARG00000033227	lect2l	748.399	1.10176	0.0833261	6.52372e-40	7.05413e-37
ENSDARG00000014975	irge1	86.8972	1.10076	0.201697	4.8297e-08	1.20588e-06
ENSDARG00000090722	C20H6orf58	1218	1.09558	0.106149	5.6593e-25	1.87662e-22
ENSDARG00000092096	BX294661.1	1.51513	1.09529	0.614563	0.0747129	NA
ENSDARG00000084661	RPPH1-2P	1.51447	1.09375	0.965598	0.257332	NA
ENSDARG00000093974	CR933734.2	119.423	1.09113	0.207065	1.36804e-07	3.04866e-06
ENSDARG00000060211	ankef1b	2.49435	1.08967	0.470494	0.0205572	0.0749426
ENSDARG00000077481	si:dkey-76k16.6	143.609	1.08922	0.107915	5.91681e-24	1.83939e-21
ENSDARG00000094401	BX545856.1	2.99301	1.08683	0.764951	0.15538	0.33029
ENSDARG00000114385	BX005305.4	1.94712	1.08332	0.691856	0.117391	0.271862
ENSDARG00000100504	ppp1r27b	94.1316	1.08324	0.287231	0.000162375	0.00141793
ENSDARG00000074210	zgc:110286	7.25512	1.07974	0.276625	9.4906e-05	0.000906766
ENSDARG00000103873	BX927082.1	2.47371	1.07777	0.865656	0.213121	0.407779
ENSDARG00000044626	ccdc90b	298.487	1.07616	0.140548	1.90491e-14	1.6507e-12
ENSDARG00000096844	BX927351.1	1.15757	1.07549	1.19442	0.367894	NA
ENSDARG00000076019	ftr70	1.09959	1.07529	0.778107	0.166993	NA
ENSDARG00000096170	FP015809.1	1.30639	1.07486	0.785252	0.17106	NA
ENSDARG00000094593	BX890572.1	1.4731	1.07454	0.680478	0.114314	NA
ENSDARG00000026049	mxf	7.2759	1.07443	0.324271	0.000921765	0.00618072
ENSDARG00000092569	BX571681.1	6.2787	1.07417	1.20318	0.371974	0.579939
ENSDARG00000093823	si:ch211-102c2.8	87.3462	1.07257	0.0959077	4.91862e-29	2.49645e-26
ENSDARG00000112024	LO017821.1	3.90244	1.07239	0.42907	0.0124427	0.0506991
ENSDARG00000095674	tmem123	49.223	1.07063	0.133487	1.0532e-15	1.10988e-13
ENSDARG00000101668	BX681417.2	1.59974	1.06781	0.600268	0.0752591	0.197478
ENSDARG00000099770	CU104782.1	2.27699	1.06771	0.548195	0.0514528	0.149437
ENSDARG00000117799	BX663533.1	3.41373	1.06625	0.441613	0.0157592	0.0612873
ENSDARG00000090916	CR559930.1	6.33836	1.06611	0.366602	0.00363663	0.0189409
ENSDARG00000092233	vtg1	11.7585	1.06432	0.237044	7.12389e-06	9.72399e-05
ENSDARG00000096804	si:dkey-219e21.4	82.0141	1.06393	0.17151	5.5277e-10	2.07039e-08
ENSDARG00000073799	zgc:194210	23.4237	1.06308	0.177834	2.26037e-09	7.48539e-08
ENSDARG00000091926	casp22	77.113	1.06249	0.128679	1.49466e-16	1.80447e-14
ENSDARG00000091185	FP017295.1	4.15895	1.05655	0.513835	0.0397629	0.12332
ENSDARG00000042984	fpr1	113.515	1.0564	0.144056	2.24574e-13	1.58669e-11
ENSDARG00000098985	BX649431.2	2.40813	1.05521	0.681785	0.121691	0.279036
ENSDARG00000092200	si:dkey-26i13.6	10.9146	1.05457	0.314772	0.000807305	0.00554939
ENSDARG00000068713	si:dkey-14o1.20	6.40004	1.05417	0.315553	0.000835674	0.00569715
ENSDARG00000112213	BX005321.1	1.27041	1.05233	0.711284	0.139011	NA
ENSDARG00000115047	BX120005.5	1.25009	1.05173	1.09384	0.336302	NA
ENSDARG00000075022	si:ch211-93e11.8	1.21345	1.05085	0.682313	0.123528	NA
ENSDARG00000079376	zgc:174153	9.96944	1.0495	0.912338	0.250001	0.45202
ENSDARG00000095393	CR376741.1	27.6175	1.04614	0.186872	2.16617e-08	5.85573e-07
ENSDARG00000114084	BX324177.19	2.55825	1.04359	0.838477	0.21327	0.408033
ENSDARG00000052578	c6ast4	7025.46	1.04018	0.177546	4.66711e-09	1.4674e-07
ENSDARG00000041645	sb:cb37	2072.22	1.0395	0.14881	2.84036e-12	1.6314e-10
ENSDARG00000097963	CR589875.2	29.4334	1.03948	0.167271	5.15297e-10	1.94764e-08
ENSDARG00000094260	CR388077.1	14.009	1.03944	0.218362	1.93416e-06	3.15634e-05
ENSDARG00000092066	CT583708.1	35.6372	1.0385	0.198283	1.6282e-07	3.55516e-06
ENSDARG00000109569	BX649337.2	2.70571	1.03842	0.474743	0.028719	0.0966235
ENSDARG00000045442	cpb1	8424.52	1.03753	0.162057	1.53135e-10	6.42236e-09
ENSDARG00000097156	CR944667.1	4.44827	1.03666	0.574897	0.0713554	0.190057
ENSDARG00000087311	lgals9l5	175.873	1.03419	0.356846	0.00375364	0.019396
ENSDARG00000016227	mhc1lba	10.7979	1.03377	0.374298	0.00574705	0.0274283
ENSDARG00000099864	si:ch73-170d6.2	66.4087	1.03324	0.237828	1.39607e-05	0.0001742
ENSDARG00000043173	cela1.3	58.0241	1.03253	0.297629	0.000522029	0.00384222
ENSDARG00000071012	ifit14	3.02664	1.03196	0.462201	0.0255688	0.0884396
ENSDARG00000090469	sycn.1	7.90729	1.0315	0.328666	0.0016984	0.0102398
ENSDARG00000095315	CR626907.2	31.0708	1.03117	0.147344	2.59007e-12	1.50841e-10
ENSDARG00000109370	hist1h2ba	16.7085	1.0288	0.239668	1.76577e-05	0.000214219
ENSDARG00000068742	CR384085.1	1.21451	1.02754	0.860921	0.23266	NA
ENSDARG00000039069	slx4ip	162.957	1.02692	0.118984	6.09607e-18	9.0784e-16
ENSDARG00000017490	cel.1	1505.86	1.02659	0.216458	2.10938e-06	3.39989e-05
ENSDARG00000093872	CU137716.1	53.6976	1.02563	0.140255	2.61991e-13	1.82513e-11
ENSDARG00000117512	LO018605.3	93.6248	1.02538	0.128805	1.70987e-15	1.75721e-13
ENSDARG00000094683	CR392012.2	53.5413	1.02232	0.205958	6.9153e-07	1.26832e-05
ENSDARG00000043719	c3a.6	898.879	1.02224	0.138224	1.40858e-13	1.03033e-11
ENSDARG00000010312	cp	4751.9	1.02008	0.11858	7.80294e-18	1.13485e-15
ENSDARG00000097089	BX120006.1	3.86402	1.0129	0.726571	0.163293	0.341469
ENSDARG00000113323	BX324177.16	1.56911	1.01237	0.8881	0.254316	NA
ENSDARG00000096078	BX649516.3	1.98563	1.01153	0.691626	0.143593	0.313133
ENSDARG00000092419	vtg7	18.549	1.01107	0.272724	0.000209467	0.00176233
ENSDARG00000074653	si:ch211-233m11.1	7.19429	1.01104	0.297328	0.000672835	0.0047485
ENSDARG00000101925	si:ch1073-204b8.1	2.69667	1.00971	0.473815	0.0330871	0.107678
ENSDARG00000086271	acyp2	24.585	1.00958	0.154823	6.99128e-11	3.13285e-09
ENSDARG00000094771	si:dkey-280e8.1	4.60895	1.00911	0.606821	0.0963229	0.235667
ENSDARG00000111400	CR848784.3	5.89332	1.00852	0.574753	0.0793102	0.204908
ENSDARG00000027529	hmox1a	364.08	1.00828	0.192435	1.60939e-07	3.52027e-06
ENSDARG00000095099	BX649516.1	1.61552	1.00743	0.791495	0.203081	0.39521
ENSDARG00000093383	BX640539.1	6.52805	1.00685	0.310795	0.00119697	0.00761349
ENSDARG00000068465	zgc:136254	92.252	1.00646	0.199774	4.70416e-07	9.06215e-06
ENSDARG00000078608	CT573423.1	2.19198	1.00422	1.18938	0.398486	0.603888
ENSDARG00000098890	cyp2aa9	189.57	0.99821	0.198142	4.70809e-07	9.0627e-06
ENSDARG00000075355	ftr29	40.766	0.997557	0.187341	1.01054e-07	2.33354e-06
ENSDARG00000004529	zgc:173742	64.7424	0.995537	0.109405	9.07106e-20	1.73536e-17
ENSDARG00000093219	BX936308.2	2.11277	0.994153	0.572393	0.0824162	0.210931
ENSDARG00000092725	si:dkey-188i13.8	151.69	0.989498	0.241081	4.05329e-05	0.00043943
ENSDARG00000095590	spp2	10.4852	0.988825	0.301	0.00101933	0.00668596
ENSDARG00000053512	crybb2	25.6728	0.987297	0.193189	3.21249e-07	6.46921e-06
ENSDARG00000079925	AL954695.2	1.89028	0.984841	0.883953	0.265222	0.469405
ENSDARG00000105329	CABZ01066384.1	4.25946	0.98264	0.398865	0.0137552	0.0550476
ENSDARG00000117745	CT025776.2	6.15023	0.981064	0.294596	0.000867816	0.00587158
ENSDARG00000086390	si:dkey-246e3.4	1.57962	0.980822	0.67638	0.147029	0.317935
ENSDARG00000076313	si:ch211-240l19.7	16.1963	0.980057	0.29678	0.000958951	0.00638018
ENSDARG00000093627	BX537143.1	6.66384	0.979739	1.71447	0.567693	0.744216
ENSDARG00000030954	ftr56	68.3006	0.97867	0.125773	7.18078e-15	6.58989e-13
ENSDARG00000024631	nlrc5	11.9266	0.975461	0.227593	1.81929e-05	0.000219399
ENSDARG00000097935	FP102895.2	2.06028	0.972392	0.830882	0.241875	0.442338
ENSDARG00000104882	FP085399.5	1.64192	0.972046	0.61986	0.116842	0.270791
ENSDARG00000068819	BX548044.2	8.51909	0.97193	0.813474	0.232169	0.430803
ENSDARG00000093844	zgc:136461	7414.91	0.970206	0.194999	6.51042e-07	1.20382e-05
ENSDARG00000096731	CR847530.2	2.92148	0.969255	0.547145	0.0764815	0.1998
ENSDARG00000094659	BX510324.2	55.4935	0.968946	0.168062	8.14552e-09	2.40879e-07
ENSDARG00000053448	si:ch211-251f6.6	1425.49	0.964418	0.0956002	6.24052e-24	1.91607e-21
ENSDARG00000097973	si:ch1073-190k2.1	754.413	0.963597	0.0490677	7.30292e-86	3.02706e-82
ENSDARG00000100295	ccl39.3	15.8515	0.962952	0.388735	0.0132438	0.0533998
ENSDARG00000098575	BX511079.1	1.4902	0.962398	0.778201	0.2162	NA
ENSDARG00000090814	si:dkey-18a10.3	642.501	0.962341	0.142793	1.59049e-11	7.95883e-10
ENSDARG00000017251	smtlb	25.8496	0.961541	0.254308	0.000156189	0.00137198
ENSDARG00000092717	BX569790.1	6.51764	0.961112	0.339302	0.00461687	0.0230057
ENSDARG00000099750	BX682557.2	13.7166	0.960904	0.314572	0.00225333	0.0128297
ENSDARG00000105470	si:dkey-23a13.2	1.65275	0.958453	0.680861	0.159218	0.335765
ENSDARG00000086569	zgc:172051	1580.06	0.957486	0.163545	4.78202e-09	1.49973e-07
ENSDARG00000035018	thy1	608.576	0.955165	0.127727	7.53499e-14	5.93023e-12
ENSDARG00000090946	si:zfos-364h11.2	108.173	0.955081	0.167016	1.07464e-08	3.09332e-07
ENSDARG00000038682	zgc:171687	14.3721	0.954423	0.267992	0.000368899	0.00286435
ENSDARG00000097169	si:ch73-330k17.3	31.4487	0.953164	0.208843	5.01807e-06	7.22218e-05
ENSDARG00000117517	CR354540.2	1.91242	0.951311	0.655038	0.146418	0.317114
ENSDARG00000093137	BX294189.1	6.03438	0.950669	0.404481	0.018756	0.0699553
ENSDARG00000031588	si:dkey-239b22.1	1279.96	0.948697	0.119201	1.73745e-15	1.7782e-13
ENSDARG00000111423	si:ch73-27e22.1	55.9784	0.948619	0.222691	2.0461e-05	0.000242663
ENSDARG00000097166	BX936386.1	15.8542	0.948566	0.307887	0.00206384	0.0119868
ENSDARG00000075288	nitr4a	2.02508	0.946805	0.564225	0.0933347	0.230647
ENSDARG00000098013	si:ch211-130m23.5	494.252	0.944763	0.115586	2.99092e-16	3.4759e-14
ENSDARG00000100572	FP085400.1	4.76342	0.944116	0.423211	0.0256918	0.0886944
ENSDARG00000089617	rpph1	7.04556	0.943264	0.4289	0.0278593	0.0943436
ENSDARG00000092222	wu:fb64b08	1.65458	0.943055	0.776623	0.224632	0.421949
ENSDARG00000097967	BX950217.1	1.34693	0.942091	0.672513	0.161259	NA
ENSDARG00000102955	si:ch211-11c3.12	2.77609	0.942014	0.535815	0.0787312	0.203814
ENSDARG00000097422	CU929360.2	2.28962	0.941738	0.567343	0.0969324	0.236542
ENSDARG00000093936	si:dkeyp-1h4.6	755.121	0.936701	0.120592	8.00282e-15	7.21123e-13
ENSDARG00000044862	opn1lw1	800.424	0.935411	0.133785	2.7124e-12	1.56877e-10
ENSDARG00000053135	tas1r2.2	3.02557	0.932585	0.471855	0.048107	0.142195
ENSDARG00000097997	si:ch211-272b8.7	2.50061	0.932373	0.460617	0.0429515	0.130587
ENSDARG00000093306	CT025585.1	4.85208	0.931867	0.376293	0.0132701	0.0534763
ENSDARG00000063059	abcg8	203.742	0.930621	0.143014	7.65538e-11	3.39981e-09
ENSDARG00000093819	CT027772.2	14.8555	0.930231	0.211617	1.10352e-05	0.00014209
ENSDARG00000085781	CT573356.2	1.25292	0.92997	0.639358	0.145797	NA
ENSDARG00000115036	BX469912.15	1.99807	0.929651	0.655186	0.155925	0.331044
ENSDARG00000117241	CABZ01067657.1	44.8885	0.929633	0.133494	3.31034e-12	1.88826e-10
ENSDARG00000117168	BX649431.4	16.5494	0.929287	0.451224	0.0394483	0.122558
ENSDARG00000018506	ftr06	3.28455	0.923775	0.508023	0.0690073	0.185577
ENSDARG00000104428	AL935044.3	4.47507	0.922802	0.571077	0.106117	0.25291
ENSDARG00000094502	CR376748.1	1.0574	0.921863	0.746029	0.216572	NA
ENSDARG00000089645	si:ch1073-406l10.2	418.296	0.919904	0.0656974	1.51272e-44	2.35133e-41
ENSDARG00000104083	adgre5b.2	48.1912	0.919872	0.134657	8.41986e-12	4.4459e-10
ENSDARG00000099337	si:ch211-209j12.2	5.85718	0.918868	0.793524	0.246881	0.448235
ENSDARG00000042972	zgc:136605	1.0915	0.918676	0.898966	0.306816	NA
ENSDARG00000098463	gig2g	4.41663	0.91852	0.65456	0.160538	0.337582
ENSDARG00000092331	pimr136	34.5213	0.916103	0.257484	0.000373826	0.00289718
ENSDARG00000075958	si:dkey-266f7.9	161.397	0.9154	0.153294	2.35046e-09	7.77244e-08
ENSDARG00000112225	BX469912.9	12.7915	0.914935	0.428003	0.0325425	0.106365
ENSDARG00000097656	CR381579.2	1.33913	0.914891	0.982384	0.3517	NA
ENSDARG00000104440	cdh30	16.9184	0.914562	0.242378	0.000161108	0.00140896
ENSDARG00000052039	caspb	2251.94	0.910236	0.115637	3.50426e-15	3.41801e-13
ENSDARG00000088641	grn2	47.6058	0.909814	0.125798	4.74694e-13	3.15659e-11
ENSDARG00000096586	si:ch1073-110a20.3	1.63414	0.909788	0.6758	0.178226	0.362103
ENSDARG00000100635	chia.1	3127.22	0.909651	0.200086	5.45951e-06	7.74989e-05
ENSDARG00000039730	zgc:112160	14031.7	0.909304	0.176732	2.67386e-07	5.52316e-06
ENSDARG00000013522	pck1	7018.26	0.908376	0.211605	1.76448e-05	0.000214203
ENSDARG00000092457	BX548073.2	1.24204	0.908282	0.6677	0.17373	NA
ENSDARG00000089839	BX296541.1	15.0679	0.908079	0.249759	0.0002771	0.00224625
ENSDARG00000096280	ighz	1.54741	0.908001	0.625363	0.146513	NA
ENSDARG00000078551	zgc:171242	665.206	0.907736	0.0718085	1.25351e-36	1.00564e-33
ENSDARG00000098843	FQ311879.1	14.1218	0.906598	0.197088	4.2256e-06	6.20937e-05
ENSDARG00000055476	CR352329.1	8.96714	0.905226	0.274402	0.000970646	0.00643328
ENSDARG00000093438	CU467110.1	202.965	0.904317	0.11499	3.71206e-15	3.60621e-13
ENSDARG00000031749		4.68285	0.902728	0.356993	0.0114487	0.0474706
ENSDARG00000088775	CABZ01059406.1	2.61302	0.902657	0.495382	0.0684333	0.184532
ENSDARG00000089402	si:ch73-281i18.3	88.2896	0.902075	0.157252	9.66643e-09	2.80846e-07
ENSDARG00000076196	si:ch211-226h7.6	43.1534	0.899433	0.159445	1.69043e-08	4.69731e-07
ENSDARG00000029822	cel.2	403.391	0.898553	0.182813	8.87109e-07	1.57476e-05
ENSDARG00000093835	si:ch211-165f21.4	2.15041	0.897974	0.565304	0.112178	0.262773
ENSDARG00000097913	BX649356.2	7.87909	0.897416	1.13668	0.429814	0.631268
ENSDARG00000096744	AL928824.2	1.94872	0.894713	0.557355	0.108431	0.256485
ENSDARG00000104273	BX664721.3	6.89335	0.893024	0.354816	0.0118404	0.048794
ENSDARG00000043901	ugt5g2	21.8941	0.892589	0.196503	5.5625e-06	7.88259e-05
ENSDARG00000093685	CU467633.2	1.35752	0.89208	0.7205	0.215664	NA
ENSDARG00000017314	cela1.6	21346.2	0.891382	0.1581	1.71948e-08	4.77002e-07
ENSDARG00000095920	AL929171.1	1.61971	0.891293	0.690847	0.197	0.38726
ENSDARG00000097682	CR383683.1	1.50852	0.891082	0.704525	0.205944	NA
ENSDARG00000052088	cxcr1	4.52379	0.891024	0.397996	0.0251705	0.0874231
ENSDARG00000094314	CR753837.2	5.67468	0.89079	0.359863	0.0133102	0.0535861
ENSDARG00000030163	cdk21	5.01723	0.890615	0.354321	0.0119513	0.0491693
ENSDARG00000117478	CU463284.1	1.10097	0.887838	0.778651	0.254192	NA
ENSDARG00000094881	si:ch211-197h24.8	37.3258	0.887004	0.146832	1.53211e-09	5.2775e-08
ENSDARG00000100375	timm23b	31.247	0.88442	0.157263	1.86768e-08	5.14386e-07
ENSDARG00000020853	galr2a	22.925	0.884337	0.173386	3.3896e-07	6.76559e-06
ENSDARG00000100886	si:dkeyp-97a10.1	56.4098	0.883049	0.171666	2.68976e-07	5.55139e-06
ENSDARG00000051736	hist1h2a4	1.07337	0.880486	0.915253	0.336043	NA
ENSDARG00000098193	znf998	5.21623	0.879578	0.761208	0.247885	0.449437
ENSDARG00000053027	si:dkey-33i11.1	34.5875	0.878441	0.162744	6.75015e-08	1.6173e-06
ENSDARG00000099416	ly6m3	3.84402	0.878336	0.384043	0.0221911	0.0795572
ENSDARG00000094165	BX649434.1	3.25863	0.877391	0.621651	0.15813	0.334237
ENSDARG00000097061	BX547934.1	7.53722	0.877215	0.331527	0.00814548	0.0362329
ENSDARG00000005814	klhl10a	2.09951	0.876714	0.654446	0.180366	0.365018
ENSDARG00000040427	acot19	66.9228	0.875205	0.140182	4.28357e-10	1.65166e-08
ENSDARG00000094734	CR392363.1	5.88566	0.874985	0.650346	0.178491	0.362463
ENSDARG00000043196	rnasel2	1.17234	0.8743	0.71878	0.223845	NA
ENSDARG00000093014	CR383662.1	3.91343	0.873317	0.688529	0.204662	0.397124
ENSDARG00000017163	sinup	2.08566	0.872938	0.533515	0.101797	0.245534
ENSDARG00000092388	CU207217.1	2.07846	0.872889	0.561301	0.119918	0.275889
ENSDARG00000096583	AL928835.1	23.4454	0.872071	0.39201	0.026107	0.0897045
ENSDARG00000095078	CR545476.1	2.09511	0.87193	0.698681	0.212043	0.406625
ENSDARG00000077308	gpr84	19.326	0.871076	0.199979	1.32559e-05	0.000166418
ENSDARG00000117567	BX510929.1	1.07723	0.870679	0.717744	0.2251	NA
ENSDARG00000097277	CR381689.1	7.50587	0.869528	0.402176	0.0306138	0.10157
ENSDARG00000100678	ifnphi4	1.18217	0.868266	0.739445	0.24031	NA
ENSDARG00000078757	si:ch211-212c13.8	4940.5	0.868227	0.0914258	2.17022e-21	5.04424e-19
ENSDARG00000097111	CR762407.2	9.40124	0.867837	0.257435	0.000748707	0.00520544
ENSDARG00000057844	zgc:171470	172.005	0.867832	0.153035	1.42139e-08	4.0034e-07
ENSDARG00000093977	si:ch211-220f16.1	46.7122	0.866839	0.214176	5.18061e-05	0.000543178
ENSDARG00000099920	zgc:163040	6.93623	0.866721	0.314839	0.00590695	0.0280569
ENSDARG00000058327	neu3.3	523.123	0.866702	0.124508	3.37778e-12	1.91957e-10
ENSDARG00000013856	amy2a	3651.26	0.865709	0.179773	1.46773e-06	2.45148e-05
ENSDARG00000098347	si:ch1073-181h11.4	7.07331	0.863917	0.3393	0.0108911	0.0455925
ENSDARG00000020149	acoxl	341.875	0.863772	0.119707	5.36393e-13	3.5356e-11
ENSDARG00000042990	cyp2p10	184.717	0.862985	0.13138	5.07891e-11	2.33912e-09
ENSDARG00000088727	zmp:0000000937	2.07705	0.861761	0.589921	0.144068	0.313829
ENSDARG00000059486	cplx4b	2.23291	0.861627	0.628728	0.170553	0.351217
ENSDARG00000104635	mhc2b	1.21288	0.861068	0.830648	0.299912	NA
ENSDARG00000098586	zgc:194887	152.798	0.860878	0.142476	1.51965e-09	5.24185e-08
ENSDARG00000108060	LO017771.1	242.398	0.860765	0.0876925	9.63457e-23	2.57647e-20
ENSDARG00000069445	pimr128	97.8727	0.860488	0.280147	0.00212948	0.0122582
ENSDARG00000039393	si:ch211-240l19.5	918.307	0.860239	0.126161	9.19549e-12	4.83492e-10
ENSDARG00000110832	pimr12	2.77535	0.859868	0.658804	0.191826	0.38047
ENSDARG00000093805	ccdc73	4.94587	0.859787	0.342541	0.0120722	0.0494774
ENSDARG00000035601	dao.3	23.6796	0.85955	0.159591	7.20602e-08	1.71496e-06
ENSDARG00000101160	apoa4a	333.709	0.858237	0.213143	5.65947e-05	0.000587196
ENSDARG00000095204	AL935117.1	2.62402	0.858135	0.666682	0.198034	0.388631
ENSDARG00000044204	endou	425.702	0.857886	0.147104	5.48242e-09	1.69798e-07
ENSDARG00000096979	zgc:193725	16.5168	0.857233	0.272994	0.0016888	0.0101869
ENSDARG00000112159	CU914811.1	1.91509	0.857226	0.526051	0.103197	0.247613
ENSDARG00000042780	apoba	9483.86	0.856406	0.165903	2.44224e-07	5.09123e-06
ENSDARG00000024503	c6ast3	273.032	0.855522	0.174017	8.81852e-07	1.56879e-05
ENSDARG00000088251	lgals17	4.58205	0.853186	0.368098	0.0204591	0.0746724
ENSDARG00000077572	si:ch211-193k19.2	93.2867	0.852692	0.119131	8.21082e-13	5.24944e-11
ENSDARG00000094387	si:dkeyp-30e7.2	43.3642	0.851915	0.232037	0.000241165	0.00199859
ENSDARG00000080840	CU638697.2	3.22003	0.851367	0.718096	0.235784	0.435173
ENSDARG00000035883	nt5c1aa	758.597	0.850641	0.0844647	7.42428e-24	2.25173e-21
ENSDARG00000096592	BX908780.2	2.49259	0.84978	0.44949	0.0586856	0.164712
ENSDARG00000101535	col10a1b	31.1557	0.84968	0.17951	2.20876e-06	3.54627e-05
ENSDARG00000062820	irgf3	2.09947	0.849499	0.509003	0.0951279	0.233824
ENSDARG00000044061	adora4a	2.53043	0.849065	0.476385	0.0746993	0.19634
ENSDARG00000093561	BX571854.1	3.45851	0.848729	1.34384	0.527667	0.71325
ENSDARG00000093060	BX682548.1	14.2898	0.848457	0.480546	0.0774611	0.201639
ENSDARG00000053973	fetub	43031.9	0.848295	0.113908	9.53427e-14	7.22919e-12
ENSDARG00000029230	pnp4b	2641.47	0.848287	0.166656	3.57963e-07	7.11634e-06
ENSDARG00000094888	znf1061	3.8662	0.847885	0.785884	0.280635	0.486505
ENSDARG00000093508	BX005399.1	4.12891	0.846825	0.519559	0.103125	0.247487
ENSDARG00000095675	ccdc141	501	0.845568	0.0739117	2.6314e-30	1.45429e-27
ENSDARG00000102239	CR559945.1	1.84052	0.8438	0.58688	0.150499	0.323181
ENSDARG00000070885	AL953867.1	8.22232	0.842921	0.870568	0.332923	0.540622
ENSDARG00000079544	si:ch1073-464p5.5	10792.4	0.840286	0.130139	1.06917e-10	4.6244e-09
ENSDARG00000041685	si:dkey-105h12.2	1788.2	0.839839	0.132843	2.58131e-10	1.04726e-08
ENSDARG00000103165	AL929057.1	4.1219	0.839577	0.403131	0.037284	0.117686
ENSDARG00000093124	scpp8	31.7859	0.839056	0.157906	1.07462e-07	2.46407e-06
ENSDARG00000092252	si:dkey-103k4.1	40.8773	0.837225	0.127802	5.71721e-11	2.61373e-09
ENSDARG00000117734	CABZ01044023.1	20.6905	0.835871	0.172335	1.2329e-06	2.09585e-05
ENSDARG00000114744	pimr92	1.24645	0.835807	0.826524	0.311906	NA
ENSDARG00000021004	c5	2164.8	0.835324	0.151261	3.34389e-08	8.67357e-07
ENSDARG00000097915	CT574587.1	1.54842	0.832087	0.675147	0.21778	NA
ENSDARG00000057180	il17c	1.11957	0.831884	0.752669	0.269053	NA
ENSDARG00000112413	BX324177.13	1.24174	0.831305	0.888176	0.349289	NA
ENSDARG00000103659	bco1l	333.794	0.830743	0.142671	5.7881e-09	1.78156e-07
ENSDARG00000041873	si:dkey-221h15.4	24.4375	0.82991	0.160873	2.4857e-07	5.1775e-06
ENSDARG00000068250	si:ch211-151h10.2	20.374	0.829852	0.163413	3.80931e-07	7.52482e-06
ENSDARG00000094396	CR848841.1	13.914	0.829818	0.199231	3.11195e-05	0.000350042
ENSDARG00000026400	rad51d	78.8847	0.829762	0.100491	1.49302e-16	1.80447e-14
ENSDARG00000092228	si:dkey-27p18.3	44.1881	0.829111	0.156388	1.14774e-07	2.60678e-06
ENSDARG00000093779	cxcl11.6	4.25999	0.829032	0.364752	0.0230343	0.0818324
ENSDARG00000117548	CABZ01045414.1	4.80087	0.827109	0.363093	0.0227293	0.0810783
ENSDARG00000094988	CR377211.3	10.6036	0.826929	0.365703	0.0237466	0.0836435
ENSDARG00000001818	c3b.2	2437.74	0.826851	0.157681	1.57295e-07	3.45576e-06
ENSDARG00000096911	CR759878.1	1.73095	0.826755	0.690589	0.231239	0.429621
ENSDARG00000042982	cyp2p8	1697.57	0.826573	0.209187	7.77108e-05	0.000770601
ENSDARG00000002959	gpr34b	1.87082	0.826079	0.602204	0.170138	0.350683
ENSDARG00000069264	si:ch211-196h16.5	298.814	0.825943	0.127101	8.12171e-11	3.5904e-09
ENSDARG00000100353	si:ch1073-398f15.1	407.067	0.823166	0.145828	1.65409e-08	4.60662e-07
ENSDARG00000056154	olfcx3	1.94415	0.822657	0.621391	0.185538	0.372273
ENSDARG00000097171	CR381579.1	1.3331	0.822493	0.994245	0.408094	NA
ENSDARG00000022767	apobb.1	83405	0.822489	0.158402	2.07597e-07	4.409e-06
ENSDARG00000079009	abca1b	3995.83	0.822402	0.104986	4.74739e-15	4.47226e-13
ENSDARG00000093288	CR513782.3	1.58017	0.821555	0.883833	0.352611	0.560168
ENSDARG00000043168	cela1.5	337.745	0.821319	0.154255	1.01273e-07	2.33643e-06
ENSDARG00000102029	si:dkey-183c6.7	6.39083	0.821161	0.317107	0.00961054	0.0412663
ENSDARG00000110173	BX323861.3	5.34087	0.820786	0.417574	0.0493438	0.144783
ENSDARG00000093918	BX284666.2	1.92297	0.819852	0.599721	0.171608	0.35269
ENSDARG00000077875	slc2a5	114.871	0.819065	0.19667	3.11801e-05	0.000350565
ENSDARG00000093868	BX901878.1	1.90802	0.818294	0.586937	0.163264	0.341438
ENSDARG00000104849	si:dkey-3h23.3	1.05884	0.816993	0.761892	0.283575	NA
ENSDARG00000093173	si:dkey-93m18.6	146.008	0.81617	0.124296	5.15718e-11	2.3664e-09
ENSDARG00000091558	si:ch211-251f6.7	87.7612	0.815617	0.184782	1.01504e-05	0.000132723
ENSDARG00000009443	zgc:92137	6447.98	0.814988	0.159195	3.06463e-07	6.20157e-06
ENSDARG00000005221	desmb	595.38	0.81481	0.147984	3.66916e-08	9.43661e-07
ENSDARG00000098012	itgae.1	125.384	0.813769	0.269222	0.00250554	0.0140092
ENSDARG00000099674	dicp3.1	79.9099	0.812895	0.107742	4.52847e-14	3.70471e-12
ENSDARG00000056909	LO018309.1	363.339	0.812866	0.196626	3.56402e-05	0.000394118
ENSDARG00000098668	BX323031.1	14.6824	0.81159	0.241834	0.000790835	0.00545426
ENSDARG00000042112	dio1	738.448	0.81036	0.0835499	3.04143e-22	7.96215e-20
ENSDARG00000018846	dgat2	1895.19	0.810271	0.127182	1.8782e-10	7.78514e-09
ENSDARG00000069103	si:dkeyp-82a1.4	1.78626	0.810225	0.602829	0.178936	0.363158
ENSDARG00000117574	CABZ01034851.1	1.45187	0.810205	0.620446	0.191606	NA
ENSDARG00000098225	olfcg7	1.64867	0.810087	0.588316	0.168525	0.349094
ENSDARG00000117715	CR812896.2	1.44917	0.80891	0.641966	0.207651	NA
ENSDARG00000096556	si:dkey-19f4.2	69.7957	0.808187	0.106934	4.09819e-14	3.3749e-12
ENSDARG00000098153	lhfpl2b	364.973	0.808147	0.104402	9.88437e-15	8.7482e-13
ENSDARG00000099070	FP074867.1	32.685	0.807829	0.163248	7.47999e-07	1.36184e-05
ENSDARG00000116007	CABZ01016118.1	46.8814	0.80776	0.144091	2.07188e-08	5.63144e-07
ENSDARG00000099676	BX927335.2	22.4029	0.805539	0.239771	0.000780481	0.00539085
ENSDARG00000116941	nfil3-3	2.69655	0.805502	0.471346	0.0874619	0.220383
ENSDARG00000095065	si:ch211-113e8.9	23.4132	0.805401	0.179058	6.85997e-06	9.43626e-05
ENSDARG00000103502	AL929119.1	1.60142	0.804332	0.613355	0.189735	0.37798
ENSDARG00000097137	CR753876.1	1901.25	0.803847	0.0689409	2.04191e-31	1.2091e-28
ENSDARG00000105494	si:ch211-113d11.8	13.3325	0.802994	0.253713	0.00155099	0.00947742
ENSDARG00000095051	si:ch211-236l14.1	62.4185	0.802366	0.225875	0.000381929	0.00295262
ENSDARG00000079769	si:ch73-296e2.3	4.5721	0.802355	0.584771	0.170037	0.350676
ENSDARG00000071727	si:dkey-37o8.1	2.87791	0.801095	0.494355	0.105128	0.251204
ENSDARG00000097771	BX571786.1	2.01334	0.801	0.569775	0.159778	0.336459
ENSDARG00000096587	itgam	3.43077	0.800612	0.452834	0.0770604	0.200764
ENSDARG00000088452	si:dkey-24i24.3	17.867	0.80039	0.286513	0.00521326	0.0253875
ENSDARG00000116628	ly97.3	251.292	0.799836	0.0924061	4.90047e-18	7.52313e-16
ENSDARG00000071020	si:dkey-42l16.1	1.23619	0.799323	0.684578	0.242962	NA
ENSDARG00000056744	ela2	10467.4	0.798857	0.185481	1.6552e-05	0.000202782
ENSDARG00000095005	si:dkey-21e2.10	16.7808	0.798851	0.225431	0.000394608	0.00304024
ENSDARG00000075016	apobb.2	476.468	0.798686	0.199554	6.27134e-05	0.000638491
ENSDARG00000068290	si:dkey-286h2.3	46.6899	0.798529	0.182602	1.22516e-05	0.000156095
ENSDARG00000097249	BX537104.1	2.93317	0.79827	0.478181	0.0950406	0.233702
ENSDARG00000079274	prss59.1	12693.7	0.798219	0.16342	1.03712e-06	1.81005e-05
ENSDARG00000088885	si:ch1073-340i21.3	1829.5	0.798001	0.05785	2.75821e-43	3.42984e-40
ENSDARG00000069769	gig2j	1.13746	0.796658	0.849255	0.34821	NA
ENSDARG00000113027	BX005073.3	1.37265	0.796226	0.788052	0.312317	NA
ENSDARG00000095111	si:dkey-192k22.2	3.19968	0.795845	0.475756	0.0943664	0.23255
ENSDARG00000096400	AL935145.1	1.09064	0.795296	0.788653	0.313251	NA
ENSDARG00000040081	zp3d.1	40.3264	0.794212	0.189482	2.77117e-05	0.000316617
ENSDARG00000038199	cdab	597.019	0.793032	0.147482	7.56696e-08	1.78718e-06
ENSDARG00000074150	si:ch211-226h7.5	54.3963	0.792707	0.169727	3.00497e-06	4.64183e-05
ENSDARG00000061769	bmp10	3.736	0.79046	0.371153	0.0331927	0.10789
ENSDARG00000097585	CR548634.2	2.36443	0.789773	0.494795	0.110453	0.259907
ENSDARG00000043997	cyp2x8	88.791	0.788856	0.150539	1.60405e-07	3.51787e-06
ENSDARG00000070178	zp3d.2	19.2328	0.788649	0.205984	0.000128824	0.00116801
ENSDARG00000103951	tspan34	95.1716	0.788583	0.0897312	1.51858e-18	2.43659e-16
ENSDARG00000104170	si:dkey-208k4.2	2.18094	0.787266	0.591625	0.183293	0.369168
ENSDARG00000111637	FQ377660.1	1.60305	0.787241	0.619164	0.203566	0.395739
ENSDARG00000075598	ambn	1.18773	0.784715	0.830704	0.344843	NA
ENSDARG00000059824	soat2	143.797	0.784076	0.1347	5.85336e-09	1.79498e-07
ENSDARG00000079525	slc39a5	60.4678	0.783707	0.171856	5.10925e-06	7.31854e-05
ENSDARG00000106670	CR318611.1	1.58796	0.783392	0.612467	0.20087	0.392169
ENSDARG00000109271	BX005305.1	2.37195	0.783279	0.638505	0.219921	0.416117
ENSDARG00000074371	tirap	3.30457	0.78243	0.500528	0.118003	0.272796
ENSDARG00000103642	pglyrp6	12.1511	0.780369	0.278083	0.00501224	0.0245867
ENSDARG00000095407	si:dkey-9i23.8	1.57667	0.780077	0.66482	0.240649	0.440912
ENSDARG00000100287	SLA	2.70273	0.779926	0.487083	0.109328	0.257931
ENSDARG00000099160	CR749168.2	16.249	0.779921	0.233467	0.000835947	0.00569745
ENSDARG00000089799	si:ch73-41e3.7	3.73515	0.779641	0.391069	0.0461942	0.137983
ENSDARG00000054202	hbl4	133.049	0.779534	0.115527	1.50277e-11	7.62735e-10
ENSDARG00000094002	ccl34b.4	4.40294	0.779342	0.386646	0.043837	0.132615
ENSDARG00000039351	ccl19b	351.195	0.778733	0.185801	2.77465e-05	0.00031683
ENSDARG00000077035	pimr177	1.76593	0.778177	0.612265	0.203736	0.395976
ENSDARG00000039747	BX914200.1	1276.27	0.777273	0.0907254	1.05927e-17	1.50381e-15
ENSDARG00000092001	CR735121.1	4.16718	0.777195	0.369567	0.0354667	0.113304
ENSDARG00000105439	CU459186.7	16.5478	0.777062	0.226484	0.000601396	0.00431901
ENSDARG00000008029	mep1a.2	1193.43	0.776506	0.168841	4.24426e-06	6.23109e-05
ENSDARG00000101918	si:ch211-111e20.1	3.47528	0.775409	0.620869	0.211698	0.4063
ENSDARG00000103562	CU462878.3	13.5119	0.774548	0.238344	0.00115522	0.00740664
ENSDARG00000089050	cuzd1.1	98.9485	0.772657	0.121652	2.13384e-10	8.78618e-09
ENSDARG00000093878	pimr69	1.58535	0.771849	0.590511	0.191183	0.379574
ENSDARG00000032206	cthl	120.776	0.769571	0.140403	4.22544e-08	1.07122e-06
ENSDARG00000023176	tdo2b	469.522	0.769526	0.125376	8.36909e-10	3.02528e-08
ENSDARG00000103202	CR383668.1	2.09565	0.769242	0.523454	0.141684	0.310565
ENSDARG00000067872	CU469531.1	15.1748	0.768695	0.234353	0.00103782	0.00678688
ENSDARG00000022048	tlr4bb	1.58396	0.768289	0.644555	0.233274	0.431917
ENSDARG00000102729		19.5233	0.767341	0.233234	0.00100183	0.00659846
ENSDARG00000018266	mthfd1a	1066.95	0.765926	0.0875492	2.16161e-18	3.40249e-16
ENSDARG00000056765	ela2l	13855.6	0.765426	0.154414	7.16042e-07	1.30941e-05
ENSDARG00000105703	CT737190.2	5.29895	0.764099	0.325381	0.0188584	0.0702813
ENSDARG00000092602	BX546499.1	28.9981	0.763801	0.155458	8.95921e-07	1.58713e-05
ENSDARG00000000460	nitr2b	8.31586	0.763552	0.261975	0.0035615	0.0186159
ENSDARG00000094135	BX936305.1	2.48472	0.763104	0.509139	0.133922	0.298472
ENSDARG00000007344	tcap	683.166	0.763034	0.12832	2.74243e-09	8.954e-08
ENSDARG00000079325	CABZ01046432.1	24.1674	0.762125	0.200913	0.000148648	0.00131622
ENSDARG00000090428	ctrb1	16462.3	0.761792	0.173301	1.10381e-05	0.00014209
ENSDARG00000075731	zgc:174698	5.24119	0.760389	0.371885	0.0408858	0.125733
ENSDARG00000074510	mhc2bl	9.01024	0.759949	0.282261	0.00709473	0.0324171
ENSDARG00000058663	pimr94	2.46627	0.759939	0.817181	0.352396	0.559934
ENSDARG00000093741	BX276103.1	1.28602	0.759637	0.682266	0.265535	NA
ENSDARG00000116946	CABZ01022569.4	1.03087	0.757832	1.00804	0.452178	NA
ENSDARG00000099410	si:dkeyp-79b7.3	1.73613	0.756165	0.613267	0.217572	0.413388
ENSDARG00000041490	afp4	3909.97	0.755739	0.36728	0.0396225	0.12295
ENSDARG00000076969	ftr22	3.45022	0.755123	0.439753	0.085951	0.217501
ENSDARG00000117322	AL954138.2	5.06581	0.754899	0.339878	0.0263451	0.0903729
ENSDARG00000007289	metrnlb	41.2198	0.754609	0.134277	1.91183e-08	5.25965e-07
ENSDARG00000074949	c1qtnf7	12.4468	0.754155	0.202597	0.000197305	0.00167588
ENSDARG00000074505	mturn	99.0514	0.753921	0.117045	1.18452e-10	5.05301e-09
ENSDARG00000079713	ccl27b	1.9039	0.753431	0.642085	0.24063	0.440911
ENSDARG00000037859	il11a	1.22083	0.752846	0.649251	0.246228	NA
ENSDARG00000037576	BX530018.1	8.65102	0.752653	0.253137	0.00294607	0.0159592
ENSDARG00000094666	CU571324.1	5.23619	0.751773	0.409594	0.0664448	0.180619
ENSDARG00000056683	cdk5	584.84	0.750993	0.0435872	1.59075e-66	3.9562e-63
ENSDARG00000095462	cela1.2	105.847	0.750512	0.166698	6.72413e-06	9.2802e-05
ENSDARG00000078162	pimr208	6.01674	0.750195	0.355273	0.0347208	0.111619
ENSDARG00000093486	BX664716.2	10.8401	0.749521	0.268115	0.00518155	0.0252677
ENSDARG00000096898	CR925728.1	1.91335	0.749478	0.575295	0.192653	0.381426
ENSDARG00000101155	si:dkeyp-110c7.8	3.30798	0.748097	0.788923	0.343002	0.550807
ENSDARG00000084543	BX511227.2	1.60309	0.747697	0.600968	0.213443	0.408212
ENSDARG00000095040	cbln7	2.9973	0.747331	0.588799	0.204353	0.396865
ENSDARG00000102574	si:ch73-21d24.1	4.37516	0.747296	0.579156	0.19694	0.387185
ENSDARG00000017773	slc16a12a	1080.57	0.746466	0.107608	4.0076e-12	2.26007e-10
ENSDARG00000041835	ccl38a.5	2.86024	0.746252	0.591478	0.207066	0.400259
ENSDARG00000113925	BX530407.7	7.60923	0.745683	0.474633	0.116166	0.269559
ENSDARG00000068680	ctrl	6818.52	0.74492	0.148378	5.15619e-07	9.80386e-06
ENSDARG00000078455	best4	54.5368	0.744792	0.128492	6.77525e-09	2.05569e-07
ENSDARG00000099956	CT955967.1	1.62469	0.743999	0.623144	0.2325	0.431003
ENSDARG00000093512	si:dkey-238j22.1	2.72541	0.743226	0.444548	0.09455	0.232831
ENSDARG00000071024	zgc:171679	644.651	0.743059	0.0672156	2.07658e-28	1.01264e-25
ENSDARG00000071541	si:dkey-42i9.8	2.66125	0.742613	0.468133	0.112664	0.263516
ENSDARG00000091961	pth1b	29.2938	0.742365	0.197239	0.000167365	0.00145313
ENSDARG00000071083	si:dkeyp-34c12.1	44.2076	0.742332	0.128361	7.33171e-09	2.20217e-07
ENSDARG00000096785	CU660013.3	4.23198	0.741552	0.387417	0.0556085	0.158109
ENSDARG00000094378	BX927413.1	1.4192	0.740476	0.675444	0.272956	NA
ENSDARG00000113548	si:dkeyp-82b4.4	6.24817	0.740379	0.98945	0.454295	0.653271
ENSDARG00000013721	g6pca.2	4775.22	0.740021	0.115265	1.36117e-10	5.767e-09
ENSDARG00000086266	CR925773.1	77.8564	0.739108	0.155444	1.98614e-06	3.22702e-05
ENSDARG00000086849	si:dkey-187k19.2	126.384	0.738971	0.116525	2.27208e-10	9.26337e-09
ENSDARG00000045673	il22	1.50058	0.738913	0.611223	0.226698	NA
ENSDARG00000093776	si:ch211-272h9.6	1.37076	0.737706	1.25665	0.557176	NA
ENSDARG00000068303	zgc:171509	1.39792	0.736213	0.607912	0.225876	NA
ENSDARG00000068659	or104-2	2.2086	0.735952	0.549556	0.180513	0.365134
ENSDARG00000092480	vegfbb	4.54516	0.735721	0.352839	0.0370562	0.117116
ENSDARG00000096382	neu3.1	206.277	0.735567	0.0760499	3.95905e-22	9.94562e-20
ENSDARG00000094347	CR388079.1	4.07354	0.735011	0.421611	0.0812743	0.208772
ENSDARG00000093636	si:dkey-26i13.5	6.40637	0.734396	0.388191	0.058512	0.164391
ENSDARG00000027620	bco2l	121.908	0.733742	0.143663	3.26643e-07	6.5513e-06
ENSDARG00000089636	BX322587.1	3.85382	0.733397	0.44803	0.101644	0.245282
ENSDARG00000096825	CU914157.1	17.8795	0.732822	0.315933	0.0203654	0.0744069
ENSDARG00000091169	tor4ab	8.85764	0.732568	0.2491	0.00327297	0.0173929
ENSDARG00000092719	AL954655.2	101.478	0.73131	0.136419	8.28758e-08	1.94813e-06
ENSDARG00000089399	tmem176l.2	402.232	0.730907	0.0940111	7.56354e-15	6.8903e-13
ENSDARG00000041073	si:dkey-12e7.4	41.3114	0.730417	0.20855	0.000461158	0.00346496
ENSDARG00000099185	chia.2	18284.9	0.729386	0.165591	1.05903e-05	0.000137579
ENSDARG00000108454	CU326361.1	3.78263	0.728727	0.412379	0.0772062	0.201081
ENSDARG00000058045	tlr21	32.8526	0.728265	0.159522	4.9882e-06	7.18335e-05
ENSDARG00000095980	CU469420.3	7.03861	0.72767	0.334091	0.0294018	0.0984017
ENSDARG00000070892	si:ch211-262h13.5	222.537	0.726848	0.118647	9.00281e-10	3.23088e-08
ENSDARG00000074322	si:ch211-194m7.3	167.794	0.726313	0.097033	7.14307e-14	5.65759e-12
ENSDARG00000101528	si:ch211-194h1.2	8.71863	0.726	0.514605	0.158307	0.334472
ENSDARG00000104324	si:ch211-182p11.1	75.3003	0.724642	0.191862	0.000158793	0.00139105
ENSDARG00000104569	CABZ01088484.1	810.932	0.723569	0.219191	0.000963075	0.00640077
ENSDARG00000096936	BX005461.2	3.24808	0.723273	0.427536	0.0906984	0.22621
ENSDARG00000114099	trim35-30	25.6919	0.722812	0.188891	0.000129916	0.00117662
ENSDARG00000099200	zgc:123103	14830.9	0.722767	0.0729031	3.61626e-23	1.04577e-20
ENSDARG00000105377	si:ch211-277c7.6	1.53002	0.722433	0.598711	0.227568	NA
ENSDARG00000095164	CU469530.1	1.69201	0.721762	0.621099	0.245207	0.446499
ENSDARG00000098373	BX276102.1	1.12705	0.720928	0.984627	0.464056	NA
ENSDARG00000094480	BX927121.1	13.8819	0.720753	0.220658	0.00108934	0.00705152
ENSDARG00000056750	si:ch211-254p10.2	179.595	0.72055	0.105701	9.306e-12	4.87242e-10
ENSDARG00000063518	zgc:153913	718.953	0.720448	0.102287	1.87616e-12	1.12978e-10
ENSDARG00000076800	tnfrsf18	2.5035	0.720293	0.495958	0.146411	0.317114
ENSDARG00000074191	zgc:172253	1208.21	0.719929	0.173457	3.31797e-05	0.000370367
ENSDARG00000026383	si:dkey-27j5.5	73.5546	0.719894	0.101749	1.49227e-12	9.14106e-11
ENSDARG00000102514	BX323596.2	1.63001	0.71867	0.753224	0.34002	0.547893
ENSDARG00000103687	sycn.2	2207.07	0.718617	0.124941	8.83688e-09	2.59779e-07
ENSDARG00000104172	diabloa	1326.86	0.718082	0.0605509	1.92938e-32	1.37096e-29
ENSDARG00000097136	CR545465.2	2.22664	0.717381	0.512533	0.16161	0.338891
ENSDARG00000055901	steap4	515.496	0.716735	0.063513	1.55912e-29	8.07818e-27
ENSDARG00000098779	BX547930.4	26.1892	0.715036	0.171068	2.91733e-05	0.0003316
ENSDARG00000093780	BX548078.1	236.025	0.71463	0.1497	1.80828e-06	2.96453e-05
ENSDARG00000071005	ppp1r3ca	790.795	0.713267	0.0677032	5.94567e-26	2.17454e-23
ENSDARG00000112109	si:dkey-58b18.5	1.66212	0.710826	2.17606	0.743927	0.864676
ENSDARG00000071499	cxcl32b.1	1.89007	0.710197	0.599428	0.2361	0.435585
ENSDARG00000012539	dnase1	20.6345	0.709018	0.218273	0.00116094	0.00743946
ENSDARG00000074824	si:dkey-49c17.4	3.66269	0.708965	0.404704	0.0798062	0.205826
ENSDARG00000117692	CABZ01068352.1	2.20881	0.708506	0.522461	0.175069	0.357669
ENSDARG00000092089	BX927234.1	3.9594	0.707983	0.423324	0.0944376	0.232679
ENSDARG00000096445	si:ch211-214p16.3	689.689	0.707851	0.176372	5.98491e-05	0.000613287
ENSDARG00000100792	zgc:154142	1642.27	0.707224	0.158031	7.63308e-06	0.000103003
ENSDARG00000096080	CR381686.3	12.6774	0.705889	0.23702	0.00289962	0.015766
ENSDARG00000103319	si:ch73-359m17.7	6.84186	0.705358	0.330359	0.0327507	0.106873
ENSDARG00000039116	nr5a5	235.972	0.705304	0.143553	8.95991e-07	1.58713e-05
ENSDARG00000102303	trim35-21	12.3136	0.704853	0.25794	0.00628329	0.0294119
ENSDARG00000097318	BX649242.1	1.46387	0.702381	0.703562	0.318124	NA
ENSDARG00000089958	si:dkey-88n24.10	1.80929	0.701893	0.789934	0.374247	0.581978
ENSDARG00000095409	si:ch211-226h7.8	53.8617	0.700985	0.167396	2.81942e-05	0.000321499
ENSDARG00000105183	CT009487.2	54.2256	0.700619	0.172699	4.97334e-05	0.000523875
ENSDARG00000073742	prss59.2	28229.1	0.700347	0.158828	1.03623e-05	0.000134997
ENSDARG00000097976	CR812464.1	56.2163	0.699772	0.151444	3.82536e-06	5.72078e-05
ENSDARG00000093186	si:dkey-30j10.5	2.83248	0.699651	0.560896	0.212258	0.406801
ENSDARG00000045423	si:ch211-146l10.8	1.64916	0.698743	0.652272	0.28406	0.490221
ENSDARG00000017038	zgc:152670	62.8836	0.698339	0.20531	0.000670425	0.00473409
ENSDARG00000069033	pimr51	1.93918	0.697913	0.790596	0.377361	0.584734
ENSDARG00000112678	CT033790.1	1.07715	0.69764	0.721466	0.333556	NA
ENSDARG00000078918	comtd1	739.192	0.696524	0.0951405	2.4612e-13	1.7291e-11
ENSDARG00000077479	msh5	30.064	0.696514	0.153585	5.75892e-06	8.1239e-05
ENSDARG00000117189	CR318625.2	11.2648	0.695933	0.493576	0.158545	0.334778
ENSDARG00000097200	BX120006.2	3.63534	0.69567	0.437271	0.111624	0.261879
ENSDARG00000077911	treh	13.7935	0.695107	0.224053	0.0019194	0.011301
ENSDARG00000098387	tmem176l.3a	837.392	0.694907	0.123979	2.08192e-08	5.64637e-07
ENSDARG00000070672	slc2a9l1	7.80241	0.694794	0.324895	0.0324745	0.106186
ENSDARG00000021339	cpa5	21258.4	0.694651	0.155392	7.8102e-06	0.000104994
ENSDARG00000036968	si:ch1073-416d2.3	147.754	0.693761	0.120277	8.01969e-09	2.3744e-07
ENSDARG00000060350	apoda.2	4310.29	0.692974	0.173142	6.27195e-05	0.000638491
ENSDARG00000099500	clec3bb	31.6425	0.692641	0.143596	1.41035e-06	2.36835e-05
ENSDARG00000098454	BX957236.1	4.59004	0.692056	0.890567	0.437102	0.638226
ENSDARG00000091085	lepa	2.91513	0.691674	0.544521	0.203999	0.396363
ENSDARG00000094102	BX248118.1	32.214	0.691318	0.168456	4.06336e-05	0.00044033
ENSDARG00000113547	LO018202.1	1.22347	0.691306	0.716361	0.334532	NA
ENSDARG00000068144	nmba	43.8023	0.690774	0.135552	3.46917e-07	6.91886e-06
ENSDARG00000017882	rdh1	1504.87	0.690451	0.0830466	9.25172e-17	1.18603e-14
ENSDARG00000097027	CR352292.1	4.08765	0.690296	0.42127	0.101295	0.244586
ENSDARG00000069944	p2ry13	28.435	0.690098	0.154229	7.65923e-06	0.0001033
ENSDARG00000063078	abcg5	345.801	0.689931	0.164388	2.70502e-05	0.000310304
ENSDARG00000062057	zgc:174945	5.06132	0.689511	0.331664	0.0376224	0.118349
ENSDARG00000053853	slc13a2	3080.75	0.689452	0.178888	0.000116152	0.00106831
ENSDARG00000087225	si:ch73-361p23.3	7.08525	0.688777	0.294389	0.0193003	0.0714898
ENSDARG00000104819	CR790382.4	4.38817	0.688461	0.414682	0.096871	0.236449
ENSDARG00000012694	c3a.1	9898.23	0.688175	0.123668	2.62614e-08	6.98186e-07
ENSDARG00000088893	si:dkey-238d18.3	7.05467	0.687684	0.308359	0.0257383	0.0888302
ENSDARG00000012076	apoa1a	55014	0.687624	0.102421	1.8975e-11	9.38187e-10
ENSDARG00000095608	si:dkey-57k2.6	31.9361	0.687131	0.144824	2.08912e-06	3.3716e-05
ENSDARG00000035193	fam81b	2.27414	0.686737	0.554739	0.215736	0.411013
ENSDARG00000042953	cyp2n13	3035.48	0.686711	0.15907	1.58138e-05	0.000194436
ENSDARG00000104012	BX323041.1	3.28982	0.686345	0.416755	0.0995827	0.24148
ENSDARG00000094367	AL935300.1	1.62461	0.68634	0.724812	0.343679	0.55145
ENSDARG00000052646	ftr69	4.02204	0.685345	0.388381	0.0776272	0.20197
ENSDARG00000070041	zgc:153920	43.2939	0.685016	0.135798	4.54997e-07	8.81978e-06
ENSDARG00000051890	hp	1304.65	0.684933	0.323844	0.0344293	0.1109
ENSDARG00000070206	si:zfos-2070c2.1	6.08006	0.684233	0.297041	0.021251	0.0769194
ENSDARG00000095872	CR352226.3	1.63228	0.683964	0.630257	0.277827	0.483489
ENSDARG00000095189	si:ch211-127n13.2	1.27241	0.682256	1.09389	0.532827	NA
ENSDARG00000117436	BX511021.4	6.68449	0.680893	0.302406	0.0243486	0.0852943
ENSDARG00000093068	c3b.1	2654.47	0.680481	0.125056	5.28647e-08	1.30951e-06
ENSDARG00000099604	BX842700.1	2.63217	0.680054	0.473196	0.150675	0.323395
ENSDARG00000094999	pimr98	3.79293	0.679957	0.373267	0.0685103	0.184679
ENSDARG00000075932	si:ch73-211l2.3	4.65265	0.679702	0.365235	0.0627447	0.173173
ENSDARG00000088276	H2BE1	1.3391	0.67874	0.645404	0.29296	NA
ENSDARG00000055250	cntd2	8.26033	0.678646	0.270046	0.0119683	0.0492017
ENSDARG00000068006	gck	1172.08	0.678382	0.516369	0.188929	0.376943
ENSDARG00000068190	pimr188	7.57997	0.677694	0.345502	0.0498235	0.145799
ENSDARG00000100799	CR381540.1	25.3737	0.67752	0.186185	0.000273743	0.0022241
ENSDARG00000018351	hpda	2951.18	0.677091	0.109472	6.20749e-10	2.29051e-08
ENSDARG00000117332	BX248106.1	1.5225	0.676736	0.611385	0.268341	NA
ENSDARG00000042513	acot21	14.2763	0.675129	0.230794	0.00344183	0.0181046
ENSDARG00000041569	ces2a	8665.18	0.674661	0.107001	2.87882e-10	1.15665e-08
ENSDARG00000098197	CU633999.1	1.63157	0.674643	0.59979	0.260674	0.464329
ENSDARG00000086445	adgrf7	86.2693	0.674586	0.127067	1.10289e-07	2.51871e-06
ENSDARG00000053802	cbln5	39.4333	0.672974	0.167866	6.09794e-05	0.00062256
ENSDARG00000117780	CR847897.1	1.53877	0.672881	0.584129	0.249346	NA
ENSDARG00000042010	pklr	7053.8	0.672782	0.129048	1.85385e-07	3.99872e-06
ENSDARG00000102706	BX511128.3	1047.72	0.672049	0.0526044	2.24623e-37	1.86212e-34
ENSDARG00000035562	mpdu1a	669.714	0.672	0.0594758	1.33158e-29	7.04603e-27
ENSDARG00000077313	slc46a3	380.118	0.671558	0.213152	0.00162932	0.00988997
ENSDARG00000104182	BX247946.1	1.79579	0.671512	0.618862	0.277888	0.483529
ENSDARG00000095217	zgc:66156	2158	0.671421	0.308726	0.0296444	0.0990136
ENSDARG00000091935	CU633804.1	2.39686	0.669553	0.735373	0.362562	0.569792
ENSDARG00000098949	mslna	185.536	0.669194	0.144501	3.63807e-06	5.47362e-05
ENSDARG00000111386	CABZ01079178.1	120.774	0.668695	0.191396	0.000476244	0.00356324
ENSDARG00000097416	si:ch73-306e8.2	124.382	0.668052	0.170667	9.06417e-05	0.000873744
ENSDARG00000092065	BX005174.1	2.6994	0.667122	0.673263	0.321745	0.528975
ENSDARG00000089026	si:dkey-183k8.2	172.574	0.66583	0.0849375	4.53917e-15	4.32525e-13
ENSDARG00000078201	vcam1a	2.98879	0.665428	0.438617	0.12924	0.291168
ENSDARG00000100855	BX640584.1	1.21561	0.665414	0.724501	0.358386	NA
ENSDARG00000088891	slc23a3	28.3907	0.665193	0.173694	0.00012831	0.0011642
ENSDARG00000079456	si:ch211-149a19.3	169.307	0.664925	0.098547	1.50635e-11	7.62994e-10
ENSDARG00000077337	si:ch211-171h4.5	1.70211	0.664441	0.611335	0.277095	0.482722
ENSDARG00000079227	plekhs1	102.548	0.663578	0.144517	4.39651e-06	6.42763e-05
ENSDARG00000114370	FQ312024.1	2.11788	0.663215	0.587308	0.258794	0.46189
ENSDARG00000069428	slbp2	12.5409	0.663122	0.220099	0.00258819	0.0143712
ENSDARG00000094538	CT027623.1	37.1482	0.662512	0.151739	1.26465e-05	0.000159897
ENSDARG00000097337	CT583687.1	13.1619	0.662241	0.260511	0.0110195	0.0460185
ENSDARG00000097181	defbl3	6.59572	0.661736	0.336774	0.0494232	0.144965
ENSDARG00000057620	nitr3b	5.09376	0.661515	0.359687	0.0658946	0.179555
ENSDARG00000091800	zgc:174260	389.606	0.660819	0.0968644	8.97126e-12	4.72702e-10
ENSDARG00000099098	LO017849.1	1.75675	0.660623	0.548404	0.228347	0.426414
ENSDARG00000045299	vmo1b	581.415	0.660573	0.0969938	9.72795e-12	5.06139e-10
ENSDARG00000087099	si:ch73-106k19.5	6.97508	0.660314	0.314533	0.0357863	0.114118
ENSDARG00000092999	tnni4b.1	36.9794	0.660096	0.172985	0.000135677	0.00122169
ENSDARG00000079653	cyp2x6	1.28393	0.659958	0.760806	0.385697	NA
ENSDARG00000026895	tor1l3	30.3929	0.659037	0.14117	3.03583e-06	4.68079e-05
ENSDARG00000117107	CABZ01058647.1	5.41454	0.659005	0.35241	0.0614844	0.170229
ENSDARG00000077665	pimr140	11.3713	0.658971	0.30461	0.0305161	0.101286
ENSDARG00000095913	CU861903.1	67.799	0.658665	0.11787	2.2963e-08	6.16729e-07
ENSDARG00000115763	olfcq15	5.14658	0.658616	0.393944	0.094554	0.232831
ENSDARG00000097746	si:rp71-77l1.1	159.476	0.658528	0.157565	2.92289e-05	0.00033208
ENSDARG00000068869	hspa12a.1	4.66414	0.658384	0.39692	0.09717	0.23697
ENSDARG00000020866	apoa4b.2	7255.26	0.657195	0.122134	7.41034e-08	1.75352e-06
ENSDARG00000031616	g6pca.1	527.024	0.656564	0.129392	3.89096e-07	7.66178e-06
ENSDARG00000093743	CU207257.1	7.57773	0.65588	0.282082	0.0200645	0.0735994
ENSDARG00000079681	CABZ01059627.2	2.37649	0.655743	0.500683	0.190298	0.378497
ENSDARG00000038040	tpk1	345.222	0.655347	0.128247	3.22101e-07	6.47587e-06
ENSDARG00000077138	zgc:195173	312.693	0.655324	0.0599346	7.92882e-28	3.52125e-25
ENSDARG00000117687	CR391953.1	13.6119	0.655181	0.201816	0.00116865	0.00747137
ENSDARG00000117721	CT025771.1	3.29761	0.655015	0.40643	0.107042	0.254251
ENSDARG00000100144	CR936977.1	5.26416	0.653344	0.358257	0.0682015	0.184106
ENSDARG00000036171	rnasel3	769.397	0.652939	0.0915293	9.77374e-13	6.15374e-11
ENSDARG00000070490	si:dkeyp-75b4.7	68.9405	0.652917	0.173667	0.000170196	0.00147432
ENSDARG00000097015	FP016018.2	2.72258	0.652732	0.424266	0.123927	0.282758
ENSDARG00000095108	AL953855.1	1.20206	0.652391	0.755436	0.38781	NA
ENSDARG00000076848	zgc:112492	260.914	0.652237	0.100491	8.55494e-11	3.76569e-09
ENSDARG00000109864	znf995	35.4046	0.651683	0.164763	7.64428e-05	0.000759845
ENSDARG00000097876	si:dkey-40g16.5	18.8574	0.651619	0.175915	0.000212083	0.00178133
ENSDARG00000087188	nfil3-6	551.519	0.65146	0.177018	0.00023306	0.00193594
ENSDARG00000070011	hce2l2	160.565	0.651239	0.180889	0.000317956	0.0025288
ENSDARG00000101374	si:dkey-11n14.1	101.912	0.650862	0.128582	4.15204e-07	8.11803e-06
ENSDARG00000103773	CR457444.5	3.22951	0.650211	0.462009	0.159322	0.335821
ENSDARG00000058476	stc1l	214.754	0.649847	0.211144	0.00208575	0.0120676
ENSDARG00000098561	zgc:194202	8.85054	0.649355	0.256828	0.0114593	0.0475069
ENSDARG00000095533	si:ch211-198c19.3	78.3644	0.64836	0.131572	8.31646e-07	1.49444e-05
ENSDARG00000098525	CU856358.1	1.28661	0.648316	0.678865	0.339578	NA
ENSDARG00000115781	CR339041.3	11.8834	0.646703	0.2599	0.0128362	0.0520269
ENSDARG00000003229	gdf9	1.17411	0.645685	0.751273	0.39009	NA
ENSDARG00000092890	si:ch73-44m9.5	593.993	0.645212	0.224552	0.00406172	0.020721
ENSDARG00000091092	zcchc10	250.251	0.64498	0.129333	6.13353e-07	1.14692e-05
ENSDARG00000056062	adgre14	4.89201	0.643973	0.369477	0.0813453	0.208904
ENSDARG00000055841	CABZ01046427.1	1.26477	0.64316	0.709825	0.364892	NA
ENSDARG00000038439	fabp10a	10739.1	0.643127	0.0723037	5.85269e-19	1.01081e-16
ENSDARG00000095219	CT030044.2	1.96089	0.642446	0.52331	0.219575	0.415869
ENSDARG00000034941	si:dkey-224e22.2	154.072	0.642392	0.0689924	1.26568e-20	2.62311e-18
ENSDARG00000071103	si:dkey-222p3.1	179.59	0.64218	0.0804808	1.47183e-15	1.51885e-13
ENSDARG00000056976	ifit16	304.602	0.641315	0.0859578	8.59885e-14	6.68292e-12
ENSDARG00000116524	zgc:103700	1.77831	0.640842	0.583694	0.272244	0.477668
ENSDARG00000043584	ifit15	8.2296	0.640789	0.352942	0.0694369	0.18649
ENSDARG00000100246	FP016234.1	542.016	0.640316	0.0793025	6.78424e-16	7.33582e-14
ENSDARG00000114741	CABZ01008739.1	1.77439	0.639609	0.627065	0.307726	0.514208
ENSDARG00000055036	itih3a	929.693	0.639029	0.136457	2.82679e-06	4.40766e-05
ENSDARG00000105756	CR788316.3	27.8424	0.638789	0.323969	0.0486369	0.143216
ENSDARG00000098129	si:dkeyp-97a10.2	145.948	0.638374	0.0851388	6.478e-14	5.19703e-12
ENSDARG00000056314	a2ml	11220.7	0.636909	0.120972	1.40232e-07	3.12227e-06
ENSDARG00000057498	habp2	975.573	0.636746	0.107955	3.67332e-09	1.17122e-07
ENSDARG00000105411	si:ch211-113d11.5	4018.01	0.636084	0.118851	8.70044e-08	2.0353e-06
ENSDARG00000056551	slc22a13a	3.79567	0.63586	0.394854	0.107318	0.254748
ENSDARG00000096286	BX005368.1	4.28139	0.635688	0.362269	0.0793039	0.204908
ENSDARG00000055883	dmc1	1.35252	0.635105	0.67643	0.347778	NA
ENSDARG00000007080	rhcgl1	1555.61	0.635048	0.296863	0.03242	0.106048
ENSDARG00000105502	si:ch73-368j24.12	3.62425	0.634999	0.398151	0.110741	0.260394
ENSDARG00000045011	tapbp.2	33.9832	0.634981	0.160107	7.30963e-05	0.000731257
ENSDARG00000028862	rdh20	224.246	0.634845	0.115167	3.54007e-08	9.12347e-07
ENSDARG00000105005	tmem132a	6.68672	0.634476	0.50003	0.204485	0.396875
ENSDARG00000042993	prss1	25910.8	0.633483	0.116619	5.57029e-08	1.3689e-06
ENSDARG00000105039	phka1b	587.813	0.633122	0.122538	2.38184e-07	4.98203e-06
ENSDARG00000003077	gpx9	333.511	0.632816	0.123562	3.03217e-07	6.14088e-06
ENSDARG00000058672	nuggc.3	91.5104	0.632696	0.146022	1.47165e-05	0.000182452
ENSDARG00000037836	igfals	128.973	0.631528	0.132811	1.9836e-06	3.22702e-05
ENSDARG00000012903	slc34a2a	1641.65	0.631409	0.160437	8.30035e-05	0.000815191
ENSDARG00000015654	ca15a	532.911	0.631369	0.0970487	7.73339e-11	3.42833e-09
ENSDARG00000093284	si:ch211-173m16.2	1.80929	0.631246	0.576591	0.273609	0.479336
ENSDARG00000014496	trpv6	1526.5	0.631186	0.0933561	1.36982e-11	7.00974e-10
ENSDARG00000026500	xkr9	104.348	0.631114	0.156833	5.71879e-05	0.000591595
ENSDARG00000095649	si:dkey-97a13.12	169.801	0.631059	0.382914	0.0993436	0.241041
ENSDARG00000070368	casp6b.2	4.34096	0.630624	0.379552	0.0966143	0.236101
ENSDARG00000071036	si:dkey-286j15.3	198.421	0.630067	0.0843744	8.1722e-14	6.39127e-12
ENSDARG00000097066	BX322555.1	7.48948	0.629508	0.262268	0.0163838	0.0631531
ENSDARG00000015527	CU929145.1	3.28054	0.629356	0.399572	0.115239	0.268075
ENSDARG00000094922	ungb	5.52336	0.629055	0.332635	0.0586077	0.164622
ENSDARG00000041339	zgc:92380	2813.13	0.628755	0.0575387	8.51384e-28	3.71472e-25
ENSDARG00000092714	si:ch211-266a5.12	13.5625	0.628224	0.234602	0.00741014	0.0336118
ENSDARG00000094366	si:dkey-260g12.1	39.1511	0.628097	0.119032	1.31526e-07	2.93894e-06
ENSDARG00000052207	c3a.3	2393.35	0.628067	0.166567	0.000162819	0.00142076
ENSDARG00000104691	cd79b	2.59801	0.627816	0.464189	0.176215	0.359189
ENSDARG00000117144	CT573337.1	4.28444	0.62742	0.373225	0.0927479	0.229608
ENSDARG00000092170	apoc1	23869.9	0.627369	0.0732961	1.13474e-17	1.5944e-15
ENSDARG00000102558	pde6ha	9429.88	0.627211	0.0893949	2.28016e-12	1.34697e-10
ENSDARG00000059914	sdr42e2	79.7822	0.626278	0.207435	0.00253483	0.0141196
ENSDARG00000071553	zgc:171500	11.509	0.626071	0.338816	0.0646283	0.176919
ENSDARG00000093402	si:dkey-286j17.4	440.765	0.62593	0.218353	0.00414909	0.0210741
ENSDARG00000092778	si:ch73-338o16.4	12.4081	0.625834	0.257283	0.0149962	0.0588445
ENSDARG00000102917	CR388095.1	2.03253	0.624571	0.688211	0.364127	0.571412
ENSDARG00000016139	mkks	95.9906	0.624059	0.0944293	3.87591e-11	1.82911e-09
ENSDARG00000093360	CU469531.2	15.6837	0.62374	0.220249	0.00462613	0.0230426
ENSDARG00000095734	pimr186	15.2292	0.62366	0.224734	0.00551837	0.0265314
ENSDARG00000092274	si:dkey-3k20.1	57.8691	0.623569	0.152087	4.1298e-05	0.00044714
ENSDARG00000069114	unc93b1	144.365	0.623108	0.0835023	8.51167e-14	6.6359e-12
ENSDARG00000093309	BX890559.1	14.3497	0.622941	0.305869	0.0416878	0.12765
ENSDARG00000022631	cyp2p9	1328.23	0.622851	0.173552	0.00033216	0.00261998
ENSDARG00000045453	f13a1a.1	1.10033	0.621221	0.710468	0.38191	NA
ENSDARG00000071216	si:ch211-133n4.9	3.35513	0.620306	0.533875	0.245278	0.446554
ENSDARG00000099544	si:dkey-165b20.3	7.57291	0.620163	0.292076	0.0337294	0.109225
ENSDARG00000096747	BX296562.2	1.54196	0.619972	0.773106	0.422597	NA
ENSDARG00000035569	cyp1d1	1131.48	0.619747	0.0350819	7.69846e-70	2.39326e-66
ENSDARG00000058409	hce2l1	143.703	0.619276	0.201213	0.00208599	0.0120676
ENSDARG00000016536	npas2	250.208	0.619165	0.15678	7.83934e-05	0.000775824
ENSDARG00000021688	mxa	9.81199	0.618857	0.261983	0.0181668	0.0683625
ENSDARG00000090286	serpina1	19145.9	0.61871	0.106286	5.84378e-09	1.79426e-07
ENSDARG00000044023	nkl.4	2.80267	0.618632	0.563601	0.272361	0.477693
ENSDARG00000012435	spic	8.7534	0.618273	0.28667	0.0310254	0.102552
ENSDARG00000117629	BX005443.1	8.05367	0.618256	0.334169	0.0642953	0.17624
ENSDARG00000034862	f7	416.938	0.617877	0.0912348	1.26678e-11	6.52275e-10
ENSDARG00000077874	vwa10.1	31.3495	0.61687	0.20492	0.00260998	0.0144687
ENSDARG00000007769	sult5a1	107.611	0.616832	0.141086	1.23098e-05	0.000156553
ENSDARG00000116843	BX324216.4	29.6005	0.616597	0.231065	0.00761894	0.0343952
ENSDARG00000086620	gckr	3.3711	0.616543	0.426594	0.148382	0.320085
ENSDARG00000091489	cnbd1	11.3242	0.616216	0.226365	0.00648444	0.0301098
ENSDARG00000004874	spata6l	67.3685	0.61579	0.10673	7.94668e-09	2.3584e-07
ENSDARG00000041848	rh50	121.779	0.615167	0.209946	0.00338831	0.0178494
ENSDARG00000043175	cela1.1	72.1841	0.615051	0.167679	0.000244432	0.00202163
ENSDARG00000097040	CT025745.1	5.17342	0.615027	0.386835	0.111859	0.262347
ENSDARG00000087012	BX004816.2	1.28641	0.614569	0.695835	0.377123	NA
ENSDARG00000094618	CR318624.1	3.06486	0.614485	0.513058	0.231037	0.429375
ENSDARG00000038878	il12a	4.19512	0.613524	0.376328	0.10304	0.247356
ENSDARG00000075562	si:ch211-119o8.4	3.70476	0.613457	0.394784	0.120206	0.276322
ENSDARG00000079829	ccr2	8.34145	0.613353	0.283715	0.0306286	0.101578
ENSDARG00000105372	si:ch211-220f21.1	3.11067	0.613311	0.512253	0.231197	0.429575
ENSDARG00000100492	CT025669.1	11.4575	0.613233	0.274141	0.0252913	0.0877137
ENSDARG00000090461	si:ch211-197f20.1	26.6431	0.613196	0.168466	0.000272773	0.00221768
ENSDARG00000087016	micall1b.2	21.8374	0.612896	0.273138	0.0248383	0.0866379
ENSDARG00000097018	CR628341.1	27.2347	0.612314	0.244305	0.0121983	0.0498803
ENSDARG00000093403	si:ch73-376l24.4	5.49769	0.612314	0.32741	0.0614594	0.170211
ENSDARG00000096691	CU929359.1	6.21309	0.612303	0.417404	0.142395	0.311438
ENSDARG00000111399	CR589947.3	1.32778	0.612062	0.649078	0.345696	NA
ENSDARG00000088612	si:ch211-153b23.7	35.0605	0.611455	0.138798	1.05612e-05	0.000137301
ENSDARG00000057886	BX901922.1	6.47109	0.611378	0.346638	0.0777764	0.202184
ENSDARG00000003869	decr1	1235.83	0.610842	0.0670656	8.38192e-20	1.6414e-17
ENSDARG00000041540	sult1st2	325.706	0.610702	0.22004	0.00551315	0.0265156
ENSDARG00000099892	CU571336.1	12.0027	0.610428	0.206811	0.00316108	0.0169249
ENSDARG00000035339	ftr99	28.1759	0.609776	0.207276	0.00326254	0.0173412
ENSDARG00000092853	BX510324.1	14.7101	0.609737	0.311955	0.0506342	0.147629
ENSDARG00000001782	prkacba	133.031	0.609713	0.1057	8.00521e-09	2.37294e-07
ENSDARG00000101629	CABZ01079192.1	4178.58	0.608942	0.176305	0.000552526	0.00403563
ENSDARG00000095779	CR769777.2	3.20832	0.605838	0.40542	0.135086	0.300258
ENSDARG00000105317	si:ch1073-365p7.2	92.1469	0.605789	0.1242	1.07434e-06	1.86064e-05
ENSDARG00000100943	BX649433.1	2.78401	0.605418	0.432352	0.161427	0.338698
ENSDARG00000034610	insb	2.42833	0.605307	0.561735	0.281227	0.486982
ENSDARG00000104875	bspry	62.0045	0.60488	0.145325	3.15121e-05	0.000353499
ENSDARG00000074613	si:ch211-240l19.6	296.614	0.604733	0.161715	0.000184381	0.00158068
ENSDARG00000102003	CU695215.3	54.8508	0.604731	0.130913	3.84955e-06	5.75351e-05
ENSDARG00000094339	pimr88	3.02758	0.604594	0.44004	0.169456	0.3502
ENSDARG00000094385	si:dkey-85k15.6	1.52013	0.604592	0.817688	0.459669	NA
ENSDARG00000039517	c8b	1071.55	0.60419	0.0923534	6.06411e-11	2.75712e-09
ENSDARG00000105712	CU467646.8	3.86397	0.603707	0.413505	0.144297	0.314161
ENSDARG00000100470	BX004768.1	1.19067	0.603474	0.709881	0.395266	NA
ENSDARG00000104852	si:ch211-142b24.8	7.70044	0.603287	0.294957	0.0408217	0.125601
ENSDARG00000112540	cst14b.2	3.6826	0.602999	0.441522	0.172025	0.353283
ENSDARG00000094126	si:ch211-202c21.7	1.8362	0.602747	0.555969	0.278304	0.483981
ENSDARG00000117317	CABZ01044022.1	5.03207	0.602632	0.334972	0.0720103	0.191356
ENSDARG00000101807	si:ch211-120c15.3	78.019	0.602508	0.168391	0.000346186	0.00271341
ENSDARG00000097951	CU469568.4	1.81124	0.60227	1.03338	0.560018	0.73845
ENSDARG00000070953	pla2g4f.2	1.90904	0.601886	0.581399	0.300558	0.507425
ENSDARG00000110328	CR792453.3	6.22953	0.601829	0.308254	0.0508927	0.148237
ENSDARG00000097362	BX279523.3	8.74714	0.601677	0.277205	0.0299683	0.099854
ENSDARG00000098706	si:ch73-236c18.7	19.5494	0.601543	0.185621	0.00119236	0.00759198
ENSDARG00000110756	CLEC3A	177.177	0.601298	0.121725	7.81951e-07	1.4164e-05
ENSDARG00000074457	si:dkey-96f10.1	94.3162	0.600803	0.150564	6.59776e-05	0.000668104
ENSDARG00000098700	il1b	20.1717	0.600547	0.207122	0.00373768	0.0193376
ENSDARG00000091233	FP236356.1	5.53636	0.600536	0.354796	0.0905269	0.225931
ENSDARG00000103411	CT583728.6	36829.9	0.60002	0.258748	0.0203988	0.0745068
ENSDARG00000068874	si:ch211-250m6.7	10.8018	0.599948	0.275139	0.0292182	0.0979849
ENSDARG00000042370	ptafr	13.2604	0.599521	0.251454	0.0171153	0.0652631
ENSDARG00000095282	BX950187.1	2.80125	0.59912	0.461731	0.194441	0.383942
ENSDARG00000009874	cyp2k6	136.229	0.598871	0.379669	0.114715	0.26701
ENSDARG00000103077	si:rp71-81e14.2	3.43241	0.598215	0.494935	0.226789	0.42462
ENSDARG00000015866	apoa2	102443	0.597199	0.0861659	4.18456e-12	2.33759e-10
ENSDARG00000096365	si:ch211-195m9.3	112.008	0.596582	0.0866907	5.91302e-12	3.2455e-10
ENSDARG00000042063	si:ch211-145c1.1	9.62801	0.596258	0.275973	0.030729	0.101802
ENSDARG00000077882	ccn5	25.2234	0.596134	0.166971	0.000356596	0.00278098
ENSDARG00000088639	cdca9	5.06814	0.595859	0.371004	0.108258	0.256271
ENSDARG00000016706	atic	1867.07	0.595232	0.0719473	1.3045e-16	1.61407e-14
ENSDARG00000103466	ccl35.1	10.0745	0.594302	0.25547	0.0200022	0.0734357
ENSDARG00000097988	EIF3J	16.8681	0.594091	0.633216	0.348135	0.555542
ENSDARG00000068127	si:ch211-194e1.7	32.4885	0.594061	0.147794	5.83155e-05	0.000600293
ENSDARG00000040474	snx10b	37.1052	0.594014	0.137441	1.54659e-05	0.000190792
ENSDARG00000095291	CU595864.1	2.08574	0.593935	0.591287	0.315149	0.521807
ENSDARG00000102174	CR381700.1	1.13911	0.592781	0.904015	0.512004	NA
ENSDARG00000103245	BX324224.1	25.454	0.592196	0.167858	0.000418777	0.00319282
ENSDARG00000113891	BX324177.18	5.35055	0.592073	0.421881	0.160494	0.337518
ENSDARG00000092528	BX005153.1	7.22514	0.592003	0.382512	0.121701	0.279036
ENSDARG00000099073	si:zfos-741a10.4	2.07081	0.591002	0.582341	0.310166	0.516667
ENSDARG00000007371	slc26a3.1	11.1383	0.590773	0.275211	0.0318239	0.10449
ENSDARG00000023151	ucp1	11109.2	0.590449	0.138682	2.06662e-05	0.000244641
ENSDARG00000096978	CU972512.1	96.956	0.590022	0.276804	0.0330436	0.107551
ENSDARG00000087740	BX664618.1	29.1324	0.58945	0.134466	1.16715e-05	0.000149316
ENSDARG00000015662	pla2g12b	5414.77	0.588972	0.0842604	2.7508e-12	1.58729e-10
ENSDARG00000100449	BX322631.1	128.668	0.587448	0.161867	0.000284297	0.00229064
ENSDARG00000075538	zgc:163061	25.573	0.586869	0.156993	0.000185345	0.00158785
ENSDARG00000087659	si:ch211-219a15.3	142.449	0.586807	0.118741	7.73696e-07	1.4035e-05
ENSDARG00000100952	wu:fj16a03	1059.45	0.586732	0.0679535	5.90747e-18	8.85053e-16
ENSDARG00000102987	capn7	689.434	0.586373	0.111036	1.28547e-07	2.88274e-06
ENSDARG00000045516	itih2	4381.73	0.586175	0.107164	4.50393e-08	1.13718e-06
ENSDARG00000105093	WDR63	35.4458	0.584977	0.140982	3.33514e-05	0.00037195
ENSDARG00000092007	CR381686.2	5.6121	0.584913	0.356769	0.101115	0.24432
ENSDARG00000117735	CR926130.1	214.105	0.583892	0.1828	0.00140242	0.00870646
ENSDARG00000054239	ghrl	22.8697	0.583744	0.210492	0.00555017	0.0266524
ENSDARG00000091140	pik3r6b	7.37148	0.583193	0.269064	0.0301974	0.100483
ENSDARG00000096479	CU914550.1	1.9966	0.583069	0.527163	0.268704	0.473673
ENSDARG00000089310	gc	2273.52	0.582832	0.115799	4.82539e-07	9.23844e-06
ENSDARG00000043769	si:ch211-282j17.1	1.0671	0.582447	0.834179	0.485035	NA
ENSDARG00000044235	BX005421.1	8.1471	0.581381	0.337692	0.0851363	0.215996
ENSDARG00000116076	FO704772.3	78831	0.580262	0.257801	0.0243972	0.0854108
ENSDARG00000105511	BX248521.2	100.109	0.579683	0.15268	0.00014662	0.00130276
ENSDARG00000097451	chmp6a	14.9368	0.579529	0.183359	0.0015743	0.0095916
ENSDARG00000101055	trim35-25	26.3713	0.579395	0.158078	0.00024709	0.00204157
ENSDARG00000070850	si:ch211-282j17.10	6.25193	0.579369	0.397652	0.145123	0.315353
ENSDARG00000059651	cidec	137.224	0.579016	0.135394	1.89843e-05	0.000227318
ENSDARG00000090416	scpp1	102.018	0.578446	0.106206	5.13769e-08	1.27647e-06
ENSDARG00000105741	or133-6	1.56278	0.578344	0.587938	0.325272	NA
ENSDARG00000090903	creb3l3b	295.331	0.578312	0.161125	0.000331669	0.00261777
ENSDARG00000102488	FO704745.1	1.5457	0.578185	0.768174	0.451646	NA
ENSDARG00000031150	gba3	29.263	0.577999	0.185573	0.00184151	0.0109226
ENSDARG00000097622	si:dkey-42p14.6	7.45402	0.577863	0.737732	0.433453	0.634789
ENSDARG00000076573	si:dkey-88j15.3	3.77576	0.577777	0.370275	0.118665	0.27392
ENSDARG00000074947	calhm5.1	111.253	0.577691	0.103058	2.07648e-08	5.63779e-07
ENSDARG00000097557	BX511311.2	2.21905	0.57733	0.561048	0.30347	0.510229
ENSDARG00000092949	si:ch73-366i20.1	5.07508	0.577096	0.37074	0.119564	0.275241
ENSDARG00000008182	si:ch73-111e15.1	5.97028	0.576832	0.304799	0.0584245	0.164224
ENSDARG00000117231	FO834828.1	67.2434	0.576284	0.158888	0.000286749	0.00230866
ENSDARG00000116984	AL929276.2	5.54634	0.575731	0.346813	0.096902	0.236502
ENSDARG00000100388	abhd5b	5.13386	0.575684	0.317205	0.0695444	0.186658
ENSDARG00000023820	faxdc2	3788	0.575566	0.101701	1.51901e-08	4.26363e-07
ENSDARG00000071590	si:ch211-236g6.1	93.3924	0.575484	0.237133	0.0152311	0.0595967
ENSDARG00000042811	fgf1b	228.68	0.575402	0.11234	3.02376e-07	6.13619e-06
ENSDARG00000099370	AL954861.2	14.6872	0.575035	0.281152	0.0408271	0.125602
ENSDARG00000104079	CT009487.1	4.05619	0.574989	0.447284	0.198613	0.38941
ENSDARG00000101321	CR376800.1	2.81471	0.573833	0.83485	0.491863	0.684995
ENSDARG00000109361	BX005294.2	72.2621	0.573378	0.114719	5.78895e-07	1.08904e-05
ENSDARG00000062906	kcnv2b	173.807	0.573151	0.164745	0.000503272	0.00372511
ENSDARG00000070229	zgc:158258	381.128	0.573102	0.0908664	2.84348e-10	1.1443e-08
ENSDARG00000102019	AL627305.3	2.05155	0.572971	0.53679	0.28579	0.492182
ENSDARG00000034403	zgc:173443	68.4878	0.572795	0.131236	1.27336e-05	0.000160835
ENSDARG00000104284	CABZ01049361.1	47.5776	0.572743	0.126454	5.91908e-06	8.32151e-05
ENSDARG00000079614	ftr34	34.3962	0.572238	0.172937	0.000936496	0.00625589
ENSDARG00000091692	havcr2	36.7838	0.571951	0.153319	0.000191124	0.0016323
ENSDARG00000092308	si:dkey-65l23.2	2.39724	0.571504	0.547173	0.296269	0.503294
ENSDARG00000117266	FO904966.1	57.0223	0.571051	0.126525	6.38187e-06	8.86688e-05
ENSDARG00000096542	BX649533.1	1.11376	0.571024	0.793722	0.471878	NA
ENSDARG00000045224	glipr1a	25.3171	0.570993	0.169324	0.00074571	0.00518764
ENSDARG00000074818	si:cabz01036022.1	13.5892	0.570884	0.242393	0.0185128	0.0692871
ENSDARG00000096409	CR792438.2	3.0263	0.56978	0.521878	0.274926	0.480331
ENSDARG00000097237	BX005012.4	1.39928	0.569353	0.803818	0.478752	NA
ENSDARG00000056024	eva1c	24.2809	0.569247	0.187773	0.00243283	0.0136487
ENSDARG00000096403	CT027638.1	183767	0.569009	0.236956	0.0163358	0.0630171
ENSDARG00000060829	car15	19.3632	0.568835	0.185555	0.00217243	0.0124575
ENSDARG00000113766	CU462915.1	1.39245	0.568476	0.726566	0.433971	NA
ENSDARG00000097411	CU571319.1	2.57353	0.568425	0.508312	0.263456	0.467477
ENSDARG00000026403	hephl1b	9.41244	0.568317	0.269838	0.0351924	0.11265
ENSDARG00000051718	si:ch211-113a14.24	7.1254	0.568302	0.392346	0.147485	0.318648
ENSDARG00000053774	alpi.2	1384.92	0.568073	0.164934	0.000572655	0.00415723
ENSDARG00000097446	si:ch211-66i15.5	1.41383	0.567936	0.658358	0.388327	NA
ENSDARG00000105420	CR361564.1	70.4553	0.567743	0.149867	0.000151673	0.00133858
ENSDARG00000100324	AL627305.1	93.9702	0.567178	0.0981298	7.47591e-09	2.23737e-07
ENSDARG00000052122	rag1	238.017	0.566817	0.109005	1.99387e-07	4.25645e-06
ENSDARG00000077740	b3glctb	32.4511	0.566608	0.163765	0.000540393	0.00395864
ENSDARG00000101706	csrp3	105.132	0.566466	0.103793	4.82461e-08	1.20588e-06
ENSDARG00000117768	CABZ01080006.1	1.8585	0.566425	0.525089	0.280712	0.486557
ENSDARG00000098386	ctps1b	1136.99	0.566206	0.104481	5.9854e-08	1.45226e-06
ENSDARG00000110960	BX769173.1	3.72226	0.566023	0.381587	0.137983	0.304712
ENSDARG00000016319	c9	9007.13	0.565816	0.108841	2.0084e-07	4.28379e-06
ENSDARG00000067672	card9	45.6489	0.565448	0.138393	4.39207e-05	0.000471432
ENSDARG00000090557	si:ch1073-110a20.7	109.621	0.565014	0.159418	0.000393771	0.00303661
ENSDARG00000090171	BX323556.1	49.409	0.564663	0.138275	4.43387e-05	0.000474894
ENSDARG00000092074	hcst	21.358	0.564643	0.176943	0.00141732	0.00878355
ENSDARG00000097225	si:dkey-79d12.6	2.29609	0.564456	0.538778	0.294796	0.50175
ENSDARG00000043131	BX664625.1	41.4705	0.564043	0.206677	0.00635064	0.029633
ENSDARG00000094537	si:ch211-137i24.12	252.134	0.563944	0.0722673	6.01762e-15	5.56351e-13
ENSDARG00000101137	znf999	28.3865	0.563805	0.174504	0.00123404	0.00781328
ENSDARG00000097896	BX000451.2	24.1185	0.562786	0.324992	0.0833279	0.212659
ENSDARG00000051712	mhc1lfa	8.50516	0.56241	0.261709	0.0316356	0.104044
ENSDARG00000105104	si:dkey-223p19.1	45.7463	0.562382	0.192372	0.00346223	0.0181964
ENSDARG00000007988	masp2	425.127	0.562134	0.101881	3.43731e-08	8.8955e-07
ENSDARG00000095082	si:ch211-194p6.12	90.3997	0.561705	0.107061	1.54953e-07	3.40733e-06
ENSDARG00000002764	miox	569.359	0.561657	0.102482	4.24052e-08	1.07395e-06
ENSDARG00000097504	CR626907.3	162.751	0.560823	0.179771	0.00181059	0.01077
ENSDARG00000104899	CR931813.2	224.592	0.56049	0.242617	0.0208777	0.0758885
ENSDARG00000117587	BX537313.1	1.241	0.560427	0.702129	0.424765	NA
ENSDARG00000070774	irgf1	17.1649	0.560372	0.237124	0.0181178	0.068261
ENSDARG00000096872	CU467963.1	6.75153	0.56036	0.316257	0.0764195	0.199701
ENSDARG00000100099	si:dkey-238o14.1	20.5835	0.559896	0.185374	0.00252475	0.0140817
ENSDARG00000090107	zmp:0000000984	18.9519	0.55978	0.205077	0.00634106	0.0296099
ENSDARG00000093391	CR392330.1	1.51648	0.558848	1.20643	0.643202	NA
ENSDARG00000102241	zgc:136410	211.921	0.558807	0.127548	1.1806e-05	0.000150804
ENSDARG00000089983	si:ch73-109i22.2	25.0101	0.558446	0.150777	0.000212405	0.00178343
ENSDARG00000056330	mhc2dbb	29.3045	0.557694	0.158756	0.000443254	0.00334864
ENSDARG00000094230	si:dkey-211g8.4	2.30184	0.557363	0.507013	0.271634	0.476885
ENSDARG00000093393	AL953894.1	10.2006	0.557333	0.253452	0.0278799	0.0944007
ENSDARG00000037281	fgg	6575.97	0.557085	0.10826	2.66386e-07	5.50707e-06
ENSDARG00000036237	slc27a2a	3430	0.557075	0.0749322	1.05053e-13	7.89324e-12
ENSDARG00000099206	CR855379.1	15.2185	0.556899	0.915612	0.543038	0.725236
ENSDARG00000005518	slc5a9	249.54	0.556213	0.105302	1.2774e-07	2.86983e-06
ENSDARG00000095975	si:ch73-261i21.2	6.41422	0.555847	0.327478	0.0896288	0.224365
ENSDARG00000008403	phospho1	402.586	0.555401	0.134033	3.41661e-05	0.000380354
ENSDARG00000117213	CR383669.8	1.53711	0.554827	0.678601	0.413583	NA
ENSDARG00000092718	gbgt1l2	42.1541	0.554594	0.129507	1.84924e-05	0.0002225
ENSDARG00000104523	CU138542.2	36.2883	0.554158	0.163914	0.000722804	0.00505658
ENSDARG00000096873	CR626887.1	3.16707	0.554024	0.438725	0.206659	0.399784
ENSDARG00000100406	zgc:112265	6882.16	0.553217	0.146028	0.0001516	0.0013384
ENSDARG00000093415	si:dkey-21e2.12	2.5365	0.553139	0.514498	0.282328	0.488316
ENSDARG00000101324	apoa1b	149145	0.552813	0.0829351	2.63566e-11	1.27776e-09
ENSDARG00000058053	serping1	490.748	0.55268	0.123581	7.74197e-06	0.000104246
ENSDARG00000015869	slc22a16	1202.72	0.55267	0.0649805	1.81326e-17	2.47779e-15
ENSDARG00000094523	BX511089.2	66.1274	0.552229	0.12409	8.57823e-06	0.00011433
ENSDARG00000101129	si:dkeyp-104b3.18	2.64189	0.55204	0.538807	0.305571	0.51241
ENSDARG00000109266	BX510316.1	9.8744	0.551703	0.289554	0.0567335	0.160519
ENSDARG00000096463	si:dkeyp-82h4.1	2.09509	0.551693	0.581568	0.342809	0.550646
ENSDARG00000023111	plg	6808.89	0.551565	0.110031	5.36365e-07	1.01286e-05
ENSDARG00000029874	khk	296.96	0.551128	0.101998	6.54178e-08	1.57192e-06
ENSDARG00000095601	BX465206.1	11.9277	0.551033	0.306768	0.0724542	0.192083
ENSDARG00000099796	si:dkey-285b23.3	31.113	0.550884	0.196101	0.00496682	0.0244124
ENSDARG00000073950	cd4-2.2	8.45733	0.550622	0.31244	0.0780137	0.202653
ENSDARG00000041980	calhm6	15.8931	0.549366	0.209447	0.00871747	0.0381965
ENSDARG00000013775	si:dkey-246g23.4	308.156	0.549196	0.0905431	1.31481e-09	4.56768e-08
ENSDARG00000116047	CU459094.3	5.21745	0.548969	0.330234	0.0964401	0.235832
ENSDARG00000021154	zgc:92040	615.221	0.548941	0.0530887	4.64167e-25	1.55998e-22
ENSDARG00000095302	BX957322.2	121.174	0.548854	0.119834	4.6469e-06	6.75839e-05
ENSDARG00000030530	slc22a2	1436.48	0.548472	0.0588802	1.219e-20	2.54761e-18
ENSDARG00000098616	ly6m4	2.02148	0.547743	0.599381	0.360797	0.567977
ENSDARG00000088846	or111-4	5.66754	0.547695	0.310443	0.0776925	0.202051
ENSDARG00000068274	si:ch211-203b8.6	164.72	0.547589	0.0736469	1.04307e-13	7.86096e-12
ENSDARG00000040250	si:ch211-132g1.1	3.71943	0.547544	0.471828	0.245857	0.447232
ENSDARG00000099637	szl	1.12014	0.546975	0.716995	0.44554	NA
ENSDARG00000030872	cetp	581.129	0.546936	0.100029	4.55673e-08	1.14702e-06
ENSDARG00000094186	BX322661.1	1.42571	0.546505	0.744006	0.462618	NA
ENSDARG00000021572	cgas	3.36576	0.546015	0.421731	0.195423	0.385036
ENSDARG00000053005	cd22	14.3023	0.545091	0.252455	0.0308377	0.102027
ENSDARG00000042621	cryaba	1.43891	0.545056	0.680527	0.423171	NA
ENSDARG00000040298	apoa4b.1	17466.8	0.544699	0.0955554	1.19559e-08	3.42167e-07
ENSDARG00000091889	CR812481.1	31.0564	0.544479	0.140703	0.00010897	0.00101577
ENSDARG00000096217	si:dkey-51d8.9	59.1563	0.543401	0.13931	9.59325e-05	0.000913766
ENSDARG00000095808	BX470242.1	22.2987	0.542612	0.199469	0.00652258	0.0302192
ENSDARG00000094025	si:dkey-237j10.2	59.3222	0.542574	0.0953537	1.26954e-08	3.61666e-07
ENSDARG00000054898	ms4a17a.16	80.1464	0.542384	0.0938119	7.3989e-09	2.21967e-07
ENSDARG00000075046	rnf151	116.217	0.542244	0.155085	0.00047151	0.00353207
ENSDARG00000058930	si:busm1-52i16.2	2.3022	0.54076	0.527949	0.30571	0.512434
ENSDARG00000092791	BX323038.1	1.12496	0.540483	0.734756	0.461977	NA
ENSDARG00000086248	kcnj1a.3	196.705	0.540344	0.127888	2.38806e-05	0.000277011
ENSDARG00000091616	prok2	3.41349	0.540194	0.389333	0.165294	0.344517
ENSDARG00000077975	si:ch73-343l4.8	3.56007	0.540075	0.444947	0.224826	0.422184
ENSDARG00000074094	tgm2b	1867.86	0.539994	0.094353	1.0458e-08	3.01378e-07
ENSDARG00000104205	cfhl3	54.5252	0.539983	0.125452	1.67509e-05	0.000204816
ENSDARG00000093836	si:dkey-83f18.14	1.63043	0.539406	0.716245	0.451388	0.650784
ENSDARG00000094284	si:dkey-58f10.10	2.68407	0.538543	0.459527	0.241217	0.44153
ENSDARG00000103788	AL645792.2	25.6413	0.538467	0.265905	0.0428639	0.130401
ENSDARG00000102387	slc39a14	281.078	0.538144	0.0694504	9.29054e-15	8.25199e-13
ENSDARG00000095825	ftr92	2.92674	0.537664	0.450184	0.232353	0.430875
ENSDARG00000025311	cuzd1.2	111.172	0.537439	0.133827	5.92162e-05	0.000607302
ENSDARG00000093198	c3a.4	13.4666	0.537349	0.205045	0.00877655	0.0384013
ENSDARG00000091211	adh8a	71.8773	0.537269	0.131886	4.6267e-05	0.000492999
ENSDARG00000112742	si:dkey-58b18.6	9.59219	0.537245	0.872522	0.538067	0.721387
ENSDARG00000098145	BX572628.1	5.82651	0.536625	0.39647	0.175894	0.358682
ENSDARG00000036041	f2	4985.32	0.536572	0.0985942	5.26192e-08	1.30473e-06
ENSDARG00000010186	myo3a	1015.12	0.536477	0.0748245	7.51059e-13	4.83908e-11
ENSDARG00000000349	cfap300	30.986	0.536361	0.156418	0.000605742	0.0043452
ENSDARG00000069439	ptgdsa	89.2384	0.536294	0.109951	1.074e-06	1.86064e-05
ENSDARG00000061083	igl4v8	26.0254	0.536247	0.172309	0.00185751	0.0109965
ENSDARG00000092155	apoc2	11831.1	0.536032	0.0662885	6.1485e-16	6.67744e-14
ENSDARG00000092615	CR848741.1	1.37461	0.535878	0.680084	0.430721	NA
ENSDARG00000097979	ugt1b3	11.1511	0.535709	0.272035	0.0489231	0.143735
ENSDARG00000005179	dglucy	1109.62	0.535616	0.0565475	2.74624e-21	6.26595e-19
ENSDARG00000053386	wdr27	26.9253	0.535338	0.153834	0.000501457	0.0037161
ENSDARG00000082734	CR388189.3	2.35918	0.535048	0.65813	0.416228	0.619499
ENSDARG00000018263	pdia2	4245.42	0.535017	0.161155	0.000900545	0.00606295
ENSDARG00000095360	si:ch211-213b8.4	97.1323	0.534016	0.133455	6.2953e-05	0.000640344
ENSDARG00000093203	ftr32	24.9314	0.533531	0.234881	0.0231172	0.0819682
ENSDARG00000059606	ccdc84	397.499	0.533516	0.0567523	5.41653e-21	1.17138e-18
ENSDARG00000054847	xcr1a.1	1.37977	0.533411	0.722755	0.460499	NA
ENSDARG00000095929	BX664742.2	4.10375	0.532958	0.412857	0.196738	0.386944
ENSDARG00000042992	crygs1	4.71358	0.532867	0.343476	0.120808	0.27739
ENSDARG00000101646	si:ch73-359m17.8	2.86017	0.532852	0.486923	0.273812	0.479556
ENSDARG00000041976	il17a/f3	12.8839	0.53275	0.224831	0.0178097	0.0673653
ENSDARG00000060187	si:ch211-214c7.5	1.85541	0.531943	0.695259	0.444212	0.64436
ENSDARG00000060671	lct	1110.88	0.53174	0.178456	0.00288564	0.0157071
ENSDARG00000087245	CR847844.1	13.0984	0.531122	0.220035	0.015787	0.061376
ENSDARG00000100919	slc5a2	257.83	0.530351	0.108738	1.07539e-06	1.86116e-05
ENSDARG00000100106	CR385054.1	132.858	0.530194	0.135173	8.76981e-05	0.000852639
ENSDARG00000092862	si:ch211-260p9.3	8.6751	0.530153	0.286638	0.0643781	0.176428
ENSDARG00000012446	zgc:113057	8.90241	0.52985	0.262551	0.0435824	0.13212
ENSDARG00000043722	cpa4	2511.77	0.529706	0.159089	0.000869648	0.00587881
ENSDARG00000005565	entpd8	457.814	0.529235	0.15691	0.00074391	0.00518237
ENSDARG00000093327	si:rp71-1h3.1	8.15372	0.528071	0.296523	0.0749328	0.196767
ENSDARG00000070964	si:rp71-15k1.1	23.6374	0.527424	0.177928	0.00303415	0.016358
ENSDARG00000101249	zgc:165555	3.80193	0.526728	0.405395	0.193842	0.383094
ENSDARG00000042684	serpinc1	4684.64	0.526604	0.0843435	4.27723e-10	1.65166e-08
ENSDARG00000075820	CU694442.1	25.6635	0.525916	0.168791	0.00183459	0.0108997
ENSDARG00000044365	angptl3	1284.6	0.525852	0.076858	7.8169e-12	4.17181e-10
ENSDARG00000039516	c8a	1194.2	0.525225	0.107037	9.25146e-07	1.63412e-05
ENSDARG00000096775	BX119992.1	5.78819	0.525054	0.30035	0.0804397	0.207159
ENSDARG00000093483	BX530034.1	8.7404	0.524986	0.280744	0.0614862	0.170229
ENSDARG00000089586	ncam3	79.7864	0.52487	0.11583	5.8595e-06	8.25174e-05
ENSDARG00000060051	slc47a2.1	210.745	0.52478	0.0769807	9.29391e-12	4.87242e-10
ENSDARG00000041595	ces3	1300.7	0.524621	0.167411	0.00172599	0.010376
ENSDARG00000043328	fip1l1a	345.541	0.524607	0.0835163	3.35341e-10	1.3238e-08
ENSDARG00000117295	AL929210.2	324.186	0.524352	0.150537	0.000495457	0.00368383
ENSDARG00000114521	CR388165.10	2.94002	0.523951	1.03585	0.612985	0.778081
ENSDARG00000054319	oxct1b	2530.6	0.523275	0.110963	2.408e-06	3.834e-05
ENSDARG00000089853	si:dkey-22n8.3	291.803	0.522961	0.0657619	1.83018e-15	1.85026e-13
ENSDARG00000101071	si:dkeyp-80d11.14	33.0686	0.522818	0.147796	0.00040404	0.00309852
ENSDARG00000105521	si:ch73-40a2.1	3.47357	0.522718	0.381424	0.17055	0.351217
ENSDARG00000102341	sugct	58.8656	0.522451	0.0933791	2.20688e-08	5.95282e-07
ENSDARG00000105212	cfhl1	495.852	0.522427	0.126804	3.78928e-05	0.000414786
ENSDARG00000069411	cx34.5	6.85874	0.522284	0.332306	0.116021	0.26934
ENSDARG00000100816	CT990625.1	6.23538	0.522238	0.491583	0.288073	0.494777
ENSDARG00000095852	CT574585.1	2.52056	0.52195	0.453085	0.249324	0.451304
ENSDARG00000104925	si:dkey-26m3.2	12.0857	0.521822	0.471934	0.268853	0.473773
ENSDARG00000032618	mgst1.1	490.678	0.521592	0.0659166	2.51438e-15	2.48145e-13
ENSDARG00000023062	ccn1	631.318	0.521343	0.0925909	1.7958e-08	4.95687e-07
ENSDARG00000033355	zgc:101699	3.68953	0.520772	0.467358	0.265155	0.469386
ENSDARG00000114158	CR385053.3	20.8287	0.520757	0.182551	0.00433544	0.0218396
ENSDARG00000102456	cfhl4	6048.28	0.520666	0.104516	6.30276e-07	1.1724e-05
ENSDARG00000043171	cela1.4	850.915	0.520579	0.245889	0.0342489	0.110419
ENSDARG00000035438	myhc4	7396.1	0.520436	0.333839	0.11901	0.27441
ENSDARG00000093660	si:dkey-6f10.3	7.40393	0.519692	0.293092	0.0762064	0.199395
ENSDARG00000004296	ambp	3362.98	0.519375	0.0943802	3.73357e-08	9.57258e-07
ENSDARG00000012776	smarca1	756.03	0.519331	0.0732861	1.37699e-12	8.45571e-11
ENSDARG00000109648	si:ch211-147m6.1	180.277	0.519237	0.101604	3.21527e-07	6.46955e-06
ENSDARG00000094643	ms4a17c.1	4.5827	0.519021	0.341815	0.128906	0.290573
ENSDARG00000061120	slc43a2b	9540.32	0.518946	0.100827	2.64813e-07	5.47912e-06
ENSDARG00000114843	CR450805.1	2.69262	0.518807	0.61625	0.399857	0.605003
ENSDARG00000095362	si:ch211-77g15.32	104.581	0.518392	0.125905	3.83322e-05	0.000418491
ENSDARG00000098541	CR388378.2	13.2515	0.51821	0.684854	0.449247	0.648976
ENSDARG00000088484	kcnj1a.6	234.993	0.517822	0.113878	5.43784e-06	7.74122e-05
ENSDARG00000101399	CR788226.1	13.6242	0.517692	0.214832	0.015963	0.0618573
ENSDARG00000041257	smtnl1	336.814	0.517615	0.0902633	9.77976e-09	2.83807e-07
ENSDARG00000101364	wfikkn1	1.08107	0.517413	0.702957	0.461699	NA
ENSDARG00000059805	slc25a38a	105.174	0.517364	0.154514	0.00081301	0.00558089
ENSDARG00000104557	CR318653.1	4.35799	0.517338	0.42167	0.219868	0.416109
ENSDARG00000105300	BX927081.1	1021.22	0.517323	0.0832608	5.18881e-10	1.95524e-08
ENSDARG00000102401	zgc:173517	130.831	0.516952	0.125144	3.61387e-05	0.000398215
ENSDARG00000058532	pimr209	3.53065	0.516754	0.556328	0.352959	0.560542
ENSDARG00000094716	si:dkey-83f18.6	2.05032	0.516584	0.590923	0.38201	0.589367
ENSDARG00000033367	rrm2b	1477.41	0.516516	0.0509348	3.64321e-24	1.14692e-21
ENSDARG00000105588	CU464087.1	13.4937	0.516326	0.239397	0.0310228	0.102552
ENSDARG00000101339	CR589882.1	1.3064	0.516048	0.7448	0.488393	NA
ENSDARG00000054968	cd40	100.963	0.515875	0.0872306	3.34055e-09	1.07472e-07
ENSDARG00000075614	apoc4	92.9783	0.515859	0.141911	0.000277894	0.00225121
ENSDARG00000117348	AL954696.2	14.2204	0.515662	0.205887	0.0122596	0.0500898
ENSDARG00000037144	cpb2	606.813	0.515482	0.101585	3.88722e-07	7.66048e-06
ENSDARG00000095254	si:dkey-239j18.2	1.7158	0.515116	0.666526	0.439619	0.640125
ENSDARG00000026017	xpnpep2	430.431	0.514946	0.0796588	1.0171e-10	4.41452e-09
ENSDARG00000117654	BX545917.6	1.90266	0.514585	0.521091	0.32339	0.530732
ENSDARG00000103495	zgc:173714	66.9595	0.514439	0.183074	0.00495404	0.0243636
ENSDARG00000016412	agt	2222.39	0.514052	0.100191	2.88614e-07	5.89313e-06
ENSDARG00000038025	cbx7a	1159.34	0.513801	0.105162	1.03008e-06	1.80029e-05
ENSDARG00000105729	or125-5	3.28214	0.512716	0.410926	0.212138	0.406712
ENSDARG00000083325	CR788281.2	2.32146	0.512676	0.493764	0.299129	0.506173
ENSDARG00000100293	arhgef15	47.0234	0.512309	0.128789	6.95257e-05	0.000700326
ENSDARG00000098430	znf1078	54.2762	0.511771	0.139832	0.000252314	0.00207577
ENSDARG00000051912	hpxb	446.943	0.511526	0.110081	3.37084e-06	5.11175e-05
ENSDARG00000076358	zmp:0000001161	4.27115	0.511113	0.508937	0.315245	0.521807
ENSDARG00000079402	tapbp.1	65.8717	0.511039	0.110669	3.87971e-06	5.79162e-05
ENSDARG00000010097	f9a	43.2576	0.51086	0.150016	0.000660731	0.00468159
ENSDARG00000090632	BX601644.2	1.60489	0.51079	0.608727	0.401406	0.606562
ENSDARG00000042753	cts12	449.129	0.510341	0.141765	0.000318321	0.0025309
ENSDARG00000094140	BX936391.1	25.3904	0.509674	0.196741	0.00958144	0.0411769
ENSDARG00000009153	pla2g1b	491.248	0.509371	0.219892	0.0205334	0.0749106
ENSDARG00000086842	dap1b	3475.65	0.509267	0.074162	6.5587e-12	3.54598e-10
ENSDARG00000102693	BX005336.1	24.0878	0.509011	0.180007	0.00468796	0.023276
ENSDARG00000105418	CU457819.4	4.74837	0.50842	0.475733	0.2852	0.491541
ENSDARG00000097565	BX072576.3	22.4414	0.508327	0.413076	0.218476	0.414582
ENSDARG00000098491	BX682557.1	12.5514	0.508258	0.34999	0.146444	0.317143
ENSDARG00000105489	loc564660	26.7672	0.508181	0.326609	0.119725	0.275522
ENSDARG00000105034	zdhhc18b	220.671	0.508064	0.0563199	1.86325e-19	3.40727e-17
ENSDARG00000098144	si:dkey-285e18.6	1.87684	0.507982	0.538729	0.345718	0.553282
ENSDARG00000102540	CR450832.1	529.563	0.507849	0.0835688	1.22438e-09	4.28878e-08
ENSDARG00000100960	AL928901.1	62.7132	0.507607	0.111787	5.60267e-06	7.92596e-05
ENSDARG00000097689	CT867948.1	6.23003	0.507321	0.307204	0.0986533	0.239878
ENSDARG00000090910	si:ch211-152f22.4	14.2387	0.507243	0.246946	0.0399691	0.123821
ENSDARG00000059410	ccr12b.1	1.61376	0.506804	0.720183	0.48161	0.67697
ENSDARG00000094254	BX324164.1	1.31974	0.506338	0.651601	0.437118	NA
ENSDARG00000088079	tmed6	124.195	0.506311	0.170459	0.0029752	0.0160925
ENSDARG00000075727	map1lc3cl	1035.8	0.506281	0.0621008	3.56267e-16	4.04583e-14
ENSDARG00000039269	arg2	2240.74	0.506242	0.0833674	1.25992e-09	4.40706e-08
ENSDARG00000100315	slc15a1a	1243.3	0.50604	0.191681	0.00829028	0.0367325
ENSDARG00000100383	il10ra	27.6949	0.505955	0.140766	0.000325269	0.00257625
ENSDARG00000105547	CR388231.5	42.3699	0.505881	0.207182	0.014617	0.0577575
ENSDARG00000091633	si:dkey-177p2.18	220.482	0.505854	0.115324	1.15264e-05	0.000147916
ENSDARG00000070168	sod3a	121.357	0.505393	0.0995592	3.84837e-07	7.59596e-06
ENSDARG00000052626	AL954655.1	24.0709	0.505171	0.191583	0.00836864	0.0370005
ENSDARG00000059923	slc25a47a	1420.68	0.504974	0.0738908	8.25508e-12	4.37748e-10
ENSDARG00000112530	CU207343.3	1.26421	0.504505	0.700628	0.471479	NA
ENSDARG00000102683	CR626941.1	2.73866	0.504173	0.4385	0.250239	0.452318
ENSDARG00000104380	si:dkey-238k10.2	235.717	0.503936	0.0704648	8.57717e-13	5.4696e-11
ENSDARG00000068221	zmp:0000000729	68.0766	0.503906	0.0962379	1.64049e-07	3.57571e-06
ENSDARG00000092285	cenpv	76.8632	0.503886	0.0986539	3.26255e-07	6.54879e-06
ENSDARG00000005176	zgc:101040	212.616	0.50357	0.0735399	7.51114e-12	4.02591e-10
ENSDARG00000110922	CR847936.6	365.168	0.503426	0.10207	8.13282e-07	1.46461e-05
ENSDARG00000104947	si:ch211-194m7.8	1.1386	0.50322	0.783627	0.520764	NA
ENSDARG00000068549	olfcq14	20.6504	0.502803	0.166887	0.0025882	0.0143712
ENSDARG00000096338	CR792438.1	88.5047	0.50274	0.110219	5.08449e-06	7.29666e-05
ENSDARG00000092870	BX936337.1	1709	0.50247	0.128277	8.96349e-05	0.000867401
ENSDARG00000055479	mmp20b	25.4411	0.501512	0.19159	0.00885419	0.0386594
ENSDARG00000041292	si:ch211-231m23.4	3.06544	0.501366	0.432845	0.24674	0.448143
ENSDARG00000070941	igfbp6a	4.7518	0.501321	0.384001	0.191715	0.380311
ENSDARG00000092858	si:ch1073-126c3.2	210.34	0.501042	0.0899974	2.5872e-08	6.88906e-07
ENSDARG00000105176	zgc:174890	25.3146	0.50064	0.221327	0.0236982	0.0835519
ENSDARG00000013251	hsf4	244.299	0.500376	0.157673	0.00150608	0.00924163
ENSDARG00000070414	si:dkey-61f9.1	5.33591	0.500136	0.364547	0.170082	0.350683
ENSDARG00000074528	unm_sa821	104.076	0.499728	0.103183	1.27815e-06	2.16537e-05
ENSDARG00000068262	vamp5	1007.34	0.499469	0.055826	3.65602e-19	6.49466e-17
ENSDARG00000057121	c7b	159.692	0.499294	0.0783603	1.86858e-10	7.77116e-09
ENSDARG00000038293	zgc:103559	200.223	0.498705	0.134352	0.000205676	0.00173631
ENSDARG00000079926	syt15	67.4739	0.498693	0.144877	0.000577024	0.00417532
ENSDARG00000114352	BX469912.13	2.06005	0.498635	0.851249	0.558031	0.736949
ENSDARG00000100909	zgc:173581	15.3988	0.497998	0.276625	0.0718185	0.190948
ENSDARG00000068478	gpx4a	10208.1	0.497756	0.065179	2.2276e-14	1.91036e-12
ENSDARG00000044528	slc15a1b	2568.34	0.497736	0.19082	0.00909642	0.0395158
ENSDARG00000052919	adrb3b	5.18617	0.497159	0.345712	0.150413	0.323037
ENSDARG00000087911	psme4a	802.029	0.49695	0.074544	2.61914e-11	1.27223e-09
ENSDARG00000074764	zgc:171426	5.11091	0.496806	0.411977	0.227853	0.425891
ENSDARG00000104474	il6r	255.128	0.496792	0.0937795	1.17431e-07	2.65984e-06
ENSDARG00000116065	CR848040.3	26.7047	0.496653	0.176089	0.00479528	0.0237331
ENSDARG00000086028	igfn1.4	2.53366	0.496603	0.442228	0.261456	0.465179
ENSDARG00000103298	ephx5	941.268	0.496406	0.0877057	1.51459e-08	4.25625e-07
ENSDARG00000097982	BX005375.1	9.05844	0.495875	0.261879	0.0582877	0.163965
ENSDARG00000103154	si:ch73-144l3.1	35.6319	0.495816	0.158464	0.00175469	0.0105205
ENSDARG00000103315	CU464124.1	428.136	0.495691	0.0754194	4.9488e-11	2.28767e-09
ENSDARG00000088743	zgc:174193	10.7049	0.495348	0.365699	0.17557	0.358344
ENSDARG00000043918	FO904943.1	36.0484	0.495289	0.125775	8.21981e-05	0.000807692
ENSDARG00000040901	si:dkey-11d18.4	1.10478	0.494558	0.769047	0.520173	NA
ENSDARG00000103187	syce2	7.20712	0.494112	0.28275	0.0805464	0.207284
ENSDARG00000073876	si:ch1073-165f9.2	68.7301	0.493483	0.109674	6.81025e-06	9.37824e-05
ENSDARG00000093518	CT573204.1	56.7578	0.493158	0.207058	0.0172313	0.0655867
ENSDARG00000092938	znf1047	20.4955	0.492197	0.421209	0.242591	0.443262
ENSDARG00000062156	abi3bpa	139.138	0.491997	0.0915863	7.78884e-08	1.83436e-06
ENSDARG00000053831	vtnb	2345.36	0.491477	0.0817522	1.83483e-09	6.22539e-08
ENSDARG00000017188	zpax2	12.9966	0.490847	0.206661	0.0175426	0.0665676
ENSDARG00000109654	cmklrl2	32.2327	0.490499	0.157219	0.00180953	0.0107663
ENSDARG00000008969	fgb	6772.98	0.490061	0.0971798	4.58705e-07	8.88254e-06
ENSDARG00000001686	uckl1a	271.623	0.489798	0.0917718	9.44296e-08	2.19894e-06
ENSDARG00000109626	si:ch211-226h7.3	353.433	0.488902	0.126739	0.00011453	0.00105838
ENSDARG00000092653	si:dkey-1h24.6	21.9273	0.488797	0.160473	0.00231928	0.0131092
ENSDARG00000099152	si:dkey-190j3.2	131.267	0.488348	0.0833123	4.5827e-09	1.44268e-07
ENSDARG00000089868	si:ch211-112c15.8	4.80947	0.48813	0.352366	0.165963	0.345339
ENSDARG00000099938	pigrl3.5	1.19078	0.488086	0.677452	0.471233	NA
ENSDARG00000033802	cyp27a7	857.016	0.487804	0.0793337	7.80907e-10	2.83935e-08
ENSDARG00000029493	f9b	314.121	0.487473	0.121166	5.74161e-05	0.000593244
ENSDARG00000095692	BX927401.1	8.52979	0.487076	0.251401	0.0526903	0.152143
ENSDARG00000104185	AL831726.2	2.06977	0.486898	0.5304	0.358628	0.565931
ENSDARG00000101726	ces2b	6026.83	0.486881	0.119469	4.59414e-05	0.000489949
ENSDARG00000008263	mfsd4ab	217.806	0.485851	0.0990712	9.38752e-07	1.65463e-05
ENSDARG00000095818	CU855786.1	4.0139	0.485836	0.822984	0.554966	0.734384
ENSDARG00000053620	ebi3	465.295	0.48514	0.0998243	1.17419e-06	2.01053e-05
ENSDARG00000077415	zmp:0000001175	23.1387	0.484845	0.241054	0.0442878	0.133716
ENSDARG00000112454	FO744833.2	344.832	0.484689	0.053082	6.79031e-20	1.34028e-17
ENSDARG00000016771	tfa	67968.2	0.48463	0.1068	5.68609e-06	8.03483e-05
ENSDARG00000103398	fabp1b.2	16.3373	0.484551	0.205307	0.0182683	0.0686097
ENSDARG00000092299	CT027772.1	5.46749	0.484513	0.304904	0.112045	0.262587
ENSDARG00000056145	si:dkey-159a18.1	100.103	0.484374	0.0948682	3.29465e-07	6.59726e-06
ENSDARG00000087635	or128-5	16.2401	0.484348	0.215789	0.0247977	0.086545
ENSDARG00000078389	ifi46	57.3463	0.484273	0.113856	2.10551e-05	0.000248288
ENSDARG00000043249	irf1b	155.732	0.484026	0.133043	0.000274626	0.0022291
ENSDARG00000041787	cx32.3	1908.47	0.483878	0.113209	1.91829e-05	0.000229364
ENSDARG00000018478	agxtb	9653.77	0.483458	0.147781	0.00107	0.00695164
ENSDARG00000044512	ca4c	122.901	0.483458	0.13868	0.000490049	0.00365224
ENSDARG00000035663	zgc:103438	590.234	0.483127	0.0742141	7.5193e-11	3.35134e-09
ENSDARG00000117581	CABZ01073015.1	25.4031	0.483103	0.16412	0.00324419	0.017275
ENSDARG00000074698	sdsl	448.283	0.482992	0.11967	5.4365e-05	0.000567138
ENSDARG00000077880	si:ch211-255i20.3	179.404	0.482957	0.17671	0.00627506	0.0293955
ENSDARG00000081126	CR788281.1	3.66397	0.482895	0.471429	0.305683	0.512434
ENSDARG00000086126	trim33l	202.056	0.482822	0.0801246	1.68186e-09	5.74559e-08
ENSDARG00000115238	CR450720.1	3.00386	0.482748	0.519215	0.352492	0.56003
ENSDARG00000083108	BX276180.3	4.63504	0.482726	0.434504	0.266576	0.471228
ENSDARG00000086998	zgc:64002	220.151	0.482568	0.0816014	3.34471e-09	1.07472e-07
ENSDARG00000100442	cfh	1654.71	0.482424	0.186438	0.00966519	0.0414437
ENSDARG00000036140	crybgx	8040.88	0.482403	0.111176	1.43067e-05	0.000177815
ENSDARG00000105651	BX323060.3	991.956	0.482187	0.155222	0.00189362	0.0111677
ENSDARG00000088198	CABZ01077220.1	5.30633	0.482082	0.337616	0.153321	0.327359
ENSDARG00000045827	lyrm5b	32.1586	0.481446	0.283603	0.0895816	0.224345
ENSDARG00000079659	wdr53	269.176	0.480778	0.0934752	2.69851e-07	5.55563e-06
ENSDARG00000116452	CABZ01022569.3	6.66724	0.480734	0.549848	0.381953	0.589343
ENSDARG00000105416	adgrg4a	706.854	0.4807	0.108657	9.68745e-06	0.000127138
ENSDARG00000116848	izumo1	3.89814	0.480358	0.384007	0.210967	0.405364
ENSDARG00000074851	s1pr4	4.01053	0.47999	0.395795	0.225235	0.422763
ENSDARG00000029039	zdhhc23a	117.644	0.479452	0.0951489	4.68041e-07	9.0234e-06
ENSDARG00000105422	si:dkey-1k23.3	59.2082	0.479329	0.219433	0.0289333	0.0971739
ENSDARG00000026616	zgc:113425	22.3414	0.479259	0.170014	0.0048184	0.0238104
ENSDARG00000028163	prg4b	503.99	0.479193	0.121516	8.03149e-05	0.000792317
ENSDARG00000062111	rxfp3.3a2	16.1377	0.478698	0.188687	0.0111809	0.0466089
ENSDARG00000095754	si:dkey-234h16.7	387.671	0.478365	0.0677275	1.62845e-12	9.92635e-11
ENSDARG00000056791	pde6ga	884.294	0.478186	0.533398	0.369991	0.577741
ENSDARG00000114803	LO018106.2	2.20551	0.478038	0.483692	0.323	0.530372
ENSDARG00000095540	sid1	1.90506	0.477178	0.533436	0.371035	0.579054
ENSDARG00000096778	AL928920.3	7.64922	0.476683	0.298615	0.110419	0.259852
ENSDARG00000089357	miga2	239.09	0.476506	0.0727085	5.61461e-11	2.57155e-09
ENSDARG00000058731	slc2a6	38.9183	0.476479	0.17174	0.00553003	0.0265659
ENSDARG00000096252	artna	3.66782	0.47643	0.398562	0.231941	0.430509
ENSDARG00000046091	si:ch211-283g2.1	273.108	0.476423	0.21474	0.0265139	0.0908265
ENSDARG00000068515	chs1	1792.13	0.476231	0.110268	1.56831e-05	0.000193184
ENSDARG00000094615	si:dkey-9p20.18	9.07211	0.47617	0.868981	0.583717	0.756063
ENSDARG00000089388	ftr35	22.6875	0.475849	0.257736	0.0648535	0.177301
ENSDARG00000075827	f7i	573.982	0.475824	0.0838546	1.39175e-08	3.92436e-07
ENSDARG00000088981	tmem220	73.1937	0.475523	0.0982086	1.28558e-06	2.17351e-05
ENSDARG00000096899	CU929451.1	67.3656	0.475292	0.127337	0.000189552	0.00161998
ENSDARG00000094534	CR786571.2	11.1142	0.475198	0.390277	0.223379	0.420315
ENSDARG00000055190	slc17a5	1115.84	0.4751	0.0762336	4.60028e-10	1.75743e-08
ENSDARG00000112061	CT737127.1	26.4095	0.474683	0.201001	0.0181965	0.0684226
ENSDARG00000040319	CABZ01041494.1	13.924	0.474681	0.203094	0.0194264	0.0718414
ENSDARG00000054755	alox5ap	23.0735	0.474373	0.152791	0.00190462	0.0112246
ENSDARG00000071495	sult3st5	29.4965	0.47429	0.250379	0.0581866	0.16381
ENSDARG00000053961	slc2a11a	108.191	0.474249	0.102365	3.60576e-06	5.43157e-05
ENSDARG00000052057	pcolceb	204.124	0.473956	0.11977	7.58313e-05	0.000754974
ENSDARG00000093317	si:ch211-209j10.6	179.207	0.473499	0.137022	0.000549006	0.004017
ENSDARG00000041702	rfx6	9.55866	0.473274	0.25523	0.0636954	0.175097
ENSDARG00000094110	AL954145.2	152.603	0.4732	0.145146	0.00111344	0.00718317
ENSDARG00000012640	cideb	388.079	0.473152	0.0869406	5.26133e-08	1.30473e-06
ENSDARG00000095298	ftr73	14.3936	0.47313	0.206427	0.0219062	0.0787977
ENSDARG00000094197	znfl1l	694.502	0.472793	0.111248	2.13863e-05	0.000251598
ENSDARG00000105608	BX957297.2	69.9075	0.472792	0.104875	6.54003e-06	9.06636e-05
ENSDARG00000096782	si:dkey-148d16.5	2.71052	0.472251	0.545086	0.386283	0.592979
ENSDARG00000043736	si:ch211-282j17.8	2.62025	0.472168	0.587091	0.421253	0.623753
ENSDARG00000077998	nitr3a	3.35307	0.471865	0.455759	0.300511	0.507423
ENSDARG00000092829	CR589943.1	66.9002	0.471676	0.138268	0.000646492	0.00459117
ENSDARG00000097049	CR759845.3	3.45495	0.471544	0.459135	0.304408	0.511317
ENSDARG00000100912	zgc:162297	70.2847	0.471439	0.111398	2.31606e-05	0.000270551
ENSDARG00000105570	crestin	105.943	0.471362	0.10814	1.30781e-05	0.000164602
ENSDARG00000062132	cyp4v8	2099.09	0.471254	0.0998592	2.3679e-06	3.77498e-05
ENSDARG00000094511	ccl20b	17.4779	0.47125	0.200357	0.0186701	0.0697137
ENSDARG00000042188	ttc38	308.357	0.471219	0.0601449	4.69848e-15	4.44301e-13
ENSDARG00000076838	apom	4830.6	0.471022	0.0960253	9.33402e-07	1.64636e-05
ENSDARG00000076294	klb	137.78	0.470994	0.112681	2.91633e-05	0.0003316
ENSDARG00000094757	CR788311.1	7.25412	0.470561	0.741679	0.525784	0.712034
ENSDARG00000069037	akip1	71.5966	0.469934	0.107405	1.21237e-05	0.000154624
ENSDARG00000029388	si:dkey-90m5.4	485.083	0.4698	0.11988	8.89483e-05	0.000862435
ENSDARG00000071306	gip	36.6921	0.469755	0.186973	0.0119905	0.0492472
ENSDARG00000117816	CABZ01078767.1	49.558	0.469455	0.102915	5.07675e-06	7.28976e-05
ENSDARG00000094041	krt17	25153.8	0.469451	0.0891716	1.40509e-07	3.12284e-06
ENSDARG00000062182	slc22a7b.3	140.538	0.469135	0.0954698	8.92519e-07	1.58323e-05
ENSDARG00000092243	BX005065.1	214.596	0.468949	0.076123	7.25593e-10	2.64597e-08
ENSDARG00000054218	si:ch73-269m23.5	188.826	0.468644	0.116585	5.82564e-05	0.000599933
ENSDARG00000103197	si:ch211-227e10.1	237.835	0.468375	0.259453	0.071037	0.189356
ENSDARG00000103727	tfr2	148.572	0.468219	0.167515	0.00518855	0.0252969
ENSDARG00000111458	wu:fi09b08	16989	0.468178	0.207935	0.0243502	0.0852943
ENSDARG00000094462	or128-8	1.16634	0.468136	0.741171	0.527638	NA
ENSDARG00000052255	trim35-3	5.38161	0.46791	0.3002	0.119077	0.274513
ENSDARG00000024717	selenbp1	1018.47	0.467823	0.0627192	8.71803e-14	6.74141e-12
ENSDARG00000061375	sgpl1	6729.17	0.467334	0.0960521	1.14213e-06	1.96438e-05
ENSDARG00000088794	si:ch73-180n10.1	4.80697	0.467223	0.355421	0.188657	0.376609
ENSDARG00000016837	glipr2l	186.365	0.466954	0.0677598	5.52758e-12	3.06171e-10
ENSDARG00000117579	LO016985.1	1.1403	0.46661	0.737909	0.527164	NA
ENSDARG00000019742	tlr4ba	16.2919	0.466248	0.178191	0.00888211	0.0387472
ENSDARG00000055278	cfb	2359.51	0.466083	0.122141	0.000135663	0.00122169
ENSDARG00000111491	CABZ01084501.1	8.50117	0.465995	0.281727	0.0981147	0.238852
ENSDARG00000095548	BX247877.1	11.1567	0.465876	0.271269	0.0859074	0.217413
ENSDARG00000096730	BX569783.1	3.67986	0.465779	0.415845	0.262681	0.466433
ENSDARG00000098722	si:ch73-170d6.3	13.0811	0.465739	0.228433	0.0414653	0.12711
ENSDARG00000096862	CR936975.1	2.45241	0.465203	0.563502	0.409056	0.613325
ENSDARG00000104074	znf1052	16.8032	0.465195	0.288152	0.106439	0.253411
ENSDARG00000098894	BX324119.1	2.86459	0.46494	0.439004	0.289564	0.49631
ENSDARG00000091637	pip4k2cb	174.252	0.464403	0.0745684	4.72784e-10	1.79788e-08
ENSDARG00000117684	BX908744.1	2.15718	0.464226	0.6272	0.459205	0.657361
ENSDARG00000069844	acod1	27.2589	0.464216	0.171614	0.00683037	0.0314285
ENSDARG00000105456	FO834831.1	3.64337	0.464149	0.474088	0.327562	0.535565
ENSDARG00000026296	zgc:112994	61.2088	0.464046	0.0988184	2.65379e-06	4.17192e-05
ENSDARG00000110501	FO744840.1	2.1532	0.464043	0.571204	0.416565	0.619653
ENSDARG00000092584	si:ch1073-385f13.3	27.971	0.46399	0.165324	0.00500754	0.0245746
ENSDARG00000092082	BX649639.1	4.19346	0.463906	0.371352	0.211579	0.406174
ENSDARG00000011334	ncaldb	2833.54	0.463243	0.181449	0.0106793	0.0449172
ENSDARG00000117778	LO017716.1	1.92572	0.462828	0.614964	0.451684	0.65106
ENSDARG00000095720	CR931763.1	2.05203	0.462466	0.502193	0.357105	0.56446
ENSDARG00000042978	cyp2p6	1066.86	0.462007	0.0781475	3.38005e-09	1.08188e-07
ENSDARG00000037873	cyp3c3	1429.95	0.461928	0.13118	0.000429392	0.00325976
ENSDARG00000070126	si:dkey-22l11.6	18.3721	0.461656	0.284797	0.105017	0.251012
ENSDARG00000099377	si:cabz01030277.1	35.3284	0.461232	0.123563	0.000189385	0.00161967
ENSDARG00000018797	crygmxl1	61.2154	0.461057	0.121328	0.000144648	0.00128893
ENSDARG00000055705	f5	1892.88	0.460728	0.126253	0.000263023	0.00214965
ENSDARG00000116727	CABZ01081294.2	177.907	0.460634	0.0913771	4.63044e-07	8.93398e-06
ENSDARG00000077762	si:rp71-79p20.2	214.165	0.460474	0.0784767	4.42021e-09	1.39506e-07
ENSDARG00000091243	znf975	14.7487	0.460425	0.234628	0.04972	0.145595
ENSDARG00000105309	FO704756.1	22.0034	0.460283	0.163296	0.00482176	0.0238214
ENSDARG00000056196	slc2a2	1843	0.459881	0.0922352	6.16556e-07	1.15032e-05
ENSDARG00000101463	si:dkey-176f19.1	20.036	0.459346	0.164504	0.00523328	0.025465
ENSDARG00000117608	BX927376.1	1.74423	0.459345	0.5305	0.386561	0.593114
ENSDARG00000016375	asns	1605.03	0.459168	0.0698782	4.99876e-11	2.30648e-09
ENSDARG00000052437	mia	166.084	0.458572	0.11006	3.09205e-05	0.000348276
ENSDARG00000105708	or109-11	224.264	0.458558	0.11289	4.86539e-05	0.000514247
ENSDARG00000110841	si:dkey-108k21.14	7.19512	0.458448	0.343917	0.182525	0.36807
ENSDARG00000016477	eif4a2	2416.88	0.458103	0.0420352	1.17707e-27	4.96167e-25
ENSDARG00000036125	nitr13	1.11313	0.457923	0.791572	0.562928	NA
ENSDARG00000094516	es1	5.82618	0.457817	0.320093	0.152642	0.32636
ENSDARG00000101191	si:ch211-255f4.13	4.02522	0.457717	0.39094	0.241675	0.442108
ENSDARG00000097643	CU138509.1	4.70171	0.457561	0.364047	0.2088	0.40266
ENSDARG00000041960	si:ch211-173a9.6	2007.3	0.457435	0.0999784	4.75458e-06	6.89483e-05
ENSDARG00000102050	MCOLN3	212.094	0.457417	0.100061	4.8452e-06	7.00583e-05
ENSDARG00000097838	si:dkey-42l23.1	2.52185	0.457192	0.499166	0.359714	0.566889
ENSDARG00000095230	CR769772.3	3.90872	0.457118	0.403463	0.25722	0.460153
ENSDARG00000117563	FQ377991.1	1.09641	0.456676	0.764584	0.550316	NA
ENSDARG00000013871	slc5a1	1714.73	0.456509	0.133523	0.000628622	0.00448273
ENSDARG00000104811	cyp2aa2	229.777	0.456447	0.0802397	1.28126e-08	3.6444e-07
ENSDARG00000031046	nr1h5	158.995	0.455891	0.087026	1.61832e-07	3.53669e-06
ENSDARG00000109256	CU855906.1	4.06334	0.455858	0.366934	0.21411	0.409012
ENSDARG00000103815	BX950855.1	7.73296	0.455703	0.271065	0.0927326	0.229593
ENSDARG00000101775	zgc:172014	53.6918	0.455636	0.150203	0.00241764	0.0135789
ENSDARG00000076448	serpinf2a	1459.11	0.455597	0.109172	3.00359e-05	0.00034016
ENSDARG00000117696	CABZ01068362.1	10.7087	0.455392	0.222067	0.0402967	0.124525
ENSDARG00000097901	si:ch73-90p23.1	4.92532	0.455319	0.325427	0.16177	0.339055
ENSDARG00000078598	si:ch1073-184j22.2	280.632	0.455176	0.070927	1.38505e-10	5.8582e-09
ENSDARG00000039477	terb2	16.2187	0.45515	0.213734	0.0332117	0.107914
ENSDARG00000117611	FP102052.2	26.7335	0.455111	0.142553	0.00141012	0.00874557
ENSDARG00000089021	si:dkey-7f16.3	2.69359	0.455101	0.837941	0.587048	0.758666
ENSDARG00000096863	si:ch73-380l3.4	10.1961	0.454899	0.253366	0.0725864	0.192332
ENSDARG00000074663	zgc:162183	449.517	0.454886	0.0723053	3.15066e-10	1.24772e-08
ENSDARG00000097924	CU464134.1	12.6082	0.454824	0.244145	0.0624726	0.172479
ENSDARG00000092351	BX649478.1	3.89088	0.454233	0.466603	0.33031	0.538323
ENSDARG00000094124	CR589874.1	9.0127	0.453606	0.250981	0.070711	0.188811
ENSDARG00000018342	ggt1b	636.976	0.452811	0.0965448	2.72991e-06	4.26956e-05
ENSDARG00000100538	si:dkeyp-88h4.2	5.98704	0.452612	2.09639	0.829065	0.914224
ENSDARG00000092094	si:dkey-112g5.11	10.0083	0.451941	0.259073	0.0810799	0.208484
ENSDARG00000095186	BX324164.2	10.8685	0.451522	0.361048	0.211085	0.405475
ENSDARG00000105838	BX649282.3	4.27318	0.451491	0.526155	0.39084	0.59677
ENSDARG00000076015	si:ch73-139e5.2	71.9883	0.451364	0.122607	0.000231976	0.00192823
ENSDARG00000091320	nlrc6	484.966	0.451013	0.0757027	2.55833e-09	8.40498e-08
ENSDARG00000068130	spaca9	2.42687	0.450741	0.507808	0.374744	0.582286
ENSDARG00000041705	si:busm1-228j01.6	2.04481	0.450499	0.594445	0.448543	0.64841
ENSDARG00000104408	zgc:152774	65.4555	0.450298	0.112253	6.03474e-05	0.00061763
ENSDARG00000052758	pimr130	22.702	0.45013	0.206445	0.0292287	0.0979939
ENSDARG00000117407	AL954191.2	240.047	0.449901	0.0611526	1.88053e-13	1.35562e-11
ENSDARG00000042559	tnni1c	795.866	0.449694	0.0684152	4.93072e-11	2.28356e-09
ENSDARG00000095588	pimr100	7.29043	0.449465	0.433557	0.29988	0.506797
ENSDARG00000114012	CU062431.1	1.99031	0.44907	0.623946	0.471693	0.668172
ENSDARG00000117256	BX640522.2	35.9038	0.448943	0.126879	0.000402633	0.00309153
ENSDARG00000090873	ccl34a.4	16.5374	0.448935	0.219009	0.0403797	0.124673
ENSDARG00000105558	btr07	110.928	0.448794	0.113627	7.82458e-05	0.000774723
ENSDARG00000044976	krt93	115.869	0.448557	0.224011	0.0452434	0.135815
ENSDARG00000078622	scpp5	950.966	0.448514	0.182191	0.013825	0.0552601
ENSDARG00000041797	cx28.9	2223.48	0.448311	0.115201	9.9602e-05	0.000941864
ENSDARG00000097294	CU855758.1	2.29551	0.448288	0.61749	0.467848	0.664892
ENSDARG00000068858	il2rga	52.6082	0.448119	0.136424	0.00102072	0.0066909
ENSDARG00000096153	si:dkey-21h14.9	5.67714	0.448012	0.436511	0.304727	0.511575
ENSDARG00000112648	si:dkeyp-82b4.2	435.058	0.447388	0.156752	0.00431582	0.0217673
ENSDARG00000100429	irgf4	10.5965	0.447013	0.250186	0.0739822	0.194972
ENSDARG00000002508	ankrd33ab	194.368	0.446914	0.0957316	3.03537e-06	4.68079e-05
ENSDARG00000096398	si:ch211-276a17.5	671.015	0.44682	0.110903	5.60308e-05	0.000581832
ENSDARG00000019986	grhprb	5311.15	0.446645	0.0823895	5.92196e-08	1.43968e-06
ENSDARG00000054058	h1-10	2942.47	0.446609	0.058901	3.39316e-14	2.84135e-12
ENSDARG00000093619	sult3st2	328.234	0.446594	0.110356	5.19092e-05	0.000544029
ENSDARG00000086052	si:ch211-106k21.5	36.4173	0.446386	0.145331	0.00212979	0.0122582
ENSDARG00000095369	zgc:112966	30.9777	0.445776	0.193212	0.0210445	0.0763161
ENSDARG00000038955	pimr68	7.24183	0.445569	0.283464	0.115981	0.26929
ENSDARG00000079532	zgc:194242	37.5982	0.445549	0.148321	0.00266502	0.0146895
ENSDARG00000097645	BX936393.1	2.85957	0.445481	0.423038	0.292317	0.499053
ENSDARG00000079221	si:ch211-162k9.6	19.6728	0.445306	0.247459	0.0719368	0.191201
ENSDARG00000102004	apoea	13470.9	0.445138	0.105954	2.65447e-05	0.000305068
ENSDARG00000067889	gltpd2	165.723	0.444896	0.0999651	8.56635e-06	0.000114233
ENSDARG00000094505	si:ch211-218m3.9	2.05957	0.444696	0.804366	0.580364	0.753834
ENSDARG00000073781	si:dkey-17e16.9	16.1205	0.443416	0.181411	0.0145149	0.0574629
ENSDARG00000000474	tnni1a	15.9916	0.44341	0.184196	0.016072	0.0621827
ENSDARG00000096919	CR790366.1	3.34405	0.443333	0.450786	0.325378	0.532865
ENSDARG00000101049	CABZ01075274.1	158.4	0.443323	0.101415	1.23466e-05	0.000156903
ENSDARG00000091993	dicp1.1	22.7987	0.442995	0.19478	0.022946	0.0816347
ENSDARG00000098710	CR388231.4	3.76002	0.442673	0.391905	0.258669	0.46175
ENSDARG00000102777	thbs4a	451.311	0.442616	0.0760096	5.77456e-09	1.7796e-07
ENSDARG00000043457	gapdh	68571.4	0.442419	0.0537772	1.92155e-16	2.28655e-14
ENSDARG00000029720	si:dkeyp-9d4.2	6.86578	0.442218	0.290905	0.128474	0.289979
ENSDARG00000096854	si:ch73-1f23.1	12.251	0.442169	0.343057	0.19743	0.387902
ENSDARG00000103308	mst1	1227.94	0.442165	0.0764417	7.27972e-09	2.19185e-07
ENSDARG00000059369	si:ch1073-15f12.3	22.9169	0.441456	0.16056	0.00596921	0.0282716
ENSDARG00000043236	ccna1	14.4718	0.441302	0.196718	0.0248763	0.0867098
ENSDARG00000078620	si:dkey-156m2.3	13.9715	0.441095	0.196621	0.0248726	0.0867088
ENSDARG00000096588	adgre15	4.65556	0.441029	0.357241	0.217001	0.412612
ENSDARG00000041586	dhx40	1031.16	0.440674	0.0966167	5.08987e-06	7.30018e-05
ENSDARG00000097742	CT954240.1	1.28165	0.440471	0.816118	0.589394	NA
ENSDARG00000099155	tpst2	121.029	0.440383	0.0951972	3.72776e-06	5.59164e-05
ENSDARG00000104037	si:dkey-74k8.4	128.635	0.440313	0.106742	3.70686e-05	0.000407703
ENSDARG00000117706	BX323800.1	1.74922	0.439772	0.614838	0.474446	0.670463
ENSDARG00000110147	C5H11orf54	655.105	0.439759	0.0500314	1.50025e-18	2.4228e-16
ENSDARG00000069017	elnb	628.569	0.439396	0.0916192	1.61951e-06	2.68514e-05
ENSDARG00000078674	hspb9	581.765	0.439373	0.142623	0.00206534	0.0119914
ENSDARG00000096215	CR293502.1	1.30964	0.439353	0.742177	0.553865	NA
ENSDARG00000052099	agxta	1934.72	0.439304	0.0933103	2.50173e-06	3.96293e-05
ENSDARG00000055539	epdl2	1900.42	0.439191	0.0589077	8.94724e-14	6.8467e-12
ENSDARG00000074148	rbpjl	30.0814	0.43907	0.259489	0.0906352	0.226103
ENSDARG00000026787	aqp7	193.338	0.439043	0.0770533	1.21281e-08	3.46696e-07
ENSDARG00000093958	BX530064.2	47.025	0.438581	0.176471	0.0129448	0.0524157
ENSDARG00000095494	adgre6	1.672	0.438548	0.641029	0.493892	0.686397
ENSDARG00000111875	CR450785.11	7.97058	0.43847	0.300461	0.144476	0.314463
ENSDARG00000090975	si:dkey-62k3.5	18.53	0.437974	0.347328	0.207316	0.400555
ENSDARG00000070713	prss60.1	13.4	0.437904	0.273738	0.109662	0.258609
ENSDARG00000104137	BX537274.2	1.63463	0.437881	0.615213	0.476617	0.671889
ENSDARG00000095830	serpinb1l1	46.6806	0.437656	0.14398	0.00236809	0.0133544
ENSDARG00000095837	si:dkey-185p13.1	21.1492	0.437276	0.20741	0.0350077	0.112298
ENSDARG00000097214	CR388029.1	11.758	0.437248	0.336064	0.193228	0.382246
ENSDARG00000079847	zgc:194578	2782.97	0.43668	0.0399314	7.77605e-28	3.51619e-25
ENSDARG00000078844	BX571839.1	112.5	0.436652	0.112577	0.000105017	0.00098483
ENSDARG00000096974	BX248113.1	1.6882	0.436545	0.632014	0.489741	0.683251
ENSDARG00000074809	zgc:194392	439.159	0.436147	0.0895075	1.10062e-06	1.89954e-05
ENSDARG00000096739	si:dkey-219e21.2	267.841	0.436106	0.13513	0.0012496	0.00790172
ENSDARG00000098063	alp3	131.023	0.435938	0.209189	0.0371653	0.117401
ENSDARG00000021250	slc25a48	749.753	0.43578	0.096276	6.00084e-06	8.39376e-05
ENSDARG00000096992	zgc:153405	10.5685	0.43559	0.228097	0.0561753	0.159398
ENSDARG00000076548	si:dkey-266m15.5	106.788	0.43539	0.0877388	6.96477e-07	1.27551e-05
ENSDARG00000063088	si:dkey-211g8.6	6.12318	0.435369	0.318367	0.171467	0.352515
ENSDARG00000076652	zgc:193807	25.4957	0.435314	0.156774	0.00549136	0.0264568
ENSDARG00000079930	si:dkeyp-68b7.5	54.7548	0.434806	0.103921	2.864e-05	0.000325985
ENSDARG00000020741	fga	8461.73	0.434522	0.0932761	3.18596e-06	4.87e-05
ENSDARG00000117769	CR376857.2	2.90471	0.434493	0.411073	0.290523	0.4972
ENSDARG00000092404	si:dkey-79p17.3	139.159	0.434222	0.190737	0.0228134	0.0812616
ENSDARG00000100301	CABZ01065328.2	6.00353	0.43354	0.298081	0.145826	0.316162
ENSDARG00000032743	si:dkey-11p23.7	4.16539	0.433485	0.372287	0.244268	0.445378
ENSDARG00000041083	anpepa	1083.32	0.432693	0.102246	2.31733e-05	0.000270573
ENSDARG00000036456	anxa4	6410.34	0.43214	0.065677	4.71174e-11	2.1944e-09
ENSDARG00000102776	cxcl19	7.16463	0.431818	0.287333	0.132878	0.296809
ENSDARG00000075405	adck5	522.013	0.431706	0.0468617	3.19107e-20	6.40016e-18
ENSDARG00000091941	CR847971.1	2.41487	0.431646	0.527197	0.412926	0.616431
ENSDARG00000098348	znf326	83.821	0.431573	0.117624	0.000243412	0.00201433
ENSDARG00000016454	esr2a	31.4793	0.431261	0.152375	0.00465095	0.0231431
ENSDARG00000019747	hsd3b2	1.63836	0.430989	0.646708	0.505133	0.695492
ENSDARG00000104540	cyp2aa8	915.075	0.430982	0.19558	0.0275517	0.0935848
ENSDARG00000041119	ceacam1	2596.68	0.430625	0.0667024	1.07569e-10	4.64453e-09
ENSDARG00000037002	zgc:152968	10.0454	0.430493	0.244848	0.0787122	0.203787
ENSDARG00000018048	zgc:171704	22.0685	0.430308	0.166272	0.00965435	0.0414115
ENSDARG00000101656	BX323882.1	16.252	0.429988	0.332702	0.196215	0.386219
ENSDARG00000037551	pm20d1.1	888.365	0.42979	0.100032	1.73511e-05	0.000211117
ENSDARG00000054150	cx23	463.576	0.429696	0.11374	0.000158161	0.00138707
ENSDARG00000097045	AL935145.2	2.0248	0.429322	0.557165	0.440976	0.641387
ENSDARG00000092687	si:ch211-130h14.6	1.46781	0.429146	0.657935	0.514233	NA
ENSDARG00000100045	pimr184	2.08367	0.428682	0.513285	0.40362	0.608454
ENSDARG00000054184	btr06	170.237	0.428437	0.113945	0.000169896	0.00147224
ENSDARG00000092197	LO018289.1	2.54504	0.428351	1.03309	0.678412	0.824357
ENSDARG00000077475	zgc:174353	1.20544	0.428315	1.22615	0.726852	NA
ENSDARG00000105430	si:ch73-368j24.11	10.6868	0.428289	0.289643	0.139226	0.306799
ENSDARG00000078434	znf692	65.923	0.427924	0.132989	0.00129211	0.00811687
ENSDARG00000115870	CABZ01117706.1	57.1619	0.427847	0.11234	0.000139817	0.00125532
ENSDARG00000044566	fabp6	4160.62	0.427705	0.0584773	2.59223e-13	1.81092e-11
ENSDARG00000055388	vtna	1552.31	0.427599	0.105202	4.81208e-05	0.000509261
ENSDARG00000097457	BX119963.2	8.4363	0.427217	0.245579	0.0819237	0.210002
ENSDARG00000021855	arnt	758.838	0.427077	0.0412736	4.29773e-25	1.46417e-22
ENSDARG00000026098	si:dkey-13a21.4	79.9783	0.42707	0.1186	0.000317103	0.00252283
ENSDARG00000042186	paplnb	28.571	0.426922	0.199254	0.0321452	0.10533
ENSDARG00000112967	CR762436.2	2.64771	0.42691	0.484899	0.378637	0.586053
ENSDARG00000062780	aifm3	343.281	0.426775	0.0717178	2.66922e-09	8.74618e-08
ENSDARG00000079897	si:dkey-7k24.5	46.1149	0.426296	0.145442	0.00337825	0.0178078
ENSDARG00000093105	BX004774.1	12.1304	0.425754	0.267829	0.111915	0.262379
ENSDARG00000088836	si:ch211-76m11.5	100.784	0.425632	0.116132	0.000247281	0.00204247
ENSDARG00000090945	si:ch211-170d8.8	39.6299	0.425281	0.134965	0.00162692	0.00987831
ENSDARG00000076745	zgc:193811	27.5688	0.4252	0.147574	0.0039608	0.0202853
ENSDARG00000105475	si:dkey-9a6.4	2.70918	0.425133	0.478506	0.374294	0.581985
ENSDARG00000079488	zgc:195282	29.546	0.42512	0.157253	0.00686295	0.0315668
ENSDARG00000040747	tm4sf4	4357.36	0.424954	0.109242	0.000100237	0.000946788
ENSDARG00000092277	BX663611.2	17.972	0.424531	0.284153	0.13517	0.300361
ENSDARG00000111323	si:ch211-51i16.1	32.0749	0.424382	0.12621	0.000772344	0.00535047
ENSDARG00000092022	si:dkey-256e7.8	3.6882	0.423988	0.37566	0.259045	0.462123
ENSDARG00000117535	AL929493.2	39.2177	0.423923	0.177672	0.0170338	0.0650139
ENSDARG00000100095	anxa1b	4864.99	0.423638	0.070676	2.04636e-09	6.91479e-08
ENSDARG00000010662	fbxo36a	12.2957	0.423514	0.217068	0.0510492	0.148542
ENSDARG00000076056	IYD	240.206	0.423442	0.0825132	2.86964e-07	5.86906e-06
ENSDARG00000116378	ms4a17a.17	148.551	0.422761	0.100611	2.64656e-05	0.000304299
ENSDARG00000095536	trim62.2	87.6285	0.42254	0.138356	0.00225803	0.0128462
ENSDARG00000100285	dnai2a	8.02671	0.422426	0.299886	0.158947	0.33537
ENSDARG00000089824	lpar4	179.936	0.42196	0.0773137	4.82174e-08	1.20588e-06
ENSDARG00000100737	epob	52.1323	0.421921	0.133984	0.00163807	0.00992663
ENSDARG00000044613	c1qa	17.6075	0.421626	0.188291	0.0251409	0.0873627
ENSDARG00000026904	cbln13	43.0228	0.421455	0.134781	0.0017662	0.0105691
ENSDARG00000088377	rp1l1b	1390.74	0.421345	0.0597829	1.81601e-12	1.09621e-10
ENSDARG00000088831	si:dkey-81j8.6	16.3195	0.421285	0.208374	0.0431999	0.131182
ENSDARG00000088362	CR925817.1	14.4276	0.420962	0.194773	0.0306724	0.101696
ENSDARG00000042090	si:ch73-55i23.1	39.8162	0.420735	0.143407	0.00334777	0.0176658
ENSDARG00000100795	timp4.3	81.8862	0.420449	0.109862	0.000129675	0.00117487
ENSDARG00000103218	BX927130.3	30.036	0.420443	0.164853	0.0107598	0.0451945
ENSDARG00000097857	BX255963.2	3.91024	0.420439	0.502863	0.403104	0.608141
ENSDARG00000105008	gpr171	1.15856	0.420167	0.70637	0.551961	NA
ENSDARG00000007655	crybb1l3	169.138	0.419879	0.138946	0.00251206	0.0140298
ENSDARG00000104684	trdc	8.89012	0.419864	0.272157	0.122897	0.281079
ENSDARG00000104256	bco1	1395.59	0.419856	0.0906588	3.63612e-06	5.47362e-05
ENSDARG00000098736	si:dkey-201i2.4	23.8895	0.419777	0.187553	0.0252094	0.0875274
ENSDARG00000061196	emilin2a	245.967	0.419738	0.155535	0.00696168	0.031897
ENSDARG00000091609	spink4	394.683	0.419578	0.0867489	1.32016e-06	2.22744e-05
ENSDARG00000094840	si:dkey-21e2.13	178.133	0.419487	0.0981475	1.91953e-05	0.000229403
ENSDARG00000054127	slc26a6l	156.994	0.419333	0.127301	0.000987666	0.00652064
ENSDARG00000075141	gprc5bb	166.136	0.419309	0.0897325	2.97003e-06	4.59071e-05
ENSDARG00000089567	patl2	9.07788	0.419204	0.247709	0.0905843	0.226029
ENSDARG00000055365	si:dkey-25e12.3	80.8423	0.419066	0.0932235	6.94784e-06	9.52027e-05
ENSDARG00000070454	pla2g12a	558.889	0.418976	0.0829082	4.33794e-07	8.44828e-06
ENSDARG00000055128	armc4	338.517	0.418837	0.0970121	1.579e-05	0.000194309
ENSDARG00000100539	btr22	21.8613	0.418638	0.260333	0.107817	0.255628
ENSDARG00000059714	arsk	143.232	0.418581	0.0868964	1.45723e-06	2.43721e-05
ENSDARG00000034207	cx44.2	344.061	0.418523	0.139146	0.00263157	0.0145567
ENSDARG00000007576	crybb1l1	60964.3	0.418277	0.125786	0.000883176	0.00595569
ENSDARG00000040732	elavl2	9.90167	0.418217	0.231547	0.0708891	0.189124
ENSDARG00000112047	CT583728.14	2116.23	0.417873	0.20482	0.0413309	0.126812
ENSDARG00000116179	CT583728.25	2116.23	0.417873	0.20482	0.0413309	0.126812
ENSDARG00000117390	CABZ01064405.1	2.38513	0.417756	0.506051	0.409076	0.613325
ENSDARG00000062297	soat1	211.962	0.417537	0.107228	9.86322e-05	0.000934826
ENSDARG00000097600	si:ch211-66h3.4	2.33386	0.417398	0.502396	0.406078	0.610854
ENSDARG00000078503	si:dkey-76b14.2	34.3511	0.417397	0.128569	0.00116837	0.00747137
ENSDARG00000105374	CU457819.2	2.18165	0.417258	0.604913	0.490331	0.683745
ENSDARG00000101617	BX530032.1	21.0892	0.417237	0.179162	0.019868	0.0730404
ENSDARG00000078114	si:ch73-237c6.1	2235.31	0.416948	0.0677501	7.54574e-10	2.74762e-08
ENSDARG00000097494	CR382327.2	33.7728	0.416935	0.129946	0.00133416	0.00834312
ENSDARG00000062873	slc2a11l	117.693	0.41681	0.109263	0.000136335	0.00122716
ENSDARG00000103293	CR931813.1	6.91828	0.416672	0.308449	0.17674	0.359995
ENSDARG00000045015	cyp27b1	302.001	0.416609	0.141202	0.00317317	0.0169641
ENSDARG00000067806	zgc:158432	117.997	0.416495	0.169612	0.0140656	0.0559968
ENSDARG00000023302	gpbar1	12.1584	0.41628	0.209251	0.0466589	0.139066
ENSDARG00000067847	il21	2.83041	0.415949	0.476596	0.382799	0.590287
ENSDARG00000036239	gatm	18696.6	0.415896	0.0494504	4.08752e-17	5.37866e-15
ENSDARG00000058994	stx1a	34.432	0.415561	0.170976	0.0150771	0.0590848
ENSDARG00000071168	zmp:0000001138	21.4865	0.414987	0.172294	0.016014	0.0620257
ENSDARG00000058966	zgc:112332	328.311	0.414869	0.0823662	4.73173e-07	9.0979e-06
ENSDARG00000117551	BX005005.2	55.018	0.414526	0.135915	0.00228925	0.0129719
ENSDARG00000079901	si:ch73-15n24.1	312.745	0.414478	0.127518	0.00115268	0.00739609
ENSDARG00000073786	cmbl	1507.7	0.41445	0.050487	2.22959e-16	2.62796e-14
ENSDARG00000098645	rgn	1138.6	0.414391	0.0604359	7.04666e-12	3.7933e-10
ENSDARG00000035120	gldc	2229.47	0.41428	0.0662548	4.0311e-10	1.56891e-08
ENSDARG00000093042	si:dkey-104n9.1	276.694	0.414025	0.277904	0.136273	0.30206
ENSDARG00000093078	plscr3a	278.039	0.413792	0.0830654	6.30867e-07	1.17262e-05
ENSDARG00000052688	paqr5b	654.799	0.413582	0.0491566	3.97752e-17	5.26176e-15
ENSDARG00000105015	CU459147.1	13.1759	0.413555	0.26068	0.112638	0.263479
ENSDARG00000104501	FP236812.1	80.4167	0.413473	0.12576	0.00100976	0.00663304
ENSDARG00000061762	trim108	155.487	0.412641	0.0767501	7.59778e-08	1.79276e-06
ENSDARG00000042899	ELAPOR1	263.377	0.412359	0.136247	0.00247361	0.0138524
ENSDARG00000099717	si:rp71-1h20.9	26.4059	0.412202	0.171001	0.0159292	0.0617649
ENSDARG00000104332	cdh28	12.8514	0.412016	0.26692	0.122686	0.280803
ENSDARG00000079155	si:ch211-67f13.8	18.9687	0.411921	0.168532	0.0145183	0.0574629
ENSDARG00000101843	znf1106	28.9488	0.411831	0.227733	0.070545	0.188428
ENSDARG00000117710	BX323444.3	6.96737	0.411388	0.282835	0.145803	0.31614
ENSDARG00000094604	si:ch73-256j6.3	5.03025	0.411363	0.540502	0.446611	0.646709
ENSDARG00000031359	cmpk2	3.71534	0.411091	0.382718	0.282763	0.488694
ENSDARG00000001971	cthrc1b	111.643	0.41104	0.091993	7.88948e-06	0.000105889
ENSDARG00000078297	ptprh	235.464	0.41039	0.282618	0.146474	0.317179
ENSDARG00000078729	ackr4a	28.4718	0.410263	0.149143	0.00594504	0.0281894
ENSDARG00000117790	AL935269.1	2.41668	0.409672	0.47008	0.383484	0.590745
ENSDARG00000032098	c8g	690.253	0.409373	0.0862623	2.07814e-06	3.36042e-05
ENSDARG00000087736	si:dkey-118k5.3	20.2114	0.409181	0.168005	0.0148698	0.0584869
ENSDARG00000096161	BX469918.1	27.2699	0.409037	0.154643	0.00816827	0.0363083
ENSDARG00000063613	si:ch211-133n4.10	2.6153	0.408945	0.464088	0.378221	0.585518
ENSDARG00000069194	mycbpap	44.6766	0.408613	0.128148	0.00142957	0.00885076
ENSDARG00000098477	tec	164.289	0.4082	0.088478	3.95809e-06	5.89592e-05
ENSDARG00000110288	CT583625.5	30.5764	0.408137	0.185321	0.0276425	0.0938267
ENSDARG00000079166	ace	3225.89	0.407968	0.146391	0.00532255	0.0258035
ENSDARG00000040781	sult3st4	177.674	0.40796	0.185266	0.0276638	0.093848
ENSDARG00000077863	mettl22	297.566	0.407775	0.0637228	1.56193e-10	6.52859e-09
ENSDARG00000035652	sat1a.1	2376.68	0.407721	0.0425982	1.05535e-21	2.5482e-19
ENSDARG00000053938	si:ch211-137j23.8	2.59979	0.407444	0.482099	0.39803	0.603551
ENSDARG00000095518	BX323839.1	11.9305	0.407018	0.24676	0.0990552	0.240529
ENSDARG00000100663	or120-1	5.31035	0.406955	0.341861	0.233885	0.432806
ENSDARG00000097581	CR376740.2	2.20078	0.406834	0.652061	0.53268	0.716746
ENSDARG00000095918	si:ch211-274k16.9	2.01727	0.406333	0.570404	0.476241	0.671658
ENSDARG00000117572	CR407547.2	7.89493	0.406325	0.295973	0.1698	0.350537
ENSDARG00000079183	sod3b	65.7994	0.405735	0.130507	0.00187781	0.0110956
ENSDARG00000004199	spam1	185.459	0.405433	0.103153	8.47974e-05	0.000828649
ENSDARG00000074684	mlsl	443.225	0.405309	0.110121	0.000232693	0.00193354
ENSDARG00000058464	rasd3	34.3351	0.405111	0.153373	0.00825793	0.0366022
ENSDARG00000059719	fam169aa	487.974	0.405092	0.0763093	1.10496e-07	2.52114e-06
ENSDARG00000053568	pstpip1b	28.0262	0.404829	0.152754	0.00804455	0.0358803
ENSDARG00000014727	acox1	3322.16	0.404699	0.0607335	2.67333e-11	1.29099e-09
ENSDARG00000010420	ndrg1b	629.887	0.404579	0.0804386	4.9133e-07	9.38509e-06
ENSDARG00000114805	CU469530.2	7.41157	0.404533	0.717455	0.57286	0.748111
ENSDARG00000090728	tnfrsf9b	3.2088	0.404491	0.485475	0.40474	0.609499
ENSDARG00000079403	si:dkey-204l11.1	5.84342	0.404445	0.341369	0.236107	0.435585
ENSDARG00000104446	si:ch211-203c5.3	10.9626	0.404326	0.278639	0.146759	0.317576
ENSDARG00000100303	CU638714.1	91.638	0.404219	0.10758	0.000171696	0.00148576
ENSDARG00000117700	AL928707.3	1.65399	0.404119	0.619085	0.513906	0.702911
ENSDARG00000073936	BX511021.1	652.937	0.404067	0.0858927	2.54703e-06	4.02444e-05
ENSDARG00000055683	pimr191	21.2776	0.403747	0.212425	0.057347	0.162034
ENSDARG00000075829	kiss1	15.2711	0.403286	0.190542	0.0343009	0.110558
ENSDARG00000103946	si:dkey-124l13.1	9.30695	0.40321	0.235981	0.0875145	0.220458
ENSDARG00000093629	si:ch211-106h4.4	86.9412	0.402928	0.131361	0.00215973	0.0123961
ENSDARG00000095773	zgc:194906	70.1885	0.402649	0.147322	0.00627364	0.0293955
ENSDARG00000110658	zgc:174696	5.28406	0.402121	0.310339	0.195062	0.384497
ENSDARG00000097688	si:ch73-265h17.5	4.01052	0.401987	0.370919	0.278472	0.48402
ENSDARG00000113274	AL929536.3	463.278	0.401967	0.129631	0.00192959	0.0113449
ENSDARG00000075803	slc41a2a	383.513	0.401514	0.10114	7.19102e-05	0.00072055
ENSDARG00000098952	gata4	152.928	0.401486	0.121216	0.000925823	0.00620364
ENSDARG00000113800	si:dkey-108k21.19	1.75	0.401349	0.614095	0.513395	0.702534
ENSDARG00000117723	LO017725.2	2.0073	0.401229	0.511958	0.433208	0.634467
ENSDARG00000105621	BX571811.1	60.4115	0.401153	0.122256	0.00103349	0.0067639
ENSDARG00000099819	sb:cb1058	1275	0.401114	0.124899	0.00132045	0.0082761
ENSDARG00000109926	si:ch211-113a14.19	29.2029	0.401083	0.169166	0.0177431	0.0671848
ENSDARG00000001760	tnxba	366.869	0.400974	0.11501	0.0004895	0.00365033
ENSDARG00000070299	BX942819.1	18.3195	0.400913	0.276389	0.146909	0.317733
ENSDARG00000068227	tmem150aa	335.721	0.400689	0.0512787	5.54226e-15	5.14313e-13
ENSDARG00000104047	si:ch211-262i1.3	1089.62	0.400683	0.075227	1.00227e-07	2.32091e-06
ENSDARG00000084828	BX890562.1	2.21496	0.400616	0.568671	0.481136	0.676495
ENSDARG00000069186	cyp27a1.2	23.2939	0.400556	0.199151	0.0442916	0.133716
ENSDARG00000095267	BX927385.3	2.66297	0.400412	0.499983	0.423218	0.625137
ENSDARG00000088165	BX470188.1	16.5788	0.39992	0.175017	0.0223107	0.079906
ENSDARG00000061365	hepacam2	159.029	0.39987	0.0698156	1.01918e-08	2.94048e-07
ENSDARG00000094386	adgrg4b	44.5883	0.399468	0.15414	0.00955328	0.0411006
ENSDARG00000075993	clic5a	764.438	0.399376	0.0695261	9.2321e-09	2.69486e-07
ENSDARG00000110005	CR855257.2	1.50965	0.399028	0.597645	0.504345	NA
ENSDARG00000022160	ttc23	106.622	0.398395	0.0768129	2.14219e-07	4.53801e-06
ENSDARG00000045959	csf3r	73.8385	0.397783	0.0965992	3.82386e-05	0.000417652
ENSDARG00000087574	nox1	198.107	0.397744	0.109383	0.000276653	0.00224335
ENSDARG00000001498	skap1	67.5248	0.397678	0.0925207	1.72146e-05	0.000209661
ENSDARG00000076321	col28a2a	1639.93	0.39763	0.10185	9.45841e-05	0.000904734
ENSDARG00000113526	BX548011.3	378.429	0.397586	0.151305	0.00859607	0.0377577
ENSDARG00000104718	CU570769.3	30.0814	0.397378	0.145126	0.00617825	0.0290459
ENSDARG00000075163	cxcl20	90.215	0.397313	0.121419	0.00106695	0.00693835
ENSDARG00000010267	dpydb	4259.63	0.397179	0.0854041	3.31e-06	5.02869e-05
ENSDARG00000112739	CR847970.1	8.32932	0.397172	0.270678	0.142289	0.311316
ENSDARG00000109567	ft2	23.6435	0.396821	0.196492	0.0434324	0.131759
ENSDARG00000055835	slc26a6	815.661	0.396806	0.171427	0.0206281	0.0751349
ENSDARG00000098296	gnsb	494.023	0.396646	0.0521442	2.81179e-14	2.37048e-12
ENSDARG00000117113	zgc:173607	34.3053	0.396489	0.214996	0.0651584	0.177978
ENSDARG00000095607	si:ch211-209f23.3	1.09138	0.396457	0.738784	0.59152	NA
ENSDARG00000098410	si:dkey-19b23.10	18.4768	0.396406	0.180779	0.0283246	0.0956591
ENSDARG00000077427	gpr20	14.3632	0.396269	0.21587	0.0664045	0.180569
ENSDARG00000006266	stat1a	3153.95	0.396193	0.0422667	7.00705e-21	1.48945e-18
ENSDARG00000095678	ftr38	27.9339	0.396184	0.140828	0.00490426	0.0241579
ENSDARG00000105659	CR394555.1	1.17212	0.396112	0.746943	0.595897	NA
ENSDARG00000045955	prlrb	81.176	0.395921	0.0843822	2.70544e-06	4.24399e-05
ENSDARG00000059729	sec14l8	1139.8	0.395895	0.0719814	3.79869e-08	9.71948e-07
ENSDARG00000100460	si:dkey-217g21.3	111.192	0.395859	0.102239	0.000107985	0.00100772
ENSDARG00000056781	zanl	5147.83	0.395496	0.169785	0.0198381	0.0729628
ENSDARG00000025788	chp2	961.954	0.395285	0.0469428	3.74627e-17	4.98234e-15
ENSDARG00000076978	pmchl	129.779	0.395192	0.105506	0.000179891	0.00154699
ENSDARG00000069839	CU571382.1	2.47191	0.394925	0.515991	0.44405	0.644356
ENSDARG00000088591	CR759791.1	6.43551	0.394516	0.338754	0.244178	0.445245
ENSDARG00000076391	npm2a	6.52678	0.394487	0.332099	0.234888	0.434162
ENSDARG00000053526	enpp7.1	1967.76	0.394464	0.123453	0.00139712	0.00868445
ENSDARG00000043518	si:dkey-239i20.2	242.031	0.394256	0.0764924	2.54739e-07	5.29711e-06
ENSDARG00000101924	si:dkey-65b13.13	921.662	0.394248	0.1258	0.00172488	0.0103743
ENSDARG00000060564	slc25a21	358.953	0.394193	0.074604	1.26522e-07	2.84761e-06
ENSDARG00000096688	CU660013.1	35.8593	0.394146	0.170397	0.0207167	0.0754023
ENSDARG00000068958	frmd7	30.6352	0.393966	0.162031	0.0150396	0.0589773
ENSDARG00000041550	pimr138	52.5566	0.393889	0.106012	0.000202777	0.00171533
ENSDARG00000102482	zgc:165573	958.571	0.393842	0.0685582	9.21162e-09	2.69205e-07
ENSDARG00000077861	sowahaa	89.6959	0.393796	0.0907725	1.43603e-05	0.000178303
ENSDARG00000025914	si:dkey-190g11.3	16.1211	0.393686	0.203865	0.0534695	0.153804
ENSDARG00000103003	si:dkey-211i20.2	58.6483	0.393664	0.122472	0.00130758	0.0082058
ENSDARG00000057479	hrh2b	11.6352	0.393641	0.251632	0.117736	0.272454
ENSDARG00000097518	BX537110.1	22.3265	0.393372	0.170258	0.0208637	0.0758597
ENSDARG00000069246	rxfp3.3a3	18.5263	0.393141	0.186679	0.035206	0.11265
ENSDARG00000097240	BX323076.1	1.21852	0.393095	0.66262	0.553018	NA
ENSDARG00000098522	BX649431.1	1.21497	0.393006	0.678218	0.562273	NA
ENSDARG00000022261	pdzk1	3274.99	0.392972	0.112819	0.000495473	0.00368383
ENSDARG00000094142	CR391990.1	6.18288	0.392956	0.329484	0.233009	0.431621
ENSDARG00000099982	ccl39.7	8.73912	0.392733	0.391492	0.315778	0.522441
ENSDARG00000041413	adgrg11	48.0701	0.392178	0.133385	0.00328009	0.0174196
ENSDARG00000097996	CR848784.1	9.4645	0.392172	0.373074	0.29317	0.499976
ENSDARG00000069710	vwa10.2	9.31103	0.391996	0.247964	0.113911	0.265657
ENSDARG00000090618	malrd1	885.631	0.391892	0.113754	0.000570867	0.00414646
ENSDARG00000070394	uroc1	1877.76	0.391852	0.0987891	7.29202e-05	0.000729789
ENSDARG00000035544	etnppl	2489.6	0.391592	0.100031	9.05103e-05	0.000873154
ENSDARG00000114910	FO704772.2	981.518	0.391465	0.202144	0.052798	0.152348
ENSDARG00000093316	adgrf8	192.98	0.391213	0.0916639	1.97318e-05	0.000235023
ENSDARG00000053366	ftr12	184.583	0.390757	0.119827	0.00111017	0.00716769
ENSDARG00000041141	cryba1a	113.038	0.390688	0.143446	0.00645757	0.0300099
ENSDARG00000103677	CABZ01008730.1	5.1309	0.39044	0.315671	0.216139	0.411529
ENSDARG00000076853	areg	261.435	0.390258	0.0811954	1.5367e-06	2.55637e-05
ENSDARG00000044001	lgals3b	2985.27	0.390196	0.177194	0.0276597	0.0938476
ENSDARG00000005713	ethe1	1039.23	0.390153	0.063973	1.06925e-09	3.78824e-08
ENSDARG00000040988	tpi1b	17788.5	0.389558	0.0365956	1.84103e-26	7.15414e-24
ENSDARG00000059361	slc39a4	90.3531	0.389491	0.124126	0.00170182	0.0102555
ENSDARG00000060113	znf395a	3498.21	0.389354	0.0677483	9.08028e-09	2.65991e-07
ENSDARG00000092125	CU468041.1	8.3197	0.389253	0.261724	0.136944	0.303032
ENSDARG00000037491	bmp15	5.64594	0.389232	0.382622	0.309022	0.515625
ENSDARG00000102705	otud6b	648.157	0.389091	0.0373207	1.8946e-25	6.73125e-23
ENSDARG00000108340	si:ch211-283g2.2	17.6222	0.388838	0.290775	0.181143	0.366053
ENSDARG00000087516	CU693494.1	9.36483	0.388822	0.253772	0.125481	0.285413
ENSDARG00000098569	BX927336.1	22.9209	0.388806	0.166806	0.0197596	0.0727925
ENSDARG00000026246	CR847944.1	2.19539	0.388758	0.534461	0.466991	0.663927
ENSDARG00000093628	s100a11	1248.23	0.388712	0.0946544	4.01438e-05	0.000435592
ENSDARG00000093905	BX323559.5	39.1178	0.388596	0.152128	0.0106369	0.0447764
ENSDARG00000110985	CR376804.1	4.99041	0.388394	0.319976	0.224816	0.422184
ENSDARG00000070918	si:ch211-284e20.8	1139.46	0.388279	0.132804	0.00345895	0.0181831
ENSDARG00000095860	BX465849.1	1.67655	0.38827	0.599036	0.516883	0.70515
ENSDARG00000117069	CABZ01060373.1	70.1877	0.38826	0.110734	0.0004545	0.0034232
ENSDARG00000098923	zgc:173577	81.3212	0.388242	0.104513	0.000203379	0.0017196
ENSDARG00000092963	BX321877.1	56.7878	0.388147	0.199363	0.0515428	0.149594
ENSDARG00000079892	si:dkey-183c2.4	62.7136	0.388114	0.14711	0.0083334	0.0368841
ENSDARG00000095767	dio3b	688.55	0.387662	0.164285	0.0182901	0.0686603
ENSDARG00000006811	sult1st6	2118.94	0.387554	0.100904	0.000122615	0.00112029
ENSDARG00000100887	si:dkey-11f4.20	10.4681	0.387303	0.256421	0.130937	0.293634
ENSDARG00000095969	si:ch73-106g13.1	5.65985	0.387109	0.327596	0.237338	0.437392
ENSDARG00000105568	si:ch211-194p6.10	182.563	0.38699	0.0814864	2.04286e-06	3.30768e-05
ENSDARG00000094798	BX294387.1	1.79729	0.386937	1.14411	0.735214	0.859542
ENSDARG00000076476	zgc:173770	3.13451	0.386851	0.834668	0.643021	0.800838
ENSDARG00000096703	si:dkey-1h6.8	224.588	0.386746	0.0731449	1.24068e-07	2.7949e-06
ENSDARG00000033285	gsto2	2766.56	0.386632	0.0828321	3.04648e-06	4.69139e-05
ENSDARG00000095439	BX649490.3	1.07494	0.386237	0.811839	0.634248	NA
ENSDARG00000105041	CABZ01024659.1	5.42189	0.385968	0.412298	0.349201	0.556422
ENSDARG00000092336	CU207311.1	30.025	0.385778	0.314456	0.219894	0.416109
ENSDARG00000059173	gdf2	5.84565	0.385556	0.295583	0.1921	0.380801
ENSDARG00000045153	slc16a8	612.759	0.385352	0.0866432	8.68441e-06	0.000115375
ENSDARG00000099159	si:ch211-186j3.3	7.2305	0.385333	0.297586	0.195369	0.384979
ENSDARG00000060200	CU019662.1	21.7854	0.385314	0.162155	0.0174919	0.066416
ENSDARG00000099690	vaspa	51.3276	0.385306	0.0998964	0.00011476	0.00105902
ENSDARG00000035870	laptm4b	5629.44	0.385066	0.0539595	9.59468e-13	6.05634e-11
ENSDARG00000104203	ugt5b5	92.6651	0.385017	0.125058	0.00207899	0.0120355
ENSDARG00000102884	si:ch211-145h19.5	22.6372	0.385012	0.23672	0.103855	0.248856
ENSDARG00000098115	si:dkey-178j11.5	127.987	0.384878	0.0970791	7.35239e-05	0.000734944
ENSDARG00000075551	aifm5	268.978	0.384802	0.101555	0.000151198	0.00133533
[truncated: 23,363 more rows]

## Sheet: DESEQ ZT-3
ensembl_ID	gene_name	baseMean	log2FoldChange	lfcSE	pvalue	padj
ENSDARG00000092358	BX469930.1	1195.84	6.96707	0.201722	2.15992e-261	5.04147e-257
ENSDARG00000006588	zgc:111983	1174.88	2.5411	0.137093	1.06639e-76	1.24453e-72
ENSDARG00000056386	TMC1	272.018	2.41334	0.156859	2.05148e-53	1.59612e-49
ENSDARG00000026726	anxa1a	7883.96	-1.21281	0.0813947	3.27987e-50	1.91389e-46
ENSDARG00000097608	CU929312.1	167.848	4.02843	0.271958	1.21294e-49	5.66224e-46
ENSDARG00000056462	crp2	776.281	1.82044	0.129865	1.21089e-44	4.71056e-41
ENSDARG00000092739	BX510917.1	96.8224	5.40759	0.392162	2.96193e-43	9.87635e-40
ENSDARG00000104359	anxa1c	1785.99	-1.49664	0.109293	1.10531e-42	3.22487e-39
ENSDARG00000052035	nxnl1	430.739	1.36884	0.109834	1.19183e-35	3.09095e-32
ENSDARG00000098013	si:ch211-130m23.5	518.724	1.23061	0.100276	1.27672e-34	2.98e-31
ENSDARG00000034211	capn2l	1124.5	-1.10765	0.0932122	1.44909e-32	3.07483e-29
ENSDARG00000091989	BX511112.1	100.001	-3.07156	0.261857	8.9517e-32	1.74118e-28
ENSDARG00000030311	tmc2b	130.571	2.10428	0.18025	1.72583e-31	3.09866e-28
ENSDARG00000035883	nt5c1aa	711.67	1.02531	0.0880658	2.50455e-31	4.17563e-28
ENSDARG00000092510	CR405715.1	128.755	2.11561	0.194073	1.13867e-27	1.77184e-24
ENSDARG00000097973	si:ch1073-190k2.1	862.955	0.824627	0.0781507	4.98562e-26	7.27308e-23
ENSDARG00000068194	klf9	1787.77	-1.67354	0.160602	2.00096e-25	2.59469e-22
ENSDARG00000094195	CR936371.1	145.723	10.7703	1.03334	1.95167e-25	2.59469e-22
ENSDARG00000030215	matn1	5774.81	1.07502	0.104377	7.08815e-25	8.70761e-22
ENSDARG00000029003	eif1axa	1238.06	-0.818374	0.0795993	8.56857e-25	9.99995e-22
ENSDARG00000093323	si:ch211-114l13.1	115.553	10.4949	1.03329	3.09251e-24	3.43726e-21
ENSDARG00000045367	tuba1b	3140.97	-1.0067	0.106815	4.31382e-21	4.57677e-18
ENSDARG00000095675	ccdc141	602.745	1.01222	0.10899	1.5822e-20	1.60566e-17
ENSDARG00000056683	cdk5	612.917	0.78645	0.0849181	2.01997e-20	1.96451e-17
ENSDARG00000078551	zgc:171242	701.539	0.917581	0.10248	3.43548e-19	3.2075e-16
ENSDARG00000098153	lhfpl2b	369.011	0.960031	0.107874	5.60651e-19	5.03313e-16
ENSDARG00000010312	cp	4360.59	0.931549	0.105205	8.39795e-19	7.25988e-16
ENSDARG00000035571	abhd17b	1309.52	-0.568128	0.0642523	9.38941e-19	7.82708e-16
ENSDARG00000042641	cyp51	1095.43	-1.48396	0.172512	7.82772e-18	6.30023e-15
ENSDARG00000088885	si:ch1073-340i21.3	2157.49	0.703996	0.0826314	1.59948e-17	1.24445e-14
ENSDARG00000103976	BX544877.2	407.484	-1.21489	0.143096	2.06524e-17	1.55499e-14
ENSDARG00000100964	si:ch211-57b15.2	47.8671	-3.04201	0.359689	2.73557e-17	1.99534e-14
ENSDARG00000105039	phka1b	582.13	0.933394	0.11075	3.51897e-17	2.48898e-14
ENSDARG00000052779	zgc:153932	482.39	1.55783	0.185189	4.02697e-17	2.76451e-14
ENSDARG00000070845	si:dkey-56d12.4	343.075	1.3253	0.158515	6.23274e-17	4.15652e-14
ENSDARG00000035569	cyp1d1	1127.37	0.611652	0.0733981	7.85881e-17	4.9967e-14
ENSDARG00000099359	CR855320.1	185.024	1.79258	0.215133	7.92074e-17	4.9967e-14
ENSDARG00000052037	trim35-1	48.3182	7.13272	0.864231	1.54136e-16	9.46759e-14
ENSDARG00000033227	lect2l	760.297	1.0675	0.130687	3.12536e-16	1.8412e-13
ENSDARG00000039069	slx4ip	161.998	1.41839	0.173708	3.20368e-16	1.8412e-13
ENSDARG00000089645	si:ch1073-406l10.2	418.278	0.90061	0.110311	3.23419e-16	1.8412e-13
ENSDARG00000011701	ctsll	47.4375	2.22879	0.274017	4.16106e-16	2.31246e-13
ENSDARG00000096829	blvrb	449.432	1.72392	0.212041	4.28826e-16	2.32773e-13
ENSDARG00000062995	si:dkey-14o18.2	598.078	0.842555	0.104009	5.46145e-16	2.89718e-13
ENSDARG00000010186	myo3a	754.012	0.706007	0.0872487	5.87466e-16	3.04712e-13
ENSDARG00000045835	si:dkey-14d8.6	1123.84	1.98595	0.247788	1.10369e-15	5.56176e-13
ENSDARG00000100353	si:ch1073-398f15.1	447.024	1.30257	0.162558	1.11993e-15	5.56176e-13
ENSDARG00000086847	irgq1	32.3888	5.16135	0.646213	1.38178e-15	6.71921e-13
ENSDARG00000094433	caspbl	34.3199	8.68593	1.09203	1.80675e-15	8.60639e-13
ENSDARG00000094133	wu:fc21g02	5316.3	-0.605533	0.0764116	2.28859e-15	1.06836e-12
ENSDARG00000092361	si:dkey-79f11.7	49.2518	2.31691	0.29458	3.687e-15	1.68741e-12
ENSDARG00000016875	gys1	6588.23	0.470735	0.0601003	4.78263e-15	2.14676e-12
ENSDARG00000097137	CR753876.1	1776.67	0.886978	0.116508	2.6781e-14	1.15929e-11
ENSDARG00000108475	otos	1064.18	0.646913	0.0849769	2.68206e-14	1.15929e-11
ENSDARG00000078757	si:ch211-212c13.8	4329.67	0.759285	0.0999943	3.11912e-14	1.3237e-11
ENSDARG00000092680	si:dkey-58f10.12	25.4686	-4.52199	0.599275	4.49625e-14	1.87405e-11
ENSDARG00000103167	si:dkey-245n4.2	779.396	-0.615691	0.0817199	4.91466e-14	2.01251e-11
ENSDARG00000044862	opn1lw1	1162.29	1.19752	0.159133	5.26061e-14	2.1136e-11
ENSDARG00000096273	si:dkey-3n22.9	26.1318	3.80494	0.505757	5.34263e-14	2.1136e-11
ENSDARG00000069189	si:dkey-242h9.3	28.3146	-8.11091	1.07874	5.52385e-14	2.14887e-11
ENSDARG00000090722	C20H6orf58	1221.69	1.03812	0.138509	6.63225e-14	2.53776e-11
ENSDARG00000031588	si:dkey-239b22.1	947.861	1.22373	0.164991	1.19857e-13	4.51225e-11
ENSDARG00000033367	rrm2b	1434.71	0.600252	0.0809924	1.25146e-13	4.63655e-11
ENSDARG00000071005	ppp1r3ca	740.396	0.740481	0.100142	1.42104e-13	5.18259e-11
ENSDARG00000095638	si:dkey-284p5.3	66.6781	2.14438	0.290214	1.47961e-13	5.31318e-11
ENSDARG00000021140	pabpc1b	8851.16	0.408312	0.0553712	1.65489e-13	5.85253e-11
ENSDARG00000011334	ncaldb	2873.2	0.563128	0.0768582	2.35643e-13	8.20918e-11
ENSDARG00000077481	si:dkey-76k16.6	143.928	1.33283	0.182233	2.59503e-13	8.90742e-11
ENSDARG00000035882	rida	2436.43	-1.05134	0.144953	4.07629e-13	1.37891e-10
ENSDARG00000093823	si:ch211-102c2.8	109.526	1.40054	0.194117	5.39647e-13	1.79942e-10
ENSDARG00000016536	npas2	187.056	1.01643	0.141011	5.6701e-13	1.86403e-10
ENSDARG00000092364	si:ch211-218c6.8	417.314	-0.778663	0.108339	6.61102e-13	2.14316e-10
ENSDARG00000035870	laptm4b	5177.79	0.415034	0.0579701	8.10012e-13	2.58993e-10
ENSDARG00000113599	hbbe1.1	15974.9	-0.962898	0.135242	1.08067e-12	3.40863e-10
ENSDARG00000099200	zgc:123103	14573.4	0.628712	0.0883728	1.1247e-12	3.50021e-10
ENSDARG00000044685	nr0b2a	640.986	0.971243	0.136814	1.25653e-12	3.85904e-10
ENSDARG00000035519	histh1l	13042.2	-0.75276	0.106453	1.53527e-12	4.65387e-10
ENSDARG00000091627	si:dkey-271j15.3	33.5537	7.18427	1.02705	2.65093e-12	7.83232e-10
ENSDARG00000091944	si:ch211-287c22.1	27.0718	2.8305	0.404625	2.64575e-12	7.83232e-10
ENSDARG00000098747	CU633479.1	1104.67	-0.584573	0.0836266	2.74351e-12	8.00455e-10
ENSDARG00000068910	nos1	1029.23	-0.635735	0.0912319	3.20712e-12	9.24166e-10
ENSDARG00000096990	si:ch1073-340i21.2	327.08	-1.11614	0.160326	3.36187e-12	9.56944e-10
ENSDARG00000016375	asns	1493.91	0.54721	0.0788367	3.89176e-12	1.09443e-09
ENSDARG00000093438	CU467110.1	187.6	1.05211	0.152595	5.39372e-12	1.49875e-09
ENSDARG00000071475	aox5	895.308	-0.691376	0.100478	5.94769e-12	1.62543e-09
ENSDARG00000095615	si:dkeyp-86h10.3	1829.6	-0.554996	0.080669	5.98891e-12	1.62543e-09
ENSDARG00000104258	FO681314.1	17.5149	7.62692	1.10947	6.2263e-12	1.67044e-09
ENSDARG00000097314	si:zfos-1714f5.3	43.3409	1.87888	0.273389	6.30752e-12	1.673e-09
ENSDARG00000041623	mt2	3032.62	-0.659918	0.0963313	7.35877e-12	1.9299e-09
ENSDARG00000076371	CABZ01080074.1	1720.79	0.420292	0.0615004	8.25999e-12	2.14218e-09
ENSDARG00000016545	zgc:154046	1592.12	0.562509	0.0825176	9.30623e-12	2.37214e-09
ENSDARG00000079634	filip1b	740.099	0.537531	0.0788611	9.34992e-12	2.37214e-09
ENSDARG00000063288	slc2a11b	1222.6	-0.49838	0.0733789	1.10688e-11	2.77804e-09
ENSDARG00000102706	BX511128.3	954.804	0.651851	0.0962803	1.2847e-11	3.19003e-09
ENSDARG00000070480	agr2	2483.84	-0.461975	0.0683758	1.41461e-11	3.47562e-09
ENSDARG00000006617	napga	1002.13	0.50666	0.0750948	1.50999e-11	3.65323e-09
ENSDARG00000043431	b3gntl1	94.8089	1.4084	0.208792	1.52534e-11	3.65323e-09
ENSDARG00000045601	cax1	290.793	-0.79051	0.117205	1.53385e-11	3.65323e-09
ENSDARG00000038056	fgfbp2b	1003.62	0.702871	0.105287	2.45937e-11	5.79839e-09
ENSDARG00000093936	si:dkeyp-1h4.6	761.244	0.956195	0.143271	2.48837e-11	5.80811e-09
ENSDARG00000100221	BX511018.2	22.4757	4.59017	0.689694	2.82589e-11	6.53061e-09
ENSDARG00000010758	capn12	1179.54	-1.10381	0.166454	3.32725e-11	7.61385e-09
ENSDARG00000102558	pde6ha	1949.39	0.607114	0.0917199	3.61099e-11	8.18293e-09
ENSDARG00000061201	acsf2	3605.55	0.409977	0.0619849	3.73689e-11	8.38681e-09
ENSDARG00000104836	myom1b	15906.7	0.486785	0.0739322	4.57327e-11	1.01662e-08
ENSDARG00000018566	flnca	3303.69	0.453689	0.0691381	5.30627e-11	1.16843e-08
ENSDARG00000068262	vamp5	1065.55	0.582781	0.0894174	7.14737e-11	1.55913e-08
ENSDARG00000035570	C5H9orf85	714.119	-0.634744	0.0975391	7.63706e-11	1.65052e-08
ENSDARG00000028973	tekt2	31.7884	2.27893	0.351677	9.16188e-11	1.9619e-08
ENSDARG00000099710	BX284696.1	146.62	1.23288	0.190607	9.91822e-11	2.10456e-08
ENSDARG00000104172	diabloa	1215.63	0.56369	0.0877719	1.343e-10	2.82404e-08
ENSDARG00000052138	slc1a2a	3915.37	0.439238	0.0686332	1.556e-10	3.24273e-08
ENSDARG00000041339	zgc:92380	2856.99	0.533484	0.0834463	1.62505e-10	3.35665e-08
ENSDARG00000025912	bscl2l	879.039	-0.571936	0.089692	1.80983e-10	3.70554e-08
ENSDARG00000044566	fabp6	3494.32	0.524244	0.0822873	1.87927e-10	3.78138e-08
ENSDARG00000087911	psme4a	887.884	0.64573	0.101337	1.86485e-10	3.78138e-08
ENSDARG00000101124	BX649345.2	20.4303	-5.93718	0.934993	2.15351e-10	4.29615e-08
ENSDARG00000011983	zgc:136908	2580.67	0.59866	0.0943048	2.17945e-10	4.31106e-08
ENSDARG00000095930	myha	587.098	0.819198	0.129651	2.64139e-10	5.18089e-08
ENSDARG00000104572	si:dkey-35h6.1	1326.09	0.931013	0.14743	2.70231e-10	5.25621e-08
ENSDARG00000077236	hspb6	1947.99	0.714053	0.113174	2.80254e-10	5.40612e-08
ENSDARG00000057353	ehbp1l1a	1997.71	0.527495	0.0836324	2.83936e-10	5.43225e-08
ENSDARG00000075622	zgc:174938	462.401	-0.748012	0.118941	3.1966e-10	6.066e-08
ENSDARG00000102540	CR450832.1	525.806	0.69546	0.110625	3.24435e-10	6.10697e-08
ENSDARG00000069017	elnb	629.535	0.782144	0.124741	3.60675e-10	6.73481e-08
ENSDARG00000094696	si:dkey-201c13.2	203.193	-1.30289	0.207843	3.64268e-10	6.74792e-08
ENSDARG00000102808	calr3b	3894.76	-0.457326	0.073258	4.30136e-10	7.90535e-08
ENSDARG00000029587	msra	370.635	-0.686088	0.110224	4.83054e-10	8.80856e-08
ENSDARG00000062750	si:ch73-74h11.1	3245.92	-0.37704	0.0606129	4.95701e-10	8.96911e-08
ENSDARG00000110756	CLEC3A	194.244	1.17838	0.18983	5.38151e-10	9.66229e-08
ENSDARG00000038156	dusp11	993.506	-0.544011	0.0876961	5.5267e-10	9.84722e-08
ENSDARG00000016706	atic	1817.68	0.661319	0.106912	6.18559e-10	1.09377e-07
ENSDARG00000071026	mllt11	4761.69	-0.533754	0.086349	6.355e-10	1.11528e-07
ENSDARG00000003570	hsp90b1	8175.24	-0.394828	0.0641652	7.58885e-10	1.31208e-07
ENSDARG00000042065	eef2a.2	259.513	-0.901176	0.146445	7.56938e-10	1.31208e-07
ENSDARG00000044626	ccdc90b	308.948	1.25052	0.203893	8.61271e-10	1.47816e-07
ENSDARG00000055901	steap4	562.638	0.774396	0.126503	9.26728e-10	1.57889e-07
ENSDARG00000001760	tnxba	372.381	0.980992	0.16042	9.64744e-10	1.63175e-07
ENSDARG00000039099	aep1	3312.83	-0.650962	0.106573	1.00793e-09	1.69252e-07
ENSDARG00000052437	mia	153.321	1.00744	0.165119	1.05206e-09	1.75401e-07
ENSDARG00000092931	si:ch211-114c12.5	43.385	1.91115	0.313324	1.06326e-09	1.76012e-07
ENSDARG00000057590	si:ch1073-396h14.1	988.603	-0.501414	0.0823309	1.12754e-09	1.85338e-07
ENSDARG00000003869	decr1	1274.46	0.703584	0.115579	1.14693e-09	1.87206e-07
ENSDARG00000035652	sat1a.1	2129.86	0.404952	0.066714	1.27926e-09	2.07356e-07
ENSDARG00000079847	zgc:194578	2977.09	0.44413	0.0733451	1.40114e-09	2.25545e-07
ENSDARG00000036239	gatm	18084.9	0.380251	0.0629701	1.55452e-09	2.48522e-07
ENSDARG00000070844	gamt	14573.3	0.388204	0.064315	1.58006e-09	2.50886e-07
ENSDARG00000012387	pdha1a	13015.4	-0.369326	0.0613417	1.73569e-09	2.73734e-07
ENSDARG00000009341	nrap	5377.58	0.488006	0.0811865	1.84464e-09	2.88965e-07
ENSDARG00000093998	si:ch73-7i4.2	122.322	-1.60132	0.266598	1.89575e-09	2.94991e-07
ENSDARG00000038439	fabp10a	9760.52	0.63508	0.105861	1.9831e-09	3.0654e-07
ENSDARG00000069476	spint2	5152.04	-0.481367	0.0802967	2.0367e-09	3.12754e-07
ENSDARG00000026764	ahsg1	328.377	1.23421	0.20641	2.23939e-09	3.41631e-07
ENSDARG00000098481	anxa1d	496.517	-0.67035	0.112294	2.37854e-09	3.60503e-07
ENSDARG00000097559	cyp8b3	82.146	1.51735	0.254722	2.57064e-09	3.87105e-07
ENSDARG00000071024	zgc:171679	708.941	0.661902	0.111573	2.98461e-09	4.46563e-07
ENSDARG00000077967	si:ch211-140m22.7	3967.4	0.371751	0.0628064	3.23916e-09	4.81562e-07
ENSDARG00000056028	slc22a7a	1207.43	-0.444068	0.0750387	3.26184e-09	4.81864e-07
ENSDARG00000017140	zgc:63587	1868.19	-0.537411	0.0908319	3.28782e-09	4.82648e-07
ENSDARG00000035891	acana	1051.07	0.649447	0.109987	3.53174e-09	5.15214e-07
ENSDARG00000052057	pcolceb	211.101	1.11158	0.189337	4.33394e-09	6.28313e-07
ENSDARG00000036481	tcn2	3322.13	-0.514806	0.0880549	5.02269e-09	7.23671e-07
ENSDARG00000037894	ezh1	1080.97	0.388832	0.0668399	5.97851e-09	8.561e-07
ENSDARG00000069293	ahsg2	107.098	1.2548	0.216178	6.45575e-09	9.18803e-07
ENSDARG00000052039	caspb	2225.22	0.644841	0.111122	6.51425e-09	9.2151e-07
ENSDARG00000057661	aldoca	875.284	0.448071	0.0772821	6.71671e-09	9.44426e-07
ENSDARG00000009484	arf1	7044.97	-0.322032	0.055664	7.23942e-09	1.01183e-06
ENSDARG00000100397	pde6c	24047.1	0.340242	0.0589293	7.75407e-09	1.07731e-06
ENSDARG00000098386	ctps1b	866.903	0.842168	0.146074	8.14845e-09	1.1254e-06
ENSDARG00000059923	slc25a47a	1116.43	0.598362	0.103872	8.38225e-09	1.15088e-06
ENSDARG00000103979	calr3a	5797.97	-0.294556	0.0511739	8.61365e-09	1.17574e-06
ENSDARG00000052734	hmgcra	3016.71	-1.51666	0.263797	8.95922e-09	1.2158e-06
ENSDARG00000037748	slc43a1b	2409.35	0.428569	0.074597	9.18549e-09	1.2393e-06
ENSDARG00000110922	CR847936.6	375.381	0.632801	0.110348	9.77328e-09	1.31102e-06
ENSDARG00000086842	dap1b	3987.14	0.368644	0.0643232	9.97745e-09	1.33076e-06
ENSDARG00000060564	slc25a21	386.202	0.624899	0.109494	1.14884e-08	1.52359e-06
ENSDARG00000096105	BX942819.3	23.7658	-2.45617	0.432462	1.35084e-08	1.78135e-06
ENSDARG00000103231	si:ch211-199i15.5	4169.27	0.588145	0.1036	1.37026e-08	1.79681e-06
ENSDARG00000076163	col19a1	1277.04	0.458321	0.0807603	1.38623e-08	1.80759e-06
ENSDARG00000006266	stat1a	3033.66	0.3859	0.0682027	1.53027e-08	1.98434e-06
ENSDARG00000044642	sc5d	410.285	-0.878953	0.155662	1.637e-08	2.11101e-06
ENSDARG00000073699	col9a1a	6878.46	0.361845	0.0641384	1.68449e-08	2.16031e-06
ENSDARG00000099916	BX649345.1	12.1442	-6.79559	1.20533	1.72076e-08	2.1829e-06
ENSDARG00000110040	CABZ01092781.1	1508.82	0.399353	0.070833	1.72081e-08	2.1829e-06
ENSDARG00000116806	CU693479.1	2384.13	0.521817	0.0926254	1.76455e-08	2.22629e-06
ENSDARG00000035556	rps6ka3a	2217.42	-0.366275	0.0650619	1.8059e-08	2.2421e-06
ENSDARG00000059391	gyg1b	4105.43	0.514013	0.0912934	1.79856e-08	2.2421e-06
ENSDARG00000095949	si:dkey-22i16.9	507.553	-0.68606	0.121863	1.80434e-08	2.2421e-06
ENSDARG00000076585	si:ch211-113e8.11	1195.06	0.378199	0.0673101	1.92333e-08	2.37526e-06
ENSDARG00000009001	pdia6	3185.66	-0.491812	0.0876761	2.03014e-08	2.47916e-06
ENSDARG00000070396	serpinb1l2	60.9035	-1.75993	0.313754	2.03177e-08	2.47916e-06
ENSDARG00000099101	gch2	1942.97	-1.38056	0.246149	2.03933e-08	2.47916e-06
ENSDARG00000108060	LO017771.1	263.395	0.851858	0.152174	2.16919e-08	2.62337e-06
ENSDARG00000005526	igfn1.1	2462.51	0.569476	0.102165	2.48816e-08	2.99361e-06
ENSDARG00000102482	zgc:165573	994.832	0.493677	0.0886956	2.60701e-08	3.12053e-06
ENSDARG00000075993	clic5a	996.507	0.556199	0.100173	2.8181e-08	3.35598e-06
ENSDARG00000068503	gbgt1l4	1095.95	-0.476427	0.0859668	2.99066e-08	3.5434e-06
ENSDARG00000068397	tns2b	2356.06	0.374003	0.0675869	3.13601e-08	3.69684e-06
ENSDARG00000099336	mvda	385.814	-0.839739	0.152332	3.53656e-08	4.14808e-06
ENSDARG00000005179	dglucy	1182.82	0.520147	0.0944384	3.63356e-08	4.21944e-06
ENSDARG00000077138	zgc:195173	338.69	0.648481	0.117723	3.61803e-08	4.21944e-06
ENSDARG00000046098	ebp	399.132	-0.732884	0.133143	3.70211e-08	4.27777e-06
ENSDARG00000105561	BX072554.2	27.4628	-2.9647	0.539159	3.82501e-08	4.39801e-06
ENSDARG00000042112	dio1	580.847	0.691415	0.125792	3.87391e-08	4.4324e-06
ENSDARG00000039093	got1	21016.9	0.298696	0.0544402	4.09565e-08	4.66325e-06
ENSDARG00000059711	nol6	1448.17	-0.451256	0.0822678	4.12991e-08	4.67943e-06
ENSDARG00000010962	fkbp7	754.887	-0.562071	0.102501	4.16796e-08	4.69972e-06
ENSDARG00000077572	si:ch211-193k19.2	98.0789	1.05329	0.192162	4.2236e-08	4.73957e-06
ENSDARG00000011418	sigmar1	827.231	-0.425766	0.0779786	4.76025e-08	5.31622e-06
ENSDARG00000086746	prodha	1381.89	0.398141	0.0732144	5.38767e-08	5.98827e-06
ENSDARG00000040362	ehd2b	2634.53	0.336629	0.0619279	5.45467e-08	6.034e-06
ENSDARG00000021855	arnt	782.431	0.442485	0.0814291	5.5108e-08	6.06734e-06
ENSDARG00000087659	si:ch211-219a15.3	160.068	1.00358	0.184877	5.68749e-08	6.23248e-06
ENSDARG00000070057	si:dkey-69o16.5	214.417	2.22537	0.410196	5.79123e-08	6.3165e-06
ENSDARG00000092155	apoc2	10188.1	0.387623	0.071476	5.85686e-08	6.35837e-06
ENSDARG00000038643	alas2	1057.18	-0.79285	0.146334	6.02423e-08	6.5098e-06
ENSDARG00000030722	xirp1	1026.5	0.530301	0.0980423	6.3413e-08	6.82084e-06
ENSDARG00000018266	mthfd1a	1037.14	0.582764	0.107956	6.73311e-08	7.20906e-06
ENSDARG00000057571	pgam2	7633.1	0.48426	0.0898453	7.04856e-08	7.51235e-06
ENSDARG00000069669	adra2c	207.61	-0.691911	0.128578	7.39624e-08	7.81303e-06
ENSDARG00000114516	CABZ01021592.1	4275.58	-0.559957	0.104057	7.39763e-08	7.81303e-06
ENSDARG00000013839	aldh3b1	851.617	-0.435629	0.081018	7.57622e-08	7.96561e-06
ENSDARG00000101984	pde6gb	2410.8	-0.393492	0.0732049	7.64929e-08	8.00637e-06
ENSDARG00000099420	nme2b.2	58578.7	0.471649	0.0879292	8.14172e-08	8.48375e-06
ENSDARG00000013203	si:ch211-1f22.1	55.2653	-1.32771	0.247894	8.51147e-08	8.82961e-06
ENSDARG00000069264	si:ch211-196h16.5	213.914	1.03253	0.192832	8.57637e-08	8.85757e-06
ENSDARG00000097931	BX323557.1	15.7709	-3.19047	0.596052	8.66635e-08	8.91107e-06
ENSDARG00000035458	atp2a1l	49131.1	0.346466	0.0648816	9.29609e-08	9.51667e-06
ENSDARG00000020455	si:ch211-171h4.3	84.3889	1.22193	0.22892	9.4085e-08	9.58968e-06
ENSDARG00000007955	iars1	2696.98	-0.310444	0.0581699	9.45739e-08	9.59761e-06
ENSDARG00000002369	UBB	18229.8	-0.318419	0.0597751	9.98746e-08	1.00482e-05
ENSDARG00000040988	tpi1b	17582.3	0.382554	0.0718123	9.97737e-08	1.00482e-05
ENSDARG00000055642	si:ch211-217a12.1	1341.16	0.597757	0.112497	1.07512e-07	1.07701e-05
ENSDARG00000071113	xirp2a	9877.49	0.506542	0.0954046	1.09982e-07	1.09705e-05
ENSDARG00000070545	top1l	7775.79	-0.28778	0.0543511	1.19119e-07	1.18313e-05
ENSDARG00000004658	zgc:101810	2018.14	-0.342069	0.0647135	1.25086e-07	1.23713e-05
ENSDARG00000092378	BX571809.1	7.51805	6.5153	1.23464	1.31258e-07	1.2927e-05
ENSDARG00000007795	cst3	5830.22	0.337486	0.0640477	1.3695e-07	1.33887e-05
ENSDARG00000089475	hbae1.1	3657.98	-0.570287	0.108232	1.37093e-07	1.33887e-05
ENSDARG00000094659	BX510324.2	58.95	1.28869	0.24485	1.41586e-07	1.37698e-05
ENSDARG00000069708	cdc34a	3070.6	-0.353901	0.0672854	1.4429e-07	1.39516e-05
ENSDARG00000071331	ryr3	17696.5	0.540415	0.102755	1.44651e-07	1.39516e-05
ENSDARG00000103811	agla	5976.95	0.295365	0.0563132	1.56256e-07	1.50089e-05
ENSDARG00000014101	pyroxd2	1196.42	0.399902	0.0762687	1.57703e-07	1.50858e-05
ENSDARG00000012076	apoa1a	53296.7	0.552932	0.1057	1.68482e-07	1.60512e-05
ENSDARG00000042984	fpr1	112.175	1.31173	0.251398	1.81104e-07	1.71836e-05
ENSDARG00000092170	apoc1	22611.7	0.485928	0.093634	2.10683e-07	1.99091e-05
ENSDARG00000019810	nfe2l3	2230.46	-0.390605	0.0755238	2.31674e-07	2.17506e-05
ENSDARG00000055638	ankrd33aa	1093.26	0.390103	0.075431	2.32034e-07	2.17506e-05
ENSDARG00000014673	fzd9b	651.238	-0.506047	0.0980403	2.4482e-07	2.28574e-05
ENSDARG00000102556	nfat5b	308.196	0.628821	0.121919	2.5001e-07	2.32489e-05
ENSDARG00000042980	cyp2p7	154.771	1.11338	0.215948	2.52622e-07	2.33986e-05
ENSDARG00000041570	mrpl39	969.861	-0.375152	0.0728069	2.56768e-07	2.36886e-05
ENSDARG00000070317	irge4	13.5877	3.35155	0.652495	2.79876e-07	2.5618e-05
ENSDARG00000098387	tmem176l.3a	693.143	0.772744	0.150433	2.79456e-07	2.5618e-05
ENSDARG00000071341	abch1	393.042	-0.51757	0.100784	2.81509e-07	2.56668e-05
ENSDARG00000074094	tgm2b	2029.8	0.603878	0.117705	2.89082e-07	2.62548e-05
ENSDARG00000074635	abca1a	11336.4	0.436103	0.0851695	3.04855e-07	2.75799e-05
ENSDARG00000102705	otud6b	657.303	0.408121	0.0797581	3.10466e-07	2.79791e-05
ENSDARG00000091912	si:ch211-15j1.5	22.1199	2.20869	0.431791	3.13431e-07	2.81376e-05
ENSDARG00000061651	marveld2b	512.839	-0.459842	0.090013	3.24525e-07	2.9022e-05
ENSDARG00000041569	ces2a	7371.72	0.523546	0.102528	3.28443e-07	2.9149e-05
ENSDARG00000100427	BX547934.2	541.262	-0.503793	0.0986468	3.27245e-07	2.9149e-05
ENSDARG00000091679	FO704858.1	22.9928	2.13739	0.419539	3.49428e-07	3.0894e-05
ENSDARG00000016477	eif4a2	2076.35	0.398755	0.0782909	3.51987e-07	3.10027e-05
ENSDARG00000088140	hsd17b7	419.412	-0.573155	0.112696	3.65942e-07	3.21107e-05
ENSDARG00000097746	si:rp71-77l1.1	175.148	1.04486	0.205791	3.82856e-07	3.34691e-05
ENSDARG00000005115	calub	1452.4	-0.357703	0.0704777	3.86647e-07	3.36031e-05
ENSDARG00000012944	myhz2	222437	0.613474	0.120892	3.88419e-07	3.36031e-05
ENSDARG00000025703	dmgdh	2192.59	0.348022	0.0685839	3.88708e-07	3.36031e-05
ENSDARG00000029764	mef2ca	9426.12	0.387328	0.076401	3.9849e-07	3.40701e-05
ENSDARG00000032630	neb	47967.9	0.595569	0.117473	3.98182e-07	3.40701e-05
ENSDARG00000034941	si:dkey-224e22.2	177.875	0.718341	0.141673	3.96947e-07	3.40701e-05
ENSDARG00000005176	zgc:101040	228.868	0.650181	0.128542	4.234e-07	3.60678e-05
ENSDARG00000036832	cyt1l	124479	-0.543015	0.107583	4.4784e-07	3.8011e-05
ENSDARG00000045834	si:dkey-14d8.7	232.396	1.0848	0.215113	4.58485e-07	3.87736e-05
ENSDARG00000091926	casp22	88.4885	1.21785	0.241662	4.66758e-07	3.93307e-05
ENSDARG00000029689	tkta	10594.7	0.32606	0.0647285	4.72019e-07	3.96309e-05
ENSDARG00000073766	tnni1d	957.236	0.494696	0.0982873	4.82465e-07	4.03628e-05
ENSDARG00000057903	si:ch211-266g18.10	6757.23	0.49752	0.0989499	4.95628e-07	4.13159e-05
ENSDARG00000094537	si:ch211-137i24.12	251.434	0.564994	0.112549	5.16782e-07	4.27738e-05
ENSDARG00000098581	CR457444.2	46.3028	2.30848	0.459827	5.15835e-07	4.27738e-05
ENSDARG00000021702	pdcd4a	8638.39	0.225948	0.0450661	5.33894e-07	4.4034e-05
ENSDARG00000058830	zdhhc3b	1161.94	-0.509433	0.101735	5.51522e-07	4.53277e-05
ENSDARG00000015866	apoa2	98338.4	0.461162	0.0922993	5.8418e-07	4.78434e-05
ENSDARG00000039747	BX914200.1	1319.06	0.601993	0.120694	6.10764e-07	4.98456e-05
ENSDARG00000093549	selenop	58671.1	0.278692	0.0558869	6.14129e-07	4.99456e-05
ENSDARG00000036084	itln2	51.6664	1.54772	0.311235	6.59872e-07	5.34795e-05
ENSDARG00000106630	LO018627.1	790.71	0.516469	0.104037	6.89519e-07	5.56888e-05
ENSDARG00000045567	phpt1	705.304	-0.575097	0.116	7.13184e-07	5.74015e-05
ENSDARG00000029795	prxl2b	1022.25	-0.542995	0.10978	7.56754e-07	6.06989e-05
ENSDARG00000096712	si:dkey-193p11.2	772.098	-0.834292	0.168807	7.7209e-07	6.1717e-05
ENSDARG00000042876	abracl	2354.92	-0.450983	0.0912908	7.80962e-07	6.22131e-05
ENSDARG00000102403	cry2	2489.89	0.306217	0.0620174	7.90897e-07	6.27903e-05
ENSDARG00000101924	si:dkey-65b13.13	799.472	0.508069	0.102948	8.00655e-07	6.33495e-05
ENSDARG00000030530	slc22a2	951.715	0.47015	0.095499	8.51905e-07	6.71767e-05
ENSDARG00000089399	tmem176l.2	426.154	0.767099	0.156334	9.25696e-07	7.27498e-05
ENSDARG00000060682	agr1	2359.91	-0.357289	0.0728857	9.48434e-07	7.42866e-05
ENSDARG00000030254	cbln9	52.4103	1.45259	0.296383	9.53293e-07	7.44175e-05
ENSDARG00000041257	smtnl1	335.237	0.712547	0.145439	9.61921e-07	7.48407e-05
ENSDARG00000112454	FO744833.2	321.02	0.556584	0.113654	9.72267e-07	7.53943e-05
ENSDARG00000042990	cyp2p10	186.398	1.15942	0.236817	9.78882e-07	7.56559e-05
ENSDARG00000086523	ch25hl3	1909.87	0.310403	0.0634174	9.85058e-07	7.5882e-05
ENSDARG00000086849	si:dkey-187k19.2	131.659	0.83058	0.16982	1.00352e-06	7.70498e-05
ENSDARG00000091006	cobl	2174.61	0.358109	0.0733353	1.04395e-06	7.9891e-05
ENSDARG00000009018	rhbg	23352.7	-0.301477	0.061781	1.06211e-06	8.10157e-05
ENSDARG00000004529	zgc:173742	72.791	1.25721	0.257898	1.08897e-06	8.22576e-05
ENSDARG00000063518	zgc:153913	681.7	0.482317	0.0989292	1.086e-06	8.22576e-05
ENSDARG00000103404	uchl5	1273.29	-0.399487	0.0819342	1.08424e-06	8.22576e-05
ENSDARG00000034307	chrne	2789.81	0.419878	0.0862078	1.11295e-06	8.37977e-05
ENSDARG00000097877	si:ch211-167b20.8	3836.06	0.361122	0.0742059	1.136e-06	8.52583e-05
ENSDARG00000100366	si:dkey-102m7.3	226.352	-0.78373	0.161214	1.16543e-06	8.69082e-05
ENSDARG00000101597	si:dkeyp-57d7.4	3215.59	0.31196	0.0641646	1.16277e-06	8.69082e-05
ENSDARG00000042854	ephx1	1129.01	-0.462885	0.0953512	1.20676e-06	8.97041e-05
ENSDARG00000056873	and3	4335.04	-0.564107	0.116254	1.21999e-06	9.03991e-05
ENSDARG00000008859	mylipa	1346.31	0.359548	0.0742784	1.29486e-06	9.56436e-05
ENSDARG00000037079	cfap36	456.143	-0.425335	0.088071	1.36911e-06	0.000100809
ENSDARG00000104380	si:dkey-238k10.2	243.576	0.630337	0.130643	1.40081e-06	0.000102818
ENSDARG00000000563	ttn.1	37407.7	0.558014	0.115715	1.4189e-06	0.000103282
ENSDARG00000056750	si:ch211-254p10.2	185.523	0.912358	0.189227	1.42482e-06	0.000103282
ENSDARG00000078425	oat	1365.55	0.380653	0.0789481	1.42446e-06	0.000103282
ENSDARG00000116928	CABZ01059408.1	9.05396	5.25418	1.08937	1.41332e-06	0.000103282
ENSDARG00000090449	sp100.3	51.4367	-1.32816	0.275512	1.43063e-06	0.000103382
ENSDARG00000088377	rp1l1b	1031.67	0.490155	0.101711	1.4421e-06	0.000103889
ENSDARG00000100372	alad	858.214	-0.386659	0.0803761	1.50459e-06	0.000108057
ENSDARG00000079009	abca1b	2894.86	0.470775	0.0979143	1.5242e-06	0.00010913
ENSDARG00000068893	mettl5	874.282	0.35176	0.0731852	1.53643e-06	0.000109669
ENSDARG00000043128	cldne	4819.85	-0.361533	0.0752762	1.56505e-06	0.000111371
ENSDARG00000015239	prpf19	2972.26	-0.301926	0.0628817	1.57488e-06	0.00011173
ENSDARG00000103994	ppiab	16409.6	-0.282536	0.0589022	1.61295e-06	0.000114084
ENSDARG00000032802	ktn1	7710.01	0.248613	0.0518384	1.61927e-06	0.000114186
ENSDARG00000096382	neu3.1	213.118	0.720312	0.150295	1.64602e-06	0.000115722
ENSDARG00000039486	bag3	782.102	0.365611	0.0763079	1.65735e-06	0.000116169
ENSDARG00000035562	mpdu1a	699.515	0.49196	0.10282	1.71268e-06	0.000119687
ENSDARG00000001463	tdh2	2015.4	0.51314	0.107306	1.73518e-06	0.000120898
ENSDARG00000090468	ppp1r3aa	267.524	0.614585	0.128547	1.74411e-06	0.000121158
ENSDARG00000104047	si:ch211-262i1.3	1061.63	0.575432	0.120461	1.78004e-06	0.000123288
ENSDARG00000021004	c5	2080.17	0.58685	0.12289	1.79356e-06	0.000123857
ENSDARG00000044167	padi2	3340.26	-0.33988	0.0711899	1.80358e-06	0.000124181
ENSDARG00000061274	lss	212.754	-0.913547	0.191491	1.83579e-06	0.000126027
ENSDARG00000101251	ldha	18965.6	0.331652	0.0695725	1.86991e-06	0.000127993
ENSDARG00000053484	syne2b	3028.01	0.258213	0.0542422	1.93238e-06	0.000131882
ENSDARG00000086874	si:ch211-232i5.3	496.941	-0.459809	0.0966922	1.98066e-06	0.000134783
ENSDARG00000079075	si:ch211-71m22.3	28.1057	1.60956	0.33865	2.00537e-06	0.000136068
ENSDARG00000116680	zgc:56235	4202.21	0.249884	0.0525862	2.01515e-06	0.000136335
ENSDARG00000010316	qars1	2225.74	-0.406303	0.0856207	2.08117e-06	0.000140395
ENSDARG00000017246	prx	8684.87	0.479047	0.100999	2.10473e-06	0.000141575
ENSDARG00000026629	gmds	1464.61	-0.33515	0.0708117	2.21248e-06	0.000148395
ENSDARG00000010940	BX957278.1	141.279	-0.717519	0.151684	2.24118e-06	0.000149889
ENSDARG00000105443	si:ch211-63p21.8	172.758	0.681418	0.144077	2.25042e-06	0.000150077
ENSDARG00000009806	smfn	450.173	-0.464337	0.0981905	2.2569e-06	0.000150081
ENSDARG00000090160	zgc:173709	183.481	-0.902944	0.191182	2.32434e-06	0.000154126
ENSDARG00000060113	znf395a	3652.94	0.367307	0.0777875	2.33625e-06	0.000154477
ENSDARG00000097878	CU694532.1	97.3805	-1.48916	0.315636	2.38218e-06	0.000157069
ENSDARG00000009637	rcvrn3	11308.4	0.311136	0.0660323	2.45452e-06	0.000161383
ENSDARG00000029439	atp2a2a	2761.23	0.420169	0.0892537	2.50678e-06	0.000164356
ENSDARG00000005980	sfswap	2560.9	0.353571	0.0751565	2.54534e-06	0.000166417
ENSDARG00000079031	si:ch211-22d5.2	340.789	0.701381	0.149108	2.55298e-06	0.00016645
ENSDARG00000007216	abce1	5361.89	-0.338087	0.0719325	2.60093e-06	0.000168167
ENSDARG00000035322	myh7bb	2827.38	0.317926	0.0676359	2.59462e-06	0.000168167
ENSDARG00000041960	si:ch211-173a9.6	1946.76	0.543583	0.115635	2.59058e-06	0.000168167
ENSDARG00000025788	chp2	1086.6	0.348691	0.074255	2.65482e-06	0.000171177
ENSDARG00000062711	gal3st1a	467.012	0.419181	0.0897769	3.02459e-06	0.000194482
ENSDARG00000004517	ppat	1447.63	-0.309634	0.0664173	3.13228e-06	0.000200853
ENSDARG00000094297	si:dkey-222h21.2	12.6528	3.37848	0.725245	3.18684e-06	0.000203528
ENSDARG00000094488	BX510923.1	2097.32	-0.347965	0.0747011	3.19143e-06	0.000203528
ENSDARG00000097738	AL929222.2	411.933	0.499558	0.107562	3.41108e-06	0.000216943
ENSDARG00000026383	si:dkey-27j5.5	75.7783	0.963475	0.207558	3.45141e-06	0.000218911
ENSDARG00000103315	CU464124.1	446.272	0.588962	0.126937	3.48765e-06	0.00022061
ENSDARG00000102959	zgc:171220	73.4338	-1.17717	0.25427	3.66352e-06	0.000231109
ENSDARG00000102987	capn7	739.653	0.735036	0.158862	3.71221e-06	0.000233549
ENSDARG00000036237	slc27a2a	3270.71	0.529062	0.114429	3.77331e-06	0.000236755
ENSDARG00000027154	tpd52l2a	2702.57	0.275601	0.0596163	3.78397e-06	0.000236787
ENSDARG00000076137	si:dkey-98f17.3	44.5231	-1.46045	0.316182	3.85539e-06	0.000240611
ENSDARG00000033871	derl3	621.737	0.369554	0.0800586	3.91128e-06	0.000243449
ENSDARG00000043646	slc6a8	2484.74	0.432203	0.0936496	3.92892e-06	0.000243868
ENSDARG00000056160	hspd1	7575.65	-0.278019	0.060248	3.93892e-06	0.000243868
ENSDARG00000057652	dbpb	16926.1	0.333886	0.0724274	4.02797e-06	0.000248722
ENSDARG00000094990	si:dkey-91f15.1	212.889	-1.0889	0.236381	4.09434e-06	0.000252153
ENSDARG00000092383	snorc	321.478	0.837187	0.181761	4.10552e-06	0.000252176
ENSDARG00000042021	mapk12a	1571.65	-0.334775	0.0726934	4.11864e-06	0.000252318
ENSDARG00000008487	dmd	4800.68	0.340273	0.0739258	4.16655e-06	0.000254585
ENSDARG00000103806	BX004785.3	86.2814	-1.01631	0.221169	4.32432e-06	0.000263535
ENSDARG00000060246	slc16a6b	1480.14	-0.363596	0.0792028	4.41755e-06	0.000267125
ENSDARG00000093476	si:dkey-175d9.2	439.279	-0.544952	0.118687	4.40064e-06	0.000267125
ENSDARG00000104110	col4a2	2454.05	0.363469	0.0791703	4.41183e-06	0.000267125
ENSDARG00000018361	sult1st3	237.291	1.11367	0.242657	4.4438e-06	0.000268018
ENSDARG00000008866	cabp4	851.563	0.376109	0.0819938	4.49565e-06	0.000269751
ENSDARG00000062084	clcn1a	401.869	0.518514	0.113028	4.48608e-06	0.000269751
ENSDARG00000060626	dgkaa	2181.86	0.291399	0.063679	4.73823e-06	0.000283577
ENSDARG00000020072	thbs4b	5278.58	0.492325	0.107718	4.86551e-06	0.000289709
ENSDARG00000063177	manf	1024.03	-0.453098	0.0991292	4.85897e-06	0.000289709
ENSDARG00000056909	LO018309.1	348.903	1.03818	0.227295	4.93523e-06	0.000292869
ENSDARG00000074547	si:ch211-240l19.8	22.504	2.32255	0.508532	4.94368e-06	0.000292869
ENSDARG00000076011	si:ch211-149b19.3	1336.36	0.316572	0.0693407	4.98422e-06	0.000294523
ENSDARG00000103969	smyhc2	7135.48	0.350304	0.076803	5.08929e-06	0.000299972
ENSDARG00000054597	cnot6l	2888.18	0.310554	0.0682917	5.42962e-06	0.000319226
ENSDARG00000028213	ttn.2	39184.5	0.559865	0.123347	5.6533e-06	0.000331542
ENSDARG00000042510	acot20	519.659	-0.426237	0.0939866	5.75801e-06	0.000336837
ENSDARG00000037960	lrrc17	1475.38	-0.3377	0.0745096	5.83458e-06	0.000340206
ENSDARG00000105034	zdhhc18b	211.731	0.646568	0.14267	5.84477e-06	0.000340206
ENSDARG00000078918	comtd1	724.024	0.513832	0.113439	5.90946e-06	0.000343116
ENSDARG00000013741	lancl1	1333.79	0.307404	0.0679718	6.11052e-06	0.00035391
ENSDARG00000011934	gyg1a	3397.19	0.260681	0.0576767	6.19278e-06	0.000356903
ENSDARG00000041645	sb:cb37	1653.42	0.680474	0.150551	6.18692e-06	0.000356903
ENSDARG00000018491	pdia4	2373.58	-0.333523	0.0738051	6.21412e-06	0.000357251
ENSDARG00000069445	pimr128	103.282	0.891516	0.197311	6.2329e-06	0.00035745
ENSDARG00000007276	ela3l	8044	1.28839	0.285559	6.42751e-06	0.000367707
ENSDARG00000005544	btbd3a	323.279	-0.543145	0.120467	6.52421e-06	0.000371943
ENSDARG00000061391	grhl1	1470.05	-0.331706	0.0735759	6.53342e-06	0.000371943
ENSDARG00000091633	si:dkey-177p2.18	228.021	0.836476	0.185591	6.57212e-06	0.000373235
ENSDARG00000089853	si:dkey-22n8.3	229.593	0.600958	0.133461	6.7036e-06	0.000379779
ENSDARG00000044365	angptl3	1091.12	0.40262	0.0894387	6.74332e-06	0.000381104
ENSDARG00000109310	im:7150988	811.111	-0.789567	0.175461	6.79651e-06	0.000383182
ENSDARG00000011373	mknk2a	584.132	0.523494	0.116535	7.04981e-06	0.000396505
ENSDARG00000003077	gpx9	353.502	0.906059	0.20174	7.08157e-06	0.00039729
ENSDARG00000056630	angptl5	406.688	0.414582	0.0923194	7.09781e-06	0.00039729
ENSDARG00000099517	adss1	14201.1	0.398566	0.088809	7.19282e-06	0.000401645
ENSDARG00000057365	elovl8b	266.019	-0.925502	0.206266	7.22567e-06	0.000402243
ENSDARG00000071143	si:dkey-208m12.2	61.6221	-1.22325	0.272646	7.238e-06	0.000402243
ENSDARG00000032465	slc1a8b	492.293	0.540558	0.120723	7.54627e-06	0.000418379
ENSDARG00000071103	si:dkey-222p3.1	192.652	0.714419	0.159666	7.66032e-06	0.000423696
ENSDARG00000094215	BX005417.1	203.58	-0.908558	0.203175	7.75634e-06	0.000427992
ENSDARG00000007382	ubtd1a	1473.77	0.294975	0.0659895	7.82096e-06	0.00043054
ENSDARG00000038505	polr2h	582.653	-0.412974	0.0924555	7.94257e-06	0.000436206
ENSDARG00000042559	tnni1c	826.867	0.441813	0.0989356	7.982e-06	0.000437343
ENSDARG00000028804	ankrd9	685.842	0.592893	0.132845	8.08013e-06	0.000441682
ENSDARG00000103841	CU024870.2	217.259	-0.890372	0.199584	8.15274e-06	0.00044461
ENSDARG00000007344	tcap	607.623	0.882083	0.197831	8.24278e-06	0.00044743
ENSDARG00000097229	si:ch211-226h8.15	48.7196	-1.43552	0.321952	8.24197e-06	0.00044743
ENSDARG00000026017	xpnpep2	308.555	0.493606	0.110795	8.38466e-06	0.000454075
ENSDARG00000012776	smarca1	726.538	0.471327	0.105839	8.45827e-06	0.000457001
ENSDARG00000092725	si:dkey-188i13.8	168.908	1.07055	0.240638	8.6354e-06	0.000465494
ENSDARG00000104083	adgre5b.2	53.6427	1.15108	0.258772	8.65822e-06	0.000465649
ENSDARG00000051970	smu1b	1628.16	0.294511	0.0662402	8.74441e-06	0.000468582
ENSDARG00000103826	gpib	3766.91	0.363293	0.0817145	8.75291e-06	0.000468582
ENSDARG00000031240	kidins220a	2286.95	0.371873	0.0837024	8.87956e-06	0.000474274
ENSDARG00000068227	tmem150aa	356.973	0.454583	0.102356	8.94584e-06	0.000476723
ENSDARG00000003808	aqp3a	7881.36	-0.276268	0.0622267	9.0085e-06	0.000478969
ENSDARG00000105085	BX649622.2	38.6697	1.61043	0.362953	9.12166e-06	0.000483883
ENSDARG00000006577	nadka	425.741	-0.428566	0.0969095	9.76426e-06	0.000515628
ENSDARG00000055400	si:dkey-56f14.7	1342.43	0.330295	0.0746858	9.75855e-06	0.000515628
ENSDARG00000100227	SLC7A1	1765.81	0.298445	0.0674954	9.79211e-06	0.000515932
ENSDARG00000101890	pigr	469.457	-0.479537	0.108465	9.81928e-06	0.000516198
ENSDARG00000068478	gpx4a	9492.2	0.401793	0.091011	1.01116e-05	0.000530373
ENSDARG00000012467	spint1b	1295.27	-0.334416	0.0758217	1.03106e-05	0.000538398
ENSDARG00000117241	CABZ01067657.1	49.3082	1.06644	0.241792	1.03108e-05	0.000538398
ENSDARG00000002240	psmb6	2610.38	-0.35279	0.0800505	1.04767e-05	0.000545841
ENSDARG00000017882	rdh1	1353.96	0.653587	0.148346	1.05379e-05	0.000547806
ENSDARG00000103837	CU633479.2	1375.11	-0.562438	0.127696	1.06034e-05	0.000549987
ENSDARG00000008237	sars1	5992.42	-0.271851	0.0617938	1.0859e-05	0.000561995
ENSDARG00000022689	itgb1b.2	1397.68	-0.471404	0.10721	1.09755e-05	0.000565515
ENSDARG00000099339	pacsin3	2780.36	0.297212	0.0675919	1.09684e-05	0.000565515
ENSDARG00000045153	slc16a8	377.942	0.4475	0.101799	1.10318e-05	0.000567166
ENSDARG00000059606	ccdc84	404.189	0.474939	0.108091	1.1135e-05	0.000571212
ENSDARG00000030157	mybpc2a	700.59	0.492831	0.112186	1.11802e-05	0.000572274
ENSDARG00000010946	cbsb	3217.35	0.222821	0.0507336	1.12326e-05	0.000573696
ENSDARG00000074667	akt1s1	5030.78	0.263186	0.0599401	1.12922e-05	0.000575483
ENSDARG00000023797	ryr1b	8848.25	0.479306	0.109191	1.1355e-05	0.000577425
ENSDARG00000040705	glsb	1777.91	0.272552	0.0621661	1.16386e-05	0.00059056
ENSDARG00000033916	si:ch211-243j20.2	1184.99	-0.310298	0.0708477	1.18796e-05	0.000601479
ENSDARG00000062350	synm	2072.13	0.36492	0.0833452	1.19545e-05	0.00060396
ENSDARG00000094658	BX571681.3	302.3	-0.507593	0.115944	1.19815e-05	0.000604016
ENSDARG00000059824	soat2	196.007	0.874623	0.199856	1.20729e-05	0.000606312
ENSDARG00000076196	si:ch211-226h7.6	43.6322	1.14698	0.262098	1.2079e-05	0.000606312
ENSDARG00000096365	si:ch211-195m9.3	122.099	0.701503	0.160343	1.21431e-05	0.000608221
ENSDARG00000014179	pfkma	8297.1	0.393509	0.0899872	1.22581e-05	0.000612666
ENSDARG00000075161	defbl1	3051.2	-0.444011	0.101743	1.2767e-05	0.00063674
ENSDARG00000060687	chd2	4813.47	0.260863	0.0598765	1.32041e-05	0.000657016
ENSDARG00000097613	igfn1.3	14426.3	0.487306	0.111863	1.32298e-05	0.000657016
ENSDARG00000003519	aprt	987.177	-0.545923	0.125416	1.34341e-05	0.000665745
ENSDARG00000098129	si:dkeyp-97a10.2	165.275	0.629596	0.144787	1.37118e-05	0.000678066
ENSDARG00000021859	erap1b	169.118	-0.649379	0.149483	1.39814e-05	0.00068848
ENSDARG00000059362	cavin1b	1892.49	0.293309	0.0675146	1.39668e-05	0.00068848
ENSDARG00000042962	dgcr2	792.561	-0.589623	0.135751	1.40278e-05	0.000689312
ENSDARG00000037889	wnt9b	418.042	-0.433599	0.0998756	1.41583e-05	0.000694264
ENSDARG00000075405	adck5	506.294	0.378686	0.0872524	1.42403e-05	0.000696822
ENSDARG00000067524	fut9b	300.403	-0.575072	0.132564	1.43733e-05	0.000701857
ENSDARG00000103054	dnm2b	747.373	-0.402766	0.092893	1.4523e-05	0.000707685
ENSDARG00000041685	si:dkey-105h12.2	1390.25	0.652832	0.150631	1.46435e-05	0.000710589
ENSDARG00000059613	nprl2	690.067	0.355522	0.0820247	1.46205e-05	0.000710589
ENSDARG00000068219	b3gnt2l	537.84	-0.437109	0.10093	1.48564e-05	0.000719427
ENSDARG00000091320	nlrc6	377.141	0.531029	0.122671	1.49858e-05	0.000724187
ENSDARG00000104899	CR931813.2	206.019	1.09105	0.252072	1.50238e-05	0.000724527
ENSDARG00000030006	slc6a7	985.403	-0.336103	0.0776641	1.50711e-05	0.00072531
ENSDARG00000001686	uckl1a	283.583	0.545766	0.126362	1.567e-05	0.000752578
ENSDARG00000079302	and2	15600	-0.500588	0.115999	1.59265e-05	0.000763328
ENSDARG00000097963	CR589875.2	31.7312	1.4691	0.340851	1.63185e-05	0.000780512
ENSDARG00000023712	mao	2987.69	0.276276	0.0641376	1.65078e-05	0.000787953
ENSDARG00000017624	krt4	584450	-0.37291	0.086594	1.65916e-05	0.000790336
ENSDARG00000093584	zgc:193505	2322.83	-0.40727	0.0946248	1.677e-05	0.000795586
ENSDARG00000104439	cldnd1a	622.771	-0.439316	0.102067	1.67587e-05	0.000795586
ENSDARG00000090548	CR753886.1	984.261	-0.313381	0.0728251	1.68347e-05	0.000797034
ENSDARG00000062082	hipk3b	2469.03	0.358586	0.0833513	1.69182e-05	0.000799367
ENSDARG00000017010	scamp2l	349.9	-0.589114	0.136971	1.70023e-05	0.000801719
ENSDARG00000078832	si:dkey-73p2.3	267.635	-0.549736	0.127858	1.71121e-05	0.00080527
ENSDARG00000088051	AL935044.1	15.7889	2.24825	0.523435	1.74545e-05	0.000819732
ENSDARG00000041304	trak1a	1437.47	0.269763	0.0628659	1.77803e-05	0.000833354
ENSDARG00000026655	tspo	1016.93	0.310388	0.0724577	1.83792e-05	0.000857794
ENSDARG00000030449	crabp2b	1789.11	-0.515773	0.120414	1.8412e-05	0.000857794
ENSDARG00000056339	stk31	38.296	1.63814	0.382369	1.83411e-05	0.000857794
ENSDARG00000005916	srpk3	1738.68	0.283554	0.0662722	1.88044e-05	0.00087433
ENSDARG00000099900	twnk	657.143	-0.389688	0.0911156	1.89554e-05	0.000879599
ENSDARG00000077301	mlf1	1583.3	0.365971	0.0855854	1.90206e-05	0.000880871
ENSDARG00000039066	klhl31	16970.9	0.354672	0.0830391	1.94473e-05	0.000897074
ENSDARG00000078598	si:ch1073-184j22.2	320.392	0.577075	0.135106	1.94361e-05	0.000897074
ENSDARG00000092115	eif4a1a	15419.1	-0.334031	0.0782177	1.95006e-05	0.00089776
ENSDARG00000103789	tmem130	236.174	-0.595019	0.139414	1.97234e-05	0.00090623
ENSDARG00000086815	MYADM	917.091	0.380063	0.089132	2.0076e-05	0.000920618
ENSDARG00000002264	mrpl41	790.072	-0.372644	0.0874159	2.01803e-05	0.000921101
ENSDARG00000041998	zgc:113337	567.378	-0.365563	0.0857505	2.01607e-05	0.000921101
ENSDARG00000055653	nubp2	393.546	-0.405481	0.095125	2.02049e-05	0.000921101
ENSDARG00000074117	si:dkey-1h24.2	222.085	-0.542853	0.127481	2.05967e-05	0.000935864
ENSDARG00000076830	si:dkey-65b12.6	1760.79	-0.549447	0.129033	2.0609e-05	0.000935864
ENSDARG00000013794	klf11b	642.029	-0.350132	0.0822345	2.06521e-05	0.000936003
ENSDARG00000016651	znf106a	8532.94	0.270679	0.0636155	2.09118e-05	0.000945936
ENSDARG00000011422	ryr1a	2903.4	0.357103	0.0840582	2.15415e-05	0.000971434
ENSDARG00000040505	yif1b	1471.75	-0.43209	0.101714	2.15588e-05	0.000971434
ENSDARG00000094451	cfp	888.339	-0.694888	0.16364	2.17198e-05	0.000976804
ENSDARG00000026476	tia1l	7130.42	-0.236918	0.0558087	2.18426e-05	0.00098044
ENSDARG00000100876	sez6a	370.637	-0.704635	0.166223	2.24421e-05	0.00100542
ENSDARG00000099533	zgc:113279	295.546	-0.505554	0.119467	2.31864e-05	0.00103677
ENSDARG00000002293	si:ch211-197g15.6	89.0534	-1.44244	0.340981	2.33401e-05	0.00104165
ENSDARG00000105208	zgc:85843	376.29	-0.504445	0.119301	2.35418e-05	0.00104864
ENSDARG00000088091	pfn1	38795.5	-0.345296	0.0818595	2.46316e-05	0.0010951
ENSDARG00000021154	zgc:92040	629.823	0.450202	0.106787	2.48804e-05	0.00110405
ENSDARG00000076623	col14a1b	3997.14	-0.489981	0.116276	2.50933e-05	0.00110929
ENSDARG00000086569	zgc:172051	1416.55	0.668984	0.158745	2.50655e-05	0.00110929
ENSDARG00000032816	tm7sf2	621.662	-0.563785	0.133849	2.53003e-05	0.00111632
ENSDARG00000016088	rtn2a	1901.99	0.360422	0.0856566	2.57915e-05	0.00113585
ENSDARG00000099091	CU929418.1	85.8221	0.917473	0.218105	2.5928e-05	0.00113971
ENSDARG00000013729	srsf6a	3528.28	-0.222937	0.0530085	2.60289e-05	0.00114199
ENSDARG00000012381	hsc70	11982.2	0.324962	0.0773126	2.63142e-05	0.00115235
ENSDARG00000067995	myhz1.2	282560	0.514528	0.122496	2.66469e-05	0.00116473
ENSDARG00000101324	apoa1b	139459	0.421871	0.100482	2.6871e-05	0.00117233
ENSDARG00000014727	acox1	2429.79	0.28618	0.0682254	2.73328e-05	0.00118959
ENSDARG00000103981	bhlha9	202.897	-0.617532	0.14723	2.73686e-05	0.00118959
ENSDARG00000022767	apobb.1	66471	0.516842	0.123241	2.74373e-05	0.00119036
ENSDARG00000025436	msrb1a	1190.58	0.343669	0.0820562	2.81161e-05	0.00121755
ENSDARG00000039345	drg1	1966.98	-0.264694	0.0632093	2.81942e-05	0.00121867
ENSDARG00000013236	dhcr24	318.216	-0.478976	0.114457	2.85448e-05	0.0012305
ENSDARG00000077372	tfr1b	2926.89	-0.330762	0.0790437	2.85735e-05	0.0012305
ENSDARG00000010641	slc20a1b	6499.03	-0.223018	0.0533096	2.87118e-05	0.00123419
ENSDARG00000093872	CU137716.1	51.1875	1.0976	0.262394	2.8765e-05	0.0012342
ENSDARG00000100352	aglb	5580.62	0.448403	0.107315	2.93621e-05	0.0012575
ENSDARG00000045858	tigarb	199.158	-0.659921	0.157989	2.95353e-05	0.00126261
ENSDARG00000029995	tnni2b.2	14259.3	0.387377	0.0927669	2.96934e-05	0.00126704
ENSDARG00000015662	pla2g12b	4766.3	0.394049	0.0944036	2.99179e-05	0.0012743
ENSDARG00000013750	eno1b	3808.6	0.209855	0.0502866	3.00384e-05	0.0012771
ENSDARG00000062780	aifm3	302.656	0.480549	0.115241	3.04658e-05	0.00129057
ENSDARG00000100598	CABZ01109081.1	376.434	-0.442692	0.106158	3.04453e-05	0.00129057
ENSDARG00000042988	slc24a2	4782.77	0.307014	0.0736599	3.07297e-05	0.00129939
ENSDARG00000096545	si:ch211-191a16.5	187.882	-0.644479	0.154691	3.09668e-05	0.00130704
ENSDARG00000087869	si:ch211-11k18.4	945.303	-0.360241	0.0865063	3.12258e-05	0.0013156
ENSDARG00000004251	dhfr	482.344	-0.473968	0.113855	3.14196e-05	0.00132138
ENSDARG00000060766	pxnb	384.695	0.437062	0.105008	3.15203e-05	0.00132323
ENSDARG00000015676	nmd3	1522.6	-0.441875	0.106193	3.16769e-05	0.00132742
ENSDARG00000052059	PAQR9	700.988	-0.617095	0.148359	3.18969e-05	0.00133424
ENSDARG00000101259	hgh1	566.189	-0.472819	0.113733	3.22051e-05	0.00134472
ENSDARG00000045230	cox6b1	2627.84	-0.353813	0.0851182	3.22837e-05	0.00134498
ENSDARG00000056885	per1a	3657.41	0.395105	0.0950588	3.23265e-05	0.00134498
ENSDARG00000097169	si:ch73-330k17.3	35.3893	1.3916	0.335307	3.32152e-05	0.00137949
ENSDARG00000077072	si:ch73-280o22.2	253.897	-0.512079	0.123496	3.3758e-05	0.00139955
ENSDARG00000045574	lrmp	2237.84	0.275062	0.0663931	3.42892e-05	0.00141654
ENSDARG00000088022	mhc1zfa	7.19	4.95029	1.19479	3.42435e-05	0.00141654
ENSDARG00000010246	prmt1	9486.52	-0.244903	0.0591207	3.43665e-05	0.00141723
ENSDARG00000044422	acvr2ba	329.633	-0.514695	0.124322	3.47297e-05	0.00142967
ENSDARG00000078552	grhl3	634.351	-0.368897	0.0891232	3.48552e-05	0.00143232
ENSDARG00000060323	exoc5	992.731	-0.367557	0.0889801	3.61538e-05	0.00148307
ENSDARG00000007127	acat2	1176.58	-0.28593	0.0692726	3.66566e-05	0.00150106
ENSDARG00000053831	vtnb	2274.14	0.378733	0.0918343	3.72205e-05	0.00152148
ENSDARG00000042529	gnat2	43080	0.225749	0.0547763	3.76757e-05	0.00153739
ENSDARG00000059373	dnajc8	1673.83	-0.319594	0.0776465	3.85485e-05	0.00157026
ENSDARG00000056836	si:ch211-125o16.4	9365.32	-0.250688	0.0609873	3.94806e-05	0.00160543
ENSDARG00000051890	hp	1287.05	0.449552	0.109529	4.0534e-05	0.0016454
ENSDARG00000100246	FP016234.1	467.251	0.56263	0.137156	4.09394e-05	0.00165897
ENSDARG00000003032	eif4a1b	25893.5	-0.267139	0.0651831	4.16237e-05	0.00167771
ENSDARG00000009133	myo1eb	1954.72	-0.306727	0.0748371	4.15657e-05	0.00167771
ENSDARG00000039929	ckmt2b	11841.5	0.320524	0.0782164	4.16895e-05	0.00167771
ENSDARG00000102722	itih3b	918.04	1.19836	0.292431	4.16878e-05	0.00167771
ENSDARG00000017489	ifi45	213.985	-0.508615	0.124249	4.24856e-05	0.00169821
ENSDARG00000019525	tbcelb	668.618	0.362997	0.0886569	4.23262e-05	0.00169821
ENSDARG00000026967	ap2s1	6918.58	-0.405372	0.0990089	4.23448e-05	0.00169821
ENSDARG00000043457	gapdh	67718.1	0.415011	0.101383	4.24898e-05	0.00169821
ENSDARG00000098679	nup85	625.28	-0.350121	0.0855892	4.30049e-05	0.00171586
ENSDARG00000022614	ddx43	212.586	-0.978615	0.239328	4.33223e-05	0.00172557
ENSDARG00000045516	itih2	3969.34	0.458131	0.112244	4.47344e-05	0.00177878
ENSDARG00000014975	irge1	105.576	0.818032	0.200906	4.6669e-05	0.00185216
ENSDARG00000053853	slc13a2	2079.7	0.589277	0.144737	4.67385e-05	0.00185216
ENSDARG00000093317	si:ch211-209j10.6	210.772	0.640978	0.157463	4.68828e-05	0.00185473
ENSDARG00000097001	FP245462.1	11.8075	-3.07212	0.754805	4.69962e-05	0.00185607
ENSDARG00000001880	stx3a	1212.78	0.265416	0.0652263	4.71841e-05	0.00186035
ENSDARG00000019976	idi1	3096.27	-0.386814	0.0950754	4.73182e-05	0.00186248
ENSDARG00000035880	atp6v1c1b	2369.83	0.241054	0.0592583	4.74488e-05	0.00186448
ENSDARG00000043328	fip1l1a	313.332	0.609486	0.149875	4.76965e-05	0.00187106
ENSDARG00000013921	frya	2603.76	0.31332	0.0771174	4.84681e-05	0.00189497
ENSDARG00000089529	desi1b	561.507	-0.338062	0.0832014	4.84106e-05	0.00189497
ENSDARG00000075727	map1lc3cl	996.047	0.436335	0.10741	4.85818e-05	0.00189623
ENSDARG00000105300	BX927081.1	1054.42	0.564053	0.138884	4.87967e-05	0.00190144
ENSDARG00000057983	svopl	389.435	-0.408114	0.10055	4.93184e-05	0.00191519
ENSDARG00000058094	ciarta	5222.67	0.20446	0.0503787	4.93957e-05	0.00191519
ENSDARG00000100504	ppp1r27b	93.8017	0.922582	0.227293	4.92827e-05	0.00191519
ENSDARG00000102272	coro6	514.787	0.439091	0.108234	4.97368e-05	0.00192522
ENSDARG00000013251	hsf4	286.827	0.877389	0.216433	5.03783e-05	0.00194421
ENSDARG00000103774	limch1b	1771.97	0.245901	0.0606595	5.0394e-05	0.00194421
ENSDARG00000039827	bbs5	666.785	0.341088	0.0842598	5.16456e-05	0.00198921
ENSDARG00000090814	si:dkey-18a10.3	30.8074	1.47752	0.365062	5.1807e-05	0.00199214
ENSDARG00000042851	srp9	804.854	-0.33222	0.0821087	5.20786e-05	0.00199601
ENSDARG00000062915	polr3b	1316.61	-0.295741	0.073089	5.20309e-05	0.00199601
ENSDARG00000052917	si:ch211-202f3.3	875.439	-0.499298	0.123415	5.2172e-05	0.00199631
ENSDARG00000013128	pdk1	1099.17	0.322708	0.0798253	5.28433e-05	0.00201539
ENSDARG00000104099	FP236513.1	159.797	-0.653417	0.161629	5.284e-05	0.00201539
ENSDARG00000029039	zdhhc23a	109.962	0.687614	0.170119	5.30064e-05	0.00201831
ENSDARG00000033832	ampd1	33267.4	0.350179	0.0866523	5.31802e-05	0.00202156
ENSDARG00000100968	si:ch211-1a19.3	565.567	0.492509	0.121883	5.32651e-05	0.00202156
ENSDARG00000067592	BX901974.1	165.234	-1.87931	0.465831	5.47629e-05	0.00207503
ENSDARG00000009196	anxa3a	281.635	-0.503055	0.124918	5.64725e-05	0.00213634
ENSDARG00000016866	fam102ab	1192.02	-0.304992	0.0757619	5.68131e-05	0.00214575
ENSDARG00000015076	gja8b	540.781	0.566301	0.140697	5.69836e-05	0.00214871
ENSDARG00000053512	crybb2	35.1972	1.33437	0.331669	5.74169e-05	0.00216156
ENSDARG00000073723	zgc:194679	330.553	-0.416706	0.103606	5.77023e-05	0.00216881
ENSDARG00000071083	si:dkeyp-34c12.1	52.0412	1.0363	0.257749	5.80576e-05	0.00217865
ENSDARG00000095315	CR626907.2	39.239	1.1138	0.277145	5.84851e-05	0.00219117
ENSDARG00000091936	si:ch211-135f11.5	9.96104	-2.75571	0.686021	5.89556e-05	0.00220526
ENSDARG00000058348	scinlb	2061.95	0.236141	0.0588246	5.9618e-05	0.00222647
ENSDARG00000035507	ddx31	369.815	-0.409477	0.102106	6.06358e-05	0.00226086
ENSDARG00000093480	pamr1	734.271	0.323141	0.0806725	6.18634e-05	0.00230296
ENSDARG00000102777	thbs4a	454.567	0.510794	0.127655	6.29757e-05	0.00234063
ENSDARG00000089418	si:dkey-164f24.2	2948.79	0.269802	0.0674778	6.37773e-05	0.00236665
ENSDARG00000056059	rangap1b	779.533	-0.338607	0.0847254	6.42806e-05	0.00238154
ENSDARG00000099865	hnrnpabb	12535.3	-0.229448	0.0574303	6.46273e-05	0.0023906
ENSDARG00000100897	pdgfrb	1872.73	0.337024	0.0843825	6.49658e-05	0.00239932
ENSDARG00000009544	cldnb	2372.29	-0.2856	0.0716438	6.70885e-05	0.0024738
ENSDARG00000013963	mipb	8464.13	0.570429	0.143195	6.78844e-05	0.00249878
ENSDARG00000027992	hao2	870.015	0.425196	0.106746	6.79803e-05	0.00249878
ENSDARG00000078707	sema7a	698.025	0.408239	0.102559	6.87613e-05	0.00252352
ENSDARG00000018342	ggt1b	559.033	0.551326	0.138552	6.91514e-05	0.00252838
ENSDARG00000058695	ddr2b	397.693	0.415991	0.104548	6.92187e-05	0.00252838
ENSDARG00000069808	ostm1	789.559	-0.381459	0.0958606	6.9115e-05	0.00252838
ENSDARG00000042613	crp3	1352.87	-0.579874	0.145775	6.95371e-05	0.00253328
ENSDARG00000059097	nktr	3874.33	0.224112	0.0563424	6.95912e-05	0.00253328
ENSDARG00000063719	usp8	3006.52	-0.230551	0.0579655	6.96786e-05	0.00253328
ENSDARG00000009342	txndc5	5995.11	-0.240115	0.0603848	6.9964e-05	0.00253706
ENSDARG00000015869	slc22a16	1137.12	0.396862	0.0998166	7.01085e-05	0.00253706
ENSDARG00000105592	CR936442.1	3759.87	-0.564196	0.1419	7.00807e-05	0.00253706
ENSDARG00000055539	epdl2	1537.73	0.320863	0.0807814	7.12767e-05	0.00257317
ENSDARG00000093058	STMP1	1569.16	-0.493806	0.124328	7.13268e-05	0.00257317
ENSDARG00000010770	sox19a	1873.14	-0.254972	0.0642308	7.19857e-05	0.00259293
ENSDARG00000076572	crygm2d7	18446.6	0.476087	0.120004	7.27e-05	0.00261303
ENSDARG00000079079	sult1st7	19.0563	1.77152	0.44656	7.27676e-05	0.00261303
ENSDARG00000009418	mef2cb	4303.71	0.212115	0.0534813	7.30426e-05	0.00261887
ENSDARG00000054150	cx23	499.535	0.687106	0.173409	7.42185e-05	0.00265696
ENSDARG00000020602	grk7a	8537.05	0.242749	0.061322	7.53907e-05	0.00269067
ENSDARG00000077488	si:ch73-289h5.4	324.44	-0.505618	0.127724	7.53641e-05	0.00269067
ENSDARG00000035549	uprt	1562.17	-0.31776	0.0802895	7.56815e-05	0.00269281
ENSDARG00000069114	unc93b1	148.798	0.644803	0.162911	7.55819e-05	0.00269281
ENSDARG00000098376	si:ch211-207l14.1	988.512	0.277811	0.0702599	7.68415e-05	0.00272992
ENSDARG00000055876	msmo1	572.245	-1.42019	0.359237	7.7069e-05	0.00273384
ENSDARG00000043701	gpd1a	759.824	0.359427	0.090961	7.76816e-05	0.00274722
ENSDARG00000053803	klhl43	4723.47	0.273891	0.0693097	7.75998e-05	0.00274722
ENSDARG00000095754	si:dkey-234h16.7	419.781	0.473936	0.119986	7.81728e-05	0.00276041
ENSDARG00000056550	tango2	1100.64	-0.324808	0.0823172	7.95295e-05	0.00280407
ENSDARG00000045437	slc35b3	809.562	-0.331063	0.0839107	7.96598e-05	0.00280443
ENSDARG00000035438	myhc4	7882.44	1.83701	0.466309	8.1659e-05	0.00287049
ENSDARG00000045254	zmp:0000000624	303.052	-0.589049	0.14967	8.29708e-05	0.00291221
ENSDARG00000057789	lyz	1260.63	0.373451	0.0949343	8.36167e-05	0.00293048
ENSDARG00000058861	ncln	2449.51	-0.233587	0.0594017	8.41272e-05	0.00293515
ENSDARG00000060282	rnf121	1544.97	-0.380577	0.0967661	8.39084e-05	0.00293515
ENSDARG00000096091	BX927253.2	316.67	0.551715	0.140299	8.40959e-05	0.00293515
ENSDARG00000101374	si:dkey-11n14.1	100.304	0.950434	0.241734	8.43332e-05	0.00293794
ENSDARG00000095351	CU914776.1	1468.35	0.286679	0.0729252	8.45476e-05	0.00294102
ENSDARG00000033382	grifin	734.641	0.592415	0.150735	8.48876e-05	0.00294846
ENSDARG00000068011	si:ch211-230g14.3	17.9718	1.83264	0.466344	8.50144e-05	0.00294847
ENSDARG00000015224	cd2ap	2507.96	-0.24262	0.0618011	8.64366e-05	0.00299335
ENSDARG00000102908	il16	559.804	0.345704	0.0880893	8.6919e-05	0.00300559
ENSDARG00000079946	sqlea	192.616	-1.78632	0.455407	8.7646e-05	0.00302625
ENSDARG00000090914	si:ch211-117k10.3	3194.11	0.210612	0.0537018	8.78584e-05	0.0030291
ENSDARG00000023176	tdo2b	363.912	0.824227	0.210251	8.84722e-05	0.0030451
ENSDARG00000077313	slc46a3	322.527	0.524782	0.133876	8.85832e-05	0.0030451
ENSDARG00000055534	grk7b	257.439	0.483461	0.123513	9.06794e-05	0.0031098
ENSDARG00000102632	ubc	34080.4	0.21162	0.0540658	9.07318e-05	0.0031098
ENSDARG00000069100	aldh9a1a.1	21627.7	0.247126	0.0631843	9.18398e-05	0.00314316
ENSDARG00000007655	crybb1l3	186.249	0.785653	0.200902	9.20585e-05	0.00314603
ENSDARG00000103951	tspan34	85.1271	0.74025	0.189398	9.28958e-05	0.00317
ENSDARG00000036295	golga7ba	2558.28	0.214917	0.0550087	9.34632e-05	0.00318006
ENSDARG00000094677	si:dkey-92j12.5	916.492	0.309771	0.0792824	9.33788e-05	0.00318006
ENSDARG00000009901	slc38a5a	1839.83	0.25272	0.0646908	9.36095e-05	0.00318041
ENSDARG00000086490	si:dkey-92f12.2	1381.76	0.258525	0.0662163	9.45151e-05	0.00320651
ENSDARG00000075521	cpz	660.456	-0.366448	0.0940061	9.69375e-05	0.00328391
ENSDARG00000001767	slc29a2	273.689	-0.723024	0.185507	9.71648e-05	0.00328685
ENSDARG00000006283	waslb	2335.17	-0.232309	0.059621	9.76231e-05	0.00329326
ENSDARG00000008170	dbnla	551.929	-0.33766	0.0866596	9.76366e-05	0.00329326
ENSDARG00000089871	jcada	2198.63	0.314225	0.0806847	9.84071e-05	0.00331446
ENSDARG00000039393	si:ch211-240l19.5	769.376	0.697967	0.179275	9.89005e-05	0.00332628
ENSDARG00000100625	si:ch73-197b13.1	427.673	0.621735	0.160041	0.00010239	0.0034387
ENSDARG00000042864	rpl7l1	2006.66	-0.314898	0.0810692	0.000102621	0.0034415
ENSDARG00000069415	col17a1a	16702.6	-0.360503	0.092989	0.000105825	0.00354384
ENSDARG00000100311	si:dkey-165e24.1	377.649	-0.793737	0.204773	0.000106113	0.00354841
ENSDARG00000096810	BX279523.1	145.269	-0.896999	0.231647	0.000107825	0.00360049
ENSDARG00000042684	serpinc1	4294.58	0.407053	0.105134	0.000108052	0.00360084
ENSDARG00000069956	pdlim2	1748.65	0.270183	0.0697868	0.000108144	0.00360084
ENSDARG00000039490	pitpnaa	2215.43	-0.329466	0.0851157	0.000108481	0.00360692
ENSDARG00000075454	hdc	124.803	-0.64549	0.166806	0.000108967	0.00361792
ENSDARG00000004296	ambp	3275.41	0.403243	0.104231	0.00010939	0.00362679
ENSDARG00000011648	snrpd1	1490.14	-0.345651	0.0893536	0.000109576	0.00362781
ENSDARG00000055514	icn2	5405.53	-0.38201	0.0988116	0.000110615	0.00365704
ENSDARG00000053773	vgll2b	640.208	0.322707	0.0835266	0.000111765	0.00368801
ENSDARG00000075954	serpinh1a	2073.33	-0.256386	0.0663647	0.000111868	0.00368801
ENSDARG00000022101	obscnb	3436.39	0.523829	0.135612	0.000112144	0.00369189
ENSDARG00000093659	entpd5b	1584.38	0.313678	0.0812216	0.000112464	0.00369723
ENSDARG00000087749	ccser2a	2195.07	0.226927	0.0587713	0.000112837	0.00370426
ENSDARG00000024717	selenbp1	979.91	0.455873	0.118103	0.000113398	0.00371745
ENSDARG00000007289	metrnlb	51.4742	0.992791	0.257446	0.000115109	0.00376825
ENSDARG00000016721	sdha	11192.1	0.182441	0.0473341	0.00011605	0.00379372
ENSDARG00000077863	mettl22	323.976	0.433116	0.112387	0.000116307	0.00379681
ENSDARG00000016139	mkks	99.376	0.66373	0.172302	0.000117097	0.00381726
ENSDARG00000063438	srebf2	3148.47	-0.300971	0.0781401	0.000117309	0.00381885
ENSDARG00000098415	CT956093.1	165.322	-0.829852	0.215523	0.000117919	0.00383336
ENSDARG00000013430	bhmt	31595.9	0.237123	0.0615963	0.000118294	0.00384021
ENSDARG00000101106	si:ch73-109d9.3	773.664	-0.295141	0.0767438	0.000120158	0.00389528
ENSDARG00000001971	cthrc1b	107.367	0.699935	0.182042	0.000120602	0.00390426
ENSDARG00000045620	nansa	1315.5	-0.284225	0.0739484	0.000121267	0.00392034
ENSDARG00000098639	pycr1b	1644.75	-0.237149	0.0617252	0.00012203	0.00393956
ENSDARG00000056921	ankk1	208.474	-0.497411	0.129524	0.000122883	0.00396161
ENSDARG00000053448	si:ch211-251f6.6	1263.51	0.437774	0.114066	0.000124087	0.00399381
ENSDARG00000055439	adamtsl7	222.346	-0.466543	0.12157	0.000124224	0.00399381
ENSDARG00000005416	map3k5	1944.46	0.284126	0.07411	0.000126156	0.00405036
ENSDARG00000094937	CR450833.1	8.30005	-3.20589	0.83641	0.000126634	0.0040601
ENSDARG00000012499	per1b	4691.37	0.244766	0.0638818	0.000127343	0.00407726
ENSDARG00000092719	AL954655.2	100.973	0.858065	0.224012	0.000127915	0.00408994
ENSDARG00000099843	nedd4a	2912.15	0.223756	0.0584968	0.000130718	0.00417385
ENSDARG00000096174	CU469524.1	7.03915	3.3945	0.887708	0.000131363	0.00418873
ENSDARG00000014496	trpv6	1303.42	0.475649	0.124423	0.000131916	0.00420062
ENSDARG00000016695	p2rx1	284.766	-0.421366	0.110273	0.000132857	0.00422481
ENSDARG00000040427	acot19	64.4445	1.07912	0.282494	0.000133461	0.00423824
ENSDARG00000015887	b2ml	6486.21	0.206903	0.0542092	0.000135215	0.00428505
ENSDARG00000092546	pdap1a	4260.3	-0.249161	0.0652834	0.000135302	0.00428505
ENSDARG00000088514	and1	9832.92	-0.470595	0.123324	0.000135671	0.00429092
ENSDARG00000011783	stag2a	3009.56	0.264767	0.0694308	0.000137075	0.00432359
ENSDARG00000102387	slc39a14	321.274	0.508165	0.133252	0.000136975	0.00432359
ENSDARG00000041925	cryba2b	19051.8	0.527668	0.138397	0.000137452	0.00432964
ENSDARG00000117264	CR385050.2	36.0607	1.67463	0.439864	0.00014057	0.0044219
ENSDARG00000116628	ly97.3	252.366	0.734683	0.192993	0.000140788	0.0044228
ENSDARG00000054616	cldni	7305.4	-0.194749	0.0511937	0.000142284	0.00446377
ENSDARG00000055053	itih1	156.613	0.609718	0.160305	0.000142676	0.00447005
ENSDARG00000087306	CABZ01038521.1	198.393	-0.633868	0.166686	0.000143091	0.00447708
ENSDARG00000012215	umps	769.415	-0.318639	0.0838228	0.000143912	0.00449072
ENSDARG00000101706	csrp3	114.203	0.7084	0.186355	0.000143908	0.00449072
ENSDARG00000039578	pa2g4a	10281.8	-0.228704	0.0601727	0.00014423	0.00449463
ENSDARG00000037846	hm13	2379.08	-0.221065	0.0581686	0.000144453	0.00449557
ENSDARG00000088881	si:dkeyp-69b9.3	1057.07	0.526364	0.138637	0.000146627	0.00455715
ENSDARG00000095082	si:ch211-194p6.12	98.5944	0.738511	0.194586	0.000147474	0.00457737
ENSDARG00000076280	ppp1r1b	1893.33	0.277682	0.0731866	0.000148142	0.00459202
ENSDARG00000002758	dedd1	2450.79	0.326723	0.0861845	0.000150063	0.00463924
ENSDARG00000096539	BX088688.2	20.6776	-1.75061	0.461775	0.000150012	0.00463924
ENSDARG00000040864	si:dkey-286j15.1	1546.79	0.304019	0.0802043	0.000150307	0.00464064
ENSDARG00000032405	ckap4	2262.29	-0.346645	0.0915507	0.000152861	0.00471326
ENSDARG00000053716	zgc:153990	729.635	-0.288459	0.0762278	0.000154225	0.00474904
ENSDARG00000035009	trim35-27	69.8059	-0.835063	0.221313	0.00016115	0.0049427
ENSDARG00000094298	CT573178.1	6.18785	3.72116	0.986174	0.000161085	0.0049427
ENSDARG00000104656	si:dkeyp-97a10.3	451.318	-0.375996	0.0996395	0.000160935	0.0049427
ENSDARG00000055009	col4a1	3670.38	0.299497	0.0795045	0.000165187	0.00505989
ENSDARG00000008904	smarca2	1948.64	0.244969	0.0650397	0.00016558	0.00506526
ENSDARG00000025679	comtb	725.29	0.384213	0.102102	0.000167874	0.00512873
ENSDARG00000078473	nucks1a	12113.8	0.312779	0.0831435	0.000168619	0.00514476
ENSDARG00000070726	cnga3a	2632.06	0.234	0.0624607	0.000179423	0.00546726
ENSDARG00000009170	ctr9	2295.13	-0.225247	0.0601333	0.000179827	0.00547241
ENSDARG00000071518	krt222	1585.07	0.299082	0.0798734	0.00018079	0.00549456
ENSDARG00000030465	tmem263	1426.55	-0.279514	0.074665	0.00018142	0.00550652
ENSDARG00000009782	myh11a	2980.96	0.409225	0.109338	0.000182011	0.0055173
ENSDARG00000092243	BX005065.1	226.561	0.500241	0.13368	0.000182498	0.00552488
ENSDARG00000053476	lipca	79.2944	0.868747	0.232179	0.000182776	0.00552612
ENSDARG00000106745	FO904901.1	830.45	0.350694	0.0938886	0.000187559	0.00566341
ENSDARG00000042708	tuba8l	12514.5	-0.2095	0.0561184	0.000189077	0.00570188
ENSDARG00000069977	MYG1	951.029	-0.350367	0.093879	0.000189885	0.00571884
ENSDARG00000025889	usp14	2338.74	-0.22403	0.0600347	0.000190206	0.00572114
ENSDARG00000077293	synpo2la	5861.05	0.355867	0.0954004	0.000191297	0.0057433
ENSDARG00000089428	rab12	872.993	0.293128	0.078589	0.000191565	0.0057433
ENSDARG00000097526	CU466287.3	25.1512	1.39537	0.37412	0.000191681	0.0057433
ENSDARG00000094277	mrpl44	1041.31	-0.268403	0.0719766	0.000192219	0.00575203
ENSDARG00000040157	glt8d1	679.547	-0.30002	0.0805174	0.000194426	0.00581061
ENSDARG00000002377	mief2	657.793	0.301573	0.0809432	0.000194743	0.00581227
ENSDARG00000031678	col5a2a	15664	0.249666	0.0670225	0.000195228	0.00581227
ENSDARG00000062998	pglyrp2	186.36	0.561154	0.150638	0.000195176	0.00581227
ENSDARG00000016156	fam53b	1514.84	-0.270166	0.0725395	0.000195782	0.00581857
ENSDARG00000067997	myhz1.3	156838	0.476907	0.128056	0.000195938	0.00581857
ENSDARG00000089357	miga2	241.323	0.538314	0.144615	0.00019734	0.00585275
ENSDARG00000104697	si:dkey-57k17.1	369.54	-0.628567	0.169002	0.000199791	0.00591791
ENSDARG00000005112	cdh17	7666.93	0.389459	0.104809	0.000202486	0.00599013
ENSDARG00000099315	nsdhl	408.306	-0.639271	0.172086	0.000203344	0.00600791
ENSDARG00000015088	dnajb11	1971.95	-0.273836	0.0737695	0.000205592	0.00605899
ENSDARG00000056209	myoz1a	4646.17	0.354831	0.0955814	0.000205346	0.00605899
ENSDARG00000037941	syt5a	4127.47	0.203395	0.0548263	0.000207413	0.00610496
ENSDARG00000069801	crygm2d12	16395.4	0.516346	0.139252	0.000208914	0.0061414
ENSDARG00000042533	gstm.1	2151.61	0.253827	0.0684612	0.000209231	0.00614298
ENSDARG00000058030	hspa14	1407.44	-0.297307	0.0801992	0.000209644	0.00614737
ENSDARG00000114885	pxmp4	387.455	-0.405834	0.109526	0.000211084	0.00618182
ENSDARG00000103712	plpp7a	1197.63	-0.340374	0.0918689	0.000211392	0.0061831
ENSDARG00000091548	stard9	1130.01	0.350812	0.0947276	0.000212745	0.00621488
ENSDARG00000035018	thy1	606.834	0.607311	0.164144	0.000215707	0.00629352
ENSDARG00000018898	zfand5a	7410.6	-0.366181	0.099035	0.000217744	0.00633733
ENSDARG00000075046	rnf151	124.438	0.797686	0.215738	0.000217751	0.00633733
ENSDARG00000054063	arpc4	3156.68	-0.236785	0.0640482	0.000218173	0.0063417
ENSDARG00000052344	tbl3	1256.9	-0.276685	0.0748581	0.00021892	0.00635548
ENSDARG00000036171	rnasel3	780.817	0.532924	0.144317	0.00022185	0.00643254
ENSDARG00000117300	BX936456.1	24.7195	1.31271	0.356034	0.00022689	0.00657052
ENSDARG00000029497	tfcp2l1	259.145	-0.646541	0.175433	0.000228338	0.00660427
ENSDARG00000092408	CU467861.7	22.4759	-1.96133	0.532497	0.000230267	0.00664358
ENSDARG00000102281	CR391937.1	12.8673	2.05398	0.557632	0.000230148	0.00664358
ENSDARG00000040799	sst1.1	462.493	-0.358392	0.0973145	0.000230665	0.00664685
ENSDARG00000099447	pcdh1g18	711.885	-0.437338	0.11883	0.000232887	0.0067026
ENSDARG00000102106	tgm1l1	2240.42	0.312928	0.0850723	0.000234718	0.006747
ENSDARG00000011125	snrpb	3876.57	-0.250972	0.0682495	0.000235742	0.00676807
ENSDARG00000102401	zgc:173517	113.169	0.846784	0.23032	0.000236398	0.00677858
ENSDARG00000028688	exosc2	395.007	-0.380469	0.103541	0.000238234	0.00682284
ENSDARG00000086296	znf1137	153.254	-0.728519	0.198291	0.000238796	0.00683057
ENSDARG00000055754	smc1a	173.544	-5.90609	1.60782	0.000239397	0.00683938
ENSDARG00000035558	gps2	1395.09	-0.250013	0.0680822	0.000240446	0.00686093
ENSDARG00000018569	tnfrsf1a	1114.33	0.237889	0.0647988	0.000241425	0.00688048
ENSDARG00000035895	fndc5b	465.659	0.376667	0.102626	0.000242269	0.00689609
ENSDARG00000040553	tmem97	492.092	-0.368413	0.100389	0.000242686	0.00689955
ENSDARG00000074505	mturn	104.115	0.77381	0.210951	0.000244272	0.00692778
ENSDARG00000077180	slc37a4b	3895.46	0.342821	0.0934511	0.000244025	0.00692778
ENSDARG00000028431	adnp2b	2374.33	-0.311274	0.0849947	0.000249988	0.00708128
ENSDARG00000012610	saga	4006.07	-0.320751	0.087595	0.000250499	0.00708714
ENSDARG00000036140	crybgx	8585.58	0.741673	0.202584	0.000251169	0.00709749
ENSDARG00000045299	vmo1b	550.364	0.474277	0.129585	0.000252231	0.00711889
ENSDARG00000069279	elovl7a	1267.2	-0.252152	0.0689047	0.000252771	0.00712551
ENSDARG00000088736	si:ch211-250n8.1	81.6249	-0.763429	0.208701	0.000254189	0.00715684
ENSDARG00000003533	col8a1b	234.719	0.45894	0.125501	0.000255334	0.00718041
ENSDARG00000063059	abcg8	148.531	0.919707	0.251682	0.000257944	0.00724509
ENSDARG00000093974	CR933734.2	132.603	1.10982	0.303762	0.000258623	0.00725542
ENSDARG00000088630	arhgef10la	833.039	-0.359267	0.0983653	0.000259828	0.00727268
ENSDARG00000109262	CU928131.1	189.145	0.620457	0.169879	0.000259861	0.00727268
ENSDARG00000021753	ccdc25	1526.48	-0.338674	0.0927736	0.000261689	0.00731506
ENSDARG00000009978	icn	15242.4	-0.344839	0.0945382	0.000264686	0.00737236
ENSDARG00000038040	tpk1	331.357	0.640714	0.175652	0.000264665	0.00737236
ENSDARG00000098586	zgc:194887	129.018	0.825727	0.226357	0.000264399	0.00737236
ENSDARG00000104732	mlycd	168.221	-0.650594	0.178529	0.00026823	0.00746216
ENSDARG00000063475	abcg1	670.56	0.291824	0.0800914	0.000268818	0.00746961
ENSDARG00000110147	C5H11orf54	617.405	0.407106	0.111742	0.000269203	0.00747142
ENSDARG00000045658	msrb3	1143.15	0.333854	0.0917321	0.000273222	0.00757396
ENSDARG00000019532	fads2	405.965	-0.658154	0.180951	0.000275622	0.00762238
ENSDARG00000093591	si:ch211-282k23.2	15.3439	2.07305	0.569914	0.000275321	0.00762238
ENSDARG00000097445	si:dkey-195m11.8	2648.11	0.252783	0.0695131	0.00027638	0.00763431
ENSDARG00000075958	si:dkey-266f7.9	142.747	1.04651	0.287807	0.000276731	0.00763497
ENSDARG00000020621	ap1b1	4376.45	-0.21588	0.0594012	0.000278762	0.00768192
ENSDARG00000031756	mef2aa	1503.22	0.262524	0.0722662	0.00028044	0.00771905
ENSDARG00000058032	tpk2	584.559	0.331214	0.0912165	0.000282241	0.00775948
ENSDARG00000005134	psmd11b	2487.74	-0.242736	0.0668682	0.000283348	0.0077716
ENSDARG00000037838	unkl	4131.39	0.224367	0.0618052	0.000283162	0.0077716
ENSDARG00000043307	srd5a3	166.193	-0.576999	0.158977	0.000284031	0.00778118
ENSDARG00000074712	si:ch211-186e20.2	59.6588	0.816057	0.225107	0.000288736	0.00790081
ENSDARG00000054540	imp4	827.332	-0.313929	0.0866279	0.000290211	0.00793187
ENSDARG00000040258	si:ch73-340m8.2	195.304	-0.498175	0.13757	0.000293197	0.00799476
ENSDARG00000103298	ephx5	804.88	0.510534	0.140977	0.000293023	0.00799476
ENSDARG00000041644	si:dkey-194e6.1	386.077	0.39859	0.110081	0.000293599	0.00799638
ENSDARG00000010454	guca1a	904.863	0.324023	0.089512	0.000294731	0.00801629
ENSDARG00000034001	tango6	382.688	-0.35911	0.0992186	0.000295308	0.00801629
ENSDARG00000105114	crebrf	361.747	0.550868	0.152201	0.00029536	0.00801629
ENSDARG00000045142	hbae5	220.321	-2.17878	0.602123	0.000296321	0.00802974
ENSDARG00000096736	CR749163.2	13.2458	2.68499	0.742059	0.000296544	0.00802974
ENSDARG00000014591	ilf2	6148.18	-0.202138	0.0558812	0.000297715	0.00805168
ENSDARG00000108535	CABZ01072077.1	1864.34	0.260863	0.0721214	0.000298044	0.00805168
ENSDARG00000027088	ptgdsb.1	11597	0.216525	0.0598701	0.000298511	0.00805496
ENSDARG00000060238	uacab	7336.2	0.387692	0.107212	0.000299054	0.0080603
ENSDARG00000037158	rcc1	810.773	-0.27869	0.0770791	0.000299602	0.00806575
ENSDARG00000006003	mycla	646.683	-0.324319	0.0897797	0.000303386	0.00814183
ENSDARG00000011696	esrrgb	266.881	0.443036	0.122646	0.000303474	0.00814183
ENSDARG00000101029	si:ch73-347e22.4	1352.15	0.248743	0.0688543	0.000303152	0.00814183
ENSDARG00000117231	FO834828.1	54.0912	1.02086	0.28275	0.000305664	0.00819115
ENSDARG00000034862	f7	401.984	0.479663	0.132928	0.000308039	0.00824534
ENSDARG00000076146	zgc:172075	230.356	-0.469189	0.130146	0.000312033	0.00834268
ENSDARG00000093972	ftr79	41.493	-1.15132	0.319714	0.000316899	0.00846309
ENSDARG00000017799	tgm1	436.415	-0.436812	0.12142	0.000321264	0.00856008
ENSDARG00000017960	sfxn2	1368.37	0.262238	0.0728899	0.000321002	0.00856008
ENSDARG00000004302	slc45a1	997.621	-0.30703	0.0853933	0.000323799	0.00861778
ENSDARG00000117145	notum1b	687.034	-0.314987	0.0877761	0.000332553	0.00884069
ENSDARG00000045146	tomm22	2423.21	-0.248197	0.069176	0.000333343	0.0088516
ENSDARG00000018351	hpda	2761.15	0.545317	0.152045	0.000335079	0.0088876
ENSDARG00000010873	DDX17	4743.79	0.267867	0.0747072	0.000336352	0.00891123
ENSDARG00000060695	znf346	4172.98	0.182925	0.0510613	0.000340362	0.00900723
ENSDARG00000073936	BX511021.1	696.43	0.435848	0.121727	0.000342905	0.009046
ENSDARG00000086411	srsf10b	804.802	-0.349528	0.0976167	0.000342786	0.009046
ENSDARG00000087585	si:ch211-242f23.8	27.1007	1.8613	0.519849	0.000342989	0.009046
ENSDARG00000090901	si:ch211-256e16.11	210.371	0.476997	0.133287	0.000345273	0.00909595
ENSDARG00000094752	rpe65b	854.455	-0.314787	0.0879718	0.000345875	0.00910155
ENSDARG00000019902	rcvrn2	14129.8	0.215683	0.0603139	0.000348876	0.00917018
ENSDARG00000005122	atp2a2b	6120.97	-0.234013	0.0655135	0.000354299	0.00926057
ENSDARG00000016364	gna15.1	918.631	-0.255294	0.0714572	0.000353333	0.00926057
ENSDARG00000055128	armc4	375.477	0.584625	0.163657	0.000353912	0.00926057
ENSDARG00000090039	reck	1127.36	0.374107	0.104715	0.000353404	0.00926057
ENSDARG00000091996	tcnbb	6177.01	-0.779461	0.218195	0.000353851	0.00926057
ENSDARG00000024828	tmem134	1158.85	-0.241027	0.0674936	0.000355465	0.00928065
ENSDARG00000054202	hbl4	116.813	0.647462	0.18135	0.000356675	0.00930186
ENSDARG00000037738	fbxl3l	105.832	-0.67568	0.189285	0.000357475	0.00931231
ENSDARG00000099802	pnp5b	245.03	0.458439	0.12855	0.000362165	0.00942395
ENSDARG00000002609	rnf145a	2345.74	0.207816	0.0582815	0.000362832	0.0094308
ENSDARG00000045442	cpb1	7427.75	1.05124	0.294907	0.000364352	0.00945558
ENSDARG00000075827	f7i	589.516	0.461254	0.129403	0.000364596	0.00945558
ENSDARG00000073786	cmbl	1442.6	0.304756	0.0856551	0.000373763	0.00968258
ENSDARG00000004261	tmed9	4951.05	-0.212532	0.05974	0.000374239	0.00968417
ENSDARG00000039613	poll	451.781	0.388249	0.109214	0.000378088	0.00975517
ENSDARG00000039667	mrpl38	1672.57	-0.278095	0.0782304	0.000378237	0.00975517
ENSDARG00000040695	fkbp14	605.962	-0.404601	0.113803	0.000377606	0.00975517
ENSDARG00000070170	si:ch211-225p5.8	392.515	0.455898	0.12826	0.000378725	0.00975697
ENSDARG00000060148	sh3pxd2aa	1124.48	0.35224	0.0991283	0.000380319	0.00978724
ENSDARG00000032618	mgst1.1	510.906	0.450247	0.126753	0.000382091	0.00982202
ENSDARG00000043795	arhgdia	7115.52	-0.185074	0.0521273	0.000384615	0.00987601
ENSDARG00000024933	spast	794.444	-0.269738	0.0760204	0.000387828	0.00994756
ENSDARG00000009136	tp53bp2a	2423.81	-0.200643	0.0565834	0.000391179	0.0100225
ENSDARG00000053500	cbsa	1669.7	-0.410606	0.115825	0.000392535	0.0100462
ENSDARG00000067701	myoz3a	642.289	-0.325507	0.0918582	0.000394729	0.0100913
ENSDARG00000095705	CDPF1	335.985	-0.420569	0.118788	0.000399372	0.0101988
ENSDARG00000002333	fam102bb	568.234	-0.421271	0.119002	0.000400086	0.0101989
ENSDARG00000070657	pa2g4b	6346.97	-0.231729	0.0654616	0.000400248	0.0101989
ENSDARG00000095674	tmem123	50.4222	1.01747	0.28752	0.000402009	0.0102326
ENSDARG00000007429	ndor1	507.488	-0.313136	0.088527	0.00040442	0.0102744
ENSDARG00000103929	ildr1a	941.147	-0.27614	0.0780693	0.00040453	0.0102744
ENSDARG00000038585	eif4e2	1020.54	0.270146	0.0764236	0.000408002	0.0103513
ENSDARG00000070055	arfip1	1268.54	-0.227179	0.0642807	0.000409062	0.0103669
ENSDARG00000020191	ppef1	321.592	0.404939	0.114628	0.000411442	0.0103946
ENSDARG00000075325	mrpl16	2210.64	-0.285944	0.0809443	0.000411491	0.0103946
ENSDARG00000094554	si:ch73-7i4.1	30.1764	-1.47681	0.418037	0.00041128	0.0103946
ENSDARG00000077762	si:rp71-79p20.2	214.075	0.513759	0.145473	0.000412962	0.0104205
ENSDARG00000042698	si:dkey-15j16.6	6.6767	-3.74364	1.06102	0.000418195	0.0105184
ENSDARG00000096359	eppk1	8322.92	0.259191	0.0734516	0.000417549	0.0105184
ENSDARG00000112960	si:dkey-7i4.7	123.126	-0.616442	0.174702	0.000417859	0.0105184
ENSDARG00000088298	si:ch211-235i11.4	521.411	0.343886	0.0975108	0.000420863	0.0105741
ENSDARG00000038018	prph2a	10862	0.182331	0.0517221	0.00042317	0.0106172
ENSDARG00000103799	kars1	8282.81	-0.226447	0.0642404	0.000423486	0.0106172
ENSDARG00000075505	si:ch211-132g1.7	178.817	-0.613395	0.174114	0.000426764	0.0106879
ENSDARG00000093749	FP102171.1	19.1208	1.90225	0.540176	0.000429059	0.0107338
ENSDARG00000054898	ms4a17a.16	93.3849	0.698946	0.198586	0.000432182	0.0108004
ENSDARG00000095549	si:dkeyp-106c3.2	45.4777	-0.935411	0.26586	0.000434099	0.0108251
ENSDARG00000100952	wu:fj16a03	1011.06	0.444402	0.126305	0.000434034	0.0108251
ENSDARG00000059483	tead1b	2062.72	0.313824	0.0892427	0.000437237	0.0108917
ENSDARG00000015905	lztr1	1638.84	0.226695	0.0645	0.000440325	0.010957
ENSDARG00000070477	dnajc2	832.778	-0.308578	0.0878578	0.000444351	0.0110219
ENSDARG00000091090	xirp2b	3571.9	0.400542	0.114038	0.000444161	0.0110219
ENSDARG00000100184	ly97.2	15.3106	1.87455	0.533651	0.000443585	0.0110219
ENSDARG00000079897	si:dkey-7k24.5	49.1788	0.935514	0.266432	0.000445984	0.0110477
ENSDARG00000098312	scarb2a	5862.27	-0.230003	0.0655081	0.000446337	0.0110477
ENSDARG00000102477	stard4	319.637	-0.477727	0.136101	0.000447933	0.0110754
ENSDARG00000059826	crtac1a	1869.51	0.264451	0.0753533	0.000448986	0.0110897
ENSDARG00000012297	cnga3b	565.786	0.348661	0.0993678	0.000450153	0.0110962
ENSDARG00000055160	chadla	102.872	0.696122	0.198395	0.0004502	0.0110962
ENSDARG00000056511	arr3a	12775.3	0.170781	0.0486897	0.000452257	0.0111352
ENSDARG00000098379	C7H4orf54	475.5	0.3696	0.105404	0.000454048	0.0111675
ENSDARG00000025854	ddx51	835.897	-0.343253	0.0979178	0.000455722	0.0111901
ENSDARG00000045792	si:dkey-106n21.1	138.396	-0.684664	0.195317	0.000455929	0.0111901
ENSDARG00000078878	si:ch73-244f7.3	43.0085	1.20875	0.344928	0.000457718	0.0112223
ENSDARG00000058475	ern2	351.383	0.352234	0.100549	0.00045985	0.0112627
ENSDARG00000007370	dysf	1009.06	0.401648	0.114673	0.000460817	0.0112742
ENSDARG00000055377	gnb5b	3072.83	0.196614	0.0561388	0.000461287	0.0112742
ENSDARG00000074150	si:ch211-226h7.5	47.157	0.95123	0.271634	0.000461977	0.0112793
ENSDARG00000032838	si:dkey-206f10.1	1112.39	0.28725	0.0820504	0.000463693	0.011294
ENSDARG00000068516	hapln1b	1911.96	0.363398	0.103807	0.000464032	0.011294
ENSDARG00000090106	slc17a7b	904.626	0.287866	0.0822279	0.000463804	0.011294
ENSDARG00000037188	rpa2	826.065	-0.293547	0.0839556	0.000471471	0.0114631
ENSDARG00000110698	CABZ01061524.1	15103.1	0.353472	0.101112	0.000472566	0.0114778
ENSDARG00000004953	mxb	5.95741	2.98071	0.85283	0.000473915	0.011487
ENSDARG00000097762	CU693494.3	99.5342	-0.73312	0.209758	0.000473929	0.011487
ENSDARG00000068274	si:ch211-203b8.6	156.697	0.530422	0.151912	0.000480049	0.0115992
ENSDARG00000076439	ppp4cb	2261.76	-0.214341	0.0613861	0.000479976	0.0115992
ENSDARG00000116625	znf1141	267.635	-0.695035	0.199046	0.000479722	0.0115992
ENSDARG00000099839	si:ch211-9d9.1	100.894	-0.619408	0.177469	0.000482604	0.0116489
ENSDARG00000004937	skp2	266.861	-0.549413	0.157435	0.000483414	0.0116564
ENSDARG00000004874	spata6l	74.1136	0.767188	0.220185	0.000493439	0.0118617
ENSDARG00000029894	slc2a15a	486.412	-0.446768	0.128206	0.000492579	0.0118617
ENSDARG00000055223	ablim2	1492.58	0.229137	0.065763	0.000493454	0.0118617
ENSDARG00000039131	atp1a1a.3	2108.62	-0.301038	0.0864457	0.000496956	0.0119336
ENSDARG00000002897	si:ch211-160o17.2	1046.04	-0.266181	0.0765271	0.000504684	0.0121067
ENSDARG00000092920	si:ch211-106h4.12	324.142	-0.516826	0.14862	0.000506106	0.0121283
ENSDARG00000076294	klb	113.163	0.742046	0.213413	0.000506979	0.0121368
ENSDARG00000097564	si:ch73-190f9.4	55.6964	-0.855761	0.246255	0.000510655	0.012206
ENSDARG00000097824	smco4	792.48	0.317483	0.0913629	0.000510914	0.012206
ENSDARG00000099930	col27a1b	289.231	0.427109	0.122977	0.000514507	0.0122667
ENSDARG00000104734	kat2a	559.763	-0.291709	0.0839894	0.000514346	0.0122667
ENSDARG00000036456	anxa4	6866.76	0.442119	0.127343	0.00051686	0.0123102
ENSDARG00000092872	upk3b	62.2743	-0.768133	0.221296	0.000518388	0.012334
ENSDARG00000005221	desmb	548.42	0.620273	0.178983	0.000529165	0.0125776
ENSDARG00000014624	si:dkeyp-94g1.1	36.9723	-2.15196	0.621122	0.000530954	0.0126067
ENSDARG00000056125	myct1a	251.709	0.467603	0.134976	0.000531548	0.0126067
ENSDARG00000100133	cnmd	4534.78	0.272461	0.0786529	0.000532009	0.0126067
ENSDARG00000099864	si:ch73-170d6.2	41.3971	1.38538	0.400309	0.000538608	0.0127501
ENSDARG00000027017	ppp2r5a	537.457	0.325203	0.0939896	0.000540194	0.0127747
ENSDARG00000035579	si:dkey-174n20.1	227.65	-0.438326	0.126702	0.000541176	0.012785
ENSDARG00000097683	sptbn5	1426.62	0.285481	0.0825669	0.000545053	0.0128636
ENSDARG00000058605	vsig10	668.008	-0.299258	0.0865653	0.000546175	0.012877
ENSDARG00000068261	pros1	667.659	-0.28089	0.0812751	0.000548168	0.012911
ENSDARG00000058102	sardh	2073.68	0.275298	0.0796961	0.000551625	0.0129793
ENSDARG00000104280	bnip1b	808.817	-0.321876	0.0932725	0.000558665	0.0131317
ENSDARG00000067976	ar	137.768	-0.574347	0.166478	0.000560625	0.0131645
ENSDARG00000061226	timp2a	3899.38	0.201055	0.0582994	0.000563385	0.0132099
ENSDARG00000105183	CT009487.2	65.7656	1.01166	0.293362	0.000563689	0.0132099
ENSDARG00000057317	nexn	3650.76	0.305891	0.0887173	0.000564909	0.0132252
ENSDARG00000002745	tdh	10817.2	0.251607	0.0730419	0.000571703	0.0133607
ENSDARG00000056200	abcb9	526.096	0.346412	0.100566	0.000571839	0.0133607
ENSDARG00000103428	ogdhb	2960.08	0.268176	0.0778684	0.000573242	0.01338
ENSDARG00000041586	dhx40	1128.96	0.356125	0.103428	0.000574809	0.0134032
ENSDARG00000024317	trap1	1761.41	-0.211466	0.0614433	0.000578198	0.0134688
ENSDARG00000041108	ctsh	1055.5	0.254535	0.0739643	0.000578884	0.0134713
ENSDARG00000059695	dusp28	142.685	0.499012	0.145026	0.000579894	0.0134814
ENSDARG00000061994	acacb	3871.55	0.252928	0.0735484	0.000584008	0.0135635
ENSDARG00000011870	sp8a	534.076	-0.356792	0.103781	0.000586179	0.0136004
ENSDARG00000039512	ap1m3	700.659	-0.265066	0.0771239	0.000588456	0.0136397
ENSDARG00000099555	foxo1a	1299.12	0.298181	0.0869072	0.000601298	0.0139235
ENSDARG00000002696	gnb3b	33845.7	0.181676	0.0529756	0.000604859	0.0139921
ENSDARG00000033609	map1lc3a	3743.19	0.250546	0.0730693	0.000606079	0.0139926
ENSDARG00000079659	wdr53	249.589	0.651962	0.190131	0.00060577	0.0139926
ENSDARG00000093173	si:dkey-93m18.6	146.231	0.679279	0.198142	0.000607498	0.0140115
ENSDARG00000030012	lrrfip1a	2260.66	0.225661	0.0658618	0.000611913	0.0140994
ENSDARG00000089094	si:dkey-160o24.3	149.555	-0.531114	0.155028	0.000612725	0.0141042
ENSDARG00000063922	mt-nd6	52205.1	0.160684	0.0469581	0.000621958	0.0143026
ENSDARG00000040452	fam214a	3919.81	0.21525	0.0630545	0.000640839	0.0147223
ENSDARG00000003091	oclnb	1193.27	-0.309095	0.0906059	0.000646262	0.0148182
ENSDARG00000017710	ppp1r14ab	417.563	-0.348174	0.102062	0.000646286	0.0148182
ENSDARG00000057427	sv2ba	7949.17	0.180176	0.0528246	0.00064764	0.0148347
ENSDARG00000008333	znfl2a	141.048	-0.521902	0.153111	0.000652869	0.0149398
ENSDARG00000019986	grhprb	5229.33	0.356288	0.104537	0.000653809	0.0149467
ENSDARG00000010047	neu3.2	589.178	-0.335314	0.0984356	0.000658184	0.014988
ENSDARG00000041348	cyp19a1a	8.9105	2.63858	0.774516	0.000657415	0.014988
ENSDARG00000043304	nop2	2631.13	-0.309805	0.0909387	0.000657411	0.014988
ENSDARG00000077388	obsl1b	2912.17	0.353806	0.103857	0.000657582	0.014988
ENSDARG00000090793	si:ch211-207j7.2	570.436	0.366285	0.107585	0.000662571	0.0150732
ENSDARG00000071462	lama3	813.291	0.355315	0.10438	0.000663936	0.0150895
ENSDARG00000002536	tm9sf4	2212.01	-0.217865	0.0640124	0.000665334	0.0151066
ENSDARG00000004392	hdr	432.255	0.308649	0.0907844	0.000674339	0.0152962
ENSDARG00000079564	myh7	5818.24	0.268454	0.0790297	0.00068161	0.0154461
ENSDARG00000035608	pgam5	2035.08	-0.235538	0.0693846	0.000687099	0.0155403
ENSDARG00000079994	akap13	2171.93	0.228346	0.0672653	0.000687005	0.0155403
ENSDARG00000079497	tcima	858.283	-0.31455	0.0926909	0.000689952	0.0155897
ENSDARG00000060554	mut	3863.89	0.222181	0.065481	0.000691156	0.0156018
ENSDARG00000045677	opn1sw1	152739	0.184453	0.0543746	0.000693205	0.0156028
ENSDARG00000055115	dtnbp1a	1262.73	0.257857	0.0760058	0.000692329	0.0156028
ENSDARG00000071288	samhd1	296.557	-0.397259	0.117103	0.000692863	0.0156028
ENSDARG00000034518	trdmt1	205.864	-0.439623	0.129642	0.000696277	0.0156474
ENSDARG00000058082	birc7	403.457	0.447468	0.13196	0.000696529	0.0156474
ENSDARG00000003961	parp3	865.408	0.26168	0.0772058	0.000700486	0.0157212
ENSDARG00000104901	ostc	2042.98	-0.220823	0.0651957	0.000706405	0.0158388
ENSDARG00000004754	hspa4a	3125.35	-0.266791	0.0788275	0.000713111	0.0159738
ENSDARG00000070972	si:ch211-81a5.8	1996.61	0.276975	0.0818459	0.000714129	0.0159813
ENSDARG00000004060	bhlhe40	4723.39	0.273672	0.0808943	0.000716783	0.016004
ENSDARG00000033802	cyp27a7	807.574	0.373861	0.110514	0.000717201	0.016004
ENSDARG00000092903	C18H15orf48	48.2466	-0.935792	0.276583	0.000715946	0.016004
ENSDARG00000056037	itih6	184.962	0.544449	0.160996	0.000720276	0.0160573
ENSDARG00000105249	si:dkey-65b13.9	42.0801	-0.906549	0.268096	0.000721092	0.0160601
ENSDARG00000102129	crygn1	335.963	0.484877	0.143436	0.00072372	0.0161033
ENSDARG00000019842	cnot3b	2381.13	0.187663	0.0555308	0.000726316	0.0161456
ENSDARG00000087780	tiam2a	1280.48	0.21684	0.0641801	0.000728528	0.0161794
ENSDARG00000013492	zbtb34	167.391	-0.48408	0.143305	0.000730192	0.016201
ENSDARG00000095192	BX957317.1	283.259	0.42407	0.125554	0.000731282	0.0162097
ENSDARG00000077906	rnf165a	1151.49	-0.264843	0.0784406	0.000734561	0.016267
ENSDARG00000035175	schip1	4947.02	-0.231752	0.0686519	0.00073611	0.0162858
ENSDARG00000041340	mrpl51	1632.8	-0.251122	0.0743976	0.000737056	0.0162913
ENSDARG00000056978	letm1	1090.03	0.23528	0.0697312	0.000740591	0.016354
ENSDARG00000036359	riox2	282.403	-0.374845	0.111142	0.000744452	0.0164237
ENSDARG00000087016	micall1b.2	24.0832	1.26001	0.374286	0.000761502	0.016784
ENSDARG00000012399	adssl	2634.98	-0.182739	0.0542952	0.000763639	0.0168101
ENSDARG00000060797	pfkmb	1504.3	0.429613	0.127673	0.000765568	0.0168101
ENSDARG00000096843	zgc:193593	2685.81	0.319534	0.0949562	0.00076526	0.0168101
ENSDARG00000103846	hspa5	9875.34	-0.276779	0.0822451	0.000764636	0.0168101
ENSDARG00000025348	igfbp5b	8183.46	0.195539	0.0581296	0.000768648	0.0168588
ENSDARG00000070358	smim12	713.998	-0.294441	0.0875366	0.000769232	0.0168588
ENSDARG00000027620	bco2l	57.2256	0.853124	0.253762	0.000774048	0.0169485
ENSDARG00000012244	ube2e3	5916.54	0.159326	0.0474151	0.000778775	0.017036
ENSDARG00000103553	sf3b3	4490.18	-0.178686	0.0531849	0.000780228	0.0170518
ENSDARG00000063905	mt-co1	738860	0.189899	0.0565367	0.000782615	0.0170879
ENSDARG00000008105	mettl2a	589.099	-0.334417	0.0995912	0.00078538	0.0171323
ENSDARG00000041735	tmem237a	1419.8	0.243391	0.072503	0.000787993	0.0171683
ENSDARG00000093068	c3b.1	2436.84	0.450319	0.134151	0.000788502	0.0171683
ENSDARG00000029818	srsf5a	10799.5	0.174374	0.0519789	0.000794462	0.0172819
ENSDARG00000011665	aldoaa	28283.6	0.287471	0.085716	0.000797197	0.0173253
ENSDARG00000100443	CR376766.2	1022.2	0.375187	0.111958	0.000804777	0.0174738
ENSDARG00000100234	BX511246.1	25.7305	1.30614	0.38995	0.000809562	0.0175613
ENSDARG00000112419	si:ch211-62a1.3	2123.27	0.370076	0.11054	0.000814299	0.0176477
ENSDARG00000104826	pcdh1gc5	3825.48	-0.25075	0.0749275	0.000818174	0.0177152
ENSDARG00000005023	fkbp9	1570.8	-0.318816	0.0953082	0.000822502	0.0177924
ENSDARG00000055639	ruvbl2	1489.33	-0.216752	0.0648636	0.000832786	0.0179982
ENSDARG00000100324	AL627305.1	102.077	0.633958	0.189729	0.000833601	0.0179991
ENSDARG00000090946	si:zfos-364h11.2	104.194	0.704854	0.211043	0.000838204	0.0180818
ENSDARG00000003287	wdr12	1072.09	-0.291884	0.0874926	0.000849646	0.0183117
ENSDARG00000016260	fxr2	5929.35	0.210818	0.063236	0.000856568	0.0184269
ENSDARG00000093354	si:ch211-57i17.2	327.647	0.42127	0.126357	0.000856189	0.0184269
ENSDARG00000012013	cpa6	244.321	0.523544	0.157134	0.000862773	0.0185433
ENSDARG00000044827	wnt7aa	1301.83	-0.215163	0.0646164	0.000868935	0.0186585
ENSDARG00000022845	lias	940.033	-0.262785	0.0789762	0.000876606	0.0187887
ENSDARG00000039116	nr5a5	111.349	0.796501	0.239359	0.000875828	0.0187887
ENSDARG00000061414	slx4	717.838	-0.278329	0.0836992	0.000883079	0.01891
ENSDARG00000005230	ssr2	5814.62	-0.20658	0.0621563	0.000888771	0.0190145
ENSDARG00000002021	pygb	2321.69	0.257799	0.0776027	0.000893619	0.0190832
ENSDARG00000039517	c8b	1096.58	0.385518	0.116046	0.000893332	0.0190832
ENSDARG00000027978	yy1b	1484.74	0.224774	0.067715	0.000902069	0.0192461
ENSDARG00000043482	b3gnt3.1	203.145	-0.438894	0.132299	0.000908424	0.0193615
ENSDARG00000079895	ehbp1l1b	1328.9	0.283202	0.085373	0.000909138	0.0193615
ENSDARG00000101557	scarb1	749.582	0.355169	0.107087	0.00091111	0.0193858
ENSDARG00000008969	fgb	6135.92	0.296987	0.0895624	0.000913216	0.0193919
ENSDARG00000054058	h1-10	3709.79	0.315977	0.0952871	0.000912999	0.0193919
ENSDARG00000055099	fam184b	2241.44	0.222859	0.0672167	0.000914719	0.0193919
ENSDARG00000063627	bop1	1165.51	-0.282357	0.0851618	0.00091467	0.0193919
ENSDARG00000034168	serpini1	3735.75	-0.241622	0.0728818	0.000915602	0.019393
ENSDARG00000060106	crb2a	537.29	0.334458	0.10095	0.000922685	0.0195253
ENSDARG00000036102	ctdsp2	7350.49	0.203815	0.0615456	0.000927602	0.0196116
ENSDARG00000004806	grwd1	916.41	-0.307035	0.0927554	0.000932443	0.0196961
ENSDARG00000089713	BX004785.1	7.32703	2.70576	0.817881	0.000938776	0.0198119
ENSDARG00000068187	spg7	2740.45	0.183883	0.0556524	0.000952693	0.0200874
ENSDARG00000099674	dicp3.1	89.8311	0.694008	0.210163	0.000959189	0.0202062
ENSDARG00000075564	fam13a	1360.07	0.227948	0.0690408	0.000961209	0.0202305
ENSDARG00000018985	castor2	3073.87	0.180808	0.0547726	0.000963207	0.020236
ENSDARG00000061439	ugt5c3	478.5	0.385505	0.116782	0.000963198	0.020236
ENSDARG00000101200	zgc:112964	664.27	-0.335798	0.101733	0.000964167	0.020238
ENSDARG00000036043	znf408	138.633	-0.666723	0.202095	0.000970077	0.0203344
ENSDARG00000063375	pter	478.288	0.341291	0.103463	0.000971376	0.0203344
ENSDARG00000078674	hspb9	835.108	0.543508	0.164758	0.000970901	0.0203344
ENSDARG00000104367	casp20	429.328	-0.326767	0.0991033	0.00097643	0.0204219
ENSDARG00000075540	FAM107A	587.767	0.282465	0.0856907	0.000979552	0.0204689
ENSDARG00000100113	AL935044.2	35.9546	-1.35239	0.410312	0.000980693	0.0204744
ENSDARG00000026400	rad51d	78.7729	0.707164	0.214621	0.000984404	0.0205335
ENSDARG00000007034	hnrpkl	3033.9	-0.273538	0.0830388	0.000987378	0.0205588
ENSDARG00000079305	hbae3	18823.1	-0.663388	0.201381	0.000987063	0.0205588
ENSDARG00000020454	psmd8	4001.45	-0.236375	0.071797	0.000993808	0.0206742
ENSDARG00000097080	si:ch73-181m17.1	19.3448	-1.6903	0.514031	0.00100789	0.0209485
ENSDARG00000037266	myoz2b	861.075	0.268449	0.0816658	0.001012	0.0209966
ENSDARG00000069934	parp4	808.913	0.261876	0.0796604	0.00101117	0.0209966
ENSDARG00000093957	si:dkey-251i10.2	1412.86	-0.352497	0.107292	0.00101835	0.0211096
ENSDARG00000016337	lctlb	1443.77	0.509138	0.155002	0.0010208	0.0211228
ENSDARG00000059558	tecta	247.261	0.376288	0.114557	0.00102077	0.0211228
ENSDARG00000035663	zgc:103438	591.246	0.351142	0.106984	0.00103	0.0212706
ENSDARG00000079347	zgc:194659	403.548	0.378639	0.115366	0.00103052	0.0212706
ENSDARG00000079525	slc39a5	78.4812	0.791059	0.241028	0.00103068	0.0212706
ENSDARG00000017105	vaspb	4837.85	-0.213768	0.0651565	0.00103496	0.0213401
ENSDARG00000099960	elovl1a	483.121	-0.40407	0.123173	0.0010362	0.0213468
ENSDARG00000004141	zgc:92630	839.59	-0.587084	0.178984	0.0010377	0.0213589
ENSDARG00000115830	BX465228.2	12.1131	2.46041	0.750349	0.00104168	0.0214218
ENSDARG00000077009	wdfy4	348.046	0.323331	0.0986223	0.0010437	0.0214444
ENSDARG00000043818	si:ch211-119c20.2	990.924	0.412061	0.125719	0.00104676	0.0214859
ENSDARG00000096398	si:ch211-276a17.5	542.442	0.396245	0.120901	0.00104755	0.0214859
ENSDARG00000099448	sh3d21	1570.73	-0.203909	0.0622585	0.0010559	0.021638
ENSDARG00000041141	cryba1a	118.459	0.703847	0.215007	0.00106187	0.0217032
ENSDARG00000052578	c6ast4	5717.08	1.05268	0.321566	0.00106185	0.0217032
ENSDARG00000054458	slmapa	4496.08	0.169691	0.0518355	0.00106172	0.0217032
ENSDARG00000016904	bckdk	3647.34	-0.185087	0.0565595	0.00106627	0.0217741
ENSDARG00000100621	CABZ01080550.1	22.8463	1.30227	0.398017	0.00106828	0.0217961
ENSDARG00000041691	bhlhe41	5916.85	0.257801	0.0787986	0.00106925	0.0217968
ENSDARG00000101472	pop4	428.646	-0.342605	0.104736	0.00107125	0.0218185
ENSDARG00000044512	ca4c	126.31	0.847764	0.259315	0.00107834	0.0219437
ENSDARG00000070229	zgc:158258	360.253	0.549898	0.168248	0.00108167	0.0219752
ENSDARG00000078615	USP53	557.618	-0.297497	0.0910235	0.00108177	0.0219752
ENSDARG00000005945	sart1	3823.5	-0.216271	0.066218	0.00109059	0.0221352
ENSDARG00000103025	hmgcs1	3814.85	-0.716504	0.219401	0.00109185	0.0221414
ENSDARG00000015111	ddx39ab	5426.8	-0.220948	0.0676697	0.00109429	0.0221717
ENSDARG00000091972	si:dkey-58f10.7	130.758	-0.54956	0.168346	0.00109671	0.0221899
ENSDARG00000102986	csf1ra	1026.27	-0.298165	0.0913393	0.00109709	0.0221899
ENSDARG00000104979	CR388055.1	26.5424	1.32878	0.407573	0.00111319	0.022496
ENSDARG00000004082	cx39.9	638.136	-0.335061	0.102836	0.00112117	0.0226377
ENSDARG00000043976	etf1b	8784.22	-0.221512	0.0680151	0.00112674	0.0227305
ENSDARG00000097285	ANPEP	340.81	0.560171	0.17212	0.00113578	0.0228931
ENSDARG00000102332	spint1a	3550.8	-0.18576	0.0570849	0.00113749	0.0229077
ENSDARG00000091127	klf15	1840.16	0.251574	0.0773201	0.00113923	0.022923
ENSDARG00000013561	pgm1	8824.28	0.237093	0.0729369	0.0011514	0.023148
ENSDARG00000096556	si:dkey-19f4.2	71.5904	0.706384	0.217379	0.0011559	0.0232184
ENSDARG00000099936	nlrc3l	572.112	-0.276775	0.0851858	0.00115783	0.0232372
ENSDARG00000007576	crybb1l1	66218	0.737032	0.226917	0.00116208	0.0232626
ENSDARG00000027099	psmc4	5313.87	-0.203125	0.0625356	0.00116159	0.0232626
ENSDARG00000042014	cyp11c1	532.747	0.298401	0.0918595	0.00116034	0.0232626
ENSDARG00000023062	ccn1	688.274	0.428577	0.131968	0.00116384	0.0232642
ENSDARG00000034705	pvalb7	4297.81	-0.214887	0.0661697	0.00116416	0.0232642
ENSDARG00000061496	si:ch211-250e5.2	162.793	-0.518541	0.15975	0.00117061	0.0233731
ENSDARG00000115266	imp3	463.551	-0.334447	0.103104	0.00117953	0.0235311
ENSDARG00000024540	tspan36	2801.81	-0.210185	0.0648138	0.00118317	0.0235832
ENSDARG00000098779	BX547930.4	30.8344	1.02837	0.317136	0.00118416	0.0235832
ENSDARG00000117613	CABZ01030033.1	31.6043	-1.15948	0.357638	0.00118678	0.0236153
ENSDARG00000017454	nup50	2691.23	-0.194269	0.0599549	0.00119422	0.0237431
ENSDARG00000061379	cmya5	2141.35	0.41555	0.128314	0.00120143	0.023866
ENSDARG00000070560	nap1l4a	5606.02	-0.219927	0.0679476	0.00120913	0.0239783
ENSDARG00000075923	txnrd2.2	252.211	0.386498	0.119404	0.0012084	0.0239783
ENSDARG00000101485	si:ch1073-469d17.2	1175.32	0.27472	0.0849015	0.00121321	0.0240387
ENSDARG00000020853	galr2a	22.2976	1.21989	0.377085	0.00121621	0.0240594
ENSDARG00000101482	hk2	614.866	-0.402121	0.124302	0.00121632	0.0240594
ENSDARG00000099678	BX569789.1	67.1932	-0.685719	0.212081	0.00122375	0.0241859
ENSDARG00000099465	rnf213a	1027.96	0.418494	0.129522	0.00123327	0.0243534
ENSDARG00000015915	slc25a36b	1849.12	0.181122	0.0560774	0.0012385	0.0244361
ENSDARG00000068763	plcg2	423.774	0.311503	0.0964991	0.00124641	0.0245714
ENSDARG00000063466	isy1	1143.58	-0.269361	0.0834622	0.00124946	0.0246106
ENSDARG00000040712	adprh	346.259	-0.332487	0.103032	0.00125085	0.0246172
ENSDARG00000045522	acot15	1482.13	0.256488	0.0794922	0.00125276	0.0246341
ENSDARG00000061553	pgap4	740.382	-0.272985	0.084623	0.00125579	0.0246521
ENSDARG00000078533	poc1a	17.9391	-1.35096	0.418768	0.00125516	0.0246521
ENSDARG00000020529	hacl1	760.754	-0.328277	0.101788	0.00125924	0.0246694
ENSDARG00000060633	usp16	1205.52	-0.251167	0.077882	0.00125984	0.0246694
ENSDARG00000095767	dio3b	566.088	0.413621	0.128246	0.00125877	0.0246694
ENSDARG00000014329	npm1a	8633.99	-0.271571	0.0842591	0.00126833	0.0248147
ENSDARG00000017255	tmed1b	316.587	-0.328721	0.102066	0.00127895	0.0249971
ENSDARG00000045560	mybpc1	2406.3	0.232306	0.0721341	0.00127979	0.0249971
ENSDARG00000035133	pho	1479.25	0.202045	0.0628009	0.00129436	0.0252606
ENSDARG00000086172	ACVR1C	153.427	0.517651	0.160914	0.00129563	0.0252642
ENSDARG00000008818	hsf1	1551.48	-0.264674	0.0823146	0.00130263	0.0253796
ENSDARG00000116727	CABZ01081294.2	175.121	0.464951	0.144623	0.00130486	0.0254019
ENSDARG00000099470	muc5.3	675.882	-0.361929	0.11267	0.00131682	0.0256133
ENSDARG00000117808	CABZ01068366.1	151.09	-0.582511	0.181453	0.00132613	0.0257729
ENSDARG00000017038	zgc:152670	71.5822	0.918482	0.28616	0.00132881	0.0258034
ENSDARG00000028012	tpmt.2	138.883	-0.844569	0.263231	0.0013344	0.0258347
ENSDARG00000042807	slc16a4	1216.52	-0.255727	0.079706	0.00133485	0.0258347
ENSDARG00000059003	strip2	1123.5	0.250491	0.0780716	0.00133438	0.0258347
ENSDARG00000089310	gc	2037.05	0.480623	0.149802	0.00133482	0.0258347
ENSDARG00000059804	retreg3	2357.19	0.287197	0.0895618	0.0013427	0.0259652
ENSDARG00000035598	coro1ca	4918.18	-0.260959	0.0813874	0.00134418	0.0259722
ENSDARG00000053027	si:dkey-33i11.1	39.4454	0.952885	0.297272	0.00134861	0.0260364
ENSDARG00000060150	psmd11a	2153.43	-0.239438	0.0747098	0.00135104	0.0260617
ENSDARG00000056477	ccdc125	235.229	-0.590227	0.184248	0.001358	0.0261743
ENSDARG00000092895	si:dkey-188i13.11	300.669	0.428662	0.133891	0.0013668	0.0263223
ENSDARG00000010008	vim	4531.7	0.193331	0.0604241	0.00137632	0.0264618
ENSDARG00000092252	si:dkey-103k4.1	45.9355	0.838377	0.26202	0.00137589	0.0264618
ENSDARG00000031968	cpped1	510.497	-0.288427	0.0901786	0.00138193	0.0265478
ENSDARG00000055477	pelo	1271.48	-0.235163	0.0735344	0.00138386	0.0265631
ENSDARG00000086445	adgrf7	79.4113	0.642881	0.201079	0.00138786	0.0266179
ENSDARG00000041991	rrp9	837.291	-0.299779	0.0937958	0.00139306	0.0266958
ENSDARG00000077653	rabl6b	1724.23	-0.208907	0.0653757	0.00139597	0.0267296
ENSDARG00000024651	snrpa1	1064.44	-0.24357	0.0762369	0.00139875	0.026739
ENSDARG00000076526	gar1	1959.58	-0.277494	0.086851	0.001398	0.026739
ENSDARG00000007141	psmc3	4417.93	-0.198482	0.0621376	0.00140202	0.0267795
ENSDARG00000035631	sdf2l1	967.841	-0.251645	0.0788095	0.00140764	0.0268649
ENSDARG00000026787	aqp7	250.35	0.419119	0.131291	0.0014115	0.0268946
ENSDARG00000077419	nectin4a	531.161	-0.286541	0.0897542	0.00141044	0.0268946
ENSDARG00000044575	vars1	2110.65	-0.206709	0.0647762	0.00141722	0.0269596
ENSDARG00000076560	apbb1	1666.34	0.224369	0.070309	0.00141689	0.0269596
ENSDARG00000043249	irf1b	141.639	0.468713	0.146968	0.00142653	0.0271146
ENSDARG00000103195	dync1i2b	703.329	0.294073	0.0923096	0.00144392	0.0274227
ENSDARG00000089050	cuzd1.1	79.2554	0.875853	0.274995	0.00144768	0.0274717
ENSDARG00000078455	best4	56.8848	0.771099	0.24226	0.00145787	0.0276427
ENSDARG00000059029	mmp28	246.008	-0.486105	0.152779	0.00146383	0.027727
ENSDARG00000071196	cavin2b	5809.21	0.162057	0.0509359	0.00146469	0.027727
ENSDARG00000091561	si:dkey-156k2.4	98.2312	-0.613625	0.193004	0.00147613	0.0278982
ENSDARG00000103436	BX548028.1	117.109	-0.863058	0.271447	0.00147544	0.0278982
ENSDARG00000014311	pgghg	300.598	-0.380763	0.119774	0.00147782	0.0279077
ENSDARG00000045155	phf5a	377.525	-0.372915	0.117338	0.00148223	0.0279683
ENSDARG00000030107	si:ch211-207i1.2	1611.99	0.298356	0.0938889	0.00148418	0.0279779
ENSDARG00000054807	sec13	2546.56	-0.182737	0.0575085	0.00148514	0.0279779
ENSDARG00000063354	abtb1	2109.17	0.249127	0.0784645	0.00149821	0.0282014
ENSDARG00000098853	ehd1a	2174.83	-0.199715	0.0629118	0.00150083	0.028228
ENSDARG00000055331	aldh9a1a.2	689.732	0.298935	0.0941903	0.00150492	0.028282
ENSDARG00000062192	tbc1d8b	1768.29	0.215006	0.0677711	0.00151116	0.0283538
ENSDARG00000092488	khnyn	600.393	0.256964	0.0809926	0.00151033	0.0283538
ENSDARG00000102994	znf1034	214.253	-0.70754	0.223059	0.00151405	0.028385
ENSDARG00000105175	CR547131.1	19.832	-1.33854	0.422093	0.00151816	0.0284394
ENSDARG00000058556	muc5.2	1164.67	-0.455575	0.143742	0.00152757	0.0285926
ENSDARG00000005191	ahcy	32370.6	0.170078	0.0536939	0.00153734	0.0287524
ENSDARG00000097630	si:ch211-282b22.1	821.627	-0.384079	0.121265	0.00153875	0.0287557
ENSDARG00000094331	BX901918.2	347.929	-0.701924	0.221656	0.00154167	0.0287644
ENSDARG00000096338	CR792438.1	98.661	0.652105	0.205915	0.00154091	0.0287644
ENSDARG00000098510	zgc:174650	13.2185	-1.72629	0.545219	0.00154425	0.0287895
ENSDARG00000063370	sgk2a	656.535	0.32383	0.102305	0.00154908	0.0288563
ENSDARG00000036060	exosc6	422.889	-0.366954	0.115938	0.00155033	0.0288566
ENSDARG00000105014	mre11a	609.409	-0.311408	0.0984246	0.00155659	0.0289502
ENSDARG00000061096	dapk2a	608.862	0.346471	0.109526	0.00155958	0.0289826
ENSDARG00000098452	si:dkey-151g22.1	81.4188	-0.902027	0.285264	0.00156646	0.0290874
ENSDARG00000035905	slc25a44b	1113.11	-0.307148	0.0971794	0.00157428	0.0292092
ENSDARG00000038785	abcf2a	3331.81	-0.347144	0.109843	0.00157575	0.0292133
ENSDARG00000005518	slc5a9	252.122	0.515184	0.163048	0.00157932	0.0292562
ENSDARG00000071048	ccn6	365.931	0.414913	0.131348	0.00158372	0.0293146
ENSDARG00000013973	pex3	734.522	-0.263818	0.0835264	0.00158583	0.0293303
ENSDARG00000032206	cthl	70.1587	0.836117	0.264796	0.00159081	0.0293758
ENSDARG00000113780	zgc:173615	114.779	-0.612205	0.193872	0.00158978	0.0293758
ENSDARG00000007788	atp2b1b	5432.76	0.174473	0.0552739	0.00159661	0.0294364
ENSDARG00000042188	ttc38	280.979	0.415904	0.131758	0.00159634	0.0294364
ENSDARG00000104267	postnb	39979.4	-0.230793	0.0731316	0.00160027	0.0294806
ENSDARG00000090948	si:ch73-29c22.1	58.8658	-1.07242	0.339863	0.00160256	0.0294995
ENSDARG00000086309	erlec1	1682.39	-0.21033	0.0666655	0.00160492	0.0295197
ENSDARG00000044914	suclg2	4934.21	0.299891	0.0951017	0.00161395	0.0296623
ENSDARG00000035120	gldc	1858.91	0.339902	0.107817	0.00161835	0.0297199
ENSDARG00000022795	golt1ba	263.863	-0.410854	0.130356	0.00162276	0.0297773
ENSDARG00000061249	myom1a	27562.9	0.294095	0.0933337	0.00162711	0.0298338
ENSDARG00000056938	kera	1986.94	-0.388723	0.123378	0.00162906	0.029846
ENSDARG00000041951	selenoo1	586	0.258245	0.0819749	0.00163106	0.0298593
ENSDARG00000060656	si:ch211-10a23.2	948.936	-0.241204	0.0765986	0.0016387	0.0299757
ENSDARG00000099764	CR855389.1	101.629	-0.808572	0.256832	0.00164248	0.0300212
ENSDARG00000103413	zgc:109949	1096.22	-0.270615	0.0859669	0.00164447	0.0300341
ENSDARG00000098438	slc6a6b	1543.11	0.30198	0.0959592	0.00164978	0.0301076
ENSDARG00000075618	slc36a1	978.502	-0.22851	0.0726186	0.00165112	0.0301085
ENSDARG00000074126	ttc39a	614.494	-0.28176	0.0895538	0.00165371	0.0301322
ENSDARG00000054666	pgpep1	912.896	0.314239	0.099965	0.00166943	0.0303948
ENSDARG00000096541	BX901942.1	89.5526	-0.582657	0.185542	0.00168778	0.030705
ENSDARG00000041078	chka	3456.55	0.188052	0.0599138	0.00169697	0.0308481
ENSDARG00000027572	as3mt	601.462	0.299716	0.0955162	0.00170187	0.0308935
ENSDARG00000098475	arr3b	7330.93	0.177711	0.0566354	0.00170211	0.0308935
ENSDARG00000013415	lmna	1493.7	0.218121	0.0695252	0.00170514	0.0309044
ENSDARG00000078041	xpo1a	2275.46	-0.213862	0.0681684	0.00170536	0.0309044
ENSDARG00000101942	si:dkey-260j18.2	2316.06	-0.218534	0.069685	0.00171254	0.0310103
ENSDARG00000001777	nup155	1553.76	-0.233856	0.0745925	0.00171786	0.0310586
ENSDARG00000097617	si:ch211-178n15.1	537.355	0.283833	0.0905326	0.0017177	0.0310586
ENSDARG00000003835	stom	7289.1	0.179953	0.0574281	0.00172713	0.0311718
ENSDARG00000019644	ldhba	27494.7	0.198811	0.0634497	0.00172813	0.0311718
ENSDARG00000051956	isca1	2029.39	0.254749	0.0813016	0.00172808	0.0311718
ENSDARG00000059370	nr1d4b	4987.46	0.293787	0.0937815	0.00173221	0.0312213
ENSDARG00000041110	dnajc3a	952.156	-0.354636	0.11322	0.00173458	0.0312399
ENSDARG00000023759	zgc:73226	251.846	-0.550178	0.175685	0.00173846	0.0312855
ENSDARG00000015557	zgc:100829	1719.09	-0.203242	0.0649107	0.00174157	0.0313028
ENSDARG00000016319	c9	9401.11	0.358719	0.11457	0.0017421	0.0313028
ENSDARG00000053973	fetub	33457.2	0.647073	0.2067	0.00174511	0.0313328
ENSDARG00000093188	si:dkey-75a21.2	556.107	-0.287202	0.0917759	0.00175175	0.0314277
ENSDARG00000020258	ewsr1a	8667.8	-0.157794	0.0504406	0.00175817	0.0314704
ENSDARG00000041787	cx32.3	1895.16	0.430049	0.137458	0.00175646	0.0314704
ENSDARG00000058270	COLGALT1	1353.09	0.278184	0.088919	0.00175693	0.0314704
ENSDARG00000117698	BX511151.1	7.17566	2.15823	0.689958	0.00175966	0.031473
ENSDARG00000076996		481.247	0.302729	0.096793	0.00176248	0.0314992
ENSDARG00000041065	hspb1	1120.3	0.325624	0.10414	0.00176729	0.031561
ENSDARG00000080337	NC_2333.4	1.2856e+06	0.276704	0.0885184	0.00177235	0.0316272
ENSDARG00000088740	hmgcll1	47.8006	-0.808898	0.258914	0.0017829	0.0317913
ENSDARG00000055592	capn2b	1442.19	-0.225286	0.0721285	0.00178778	0.0318295
ENSDARG00000097513	CT573383.1	413.24	0.315561	0.101025	0.00178657	0.0318295
ENSDARG00000087197	ros1	244.113	0.446817	0.143076	0.00179057	0.0318549
ENSDARG00000033539	paics	5752.87	0.272121	0.0871775	0.00179955	0.0319904
ENSDARG00000074804	atxn7	1098.68	0.232192	0.0744099	0.00180577	0.0320765
ENSDARG00000027813	nus1	2404.05	-0.200289	0.0642233	0.00181687	0.0322491
ENSDARG00000034080	plcd1b	1468.92	0.214167	0.0686972	0.00182358	0.032319
ENSDARG00000101085	ss18l2	310.758	-0.415692	0.133339	0.00182356	0.032319
ENSDARG00000102506	lrp2a	2156.59	0.275373	0.0883387	0.00182554	0.0323292
ENSDARG00000044402	nop16	1101.49	-0.305241	0.0979314	0.0018277	0.0323429
ENSDARG00000054184	btr06	176.299	0.617614	0.198208	0.00183324	0.0324165
ENSDARG00000042552	cacna1sb	5156	0.299603	0.0961915	0.00184163	0.0325401
ENSDARG00000100088	zmp:0000001114	2330.26	-0.257366	0.0826416	0.0018442	0.0325609
ENSDARG00000056204	zgc:113436	443.155	-0.297446	0.0955565	0.00185337	0.032698
ENSDARG00000020114	slc20a1a	1103.47	0.372713	0.119772	0.00185912	0.0327746
ENSDARG00000075933	cox15	873.812	0.255199	0.082017	0.0018612	0.0327866
ENSDARG00000007221	pbk	416.855	-0.398171	0.128048	0.00187372	0.0329822
ENSDARG00000040990	usp37	1080.1	-0.220733	0.0710096	0.00188047	0.0330513
ENSDARG00000070041	zgc:153920	39.0743	0.925619	0.297763	0.00187991	0.0330513
ENSDARG00000071014	s100u	2390.02	-0.201111	0.0647719	0.00190335	0.0334282
ENSDARG00000007988	masp2	406.286	0.410036	0.13209	0.00190785	0.0334821
ENSDARG00000069109	znrd2	748.273	-0.243685	0.0785106	0.00191019	0.0334979
ENSDARG00000098783	polr2b	5275.68	-0.21151	0.0681539	0.00191299	0.0335219
ENSDARG00000012113	c19h1orf109	248.668	-0.405951	0.130818	0.00191455	0.0335241
ENSDARG00000018750	npr1b	836.834	0.296538	0.0956017	0.00192346	0.0336548
ENSDARG00000017542	fgf1a	331.349	-0.353736	0.114081	0.00193029	0.0337238
ENSDARG00000099624	chmp1b	2912.29	-0.212413	0.0684993	0.00192903	0.0337238
ENSDARG00000103308	mst1	1259.81	0.307933	0.0993243	0.00193336	0.033752
ENSDARG00000020494	znf330	1080.67	-0.278462	0.089836	0.00193737	0.0337969
ENSDARG00000017741	g3bp1	5908.14	-0.208221	0.0672248	0.00195239	0.0340334
ENSDARG00000075433	myom2a	33711.7	0.294136	0.09497	0.00195392	0.0340347
ENSDARG00000052423	ppp1r12c	1514.9	0.195122	0.0630141	0.00195833	0.0340861
ENSDARG00000062147	otc	279.324	0.596806	0.192773	0.00196211	0.0341066
ENSDARG00000074322	si:ch211-194m7.3	149.989	0.517697	0.167222	0.00196243	0.0341066
ENSDARG00000117816	CABZ01078767.1	50.8113	0.738637	0.238663	0.0019688	0.0341919
ENSDARG00000004748	zgc:100868	3683.19	-0.230805	0.0746821	0.00199818	0.0346599
ENSDARG00000099871	myo7aa	967.051	0.228972	0.0740909	0.00199873	0.0346599
ENSDARG00000074519	BX248501.1	578.462	0.268047	0.0867525	0.00200295	0.0347034
ENSDARG00000087206	cct2	7154.14	-0.168173	0.0544319	0.00200421	0.0347034
ENSDARG00000099152	si:dkey-190j3.2	139.224	0.57874	0.187367	0.00200958	0.0347707
ENSDARG00000062756	pllp	775.411	-0.284465	0.0921035	0.00201144	0.034777
ENSDARG00000078114	si:ch73-237c6.1	2400.3	0.272848	0.0883709	0.00201827	0.0348694
ENSDARG00000059792	trpm5	282.364	-0.411346	0.133288	0.00202775	0.0350072
ENSDARG00000005989	rgl1	1579.12	0.233478	0.0756752	0.00203374	0.0350847
ENSDARG00000068782	sparta	304.342	0.444617	0.14424	0.0020528	0.0353761
ENSDARG00000077697	si:dkey-105i14.1	153.691	-0.66816	0.216769	0.00205366	0.0353761
ENSDARG00000098361	nudcd3	1819.18	-0.211218	0.0685942	0.00207535	0.0357232
ENSDARG00000077407	si:dkey-184p18.2	386.515	-0.374679	0.121691	0.00207744	0.0357329
ENSDARG00000019280	lars1b	2055.46	-0.211799	0.0687969	0.00207962	0.0357441
ENSDARG00000030872	cetp	554.799	0.474767	0.154236	0.00208273	0.0357533
ENSDARG00000055279	b3gat1b	478.73	-0.296078	0.0961886	0.00208322	0.0357533
ENSDARG00000010267	dpydb	4015.03	0.348286	0.113166	0.00208637	0.035781
ENSDARG00000117512	LO018605.3	77.988	0.660035	0.214491	0.0020894	0.0358067
ENSDARG00000101363	ano2b	929.037	0.268047	0.0871229	0.00209338	0.0358486
ENSDARG00000020149	acoxl	316.661	0.572083	0.185976	0.00209726	0.0358714
ENSDARG00000078284	phkb	5060.34	0.191441	0.0622364	0.00209779	0.0358714
ENSDARG00000026183	polr2eb	1350.26	-0.255665	0.083152	0.00210731	0.0359289
ENSDARG00000042087	dmap1	1214.74	-0.19552	0.0635862	0.00210587	0.0359289
ENSDARG00000074904	si:ch211-253b8.5	982.223	0.271749	0.0883828	0.00210722	0.0359289
ENSDARG00000100981	CCDC39	240.801	-1.32916	0.432263	0.00210588	0.0359289
ENSDARG00000028618	krt18b	6227.09	0.150607	0.0489976	0.00211377	0.0360128
ENSDARG00000008790	actr3b	193.868	0.433696	0.1412	0.0021299	0.0362612
ENSDARG00000103518	abhd8a	199.14	0.481554	0.156803	0.00213284	0.0362847
ENSDARG00000011769	cpm	807.644	-0.291645	0.094972	0.00213453	0.036287
ENSDARG00000024416	twistnb	776.018	-0.325963	0.106168	0.00213882	0.0363034
ENSDARG00000041947	styk1b	1066.94	-0.252979	0.0824021	0.00214016	0.0363034
ENSDARG00000043548	atg4da	1490.11	-0.206068	0.0671148	0.00213787	0.0363034
ENSDARG00000018383	frzb	731.418	0.300923	0.0980363	0.00214416	0.0363448
ENSDARG00000076321	col28a2a	1764.06	0.282104	0.0919266	0.00214922	0.0364041
ENSDARG00000045626	nek8	99.0956	-0.605939	0.197473	0.00215161	0.0364182
ENSDARG00000023111	plg	6398.95	0.377532	0.123049	0.00215391	0.0364308
ENSDARG00000056480	cpvl	1346.34	-0.214765	0.0700188	0.00216038	0.0365063
ENSDARG00000097701	AL954831.1	20.2574	-1.25041	0.407687	0.0021615	0.0365063
ENSDARG00000008740	esf1	1143.08	-0.333892	0.108899	0.00216899	0.0365851
ENSDARG00000089402	si:ch73-281i18.3	96.8287	0.720494	0.234994	0.00216931	0.0365851
ENSDARG00000090286	serpina1	17281.1	0.418342	0.13647	0.00217346	0.0366287
ENSDARG00000097000	BX890558.1	11.9044	-2.26958	0.740503	0.0021773	0.0366615
ENSDARG00000101807	si:ch211-120c15.3	67.6243	1.0809	0.352689	0.00217855	0.0366615
ENSDARG00000013250	tars1	4090.82	-0.167361	0.0546321	0.00218826	0.0367984
ENSDARG00000052388	pcgf5b	228.071	0.36646	0.11964	0.00219116	0.0368009
ENSDARG00000110346	LO018557.1	809.277	0.277366	0.0905547	0.00219156	0.0368009
ENSDARG00000076848	zgc:112492	333.023	0.46536	0.151975	0.002198	0.0368805
ENSDARG00000100721	si:ch211-175l6.2	6.40064	2.47464	0.808207	0.00219946	0.0368805
ENSDARG00000004232	dlb	1207.4	-0.210691	0.0688242	0.0022039	0.0369283
ENSDARG00000038867	shhb	493.678	-0.286852	0.0937852	0.00222366	0.0372328
ENSDARG00000069099	tmco1	1559.81	-0.199508	0.0652375	0.00222683	0.0372486
ENSDARG00000102234	si:ch211-71n6.4	376.968	0.322812	0.105561	0.0022278	0.0372486
ENSDARG00000036943	golph3l	1088.78	-0.242999	0.0794886	0.00223542	0.037296
ENSDARG00000093318	si:dkey-57a22.15	2734.59	0.41057	0.134293	0.00223361	0.037296
ENSDARG00000117407	AL954191.2	257.822	0.386988	0.126587	0.00223489	0.037296
ENSDARG00000062138	ranbp10	1463.85	0.18834	0.06164	0.00224696	0.0374543
ENSDARG00000089066	nhsl2	2418.74	0.240944	0.0788602	0.00224812	0.0374543
ENSDARG00000074663	zgc:162183	416.006	0.340564	0.111481	0.00225139	0.0374819
ENSDARG00000011459	gsna	2585.24	0.17941	0.0587334	0.00225318	0.037485
ENSDARG00000088202	sh3d19	1106.19	-0.230403	0.0755127	0.00227945	0.0378951
ENSDARG00000069944	p2ry13	27.9629	1.05038	0.344292	0.00228195	0.0379095
ENSDARG00000035603	dao.2	353.757	0.321891	0.10553	0.00228665	0.0379337
ENSDARG00000043180	gpd1b	3830.06	0.201581	0.0660834	0.00228536	0.0379337
ENSDARG00000115856	BX276105.1	99.1238	0.551126	0.180716	0.0022909	0.0379772
ENSDARG00000103317	capn5a	948.716	-0.222776	0.0730548	0.00229276	0.0379811
ENSDARG00000095744	si:dkey-269i1.4	13.1383	-2.14374	0.703051	0.00229451	0.037983
ENSDARG00000054362	ccdc47	5524.05	-0.179591	0.0589024	0.00229636	0.0379867
ENSDARG00000007923	ptpn1	2114.06	-0.180214	0.0591266	0.00230415	0.0380805
ENSDARG00000041391	tmed10	7035.47	-0.144804	0.047511	0.00230529	0.0380805
ENSDARG00000035564	dgcr8	4238.19	0.165895	0.0544402	0.00230915	0.0381173
ENSDARG00000079266	foxe1	237.896	-0.396717	0.130281	0.00232618	0.0383713
ENSDARG00000036820	mgll	4849.91	-0.206312	0.0677776	0.00233493	0.0384884
ENSDARG00000038025	cbx7a	890.901	0.429667	0.141243	0.00234974	0.0386404
ENSDARG00000053395	cdkn2aipnl	990.216	-0.23969	0.0787945	0.00235044	0.0386404
ENSDARG00000086173	relb	821.887	0.247909	0.081493	0.00234936	0.0386404
ENSDARG00000097192	CU861453.1	264.39	0.373822	0.12289	0.00235077	0.0386404
ENSDARG00000054451	loxl1	3577.23	0.248266	0.0816568	0.00236298	0.0387865
ENSDARG00000095046	pold2	343.695	-0.358753	0.11799	0.00236156	0.0387865
ENSDARG00000001870	atp1a1a.4	12286.1	0.324348	0.106717	0.00237103	0.0388573
ENSDARG00000051886	ankrd11	5983.52	0.18373	0.0604539	0.00237229	0.0388573
ENSDARG00000053617	camk2a	1251.96	0.227711	0.0749165	0.00236944	0.0388573
ENSDARG00000091092	zcchc10	248.557	0.604649	0.199014	0.00237973	0.0389519
ENSDARG00000092200	si:dkey-26i13.6	8.07959	2.14587	0.706458	0.00238545	0.0390181
ENSDARG00000053323	zgc:112285	1366.59	0.416971	0.137366	0.00240157	0.0392542
ENSDARG00000078751	tpp2	1661.34	0.224451	0.0739678	0.00240986	0.0393621
ENSDARG00000056036	stxbp1b	5884.07	0.209131	0.06894	0.00241714	0.0394534
ENSDARG00000078072	si:ch211-232i5.1	741.366	-0.325515	0.107366	0.00243072	0.0396475
ENSDARG00000038068	ddx5	24247.8	-0.193995	0.0639913	0.00243278	0.0396534
ENSDARG00000039730	zgc:112160	11793.7	0.974306	0.321648	0.00245279	0.0399237
ENSDARG00000060862	atxn1b	3133.1	0.226254	0.0746884	0.00245111	0.0399237
ENSDARG00000089372	clk4a	4330.05	0.195436	0.0645373	0.00245958	0.0400064
ENSDARG00000012341	capn9	1497.71	-0.21887	0.0722881	0.00246384	0.0400477
ENSDARG00000061854	lman2	2974.93	-0.181557	0.060029	0.00249049	0.0404246
ENSDARG00000103590	cyp2aa6	698.313	-0.246386	0.0814608	0.00248965	0.0404246
ENSDARG00000104992	epgn	350.604	-0.316134	0.104559	0.00249867	0.0405291
ENSDARG00000098296	gnsb	501.905	0.282289	0.0933881	0.00250485	0.0406012
ENSDARG00000056314	a2ml	9928.59	0.404091	0.13374	0.00251555	0.0407464
ENSDARG00000006892	myo3b	797.088	0.248268	0.0822161	0.00253022	0.0409556
ENSDARG00000090687	rcbtb2	1066.29	-0.229642	0.07606	0.00253431	0.0409932
ENSDARG00000098986	znf1040	305.416	-0.562619	0.186362	0.00253649	0.0410001
ENSDARG00000037318	ddost	5579.16	-0.156273	0.051773	0.00254096	0.0410224
ENSDARG00000061656	ptpdc1a	862.742	0.213405	0.0707069	0.00254314	0.0410224
ENSDARG00000071463	zgc:154125	71.5527	-0.868204	0.287654	0.00254263	0.0410224
ENSDARG00000073756	slc12a7a	1176.65	0.227222	0.0753128	0.0025525	0.041145
ENSDARG00000062469	hipk3a	3641.13	0.163989	0.0543726	0.00256116	0.041256
ENSDARG00000062959	zgc:158785	989.09	0.25195	0.0836018	0.00258086	0.0415447
ENSDARG00000053912	fbl	4610.41	-0.2248	0.0745981	0.00258268	0.0415454
ENSDARG00000079504	mfn2	3222.54	0.166258	0.0552147	0.00260282	0.0418405
ENSDARG00000079544	si:ch1073-464p5.5	11180.6	0.616506	0.204814	0.00261183	0.0419564
ENSDARG00000075831	slc7a8a	9986.24	0.201612	0.0670122	0.00262465	0.0421045
ENSDARG00000109626	si:ch211-226h7.3	339.271	0.605749	0.201327	0.00262297	0.0421045
ENSDARG00000001993	myhb	10986	0.259394	0.0862505	0.00263446	0.0422328
ENSDARG00000007385	cct7	13032.1	-0.182087	0.0605685	0.00264447	0.0423642
ENSDARG00000038489	b3gnt7	752.215	-0.236215	0.0785969	0.00265237	0.0424372
ENSDARG00000100529	sh3bp5a	2118.35	0.231951	0.0771791	0.00265266	0.0424372
ENSDARG00000019791	prmt3	502.809	-0.316397	0.105329	0.00266549	0.0426132
ENSDARG00000022531	ntn1b	3316.69	-0.194249	0.0647147	0.00268554	0.0428779
ENSDARG00000097839	si:ch211-235i11.6	236.899	0.423865	0.141213	0.00268572	0.0428779
ENSDARG00000014554	ppp1r3cb	1792.44	0.272177	0.090686	0.0026882	0.0428881
ENSDARG00000018574	sf3b4	1353.02	-0.189631	0.0632052	0.00269771	0.0430105
ENSDARG00000010978	trmt1	513.442	-0.304945	0.101663	0.00270361	0.043075
ENSDARG00000040884	mxi1	6012.12	0.172683	0.057579	0.00270813	0.0431176
ENSDARG00000060065	ubap2b	11957.3	0.159265	0.053127	0.00271925	0.0432503
ENSDARG00000098096	slc12a1	225.759	0.564881	0.188437	0.00272017	0.0432503
ENSDARG00000098280	rbm5	5907.2	0.184034	0.0614104	0.00272837	0.0433512
ENSDARG00000039543	mrps6	527.789	-0.287068	0.0958284	0.00273869	0.0434735
ENSDARG00000079257	gemin5	670.02	-0.258198	0.0861949	0.00273979	0.0434735
ENSDARG00000035329	capns1a	8079.99	0.212701	0.0710365	0.00275123	0.0436254
ENSDARG00000059026	zgc:123217	345.789	-0.526946	0.176002	0.0027537	0.0436348
ENSDARG00000007377	odc1	2473.72	-0.286925	0.0959009	0.00277252	0.0438735
ENSDARG00000067815	CABZ01060891.1	256.778	-0.422443	0.141193	0.00277203	0.0438735
ENSDARG00000013776	thop1	2325.72	-0.173701	0.0580638	0.00277562	0.0438928
ENSDARG00000016048	gpat3	3037.78	0.277269	0.0926995	0.00278023	0.0439063
ENSDARG00000041483	paqr6	1399.6	-0.277444	0.0927537	0.00277896	0.0439063
ENSDARG00000011170	ndrg2	23901.5	0.134658	0.045024	0.00278245	0.0439115
ENSDARG00000096804	si:dkey-219e21.4	84.8911	0.791563	0.264784	0.00279466	0.0440744
ENSDARG00000079456	si:ch211-149a19.3	169.654	0.495004	0.165628	0.00280223	0.0441639
ENSDARG00000104105	ttf2	338.253	-0.372791	0.124769	0.00280945	0.0442478
ENSDARG00000004906	stip1	4214.39	-0.156353	0.0523533	0.00282198	0.0444153
ENSDARG00000035918	bzw2	4143.36	0.207951	0.0696659	0.00283602	0.0446061
ENSDARG00000014828	l3mbtl1a	426.886	0.32121	0.107667	0.00285093	0.044765
ENSDARG00000031757	tmc4	218.483	0.399692	0.133978	0.00285187	0.044765
ENSDARG00000092731	mhc1uka	14.6424	-1.64394	0.55101	0.00284969	0.044765
ENSDARG00000068480	map7d2a	1846.09	0.232957	0.0781319	0.00286757	0.0449812
ENSDARG00000010487	sae1	1163.14	-0.241498	0.081004	0.00287017	0.0449918
ENSDARG00000014803	cryba1l2	1049.32	0.498733	0.167342	0.00287941	0.045076
ENSDARG00000099635	akap8l	4826.54	-0.150488	0.0504919	0.00287844	0.045076
ENSDARG00000017168	nr2f1b	673.952	-0.231593	0.0777853	0.00290763	0.0454873
ENSDARG00000006219	gnl3	2993.45	-0.24363	0.081862	0.00291933	0.0456396
ENSDARG00000076312	myot	2522.88	0.358963	0.120628	0.00292237	0.0456567
ENSDARG00000024564	sccpdhb	1271.07	-0.224316	0.0754048	0.00293154	0.0456776
ENSDARG00000027529	hmox1a	304.199	0.690018	0.231912	0.00292656	0.0456776
ENSDARG00000042811	fgf1b	280.625	0.575651	0.193493	0.00292938	0.0456776
ENSDARG00000095304	si:ch211-207c6.2	87.2759	-0.686072	0.230611	0.00292974	0.0456776
ENSDARG00000040874	add3a	4494.55	0.189837	0.0638381	0.00294208	0.0458007
ENSDARG00000105177	ilf3b	8245.78	-0.158487	0.0532981	0.00294337	0.0458007
ENSDARG00000105195	dnajc21	695.78	-0.365077	0.122793	0.00294794	0.0458108
ENSDARG00000105411	si:ch211-113d11.5	2943.76	0.392724	0.132085	0.0029466	0.0458108
ENSDARG00000094840	si:dkey-21e2.13	177.003	0.537848	0.180947	0.0029547	0.0458853
ENSDARG00000095913	CU861903.1	72.1076	0.790764	0.2661	0.00296172	0.0459637
ENSDARG00000060298	nin	517.331	0.346171	0.116533	0.00297242	0.0460992
ENSDARG00000074947	calhm5.1	128.33	0.615599	0.207296	0.00298131	0.0461816
ENSDARG00000099774	cyb5b	1146.61	-0.227393	0.0765732	0.00298169	0.0461816
ENSDARG00000044114	cyb561d2	98.0921	-0.631708	0.212765	0.00298733	0.0462382
ENSDARG00000030915	cpa1	910.516	1.28073	0.43143	0.00299195	0.046279
ENSDARG00000101393	si:dkey-31g6.6	1145.75	0.325478	0.109752	0.00302125	0.0467014
ENSDARG00000042231	stx11b.2	82.2174	-0.562694	0.189764	0.00302452	0.0467186
ENSDARG00000091298	pmela	12334.6	-0.226518	0.0763961	0.00302637	0.0467186
ENSDARG00000006840	gnmt	1930.33	0.244735	0.0825772	0.0030395	0.0468593
ENSDARG00000017780	rorcb	420.552	-0.387052	0.130592	0.00303839	0.0468593
ENSDARG00000025189	cpne8	2722.36	0.259878	0.0876945	0.00304212	0.0468687
ENSDARG00000094881	si:ch211-197h24.8	36.9182	0.940867	0.317529	0.00304566	0.0468923
ENSDARG00000098968	RSBN1	781.336	0.261982	0.0884485	0.00305675	0.047032
ENSDARG00000005485	ucmab	2527.87	0.237926	0.0803478	0.00306444	0.0471193
ENSDARG00000039269	arg2	1096.83	0.387862	0.131108	0.00309294	0.0475262
ENSDARG00000023279	psmd4b	2213.97	-0.19057	0.0644234	0.00309558	0.0475354
ENSDARG00000094460	CR354556.3	876.944	0.242702	0.082056	0.0030988	0.0475536
ENSDARG00000075504	si:dkey-40c23.2	118.696	0.510167	0.17254	0.0031085	0.0476711
ENSDARG00000070781	gjd2b	1163.97	0.192337	0.0650676	0.00311704	0.0477707
ENSDARG00000077960	si:ch211-186e20.7	668.825	-0.485046	0.164157	0.00312906	0.0479019
ENSDARG00000099946	fam189a2	608.184	-0.283189	0.0958433	0.00312971	0.0479019
ENSDARG00000042717	adipor1b	1481.6	-0.190834	0.0646288	0.00314932	0.0481706
ENSDARG00000063254	r3hdm4	1834.37	-0.173001	0.0586172	0.0031637	0.0483272
ENSDARG00000099931	pcdh1g26	2190.8	0.273075	0.0925232	0.00316311	0.0483272
ENSDARG00000063299	pcloa	10613.1	0.278796	0.094477	0.00316809	0.0483626
ENSDARG00000045928	psma4	3497.22	-0.203937	0.0691432	0.003183	0.0485584
ENSDARG00000006939	tbx16l	21.3527	-1.29399	0.438825	0.00319043	0.04864
ENSDARG00000038199	cdab	495.728	0.588558	0.199612	0.00319309	0.0486488
ENSDARG00000018124	psmd3	4837.79	-0.158013	0.0536225	0.00321111	0.0487961
ENSDARG00000051957	selenom	1854.94	-0.262853	0.0891973	0.00321006	0.0487961
ENSDARG00000054250	crbn	988.198	0.253695	0.0860925	0.00321112	0.0487961
ENSDARG00000093364	mtmr3	821.064	0.226841	0.0769645	0.00320512	0.0487961
ENSDARG00000014499	nutf2l	751.125	-0.276088	0.0937615	0.00323394	0.0491108
ENSDARG00000089626	ptges3b	2789.95	-0.244173	0.0829319	0.00323727	0.0491294
ENSDARG00000030954	ftr56	67.269	0.792026	0.269095	0.00324745	0.0492519
ENSDARG00000027316	tcp11l2	5927.99	0.157242	0.0534436	0.00325894	0.0493941
ENSDARG00000036754	hmgn3	9900.01	0.329451	0.111998	0.00326549	0.0494194
ENSDARG00000076919	igdcc4	1400.98	0.268538	0.0912848	0.00326356	0.0494194
ENSDARG00000101334	ctsc	1456.01	0.187828	0.063856	0.00326696	0.0494194
ENSDARG00000010042	dnm1a	5617.62	0.319365	0.108646	0.00328753	0.0496772
ENSDARG00000029252	ssb	3527.28	-0.233973	0.0795982	0.00328826	0.0496772
ENSDARG00000023330	anp32b	5201.06	-0.20937	0.0712425	0.00329449	0.0497069
ENSDARG00000057498	habp2	896.867	0.435923	0.148326	0.00329332	0.0497069
ENSDARG00000045955	prlrb	86.8399	0.579139	0.197134	0.00330548	0.0498406
ENSDARG00000094260	CR388077.1	14.6192	1.36092	0.463296	0.0033089	0.04986
ENSDARG00000055190	slc17a5	1086.35	0.329639	0.11224	0.00331496	0.049919
ENSDARG00000075055	ggt1l2.1	5.67552	-2.89979	0.987538	0.0033207	0.0499732
ENSDARG00000117089	zgc:86839	406.993	-0.355958	0.121244	0.00332598	0.0500204
ENSDARG00000055784	ptpn3	1450.4	0.249098	0.0848717	0.00333556	0.0501321
ENSDARG00000077257	timd4	89.1458	-0.638652	0.217653	0.00334342	0.0502181
ENSDARG00000090171	BX323556.1	54.9944	0.815236	0.277883	0.0033491	0.0502709
ENSDARG00000103381	si:ch211-196f19.1	331.44	-0.540691	0.184357	0.00335872	0.0503829
ENSDARG00000005578	ugp2a	2625.34	0.209087	0.0713011	0.00336301	0.0503916
ENSDARG00000094280	usp21	839.708	0.283606	0.0967149	0.00336361	0.0503916
ENSDARG00000043666	abt1	442.059	-0.368329	0.125632	0.00337002	0.0504552
ENSDARG00000057671	epas1b	3008.31	0.161731	0.0551712	0.00337398	0.0504821
ENSDARG00000099070	FP074867.1	34.2252	0.921034	0.314215	0.00337627	0.050484
ENSDARG00000015208	rbb4l	2207.29	-0.174692	0.0596022	0.0033791	0.0504939
ENSDARG00000011948	insra	3610.58	0.184566	0.0629759	0.00338155	0.0504982
ENSDARG00000103740	fundc2	1154.74	0.25319	0.0863999	0.00338474	0.0505136
ENSDARG00000056617	rpgra	325.488	0.388093	0.132527	0.00340689	0.0507469
ENSDARG00000096172	znf1113	160.689	-0.692646	0.236516	0.0034056	0.0507469
ENSDARG00000099672	capgb	2450.78	-0.181442	0.0619568	0.00340569	0.0507469
ENSDARG00000037109	pwp2h	1690.26	-0.232239	0.0793193	0.00341265	0.0507722
ENSDARG00000069334	zgc:114045	1110.07	0.254724	0.087	0.00341294	0.0507722
ENSDARG00000037099	irs2a	2143.42	0.228515	0.0780728	0.00342306	0.0508018
ENSDARG00000074989	sparcl1	1416.06	0.311005	0.106249	0.00342114	0.0508018
ENSDARG00000115610	ccl25a	1162.59	0.281233	0.0960746	0.00341993	0.0508018
ENSDARG00000116065	CR848040.3	27.7557	1.0213	0.348935	0.00342364	0.0508018
ENSDARG00000004034	arhgdig	7305.31	-0.210727	0.07201	0.00342951	0.0508566
ENSDARG00000037397	ssrp1a	2017.13	-0.241841	0.082678	0.00344346	0.051031
ENSDARG00000069116	timm10	1278.09	-0.253681	0.0867421	0.00344958	0.0510893
ENSDARG00000000568	ell	2408.1	0.173807	0.0594363	0.00345276	0.0511039
ENSDARG00000038559	h1-0	21097.2	0.227884	0.0779388	0.00345696	0.0511337
ENSDARG00000015273	alpi.1	600.182	-0.242009	0.0827901	0.00346489	0.0511592
ENSDARG00000078989	alpk3a	1055.36	0.318598	0.108997	0.00346666	0.0511592
ENSDARG00000086917	crygm2d2	17774.4	0.395876	0.135432	0.00346602	0.0511592
ENSDARG00000103658	hivep1	2254.49	0.246461	0.0843196	0.00346745	0.0511592
ENSDARG00000041006	st3gal4	462.397	0.274038	0.0937673	0.00347197	0.0511929
ENSDARG00000091618	cltcl1	495.206	0.26479	0.090609	0.00347412	0.0511929
ENSDARG00000008030	myl9b	2938.42	0.173191	0.0592828	0.00348425	0.0512415
ENSDARG00000045351	ccdc58	347.095	-0.306635	0.104964	0.00348543	0.0512415
ENSDARG00000068601	atmin	331.238	-0.308795	0.105706	0.0034862	0.0512415
ENSDARG00000076873	unm_hu7912	986.867	0.208788	0.0714585	0.00348004	0.0512415
ENSDARG00000101199	rbp4	24125.3	-0.14385	0.0492532	0.00349337	0.0513144
ENSDARG00000044968	vcla	2169.31	0.263075	0.0901378	0.00351623	0.0515771
ENSDARG00000100378	si:dkey-83h2.3	24.0345	-1.07903	0.369711	0.0035164	0.0515771
ENSDARG00000111625	wu:fc75a09	236.483	0.352122	0.120654	0.00351788	0.0515771
ENSDARG00000057568	nefla	772.455	-0.246191	0.0844032	0.00353596	0.0518098
ENSDARG00000089920	mlip	2837.56	0.240834	0.0826217	0.00355801	0.0521
ENSDARG00000020956	pck2	8841.62	0.293632	0.10077	0.00356952	0.0522358
ENSDARG00000014817	ranbp1	6040.95	-0.209079	0.0717957	0.00358971	0.0524985
ENSDARG00000077090	si:ch211-127b11.1	221.234	-0.422927	0.145264	0.00359768	0.0525819
ENSDARG00000014165	ssr3	4208.18	-0.222155	0.0763309	0.00360942	0.0526107
ENSDARG00000044545	zgc:77262	3555.81	-0.165983	0.057029	0.00360839	0.0526107
ENSDARG00000051912	hpxb	429.413	0.554356	0.190442	0.00360394	0.0526107
ENSDARG00000056535	pla2g4f.1	319.333	-0.371174	0.127538	0.00361091	0.0526107
ENSDARG00000103259	opn4xb	267.503	-0.350135	0.120304	0.00360929	0.0526107
ENSDARG00000105625	si:cabz01007812.1	143.976	-0.520505	0.178898	0.00362001	0.0527104
ENSDARG00000076056	IYD	272.71	0.442648	0.15215	0.00362242	0.0527125
ENSDARG00000006791	arntl1a	640.434	-0.280013	0.0962655	0.00362862	0.052737
ENSDARG00000053315	tmprss3a	621.094	-0.336978	0.115849	0.00362849	0.052737
ENSDARG00000039052	klhl40a	845.301	0.239306	0.0823318	0.00365377	0.0530695
ENSDARG00000068144	nmba	42.2802	0.795728	0.273817	0.00366009	0.0530952
ENSDARG00000075963	mhc1uba	87.3862	-1.02505	0.352721	0.00365946	0.0530952
ENSDARG00000046090	dhrs11a	571.923	-0.302934	0.104265	0.0036675	0.0531367
ENSDARG00000069463	alox12	1343.07	-0.219083	0.0754022	0.00366638	0.0531367
ENSDARG00000110670	znf1092	49.618	-0.779744	0.268442	0.00367606	0.0532277
ENSDARG00000003845	chm	939.412	-0.21373	0.0736022	0.00368607	0.0533065
ENSDARG00000053362	cilp	2985.34	0.242392	0.0834705	0.00368523	0.0533065
ENSDARG00000074275	limch1a	1180.08	0.228632	0.078744	0.00369035	0.0533352
ENSDARG00000012495	mphosph10	1474.29	-0.22549	0.0776732	0.00369532	0.053374
ENSDARG00000002487	noc3l	838.358	-0.276666	0.095315	0.00370017	0.053411
ENSDARG00000007720	sub1b	1329.63	-0.311009	0.107193	0.00371493	0.0535579
ENSDARG00000037144	cpb2	570.328	0.390836	0.134704	0.00371464	0.0535579
ENSDARG00000013295	slc2a3a	3852.84	0.207205	0.0714339	0.0037238	0.0535864
ENSDARG00000029058	rbbp4	4608.99	-0.192255	0.0662774	0.00372262	0.0535864
ENSDARG00000102372	cert1b	1700.11	0.202346	0.0697571	0.00372307	0.0535864
ENSDARG00000101956	CU571315.2	31.8783	-1.01507	0.350021	0.00373132	0.0536615
ENSDARG00000013771	ctss2.2	263.092	-0.38246	0.131909	0.00373844	0.0537208
ENSDARG00000076952	fer1l4	277.839	0.348502	0.120202	0.00374004	0.0537208
ENSDARG00000062855	plekhg7	499.163	-0.272052	0.0938767	0.00375584	0.0538814
ENSDARG00000074846	si:dkeyp-68b7.12	123.981	0.469237	0.161914	0.00375477	0.0538814
ENSDARG00000052515	calcoco2	463.57	0.487146	0.168173	0.00377119	0.0540513
ENSDARG00000053804	osbpl2a	988.711	0.23065	0.0796436	0.00377926	0.0540513
ENSDARG00000058966	zgc:112332	320.87	0.438615	0.151452	0.00377867	0.0540513
ENSDARG00000099390	lama2	729.022	0.356841	0.123208	0.00377639	0.0540513
ENSDARG00000102885	rsu1	655.343	0.275198	0.0950232	0.00377812	0.0540513
ENSDARG00000004774	wdr36	1628.37	-0.234846	0.08111	0.00378676	0.0540922
ENSDARG00000012177	rab4b	549.883	-0.315865	0.109088	0.00378555	0.0540922
ENSDARG00000087452	peli3	1272.13	0.232829	0.0804405	0.00379856	0.0542277
ENSDARG00000102003	CU695215.3	53.6094	0.699602	0.241769	0.00380756	0.054323
ENSDARG00000009862	dcps	377.831	-0.305694	0.105686	0.0038222	0.0544985
ENSDARG00000078797	dennd3a	782.594	-0.23412	0.0809549	0.00382824	0.0545512
ENSDARG00000097055	si:ch211-284f22.3	1739.24	-0.252314	0.0872684	0.00383715	0.0546449
ENSDARG00000038862	kcnb2	2448.81	0.17858	0.0617878	0.00384972	0.0547736
ENSDARG00000091144	CR749162.1	13.7588	-1.44223	0.499021	0.00385089	0.0547736
ENSDARG00000077850	lgals3a	4197.09	0.181005	0.0626827	0.0038814	0.055174
ENSDARG00000103296	nup54	875.755	-0.234515	0.0812513	0.00389817	0.0553786
ENSDARG00000093608	ccl34b.1	293.223	-0.380034	0.13168	0.00390126	0.0553889
ENSDARG00000054574	znhit1	413.752	-0.283899	0.0984023	0.00391301	0.0555219
ENSDARG00000099437	si:ch1073-268j14.1	216.278	0.424936	0.147302	0.0039166	0.055539
ENSDARG00000027586	top3b	565.574	-0.244866	0.084899	0.00392407	0.0555771
ENSDARG00000051939	pcxb	4097.6	0.353962	0.122738	0.00392805	0.0555771
ENSDARG00000104807	si:ch73-221f6.3	311.36	-0.328002	0.113739	0.00392881	0.0555771
ENSDARG00000116915	si:ch211-133h13.1	208.97	-0.37189	0.128941	0.00392419	0.0555771
ENSDARG00000020924	myo1ca	972.558	0.21245	0.0736757	0.00393187	0.0555867
ENSDARG00000102397	CU658285.1	19.1836	-2.12283	0.736404	0.0039429	0.055709
ENSDARG00000062083	dph7	578.028	0.26196	0.0908993	0.00395329	0.055822
ENSDARG00000102590	polr3h	699.997	-0.286397	0.0993953	0.00395925	0.0558723
ENSDARG00000116378	ms4a17a.17	143.81	0.581095	0.201727	0.00396914	0.0559781
ENSDARG00000027063	arpc1b	1487.72	0.248942	0.0864529	0.00398288	0.056138
ENSDARG00000091304	card19	747.216	0.276338	0.0959783	0.00398719	0.0561648
ENSDARG00000075014	sqstm1	3732.42	0.194078	0.0674259	0.00399707	0.05627
ENSDARG00000025254	s100a10b	3669.34	-0.175678	0.0610395	0.00400064	0.0562863
ENSDARG00000015546	alpl	1495.23	0.195801	0.0680652	0.004019	0.0565105
ENSDARG00000052438	actr2a	5737.48	-0.159514	0.0554591	0.00402444	0.056553
ENSDARG00000055518	pygma	4935.55	0.323394	0.11245	0.0040288	0.0565801
ENSDARG00000015997	mfsd5	627.599	-0.264019	0.0918313	0.00403977	0.0565839
ENSDARG00000051819	swap70a	199.353	-0.385601	0.134105	0.00403565	0.0565839
ENSDARG00000052997	sema4e	1026.82	-0.201365	0.0700418	0.00404119	0.0565839
ENSDARG00000079926	syt15	65.7169	0.671432	0.233513	0.00403572	0.0565839
ENSDARG00000089806	si:dkey-239j18.3	58.2351	-1.29726	0.45122	0.0040402	0.0565839
ENSDARG00000076867	mrtfbb	777.647	0.215149	0.0748736	0.00405956	0.056807
ENSDARG00000006546	ak4	1719.44	0.220396	0.0767575	0.00408756	0.0571423
ENSDARG00000012295	bcs1l	640.626	-0.24114	0.0839898	0.00409086	0.0571423
ENSDARG00000077732	alyref	4201.95	-0.14121	0.049182	0.00408951	0.0571423
ENSDARG00000113678	BX511082.1	127.652	0.464136	0.161693	0.00409857	0.0572158
ENSDARG00000003517	impa1	777.74	-0.23595	0.0822286	0.00411194	0.057368
ENSDARG00000099913	snrnp35	129.158	-0.449964	0.156915	0.0041365	0.0576763
ENSDARG00000096381	neu3.4	47.3576	1.00991	0.352322	0.00415096	0.0578433
ENSDARG00000070604	zgc:162509	336.069	-0.565212	0.197215	0.00415742	0.0578988
ENSDARG00000074985	aurkaip1	1406.48	-0.237282	0.0828001	0.00416054	0.0579077
ENSDARG00000089582	si:dkey-265e15.2	186.103	-0.511383	0.17852	0.00417583	0.0580859
ENSDARG00000096257	si:ch73-367p23.2	90615.9	0.274354	0.0958253	0.00419563	0.0583265
ENSDARG00000038010	rac2	1395.69	-0.229514	0.0801852	0.00420571	0.0584319
ENSDARG00000029688	hsp70.1	216.789	0.567478	0.198364	0.00422582	0.058669
ENSDARG00000103435	sorbs1	4831.67	0.176392	0.0616617	0.00422781	0.058669
ENSDARG00000071652	rrp8	773.214	-0.345278	0.12078	0.00425335	0.0589883
ENSDARG00000046079	cacng6b	982.901	0.316529	0.110743	0.00426013	0.0590123
ENSDARG00000102995	rbm24a	2858.6	0.260899	0.0912769	0.0042588	0.0590123
ENSDARG00000020008	vcp	17309.9	-0.144556	0.0506033	0.00428136	0.0592711
ENSDARG00000001057	bysl	2345.41	-0.230984	0.0809212	0.00431134	0.0592898
ENSDARG00000016412	agt	2360.62	0.308436	0.108022	0.00429962	0.0592898
ENSDARG00000020952	si:ch211-214j8.1	1137.31	0.294179	0.103014	0.00429375	0.0592898
ENSDARG00000021233	pgls	309.531	-0.336247	0.117765	0.00430053	0.0592898
ENSDARG00000042293	ca4b	1522.32	0.366096	0.128207	0.00429674	0.0592898
ENSDARG00000056322	ldb3a	10806.1	0.294323	0.103106	0.00430976	0.0592898
ENSDARG00000076313	si:ch211-240l19.7	21.5636	1.21181	0.424497	0.0043079	0.0592898
ENSDARG00000090830	tmem132e	2650.08	0.205344	0.0719392	0.00431171	0.0592898
ENSDARG00000092493	si:dkeyp-44a8.2	5652.62	0.21264	0.0744525	0.00428945	0.0592898
ENSDARG00000094653	si:dkey-149m13.5	173.227	-0.614534	0.215261	0.00430592	0.0592898
ENSDARG00000101627	ssr1	3106.8	-0.200908	0.070363	0.00429956	0.0592898
ENSDARG00000114893	znf1038	9.86347	-1.65881	0.581162	0.00431319	0.0592898
ENSDARG00000070490	si:dkeyp-75b4.7	71.428	0.786702	0.275695	0.00432375	0.0594
ENSDARG00000058409	hce2l1	136.868	0.917136	0.321427	0.00432644	0.0594021
ENSDARG00000116007	CABZ01016118.1	49.938	0.936014	0.328097	0.00433277	0.0594539
ENSDARG00000040717	macc1	523.371	-0.297012	0.10412	0.00433636	0.0594682
ENSDARG00000063921	mt-nd5	128780	0.157902	0.0553897	0.00436169	0.0597104
ENSDARG00000077694	dtnba	5240.81	0.236583	0.0829888	0.00436122	0.0597104
ENSDARG00000100782	f7l	210.793	0.382032	0.134009	0.00436111	0.0597104
ENSDARG00000012468	aacs	1103.95	-0.282791	0.0992286	0.00437334	0.0598348
ENSDARG00000043243	prkchb	278.498	-0.325238	0.114158	0.00438552	0.0599652
ENSDARG00000059093	ank1a	4228.12	0.168099	0.0590064	0.00438801	0.0599652
ENSDARG00000054878	six2b	291.942	0.338645	0.118884	0.0043921	0.059982
ENSDARG00000062182	slc22a7b.3	96.5892	0.598209	0.210024	0.00439551	0.059982
ENSDARG00000078217	cblc	389.538	-0.296094	0.103959	0.00439695	0.059982
ENSDARG00000045016	npffl	196.586	-0.376037	0.132053	0.00440468	0.0600524
ENSDARG00000092331	pimr136	30.1112	1.05409	0.370289	0.00441789	0.0601973
ENSDARG00000011998	bfsp2	4849.2	0.591777	0.20795	0.00443055	0.0603345
ENSDARG00000088805	nes	742.953	0.211861	0.0744575	0.00443569	0.0603693
ENSDARG00000100031	TADA1	174.204	-0.442197	0.155419	0.00443856	0.0603732
ENSDARG00000091699	capn2a	5864.08	-0.234225	0.0823378	0.00444558	0.0604334
ENSDARG00000019451	pcsk2	1369.85	-0.225782	0.079395	0.00445823	0.0605702
ENSDARG00000052056	parietopsin	251.183	0.346118	0.121777	0.00448012	0.0608322
ENSDARG00000027803	sbds	1092.74	-0.244273	0.0860257	0.00451786	0.0613089
ENSDARG00000078647	samsn1b	641.727	0.25727	0.0906462	0.00453725	0.0615363
ENSDARG00000002016	ppil2	1014.25	-0.211659	0.0745924	0.0045462	0.061586
ENSDARG00000020377	eif4g2a	7716.44	-0.164117	0.0578372	0.00454593	0.061586
ENSDARG00000092035	si:ch211-156j16.1	5533.47	0.232687	0.0820366	0.00456277	0.0617747
ENSDARG00000045565	noc4l	723.465	-0.300449	0.105944	0.0045693	0.0617915
ENSDARG00000070061	gfer	333.026	-0.354459	0.124989	0.0045692	0.0617915
ENSDARG00000031587	flvcr1	1196.33	-0.204578	0.0721457	0.00457366	0.0618146
ENSDARG00000105570	crestin	113.292	0.619213	0.218489	0.00459602	0.0620809
ENSDARG00000070454	pla2g12a	506.799	0.329445	0.116252	0.00459869	0.0620809
ENSDARG00000008127	pcdh15b	1119.12	0.256656	0.0905802	0.00460462	0.0620892
ENSDARG00000099524	gbe1b	781.036	0.296774	0.104733	0.00460229	0.0620892
ENSDARG00000058114	impad1	1311.97	-0.184986	0.0652966	0.00461111	0.0621408
ENSDARG00000058464	rasd3	45.8284	0.794086	0.280348	0.00461857	0.0621695
ENSDARG00000097180	si:dkey-7i4.21	128.44	0.875616	0.309129	0.00461815	0.0621695
ENSDARG00000058800	rab25a	452.242	-0.317013	0.111956	0.00463184	0.0623122
ENSDARG00000039424	snrpb2	629.207	-0.245231	0.0866213	0.00463923	0.0623757
ENSDARG00000033376	chchd4a	613.725	-0.243113	0.0858983	0.00465128	0.0625017
ENSDARG00000044899	tmem183a	1568.48	-0.210354	0.0743484	0.00466501	0.0626502
ENSDARG00000029482	ush2a	337.341	0.393143	0.138967	0.00466887	0.062666
ENSDARG00000044253	paqr3b	761.81	-0.213199	0.0753809	0.00467971	0.0627393
ENSDARG00000104256	bco1	1190.96	0.342558	0.121111	0.0046772	0.0627393
ENSDARG00000004830	flot2a	10548.3	0.139548	0.0493516	0.0046893	0.0627961
ENSDARG00000068851	rnf183	1085.91	-0.208638	0.0737853	0.00468933	0.0627961
ENSDARG00000037281	fgg	5789.41	0.310036	0.109672	0.00469955	0.0628609
ENSDARG00000074727	dnajc10	1117.49	-0.206432	0.0730187	0.0046971	0.0628609
ENSDARG00000055490	galnt12	383.292	-0.271764	0.0961559	0.00470913	0.062953
ENSDARG00000098935	bxdc2	1006.2	-0.239486	0.0847424	0.0047127	0.0629645
ENSDARG00000003527	mak16	1471.34	-0.283192	0.100218	0.00471683	0.0629838
ENSDARG00000053862	crygmx	8351.11	0.572475	0.202627	0.00472405	0.0630441
ENSDARG00000099257	si:ch73-119p20.1	4882.97	0.169429	0.0599761	0.00472889	0.0630726
ENSDARG00000016484	dkc1	3490.26	-0.248153	0.0878874	0.00474974	0.0633145
ENSDARG00000076487	haao	1261.02	0.31352	0.111047	0.00475329	0.0633256
ENSDARG00000013968	psap	15513.7	0.196207	0.0695012	0.00475667	0.0633345
ENSDARG00000098431	comp	2254.7	0.193044	0.0683903	0.00476235	0.063374
ENSDARG00000036700	si:ch211-114n24.6	4496.17	-0.197648	0.070043	0.00477538	0.0635112
ENSDARG00000061169	larp1b	7907.9	0.179455	0.0636157	0.00478854	0.0636499
ENSDARG00000029071	creld2	374.945	-0.348892	0.123717	0.00480105	0.0636637
ENSDARG00000036168	nfatc1	431.556	0.306171	0.108556	0.00479632	0.0636637
ENSDARG00000062517	si:ch211-107n13.1	286.629	0.346464	0.122862	0.00480321	0.0636637
ENSDARG00000075163	cxcl20	92.5168	0.587785	0.208438	0.00480304	0.0636637
ENSDARG00000105022	FO704813.1	382.983	-0.279757	0.0991934	0.00479761	0.0636637
ENSDARG00000089586	ncam3	87.3411	0.655981	0.23264	0.00480643	0.0636703
ENSDARG00000021250	slc25a48	648.342	0.30239	0.107254	0.00481179	0.063705
ENSDARG00000103519	adamts1	304.806	-0.359372	0.127566	0.00484519	0.0641108
ENSDARG00000001241	puf60b	4097.82	-0.148524	0.0527271	0.00484981	0.0641356
ENSDARG00000046012	slc47a1	522.087	0.319569	0.113469	0.00485742	0.0641999
ENSDARG00000012222	nup35	636.074	-0.229219	0.0814315	0.00487973	0.0644219
ENSDARG00000061737	ece1	988.206	0.210777	0.0748754	0.00487725	0.0644219
ENSDARG00000030512	tsnaxip1	165.423	0.393071	0.139723	0.00490485	0.0647169
ENSDARG00000039887	c1qbp	3566.87	-0.207632	0.0738551	0.00493345	0.0650207
ENSDARG00000040064	acp6	325.685	-0.319846	0.113765	0.00493179	0.0650207
ENSDARG00000009266	uevld	404.65	-0.289422	0.102965	0.00494075	0.0650802
ENSDARG00000010831	churc1	677.705	-0.300766	0.107033	0.00495368	0.065177
ENSDARG00000069286	ndufaf2	593.365	-0.285063	0.101441	0.00495204	0.065177
ENSDARG00000069305	si:ch211-203k16.3	571.651	0.286703	0.102078	0.00497483	0.0654184
ENSDARG00000104210	si:ch73-173h19.3	1582.28	-0.194408	0.069231	0.00498329	0.0654926
ENSDARG00000018918	rad17	523.63	-0.273583	0.0974369	0.00498814	0.0655194
ENSDARG00000030340	guk1a	3920.56	-0.166715	0.059399	0.00500526	0.0657074
ENSDARG00000041098	barx2	198.713	-0.534717	0.190552	0.00501382	0.0657828
ENSDARG00000099046	si:ch211-227p7.5	62.9876	-0.9214	0.328489	0.00503226	0.0659876
ENSDARG00000103130	BX571960.2	464.827	0.334818	0.119375	0.00503554	0.0659936
ENSDARG00000095665	si:ch211-191a16.2	523.472	-0.313055	0.111637	0.00504393	0.0660665
ENSDARG00000040248	crata	2531.54	0.168107	0.0599651	0.00505656	0.0661947
ENSDARG00000041870	ift172	1107.09	0.22369	0.0798187	0.0050712	0.0663492
ENSDARG00000074507	rmdn1	1450.05	0.379539	0.135451	0.00507817	0.0664031
ENSDARG00000045914	si:ch211-51e12.7	5083.62	-0.164349	0.0586727	0.00509273	0.0664878
ENSDARG00000071139	zgc:64065	112.38	0.470293	0.167897	0.00509319	0.0664878
ENSDARG00000096703	si:dkey-1h6.8	196.967	0.395528	0.141196	0.00509038	0.0664878
ENSDARG00000012729	hcls1	1439.85	-0.248192	0.0886128	0.00509671	0.0664966
ENSDARG00000117617	CABZ01077121.1	105.97	0.480969	0.171753	0.00510453	0.0665613
ENSDARG00000099580	CR762480.1	13.3039	-2.27939	0.814048	0.00510923	0.0665855
ENSDARG00000094443	znf1036	153.023	-0.644562	0.230238	0.00511753	0.0666564
ENSDARG00000002644	rgs5a	2825.79	0.202669	0.0724068	0.00512565	0.0667249
ENSDARG00000069946	itga6b	2275.75	0.265207	0.0947751	0.0051376	0.0668433
ENSDARG00000034836	si:dkey-222n6.2	912.197	-0.299543	0.107066	0.00514617	0.0669175
ENSDARG00000011072	ddx11	247.237	-0.412449	0.147445	0.00515295	0.0669682
ENSDARG00000037038	psmc6	4179.77	-0.170232	0.0608707	0.00516414	0.0670764
ENSDARG00000035129	zgc:101858	729.975	-0.219453	0.0785261	0.0051956	0.0674474
ENSDARG00000040135	fosaa	137.179	-0.671007	0.240166	0.00520711	0.0675592
ENSDARG00000021889	gja3	135.208	0.543204	0.194505	0.00522614	0.0677685
ENSDARG00000023220	selenot2	5623.68	-0.184703	0.0661432	0.00523073	0.0677903
ENSDARG00000077537	nudt19	595.72	-0.546814	0.19583	0.00523377	0.0677921
ENSDARG00000060252	mogs	1488.15	-0.177092	0.0634452	0.00525033	0.067969
ENSDARG00000052700	SLC9B2	1096.28	-0.224959	0.0806246	0.00526759	0.0681546
ENSDARG00000077084	col28a1a	1200.08	-0.240051	0.0860586	0.0052807	0.0682485
ENSDARG00000101161	orc4	311.072	-0.402597	0.144328	0.00527945	0.0682485
ENSDARG00000101074	glud1b	44362.1	0.237391	0.0851143	0.00528574	0.0682759
ENSDARG00000013082	uap1l1	658.469	0.275928	0.0989604	0.00529908	0.0684103
ENSDARG00000026229	prnpa	505.761	0.357768	0.128359	0.00531588	0.0685264
ENSDARG00000052705	pkp1b	1094.16	-0.237629	0.0852627	0.00531953	0.0685264
ENSDARG00000059809	caska	1899.96	0.183324	0.0657783	0.00531981	0.0685264
ENSDARG00000102128	eps8a	991.905	0.219442	0.0787264	0.00531322	0.0685264
ENSDARG00000026489	khsrp	2283.44	-0.169119	0.0606934	0.00532892	0.0686058
ENSDARG00000063924	mt-cyb	254308	0.158684	0.0569612	0.00533923	0.0687007
ENSDARG00000103006	si:ch1073-303d10.1	564.227	0.295462	0.106091	0.0053532	0.0688425
ENSDARG00000040534	epcam	11750.4	-0.176571	0.0634149	0.00536305	0.0689312
ENSDARG00000103672	cirbpa	25802.3	-0.204495	0.0734582	0.00537217	0.0690103
ENSDARG00000062370	bcl2l13	3925.23	0.222722	0.0800158	0.00537804	0.0690478
ENSDARG00000012403	ercc6l2	419.72	0.305693	0.109851	0.00538898	0.0691502
ENSDARG00000013813	fam219ab	1011.61	-0.200313	0.0720145	0.00540983	0.0693796
ENSDARG00000011618	slc26a2	854.106	0.232493	0.0836217	0.005431	0.0694603
ENSDARG00000059925	usp24	2245.9	0.190774	0.0686152	0.00543011	0.0694603
ENSDARG00000089429	si:dkey-205h13.2	5984.7	-0.275935	0.0992281	0.0054222	0.0694603
ENSDARG00000100731	zgc:101540	448.525	0.269499	0.0969071	0.00541917	0.0694603
ENSDARG00000103226	dhcr7	1087.65	-0.297193	0.106888	0.00542906	0.0694603
ENSDARG00000089961	si:cabz01007807.1	126.061	-0.52133	0.187561	0.0054439	0.0695872
ENSDARG00000089026	si:dkey-183k8.2	180.391	0.461967	0.166288	0.00546769	0.0697766
ENSDARG00000095002	si:rp71-17i16.4	553.109	0.305124	0.109827	0.00546556	0.0697766
ENSDARG00000105116	p4hb	8574.62	-0.241238	0.086832	0.00546592	0.0697766
ENSDARG00000061120	slc43a2b	7381.98	0.336838	0.121278	0.00547974	0.0698921
ENSDARG00000086998	zgc:64002	206.733	0.395953	0.142615	0.00549674	0.0700707
ENSDARG00000005739	gpm6ba	5025.82	-0.167192	0.0602319	0.00550665	0.0700822
ENSDARG00000017314	cela1.6	18233.7	0.902074	0.324971	0.00550566	0.0700822
ENSDARG00000035810	rgcc	3269.08	0.25697	0.0925636	0.00550067	0.0700822
ENSDARG00000040009	palld	4689.7	0.196783	0.0709174	0.00552312	0.0702535
ENSDARG00000105608	BX957297.2	74.388	0.607043	0.218845	0.00553968	0.0704257
ENSDARG00000029043	nup42	187.888	-0.381303	0.137526	0.00556136	0.0705981
ENSDARG00000030490	sptb	5044.8	0.245514	0.0885509	0.00556144	0.0705981
ENSDARG00000075172	fbxo25	3106.9	0.148082	0.0534105	0.00556231	0.0705981
ENSDARG00000031337	hoxa10b	529.352	0.319164	0.115124	0.00556554	0.0706007
ENSDARG00000000002	ccdc80	733.598	0.246551	0.0890246	0.0056147	0.0710569
ENSDARG00000009026	ank2a	2872.12	0.195162	0.0704721	0.00561673	0.0710569
ENSDARG00000030537	psmc1a	4154.58	-0.188085	0.0679044	0.00560807	0.0710569
ENSDARG00000074221	zgc:172302	1467.14	0.214104	0.0772991	0.0056088	0.0710569
ENSDARG00000100886	si:dkeyp-97a10.1	60.0118	0.697034	0.251671	0.00561206	0.0710569
ENSDARG00000019707	spout1	266.607	-0.330674	0.119452	0.00563578	0.0712118
ENSDARG00000041864	capn3a	9452.91	0.650562	0.235014	0.00563703	0.0712118
ENSDARG00000077054	gask1b	542.162	0.295436	0.10674	0.00564352	0.0712118
ENSDARG00000079932	zgc:152830	4684.59	0.25267	0.091282	0.00563993	0.0712118
ENSDARG00000102978	eif4a3	4036.23	-0.169184	0.0611305	0.00564727	0.0712118
ENSDARG00000111714	BOLA2	271.011	-0.344907	0.124622	0.00564655	0.0712118
ENSDARG00000102744	mgst3a	2886.26	-0.262754	0.0949681	0.00566158	0.0713537
ENSDARG00000068974	lim2.1	971.891	0.388525	0.140443	0.00566761	0.0713911
ENSDARG00000057465	gfpt1	1222.71	-0.184419	0.0666867	0.0056843	0.0715627
ENSDARG00000104080	pcdh2ab12	324.883	0.301499	0.109038	0.00569108	0.0716095
ENSDARG00000017947	ptk6a	122.81	-0.452079	0.163546	0.00570554	0.0717527
ENSDARG00000020541	ism1	1680.53	0.170974	0.0618623	0.00571347	0.0717751
ENSDARG00000092066	CT583708.1	38.7405	0.929702	0.336366	0.0057105	0.0717751
ENSDARG00000116119	CABZ01097761.1	790.349	0.25954	0.0939547	0.00573791	0.0720433
ENSDARG00000004396	b3gnt5b	240.129	-0.361195	0.130778	0.00574678	0.0720491
ENSDARG00000052728	sltm	7321.68	0.138518	0.0501553	0.00574867	0.0720491
ENSDARG00000056517	thoc3	646.519	-0.240271	0.0869967	0.00574755	0.0720491
ENSDARG00000103937	ndrg4	14512.4	0.238476	0.086352	0.00575072	0.0720491
ENSDARG00000089109	bcl2b	1812.61	0.187097	0.0677632	0.00576165	0.0721473
ENSDARG00000077607	dus2	590.608	-0.238394	0.0863679	0.00577634	0.0722925
ENSDARG00000018820	flncb	2777.21	0.211538	0.0766604	0.00579053	0.0724312
ENSDARG00000043561	psmc1b	2698.32	-0.189243	0.0685896	0.0057967	0.0724696
ENSDARG00000004377	ppp1r13ba	2212.48	0.173321	0.0628276	0.0058035	0.0725158
ENSDARG00000018146	gpx1a	2785.37	0.330411	0.119785	0.00580894	0.0725449
ENSDARG00000114812	BX294661.2	5.81059	3.15395	1.14354	0.00581458	0.0725765
ENSDARG00000063190	zranb1b	2572.85	0.168603	0.0611381	0.00582025	0.0726084
ENSDARG00000035560	capga	30.9194	-0.891703	0.32338	0.00582551	0.0726352
ENSDARG00000033655	stmn1b	17139.9	0.143189	0.051932	0.0058293	0.0726437
ENSDARG00000024548	cryba4	33903.3	0.624657	0.226776	0.00587794	0.0731029
ENSDARG00000054319	oxct1b	2461.98	0.361545	0.131257	0.00587858	0.0731029
ENSDARG00000074033	adamtsl2	254.435	0.376961	0.136854	0.00587868	0.0731029
ENSDARG00000094310	si:ch211-255g12.6	12043.1	0.617627	0.224222	0.00587759	0.0731029
ENSDARG00000029088	guf1	534.103	-0.294531	0.106944	0.00588581	0.0731406
ENSDARG00000100160	si:dkey-205i10.2	20.5001	-1.22287	0.444042	0.00588797	0.0731406
ENSDARG00000062795	abcb7	1939.22	-0.173724	0.0630941	0.00589785	0.0732243
ENSDARG00000010078	nup133	1185.67	-0.175772	0.0638682	0.00592137	0.0734773
ENSDARG00000026759	ldlrb	821.296	-0.251966	0.0915618	0.00592556	0.0734902
ENSDARG00000071076	ldhbb	1114.41	0.210999	0.0766797	0.00592874	0.0734906
ENSDARG00000032929	cryba1l1	30399	0.56464	0.205251	0.00594177	0.0736056
ENSDARG00000040045	cldn1	511.23	-0.343072	0.124719	0.00594581	0.0736056
ENSDARG00000075803	slc41a2a	391.947	0.325902	0.118481	0.00594748	0.0736056
ENSDARG00000012234	psme3	2105.34	-0.215027	0.078179	0.00595141	0.0736152
ENSDARG00000003526	psma5	3441.6	-0.208066	0.0756823	0.00597398	0.0737298
ENSDARG00000031952	mb	4839.91	-0.198749	0.0722841	0.00596766	0.0737298
ENSDARG00000068912	zgc:153012	289.731	0.346187	0.125929	0.00597647	0.0737298
ENSDARG00000093750	cd180	10.63	1.49183	0.542618	0.00597211	0.0737298
ENSDARG00000105281	p2ry1	983.223	0.201127	0.0731586	0.00597429	0.0737298
ENSDARG00000102997	rrn3	1133.1	-0.238388	0.0867611	0.00600269	0.0740141
ENSDARG00000103844	si:ch211-266c8.1	467.947	0.337151	0.122736	0.00601507	0.0741276
ENSDARG00000099532	ubl3a	5432.29	0.134537	0.0489985	0.00603758	0.074337
ENSDARG00000100862	gprc5c	476.922	0.293144	0.106765	0.00603843	0.074337
ENSDARG00000117646	CABZ01072309.2	2449.96	0.294167	0.107151	0.00604487	0.074377
ENSDARG00000013670	hyou1	3010.03	-0.261664	0.095355	0.00606754	0.074608
ENSDARG00000029406	h2ax	557.823	-0.268933	0.0980086	0.00607003	0.074608
ENSDARG00000069282	bbc3	547.421	0.243744	0.0888563	0.00608578	0.0747622
ENSDARG00000020224	si:ch211-225b10.3	264.069	-0.391071	0.14266	0.00612015	0.0751269
ENSDARG00000034568	fitm2	690.761	-0.262265	0.0956821	0.00612512	0.0751269
ENSDARG00000076838	apom	4346.25	0.350577	0.127893	0.00612192	0.0751269
ENSDARG00000092112	tomm40	3335.01	-0.189146	0.0690378	0.00614872	0.0753749
ENSDARG00000099411	zgc:158343	527.879	-0.260454	0.0950759	0.00615448	0.0753749
ENSDARG00000116743	rnps1	2265.27	-0.171955	0.0627707	0.00615503	0.0753749
ENSDARG00000005713	ethe1	1026.44	0.296815	0.108378	0.00616822	0.0754968
ENSDARG00000022280	brd2a	3926.01	-0.143267	0.0523382	0.00619399	0.0757688
ENSDARG00000101893	CR388178.1	40.949	-1.08732	0.397242	0.00619693	0.0757688
ENSDARG00000092257	BX510992.1	161.368	-0.473708	0.173082	0.00620222	0.0757938
ENSDARG00000111939	atf4a	6575.81	-0.137845	0.0503776	0.00621486	0.0759084
ENSDARG00000052688	paqr5b	583.915	0.244692	0.089434	0.00621903	0.0759196
ENSDARG00000086126	trim33l	179.203	0.509058	0.186098	0.00622998	0.0760135
ENSDARG00000097728	CR388132.1	37.5964	-1.3502	0.493691	0.00623965	0.0760918
ENSDARG00000001807	tnfrsf21	1915.45	-0.201362	0.0736379	0.00624771	0.076092
ENSDARG00000062837	spata13	1729.75	0.173544	0.0634668	0.00624945	0.076092
ENSDARG00000098622	ccne1	247.156	-0.323338	0.118241	0.00624607	0.076092
ENSDARG00000004177	fam169ab	514.081	0.260136	0.0951941	0.00628191	0.0763818
ENSDARG00000095774	emd	795.928	0.263975	0.0966009	0.00628306	0.0763818
ENSDARG00000101170	rab42b	176.489	-0.435295	0.159294	0.00628286	0.0763818
ENSDARG00000044265	cdc37l1	378.498	0.262201	0.0959674	0.00629148	0.076386
ENSDARG00000095300	mxra7	522.812	0.24845	0.0909374	0.00629323	0.076386
ENSDARG00000111290	ERG28	83.4311	-0.568544	0.208097	0.00629295	0.076386
ENSDARG00000035913	yars1	2416.83	-0.216029	0.0790783	0.00629814	0.0764058
ENSDARG00000043371	mdh2	27333.2	0.149227	0.0546568	0.00632856	0.076735
ENSDARG00000097959	si:dkey-248g15.3	1422.93	-0.330672	0.121127	0.00633426	0.0767642
ENSDARG00000015567	zic1	3341.04	0.161409	0.0591406	0.00634791	0.0768499
ENSDARG00000088330	hbae1.3	14006.6	-0.37326	0.136758	0.00634584	0.0768499
ENSDARG00000078529	adgrb1b	1469.54	-0.267024	0.0978591	0.00635916	0.0769462
ENSDARG00000059933	plpp3	5082.33	0.248491	0.0910775	0.00636526	0.0769801
ENSDARG00000015156	fbln2	1661.51	0.222245	0.081493	0.0063882	0.0772175
ENSDARG00000079293	gdpd4b	113.171	-0.485203	0.17795	0.00639872	0.0773046
ENSDARG00000003197	wdr21	1727.26	0.168256	0.061725	0.00641269	0.0774333
ENSDARG00000102162	BX005043.1	6.19013	-2.37225	0.87039	0.00642043	0.0774866
ENSDARG00000031336	hsd20b2	1113.59	-0.375368	0.137745	0.00642852	0.0775042
ENSDARG00000097491	ugt1b1	952.203	0.278072	0.102042	0.00642851	0.0775042
ENSDARG00000058729	akirin2	1696.74	-0.176318	0.0647082	0.00643386	0.0775285
ENSDARG00000104324	si:ch211-182p11.1	70.2609	0.553391	0.203119	0.00644063	0.07757
ENSDARG00000098645	rgn	1029.89	0.31348	0.115069	0.00644421	0.0775731
ENSDARG00000018145	mid1ip1l	864.96	0.197859	0.0726347	0.00644904	0.0775912
ENSDARG00000055276	rel	608.745	-0.311124	0.114261	0.00647054	0.0777827
ENSDARG00000104669	slc35c1	500.342	-0.23301	0.0855751	0.00647161	0.0777827
ENSDARG00000052122	rag1	229.024	0.559826	0.205627	0.00647848	0.0778251
ENSDARG00000094538	CT027623.1	36.33	1.00101	0.367779	0.00649329	0.0779629
ENSDARG00000111106	arl3l1	2282.08	0.178113	0.0654482	0.00649992	0.0780023
ENSDARG00000017891	tcp1	9339.94	-0.154833	0.0569049	0.0065102	0.0780455
ENSDARG00000026895	tor1l3	32.636	0.856139	0.314645	0.00650914	0.0780455
ENSDARG00000117361	FO818704.2	2270.08	0.342357	0.125861	0.00652587	0.0781932
ENSDARG00000042090	si:ch73-55i23.1	39.8173	0.755336	0.277715	0.00653173	0.0782232
ENSDARG00000004115	mgat4b	1320.24	-0.199764	0.0734589	0.00654002	0.0782422
ENSDARG00000092158	cbx3b	2356.65	0.172585	0.0634615	0.00653745	0.0782422
ENSDARG00000088463	CLPB	1452.52	0.202541	0.0745103	0.00656185	0.0784597
ENSDARG00000102435	plekhf1	841.586	-0.263886	0.0970832	0.00656492	0.0784597
ENSDARG00000035694	stm	14536.2	0.282129	0.103802	0.00656887	0.0784668
ENSDARG00000099351	igfbp1a	599.56	-0.408345	0.150282	0.00658368	0.0786034
ENSDARG00000055412	mylk4b	1154.93	0.299068	0.110088	0.00659511	0.0786996
ENSDARG00000092369	si:dkeyp-77c8.3	44.5802	0.76797	0.282769	0.00660979	0.0788345
ENSDARG00000030350	mnx2b	130.812	0.472241	0.173943	0.00662919	0.0790255
ENSDARG00000091211	adh8a	62.3186	0.592091	0.218115	0.0066359	0.0790651
ENSDARG00000103767	CR855320.2	56.8209	-0.930088	0.342734	0.00665296	0.0792279
ENSDARG00000101322	tfr1a	1181.93	-0.356438	0.131501	0.00671741	0.0799547
ENSDARG00000091348	rtn3	10763.9	0.151808	0.0560145	0.00672527	0.0800074
ENSDARG00000026907	slc48a1a	679.01	0.285738	0.105451	0.00673495	0.0800818
ENSDARG00000011498	si:ch211-212o1.2	756.225	0.2266	0.0836401	0.00674403	0.0801488
ENSDARG00000031774	pus7	963.276	-0.213822	0.078929	0.00674778	0.0801527
ENSDARG00000038359	enosf1	1041.69	-0.271379	0.100194	0.00675817	0.0802352
ENSDARG00000058366	si:dkey-222f8.3	1455.08	0.207683	0.076725	0.00679245	0.0805258
ENSDARG00000077582	ank3b	1707.64	0.22039	0.0814202	0.00679299	0.0805258
ENSDARG00000077760	ascc1	415.932	-0.284008	0.104919	0.00679077	0.0805258
ENSDARG00000028664	ahsa1a	204.006	-2.48452	0.918305	0.00681925	0.080796
ENSDARG00000016089	bicral	1112.29	0.215861	0.0798011	0.00683067	0.0808902
ENSDARG00000036893	f13a1b	495.495	0.45168	0.166995	0.00683569	0.0809086
ENSDARG00000103197	si:ch211-227e10.1	240.143	0.330122	0.122071	0.00684371	0.0809625
ENSDARG00000033443	mdm2	1498.8	0.243912	0.0902214	0.00686171	0.0811343
ENSDARG00000051914	slc14a2	55.3664	0.738241	0.273097	0.00686722	0.0811583
ENSDARG00000007869	ehd3	1546.53	0.189113	0.0699708	0.00687717	0.0812348
ENSDARG00000023672	timm8a	871.235	-0.228255	0.0844742	0.00689087	0.0813143
ENSDARG00000055426	rwdd2b	243.157	-0.368455	0.136356	0.00688934	0.0813143
ENSDARG00000005772	tsr2	624.559	-0.260165	0.0963278	0.00691674	0.0815231
ENSDARG00000056367	mpv17l2	540.953	-0.266028	0.0985027	0.00691904	0.0815231
ENSDARG00000102856	si:ch73-59f11.3	57.0923	-0.839632	0.310878	0.0069164	0.0815231
ENSDARG00000004616	mtmr2	686.04	-0.229307	0.0849504	0.00694845	0.0817459
ENSDARG00000074079	si:dkey-3d4.3	85.2399	0.536919	0.198903	0.00694641	0.0817459
ENSDARG00000097902	si:ch73-204p21.2	1483.06	-0.207991	0.0770534	0.0069484	0.0817459
ENSDARG00000063333	nup210	1948.33	-0.219586	0.0813844	0.00697282	0.08195
ENSDARG00000102873	CT956002.2	684.326	0.257738	0.0955225	0.00697169	0.08195
ENSDARG00000037925	rgs9a	3825.05	0.192993	0.0715376	0.00698011	0.0819944
ENSDARG00000014239	esyt1b	474.114	0.266597	0.0988397	0.0069912	0.0820317
ENSDARG00000016837	glipr2l	189.459	0.447812	0.166012	0.00698703	0.0820317
ENSDARG00000105350	si:ch1073-153i20.4	14.9823	1.30382	0.483409	0.00699384	0.0820317
ENSDARG00000102746	tmem39a	613.378	-0.292477	0.108482	0.00701598	0.0822502
ENSDARG00000091148	crygm2d20	21142.7	0.542219	0.201194	0.00703878	0.082476
ENSDARG00000016239	psmd13	3582.78	-0.159612	0.0592355	0.00704873	0.0825511
ENSDARG00000075916	zgc:66472	599.928	-0.229056	0.0850269	0.00706155	0.0826598
ENSDARG00000059811	smpd5	770.18	-0.214669	0.0797366	0.00709775	0.0830419
ENSDARG00000034823	copg2	4753.68	-0.135279	0.05027	0.00712286	0.0832522
ENSDARG00000117266	FO904966.1	55.1383	0.695175	0.258322	0.00712129	0.0832522
ENSDARG00000094709	arl8	2811	-0.195893	0.0728048	0.00713103	0.0832643
ENSDARG00000114554	cdx1a	258.402	0.394596	0.146654	0.00713091	0.0832643
[truncated: 23,305 more rows]

## Sheet: DESEQ ZT0
ensembl_ID	gene_name	baseMean	log2FoldChange	lfcSE	pvalue	padj
ENSDARG00000092358	BX469930.1	1426.92	7.39194	0.208372	1.21e-275	2.76e-271
ENSDARG00000097608	CU929312.1	185.424	3.70979	0.230918	4.46e-58	5.1e-54
ENSDARG00000056386	TMC1	316.784	2.13427	0.13528	4.5e-56	3.43e-52
ENSDARG00000026726	anxa1a	7688.3	-0.999839	0.0659157	5.72e-52	3.27e-48
ENSDARG00000104359	anxa1c	1890.8	-1.56142	0.112947	1.82e-43	8.3e-40
ENSDARG00000026764	ahsg1	479.672	1.67691	0.123444	4.95e-42	1.89e-38
ENSDARG00000068194	klf9	2135.1	-1.62902	0.125564	1.73e-38	5.64e-35
ENSDARG00000053448	si:ch211-251f6.6	1499.21	1.59623	0.126358	1.4e-36	3.99e-33
ENSDARG00000090722	C20H6orf58	1226.11	1.22949	0.0983688	7.58e-36	1.92e-32
ENSDARG00000092739	BX510917.1	113.061	6.59529	0.557595	2.79e-32	6.38e-29
ENSDARG00000092510	CR405715.1	140.402	2.83212	0.245236	7.51e-31	1.56e-27
ENSDARG00000100095	anxa1b	4512.58	0.853317	0.0742074	1.33e-30	2.54e-27
ENSDARG00000013721	g6pca.2	5464.53	1.00637	0.0879938	2.74e-30	4.81e-27
ENSDARG00000013856	amy2a	3249.3	1.39281	0.123505	1.7e-29	2.77e-26
ENSDARG00000070057	si:dkey-69o16.5	277.342	2.38016	0.213365	6.74e-29	1.03e-25
ENSDARG00000017490	cel.1	1310.53	1.48154	0.135985	1.22e-27	1.74e-24
ENSDARG00000094195	CR936371.1	186.135	11.1302	1.03448	5.37e-27	7.21e-24
ENSDARG00000099200	zgc:123103	14986.6	0.860788	0.0803987	9.49e-27	1.2e-23
ENSDARG00000041623	mt2	3353.49	-0.729548	0.0686272	2.15e-26	2.58e-23
ENSDARG00000017314	cela1.6	18874.5	1.14825	0.10851	3.61e-26	4.13e-23
ENSDARG00000090428	ctrb1	14826.8	1.20449	0.114808	9.47e-26	1.03e-22
ENSDARG00000068680	ctrl	6160.35	1.03755	0.0989869	1.05e-25	1.09e-22
ENSDARG00000027529	hmox1a	469.74	1.38713	0.13342	2.57e-25	2.55e-22
ENSDARG00000013522	pck1	9720.32	1.06339	0.102354	2.77e-25	2.64e-22
ENSDARG00000030915	cpa1	902.221	1.73341	0.170057	2.13e-24	1.95e-21
ENSDARG00000103837	CU633479.2	1269.72	-1.02701	0.101335	3.88e-24	3.41e-21
ENSDARG00000093549	selenop	58440.9	0.445742	0.0442496	7.25e-24	6.13e-21
ENSDARG00000113599	hbbe1.1	13912.1	-1.01728	0.102752	4.15e-23	3.38e-20
ENSDARG00000097973	si:ch1073-190k2.1	722.225	0.994294	0.100987	7.15e-23	5.63e-20
ENSDARG00000071005	ppp1r3ca	767.013	0.986575	0.100243	7.43e-23	5.66e-20
ENSDARG00000018846	dgat2	1951.55	1.1032	0.11263	1.18e-22	8.73e-20
ENSDARG00000044685	nr0b2a	674.881	1.19609	0.123062	2.49e-22	1.78e-19
ENSDARG00000018266	mthfd1a	1158.46	1.04522	0.107659	2.77e-22	1.92e-19
ENSDARG00000029822	cel.2	372.692	1.38111	0.142345	2.94e-22	1.98e-19
ENSDARG00000088885	si:ch1073-340i21.3	1775.13	0.853376	0.0886703	6.32e-22	4.13e-19
ENSDARG00000018898	zfand5a	5664.19	-0.670717	0.0701668	1.19e-21	7.55e-19
ENSDARG00000052035	nxnl1	512.412	1.43412	0.151334	2.63e-21	1.62e-18
ENSDARG00000060350	apoda.2	3639.65	1.06628	0.113684	6.64e-21	3.99e-18
ENSDARG00000099359	CR855320.1	209.18	2.25821	0.241466	8.59e-21	5.03e-18
ENSDARG00000092155	apoc2	11688.3	0.58042	0.062308	1.22e-20	6.94e-18
ENSDARG00000010312	cp	5146.47	1.15539	0.125047	2.47e-20	1.38e-17
ENSDARG00000041645	sb:cb37	2123.44	1.29486	0.141656	6.19e-20	3.37e-17
ENSDARG00000021004	c5	2386.01	0.973614	0.106766	7.57e-20	4.02e-17
ENSDARG00000095147	krt96	1369.2	1.30031	0.143083	1.01e-19	5.25e-17
ENSDARG00000095217	zgc:66156	2264.16	0.787933	0.0868107	1.12e-19	5.7e-17
ENSDARG00000101324	apoa1b	153470	0.615276	0.0681588	1.76e-19	8.76e-17
ENSDARG00000078757	si:ch211-212c13.8	4984.85	0.911022	0.101083	2.01e-19	9.78e-17
ENSDARG00000079544	si:ch1073-464p5.5	12482.5	0.759198	0.0849467	3.99e-19	1.9e-16
ENSDARG00000051914	slc14a2	168.173	1.64763	0.185273	5.95e-19	2.77e-16
ENSDARG00000012694	c3a.1	10643.6	0.822763	0.0937509	1.69e-18	7.74e-16
ENSDARG00000017882	rdh1	1507.44	0.839601	0.0961972	2.59e-18	1.16e-15
ENSDARG00000063518	zgc:153913	795.428	0.907385	0.105107	5.98e-18	2.63e-15
ENSDARG00000041490	afp4	4522.23	0.831573	0.0964178	6.43e-18	2.77e-15
ENSDARG00000030311	tmc2b	139.581	1.71975	0.199612	6.97e-18	2.95e-15
ENSDARG00000043722	cpa4	2345.21	0.946859	0.110516	1.06e-17	4.39e-15
ENSDARG00000045834	si:dkey-14d8.7	277.437	1.52978	0.178704	1.13e-17	4.59e-15
ENSDARG00000100427	BX547934.2	512.455	-0.966118	0.113436	1.64e-17	6.57e-15
ENSDARG00000021339	cpa5	19423.9	0.983968	0.11589	2.06e-17	8.1e-15
ENSDARG00000029003	eif1axa	1376.45	-0.773765	0.0916993	3.23e-17	1.25e-14
ENSDARG00000078918	comtd1	803.877	0.919459	0.109055	3.42e-17	1.3e-14
ENSDARG00000090814	si:dkey-18a10.3	289.95	1.23541	0.146801	3.91e-17	1.46e-14
ENSDARG00000092170	apoc1	24901.6	0.780701	0.0929519	4.5e-17	1.66e-14
ENSDARG00000035519	histh1l	9319.27	-0.812649	0.0971282	5.92e-17	2.15e-14
ENSDARG00000001818	c3b.2	2582.77	1.0705	0.1283	7.2e-17	2.57e-14
ENSDARG00000102175	hamp	368.677	1.36258	0.163535	7.94e-17	2.79e-14
ENSDARG00000023820	faxdc2	4026.82	0.751235	0.090241	8.45e-17	2.93e-14
ENSDARG00000017773	slc16a12a	1209.86	1.10273	0.132512	8.67e-17	2.96e-14
ENSDARG00000104172	diabloa	1271.11	0.915223	0.110032	8.96e-17	3.01e-14
ENSDARG00000041569	ces2a	8869.89	0.758544	0.0913071	9.76e-17	3.23e-14
ENSDARG00000089645	si:ch1073-406l10.2	405.643	1.12263	0.135206	1.01e-16	3.31e-14
ENSDARG00000012387	pdha1a	11862.2	-0.448555	0.0541195	1.15e-16	3.65e-14
ENSDARG00000021787	abcb5	10971.2	0.518644	0.0625709	1.14e-16	3.65e-14
ENSDARG00000038439	fabp10a	10572.8	0.652736	0.0793157	1.88e-16	5.88e-14
ENSDARG00000036084	itln2	71.5674	3.46014	0.420627	1.93e-16	5.97e-14
ENSDARG00000043168	cela1.5	306.599	1.16593	0.141892	2.09e-16	6.36e-14
ENSDARG00000042993	prss1	23899.1	0.896126	0.110234	4.32e-16	1.3e-13
ENSDARG00000099710	BX284696.1	196.841	1.71636	0.211924	5.54e-16	1.64e-13
ENSDARG00000102706	BX511128.3	1055.82	0.639891	0.0794262	7.86e-16	2.3e-13
ENSDARG00000035569	cyp1d1	1088.54	0.627651	0.0780257	8.68e-16	2.51e-13
ENSDARG00000004296	ambp	3514.59	0.611022	0.0760384	9.3e-16	2.66e-13
ENSDARG00000018351	hpda	2981.01	0.646447	0.0810455	1.51e-15	4.25e-13
ENSDARG00000008969	fgb	7104.54	0.591905	0.074747	2.4e-15	6.68e-13
ENSDARG00000035883	nt5c1aa	836.519	0.911472	0.115542	3.05e-15	8.41e-13
ENSDARG00000086569	zgc:172051	1824.64	0.928638	0.117746	3.1e-15	8.43e-13
ENSDARG00000041339	zgc:92380	2764.94	0.907042	0.115037	3.15e-15	8.47e-13
ENSDARG00000081369	NC_2333.9	229.379	-1.3509	0.172004	4.03e-15	1.07e-12
ENSDARG00000020149	acoxl	358.775	1.11726	0.143064	5.74e-15	1.51e-12
ENSDARG00000043719	c3a.6	988.923	1.20213	0.15568	1.15e-14	2.98e-12
ENSDARG00000092364	si:ch211-218c6.8	373.296	-1.03451	0.134725	1.61e-14	4.13e-12
ENSDARG00000091989	BX511112.1	68.3355	-3.03129	0.395169	1.71e-14	4.34e-12
ENSDARG00000053973	fetub	45735.1	0.972877	0.126945	1.81e-14	4.53e-12
ENSDARG00000023111	plg	7269.37	0.641734	0.0839509	2.1e-14	5.22e-12
ENSDARG00000045230	cox6b1	2601.84	-0.480999	0.0629967	2.25e-14	5.53e-12
ENSDARG00000101160	apoa4a	361.384	1.37569	0.181346	3.3e-14	8.02e-12
ENSDARG00000039747	BX914200.1	1270.07	0.91146	0.122184	8.67e-14	2.09e-11
ENSDARG00000040298	apoa4b.1	18028.4	0.704032	0.0944155	8.87e-14	2.11e-11
ENSDARG00000035018	thy1	611.076	1.35456	0.181979	9.81e-14	2.31e-11
ENSDARG00000006266	stat1a	3147.49	0.568341	0.0763927	1.01e-13	2.35e-11
ENSDARG00000021265	mybpc2b	3145.07	-0.736361	0.0990392	1.05e-13	2.41e-11
ENSDARG00000089399	tmem176l.2	360.467	0.925487	0.124649	1.13e-13	2.58e-11
ENSDARG00000036832	cyt1l	100176	-0.710288	0.0957269	1.17e-13	2.65e-11
ENSDARG00000056683	cdk5	570.604	0.765078	0.103202	1.23e-13	2.76e-11
ENSDARG00000015662	pla2g12b	5786.63	0.646305	0.0872967	1.33e-13	2.94e-11
ENSDARG00000094696	si:dkey-201c13.2	224.415	-1.36289	0.184588	1.54e-13	3.39e-11
ENSDARG00000069189	si:dkey-242h9.3	22.3298	-8.19799	1.11061	1.57e-13	3.41e-11
ENSDARG00000016412	agt	2401.57	0.717485	0.0975496	1.91e-13	4.11e-11
ENSDARG00000093068	c3b.1	2863.12	0.825123	0.112727	2.49e-13	5.3e-11
ENSDARG00000098949	mslna	225.664	1.38204	0.188837	2.5e-13	5.3e-11
ENSDARG00000099465	rnf213a	1118.34	0.534353	0.0732958	3.09e-13	6.42e-11
ENSDARG00000101726	ces2b	5981.5	0.549762	0.0754007	3.07e-13	6.42e-11
ENSDARG00000009443	zgc:92137	6325.95	1.44577	0.199242	3.98e-13	8.18e-11
ENSDARG00000052688	paqr5b	666.581	0.676678	0.0936503	4.99e-13	1.02e-10
ENSDARG00000015866	apoa2	105986	0.672983	0.0931831	5.12e-13	1.03e-10
ENSDARG00000030254	cbln9	99.7946	1.6579	0.230073	5.76e-13	1.16e-10
ENSDARG00000024503	c6ast3	228.576	1.11389	0.155444	7.73e-13	1.54e-10
ENSDARG00000036041	f2	5339.63	0.652761	0.0912786	8.6e-13	1.69e-10
ENSDARG00000053853	slc13a2	4160.77	0.862824	0.120689	8.73e-13	1.71e-10
ENSDARG00000016319	c9	9400.59	0.657252	0.0921415	9.82e-13	1.89e-10
ENSDARG00000098890	cyp2aa9	220.74	1.63661	0.229454	9.85e-13	1.89e-10
ENSDARG00000054753	col10a1a	6140.02	0.625666	0.0882265	1.33e-12	2.52e-10
ENSDARG00000020866	apoa4b.2	7306.02	0.810451	0.114405	1.4e-12	2.64e-10
ENSDARG00000037281	fgg	6872.8	0.669373	0.0947208	1.59e-12	2.97e-10
ENSDARG00000027088	ptgdsb.1	10442	0.467634	0.0661892	1.6e-12	2.98e-10
ENSDARG00000078618	inpp5kb	1313.39	0.587525	0.0831778	1.62e-12	2.99e-10
ENSDARG00000016706	atic	1955.32	0.77316	0.109503	1.66e-12	3.03e-10
ENSDARG00000039393	si:ch211-240l19.5	824.244	1.11539	0.158389	1.89e-12	3.43e-10
ENSDARG00000035329	capns1a	7396.34	0.457637	0.0650936	2.06e-12	3.7e-10
ENSDARG00000041595	ces3	1348.25	0.758734	0.108048	2.18e-12	3.9e-10
ENSDARG00000042684	serpinc1	4920.5	0.582708	0.0830369	2.26e-12	3.98e-10
ENSDARG00000102558	pde6ha	6825.52	0.695718	0.0991432	2.26e-12	3.98e-10
ENSDARG00000044204	endou	383.397	1.15398	0.164503	2.3e-12	4.01e-10
ENSDARG00000041685	si:dkey-105h12.2	1803.08	1.01189	0.145696	3.78e-12	6.54e-10
ENSDARG00000102722	itih3b	1254.81	1.7821	0.257078	4.14e-12	7.12e-10
ENSDARG00000079166	ace	3914.08	0.705533	0.102784	6.68e-12	1.14e-09
ENSDARG00000052039	caspb	2172.41	1.60979	0.235242	7.75e-12	1.31e-09
ENSDARG00000015869	slc22a16	1276.99	0.705523	0.103192	8.09e-12	1.36e-09
ENSDARG00000074712	si:ch211-186e20.2	72.8193	1.85057	0.271009	8.58e-12	1.43e-09
ENSDARG00000055539	epdl2	1980.65	0.68115	0.0999055	9.24e-12	1.52e-09
ENSDARG00000060113	znf395a	3133.12	0.660878	0.0969273	9.21e-12	1.52e-09
ENSDARG00000056976	ifit16	316.796	0.940648	0.138094	9.65e-12	1.57e-09
ENSDARG00000099916	BX649345.1	13.2444	-8.01815	1.17783	9.93e-12	1.61e-09
ENSDARG00000045299	vmo1b	578.244	0.723925	0.10654	1.08e-11	1.74e-09
ENSDARG00000018569	tnfrsf1a	1050.63	0.508051	0.0749012	1.18e-11	1.88e-09
ENSDARG00000002264	mrpl41	724.155	-0.596173	0.0879774	1.23e-11	1.95e-09
ENSDARG00000058005	hgd	2706.54	0.414924	0.0615947	1.62e-11	2.56e-09
ENSDARG00000020741	fga	9057.37	0.522591	0.0776544	1.7e-11	2.66e-09
ENSDARG00000041119	ceacam1	2696.02	0.757728	0.112747	1.81e-11	2.81e-09
ENSDARG00000038199	cdab	743.983	0.827669	0.123384	1.97e-11	3.04e-09
ENSDARG00000018361	sult1st3	597.419	1.14273	0.1705	2.05e-11	3.15e-09
ENSDARG00000035870	laptm4b	4969.07	0.454591	0.0680901	2.45e-11	3.73e-09
ENSDARG00000041505	itm2bb	5040.62	0.360197	0.0541556	2.91e-11	4.4e-09
ENSDARG00000030530	slc22a2	1464.53	0.661724	0.0998139	3.37e-11	5.02e-09
ENSDARG00000045567	phpt1	621.993	-0.803708	0.121227	3.36e-11	5.02e-09
ENSDARG00000056314	a2ml	11925.2	0.809428	0.122106	3.38e-11	5.02e-09
ENSDARG00000014673	fzd9b	561.043	-0.67448	0.101984	3.75e-11	5.53e-09
ENSDARG00000045835	si:dkey-14d8.6	1321.7	2.17568	0.329327	3.94e-11	5.74e-09
ENSDARG00000100221	BX511018.2	27.6037	4.11775	0.623316	3.94e-11	5.74e-09
ENSDARG00000036481	tcn2	3276.61	-0.440713	0.0668852	4.43e-11	6.4e-09
ENSDARG00000039517	c8b	1118.66	0.738658	0.112167	4.54e-11	6.52e-09
ENSDARG00000094133	wu:fc21g02	4351.67	-0.619335	0.0942367	4.96e-11	7.08e-09
ENSDARG00000076585	si:ch211-113e8.11	1039.78	0.499238	0.0765103	6.79e-11	9.64e-09
ENSDARG00000033227	lect2l	752.975	1.06774	0.163711	6.93e-11	9.78e-09
ENSDARG00000035562	mpdu1a	650.558	0.767983	0.118066	7.79e-11	1.08e-08
ENSDARG00000077313	slc46a3	390.112	1.04232	0.160241	7.79e-11	1.08e-08
ENSDARG00000042112	dio1	688.776	0.907578	0.139626	8.03e-11	1.11e-08
ENSDARG00000103308	mst1	1288.71	0.475225	0.0731396	8.17e-11	1.12e-08
ENSDARG00000055901	steap4	499.6	0.73589	0.11343	8.72e-11	1.19e-08
ENSDARG00000071384	slc7a11	2913.11	-0.541352	0.0836779	9.83e-11	1.34e-08
ENSDARG00000057498	habp2	1006.9	0.695939	0.107741	1.05e-10	1.42e-08
ENSDARG00000097137	CR753876.1	1847.7	0.748367	0.116221	1.2e-10	1.61e-08
ENSDARG00000103404	uchl5	1171.8	-0.524602	0.0815675	1.26e-10	1.69e-08
ENSDARG00000016477	eif4a2	2320.57	0.485208	0.0756528	1.42e-10	1.89e-08
ENSDARG00000055118	mylipb	1805.6	0.455438	0.0712042	1.59e-10	2.1e-08
ENSDARG00000102456	cfhl4	6348.16	0.538908	0.0843068	1.63e-10	2.15e-08
ENSDARG00000103167	si:dkey-245n4.2	598.418	-0.902688	0.141444	1.75e-10	2.28e-08
ENSDARG00000026137	sfxn5b	1363.15	0.48588	0.0761871	1.8e-10	2.34e-08
ENSDARG00000061196	emilin2a	242.096	1.2902	0.202705	1.95e-10	2.52e-08
ENSDARG00000019808	evpla	3726.28	0.449333	0.0706486	2.02e-10	2.59e-08
ENSDARG00000005762	col14a1a	1561.58	-0.520346	0.0819626	2.17e-10	2.77e-08
ENSDARG00000035571	abhd17b	1195.94	-0.514229	0.0812335	2.45e-10	3.09e-08
ENSDARG00000039351	ccl19b	444.1	1.13566	0.179387	2.44e-10	3.09e-08
ENSDARG00000057027	rtn2b	1904.82	-0.71761	0.113581	2.65e-10	3.33e-08
ENSDARG00000045516	itih2	4658.78	0.615174	0.0974084	2.69e-10	3.36e-08
ENSDARG00000003991	fhl2b	827.301	0.676032	0.107453	3.15e-10	3.91e-08
ENSDARG00000079009	abca1b	4348.43	1.26825	0.202114	3.5e-10	4.32e-08
ENSDARG00000099425	CABZ01073265.1	1550.84	0.517989	0.0826303	3.64e-10	4.47e-08
ENSDARG00000023712	mao	4165.05	0.522387	0.0836265	4.19e-10	5.12e-08
ENSDARG00000035882	rida	2593.4	-0.774774	0.124375	4.68e-10	5.69e-08
ENSDARG00000079847	zgc:194578	2712.63	0.419927	0.0674821	4.88e-10	5.87e-08
ENSDARG00000117264	CR385050.2	69.6725	1.83548	0.294958	4.88e-10	5.87e-08
ENSDARG00000103659	bco1l	308.753	1.2956	0.208427	5.1e-10	6.1e-08
ENSDARG00000036833	upp2	113.847	1.42856	0.230344	5.58e-10	6.64e-08
ENSDARG00000020455	si:ch211-171h4.3	135.03	1.17161	0.189322	6.08e-10	7.19e-08
ENSDARG00000009637	rcvrn3	18502.7	0.357578	0.057944	6.78e-10	7.99e-08
ENSDARG00000035570	C5H9orf85	777.18	-0.659963	0.107274	7.65e-10	8.96e-08
ENSDARG00000042962	dgcr2	616.515	-0.679462	0.110506	7.81e-10	9.06e-08
ENSDARG00000079305	hbae3	17133	-0.73766	0.119968	7.81e-10	9.06e-08
ENSDARG00000074191	zgc:172253	1352.51	0.779936	0.126942	8.05e-10	9.28e-08
ENSDARG00000061375	sgpl1	7377.21	0.667026	0.108684	8.39e-10	9.64e-08
ENSDARG00000071024	zgc:171679	632.027	0.726357	0.118432	8.62e-10	9.85e-08
ENSDARG00000052578	c6ast4	5922.8	1.35241	0.220587	8.74e-10	9.93e-08
ENSDARG00000045442	cpb1	7490.72	1.24172	0.202722	9.06e-10	1.02e-07
ENSDARG00000042010	pklr	7271.5	0.68623	0.112324	1e-09	1.13e-07
ENSDARG00000055190	slc17a5	1170.44	0.810656	0.132705	1e-09	1.13e-07
ENSDARG00000103976	BX544877.2	463.895	-1.11526	0.182816	1.06e-09	1.18e-07
ENSDARG00000019986	grhprb	5550.62	0.432907	0.071347	1.3e-09	1.44e-07
ENSDARG00000035309	entpd3	1306.85	0.639551	0.105615	1.4e-09	1.55e-07
ENSDARG00000035652	sat1a.1	2281.29	0.408378	0.0675157	1.46e-09	1.6e-07
ENSDARG00000035175	schip1	4092.97	-0.395856	0.0655863	1.58e-09	1.73e-07
ENSDARG00000094041	krt17	23750.8	0.592064	0.0983318	1.73e-09	1.88e-07
ENSDARG00000003032	eif4a1b	23562.2	-0.314773	0.0523743	1.85e-09	2.01e-07
ENSDARG00000075016	apobb.2	477.859	0.905866	0.150854	1.91e-09	2.06e-07
ENSDARG00000042780	apoba	10436.6	1.22194	0.203827	2.04e-09	2.18e-07
ENSDARG00000040505	yif1b	1278.84	-0.452349	0.0756427	2.23e-09	2.38e-07
ENSDARG00000088411	notum2	894.771	-0.686463	0.115154	2.5e-09	2.66e-07
ENSDARG00000087093	si:ch211-157c3.4	2748.18	0.434736	0.0729756	2.56e-09	2.71e-07
ENSDARG00000051873	ahcyl2a	615.001	0.626397	0.105209	2.62e-09	2.76e-07
ENSDARG00000016375	asns	1767.72	0.454868	0.0764573	2.69e-09	2.82e-07
ENSDARG00000036096	smad3a	2617.13	0.390131	0.0656214	2.76e-09	2.88e-07
ENSDARG00000035663	zgc:103438	581.963	0.627792	0.105651	2.81e-09	2.92e-07
ENSDARG00000051956	isca1	2162.68	0.426638	0.0718795	2.93e-09	3.03e-07
ENSDARG00000053476	lipca	163.608	1.54687	0.260782	3e-09	3.09e-07
ENSDARG00000092361	si:dkey-79f11.7	54.388	2.1759	0.367393	3.17e-09	3.25e-07
ENSDARG00000069100	aldh9a1a.1	21451.3	0.328799	0.0555283	3.19e-09	3.26e-07
ENSDARG00000033367	rrm2b	1331.57	0.48573	0.0820669	3.24e-09	3.29e-07
ENSDARG00000055120	ctsba	3539.1	0.447647	0.0756482	3.27e-09	3.3e-07
ENSDARG00000100406	zgc:112265	7150.21	0.554808	0.0938858	3.43e-09	3.46e-07
ENSDARG00000102726	CT737184.1	33.2593	2.23907	0.38062	4.04e-09	4.05e-07
ENSDARG00000027154	tpd52l2a	2353.42	0.514933	0.0877248	4.36e-09	4.35e-07
ENSDARG00000039516	c8a	1265.35	0.662047	0.112912	4.54e-09	4.5e-07
ENSDARG00000054058	h1-10	2792.91	0.587175	0.100363	4.9e-09	4.85e-07
ENSDARG00000039269	arg2	2282.65	0.582159	0.0995678	5.01e-09	4.93e-07
ENSDARG00000012076	apoa1a	58573.7	0.644605	0.110274	5.05e-09	4.95e-07
ENSDARG00000093844	zgc:136461	6268.7	1.46455	0.250648	5.13e-09	5e-07
ENSDARG00000077872	CR626907.1	3159.44	1.48336	0.254621	5.69e-09	5.53e-07
ENSDARG00000074201	flna	11367.7	0.408935	0.0702723	5.91e-09	5.72e-07
ENSDARG00000098387	tmem176l.3a	892.261	0.810246	0.139342	6.07e-09	5.85e-07
ENSDARG00000103428	ogdhb	3498.01	0.518946	0.0892628	6.11e-09	5.87e-07
ENSDARG00000044365	angptl3	1384.87	0.544753	0.0937417	6.2e-09	5.93e-07
ENSDARG00000056462	crp2	1046.91	2.37459	0.410136	7.05e-09	6.71e-07
ENSDARG00000101043	ppl	18223.8	0.417209	0.0720773	7.11e-09	6.74e-07
ENSDARG00000077875	slc2a5	138.097	1.2731	0.220425	7.67e-09	7.24e-07
ENSDARG00000091944	si:ch211-287c22.1	24.4057	2.71968	0.471841	8.22e-09	7.72e-07
ENSDARG00000098645	rgn	1135.28	0.527265	0.0917479	9.09e-09	8.51e-07
ENSDARG00000053831	vtnb	2416.2	0.541552	0.0943578	9.5e-09	8.86e-07
ENSDARG00000010186	myo3a	1048.87	0.632639	0.110484	1.03e-08	9.55e-07
ENSDARG00000093998	si:ch73-7i4.2	147.301	-1.77754	0.310555	1.04e-08	9.63e-07
ENSDARG00000100449	BX322631.1	106.607	1.19612	0.208992	1.04e-08	9.63e-07
ENSDARG00000069752	ckba	4475.65	0.452943	0.0792145	1.08e-08	9.89e-07
ENSDARG00000007795	cst3	6387.7	0.385316	0.0673993	1.08e-08	9.91e-07
ENSDARG00000095949	si:dkey-22i16.9	405.31	-0.774327	0.136193	1.3e-08	1.19e-06
ENSDARG00000001437	slc2a1a	2733.96	0.399242	0.0702864	1.35e-08	1.21e-06
ENSDARG00000007034	hnrpkl	2730.28	-0.370755	0.0652653	1.34e-08	1.21e-06
ENSDARG00000098586	zgc:194887	154.206	1.13969	0.201353	1.51e-08	1.36e-06
ENSDARG00000068478	gpx4a	9714.83	0.510012	0.0901376	1.53e-08	1.37e-06
ENSDARG00000055036	itih3a	1037.69	0.711906	0.125939	1.58e-08	1.41e-06
ENSDARG00000054319	oxct1b	2658.01	0.567459	0.100533	1.66e-08	1.47e-06
ENSDARG00000059923	slc25a47a	1254	0.550214	0.0974742	1.65e-08	1.47e-06
ENSDARG00000043457	gapdh	66553.1	0.367244	0.0651088	1.7e-08	1.5e-06
ENSDARG00000013295	slc2a3a	3412.56	0.4122	0.0731061	1.72e-08	1.51e-06
ENSDARG00000075727	map1lc3cl	1017.47	0.419967	0.0746243	1.83e-08	1.6e-06
ENSDARG00000098747	CU633479.1	1098.68	-0.826083	0.146888	1.87e-08	1.63e-06
ENSDARG00000034862	f7	429.163	0.669461	0.119098	1.9e-08	1.65e-06
ENSDARG00000099091	CU929418.1	110.131	1.39173	0.247747	1.94e-08	1.68e-06
ENSDARG00000002293	si:ch211-197g15.6	78.1629	-1.83257	0.326523	2e-08	1.72e-06
ENSDARG00000040306	otomp	1099.95	0.541549	0.0970001	2.36e-08	2.03e-06
ENSDARG00000021154	zgc:92040	615.523	0.630346	0.11312	2.51e-08	2.15e-06
ENSDARG00000071196	cavin2b	5648.31	0.339787	0.060987	2.53e-08	2.15e-06
ENSDARG00000078551	zgc:171242	691.395	0.756315	0.135745	2.52e-08	2.15e-06
ENSDARG00000089441	si:ch211-105c13.3	4167.07	0.416694	0.0748549	2.6e-08	2.2e-06
ENSDARG00000093058	STMP1	1456.94	-0.412832	0.0742718	2.72e-08	2.3e-06
ENSDARG00000104439	cldnd1a	524.817	-0.532648	0.0959013	2.79e-08	2.34e-06
ENSDARG00000011783	stag2a	2607.5	0.351065	0.0632824	2.9e-08	2.42e-06
ENSDARG00000051890	hp	1394.35	0.547176	0.0986498	2.91e-08	2.43e-06
ENSDARG00000003216	anxa2a	5591.7	0.368806	0.0666688	3.17e-08	2.63e-06
ENSDARG00000053021	grsf1	989.298	-0.450827	0.0816814	3.4e-08	2.82e-06
ENSDARG00000090286	serpina1	19977.2	0.648191	0.117476	3.44e-08	2.83e-06
ENSDARG00000033285	gsto2	2674.46	0.605804	0.109811	3.45e-08	2.84e-06
ENSDARG00000040988	tpi1b	17018.6	0.381677	0.0692977	3.63e-08	2.98e-06
ENSDARG00000007988	masp2	461.241	0.719712	0.130914	3.85e-08	3.13e-06
ENSDARG00000052207	c3a.3	2593.38	0.680453	0.123773	3.85e-08	3.13e-06
ENSDARG00000060439	clcn2c	677.374	0.557603	0.101491	3.93e-08	3.18e-06
ENSDARG00000055400	si:dkey-56f14.7	1403.46	0.374231	0.0681282	3.95e-08	3.19e-06
ENSDARG00000058327	neu3.3	517.748	0.90456	0.165023	4.22e-08	3.39e-06
ENSDARG00000101890	pigr	431.456	-0.682679	0.12455	4.23e-08	3.39e-06
ENSDARG00000038643	alas2	1035.23	-0.659388	0.12045	4.39e-08	3.51e-06
ENSDARG00000043431	b3gntl1	104.305	1.23125	0.225375	4.68e-08	3.72e-06
ENSDARG00000040362	ehd2b	2495.45	0.360727	0.0660437	4.71e-08	3.74e-06
ENSDARG00000091800	zgc:174260	396.967	0.74279	0.136017	4.73e-08	3.74e-06
ENSDARG00000011701	ctsll	39.4349	1.79682	0.329385	4.9e-08	3.86e-06
ENSDARG00000069293	ahsg2	176.356	1.65466	0.303618	5.04e-08	3.96e-06
ENSDARG00000062592	myl10	13428.3	-0.344652	0.0632512	5.07e-08	3.96e-06
ENSDARG00000021383	naalad2	974.245	0.462017	0.0849117	5.29e-08	4.12e-06
ENSDARG00000026017	xpnpep2	453.804	0.646479	0.118814	5.3e-08	4.12e-06
ENSDARG00000036147	ano5b	1779.57	0.396098	0.0728218	5.35e-08	4.14e-06
ENSDARG00000108060	LO017771.1	227.225	0.83999	0.154491	5.41e-08	4.18e-06
ENSDARG00000036237	slc27a2a	3592.23	0.517885	0.0954201	5.72e-08	4.37e-06
ENSDARG00000039150	lgmn	13792.6	0.608978	0.112185	5.69e-08	4.37e-06
ENSDARG00000100792	zgc:154142	1642.65	0.752898	0.138712	5.71e-08	4.37e-06
ENSDARG00000086826	sult6b1	3510.37	0.474317	0.087441	5.81e-08	4.43e-06
ENSDARG00000021859	erap1b	196.56	-0.889713	0.164217	6.03e-08	4.58e-06
ENSDARG00000088484	kcnj1a.6	218.387	0.785819	0.145144	6.16e-08	4.66e-06
ENSDARG00000104569	CABZ01088484.1	846.109	0.868843	0.160615	6.32e-08	4.77e-06
ENSDARG00000100246	FP016234.1	543.179	0.832774	0.154136	6.56e-08	4.93e-06
ENSDARG00000010962	fkbp7	756.817	-0.555872	0.10292	6.63e-08	4.96e-06
ENSDARG00000007276	ela3l	8439.06	1.46837	0.271968	6.7e-08	5e-06
ENSDARG00000103054	dnm2b	677.422	-0.629689	0.11673	6.87e-08	5.12e-06
ENSDARG00000055388	vtna	1670.95	0.530019	0.098299	6.97e-08	5.17e-06
ENSDARG00000035549	uprt	1519.39	-0.408898	0.0758725	7.07e-08	5.21e-06
ENSDARG00000105592	CR936442.1	3648.27	-0.51735	0.0959911	7.06e-08	5.21e-06
ENSDARG00000024717	selenbp1	930.258	0.472437	0.0876802	7.12e-08	5.23e-06
ENSDARG00000094554	si:ch73-7i4.1	26.9813	-2.30926	0.42885	7.25e-08	5.31e-06
ENSDARG00000098296	gnsb	526.615	0.562125	0.1045	7.48e-08	5.46e-06
ENSDARG00000043171	cela1.4	771.909	0.581626	0.108185	7.61e-08	5.54e-06
ENSDARG00000042630	hebp2	915.857	0.470468	0.0875673	7.76e-08	5.63e-06
ENSDARG00000076170	pcsk1nl	5385.78	0.376015	0.0700821	8.08e-08	5.84e-06
ENSDARG00000089885	slc16a12b	1563.68	0.421999	0.0786808	8.17e-08	5.89e-06
ENSDARG00000105212	cfhl1	540.415	0.639907	0.119358	8.26e-08	5.94e-06
ENSDARG00000061201	acsf2	3693.99	0.398205	0.0744098	8.72e-08	6.25e-06
ENSDARG00000078473	nucks1a	10865	0.275024	0.051491	9.23e-08	6.59e-06
ENSDARG00000014554	ppp1r3cb	2088.74	0.348598	0.0653037	9.39e-08	6.68e-06
ENSDARG00000035880	atp6v1c1b	2194.53	0.337715	0.063366	9.84e-08	6.98e-06
ENSDARG00000008403	phospho1	459.466	1.09246	0.205251	1.02e-07	7.24e-06
ENSDARG00000100442	cfh	1825.58	0.633175	0.119188	1.08e-07	7.63e-06
ENSDARG00000068515	chs1	1754.61	0.575909	0.109003	1.27e-07	8.91e-06
ENSDARG00000059373	dnajc8	1549.81	-0.455497	0.086263	1.29e-07	9.04e-06
ENSDARG00000056196	slc2a2	1921.54	0.569406	0.107963	1.33e-07	9.32e-06
ENSDARG00000063634	hpse	374.729	-0.703065	0.133375	1.35e-07	9.43e-06
ENSDARG00000044914	suclg2	5276.97	0.415907	0.0789505	1.38e-07	9.58e-06
ENSDARG00000004082	cx39.9	602.414	-0.487245	0.0925232	1.39e-07	9.64e-06
ENSDARG00000008306	rdh5	1832.29	0.430738	0.0818007	1.4e-07	9.64e-06
ENSDARG00000039093	got1	20497.7	0.337678	0.0641919	1.44e-07	9.89e-06
ENSDARG00000074547	si:ch211-240l19.8	23.9553	2.97866	0.56701	1.49e-07	1.03e-05
ENSDARG00000057844	zgc:171470	184.346	1.28726	0.245528	1.58e-07	1.08e-05
ENSDARG00000036171	rnasel3	797.311	0.762587	0.145743	1.67e-07	1.14e-05
ENSDARG00000002507	itga10	1013.69	-0.592261	0.113208	1.68e-07	1.14e-05
ENSDARG00000034677	scel	6152.76	0.34661	0.066288	1.71e-07	1.16e-05
ENSDARG00000070317	irge4	15.8173	3.59657	0.689177	1.8e-07	1.22e-05
ENSDARG00000067999	GJD2	388.48	-0.884349	0.169481	1.81e-07	1.22e-05
ENSDARG00000074613	si:ch211-240l19.6	279.701	0.972729	0.186443	1.82e-07	1.22e-05
ENSDARG00000014975	irge1	61.544	1.43311	0.274933	1.86e-07	1.25e-05
ENSDARG00000094346	si:ch211-114l13.13	11.1934	5.03797	0.96657	1.87e-07	1.25e-05
ENSDARG00000003869	decr1	1256.05	0.593136	0.113819	1.88e-07	1.25e-05
ENSDARG00000114317	BX927253.3	214.734	-0.888616	0.170564	1.89e-07	1.26e-05
ENSDARG00000104572	si:dkey-35h6.1	1594.94	1.45825	0.280303	1.97e-07	1.3e-05
ENSDARG00000021855	arnt	714.412	0.44738	0.0860338	1.99e-07	1.32e-05
ENSDARG00000022767	apobb.1	91579.7	1.00524	0.193806	2.14e-07	1.41e-05
ENSDARG00000068465	zgc:136254	99.4021	1.63265	0.314871	2.16e-07	1.42e-05
ENSDARG00000007480	rpe65a	13216	0.462619	0.0892795	2.2e-07	1.44e-05
ENSDARG00000075161	defbl1	2647.86	-0.477522	0.0923019	2.3e-07	1.5e-05
ENSDARG00000035120	gldc	2307.59	0.436921	0.0844965	2.33e-07	1.51e-05
ENSDARG00000093438	CU467110.1	166.851	1.02564	0.198331	2.32e-07	1.51e-05
ENSDARG00000051874	stra6	2465.63	0.458535	0.0887011	2.35e-07	1.52e-05
ENSDARG00000068849	fam83ha	1194.3	0.485813	0.0940459	2.4e-07	1.55e-05
ENSDARG00000005713	ethe1	936.652	0.405668	0.0786567	2.5e-07	1.61e-05
ENSDARG00000103994	ppiab	14857.3	-0.343929	0.0667141	2.53e-07	1.63e-05
ENSDARG00000117512	LO018605.3	87.0106	1.38843	0.269766	2.65e-07	1.7e-05
ENSDARG00000010267	dpydb	4301.4	0.396715	0.0771639	2.73e-07	1.74e-05
ENSDARG00000099674	dicp3.1	75.1336	1.20256	0.234007	2.76e-07	1.76e-05
ENSDARG00000097314	si:zfos-1714f5.3	43.4405	1.84192	0.358478	2.77e-07	1.76e-05
ENSDARG00000055278	cfb	2471.66	0.475037	0.0924902	2.81e-07	1.78e-05
ENSDARG00000044094	gfpt2	884.251	0.46348	0.0902701	2.83e-07	1.79e-05
ENSDARG00000026655	tspo	904.531	0.447902	0.0874726	3.05e-07	1.92e-05
ENSDARG00000015575	cyp3c1	2238.9	0.327511	0.0639851	3.08e-07	1.93e-05
ENSDARG00000005416	map3k5	2038.65	0.310749	0.0607352	3.11e-07	1.95e-05
ENSDARG00000023176	tdo2b	524.758	0.672654	0.131664	3.24e-07	2.02e-05
ENSDARG00000041108	ctsh	1216.83	0.430146	0.0841885	3.23e-07	2.02e-05
ENSDARG00000102241	zgc:136410	215.003	0.978208	0.191604	3.3e-07	2.05e-05
ENSDARG00000070038	rbp2a	6160.15	0.429745	0.0843913	3.54e-07	2.19e-05
ENSDARG00000029689	tkta	11460.9	0.37179	0.0730292	3.56e-07	2.2e-05
ENSDARG00000068262	vamp5	980.591	0.51008	0.100207	3.58e-07	2.2e-05
ENSDARG00000036239	gatm	18855.8	0.43901	0.0863467	3.69e-07	2.27e-05
ENSDARG00000052905	zgc:165423	3373.06	0.54929	0.108106	3.75e-07	2.3e-05
ENSDARG00000056744	ela2	9610.29	1.20371	0.236982	3.79e-07	2.31e-05
ENSDARG00000096382	neu3.1	203.848	0.911091	0.17936	3.78e-07	2.31e-05
ENSDARG00000013775	si:dkey-246g23.4	310.69	0.670186	0.132038	3.86e-07	2.35e-05
ENSDARG00000011334	ncaldb	3742.98	0.437255	0.0862589	4e-07	2.42e-05
ENSDARG00000087574	nox1	237.079	0.733106	0.144737	4.08e-07	2.47e-05
ENSDARG00000093591	si:ch211-282k23.2	18.045	3.14325	0.620867	4.13e-07	2.49e-05
ENSDARG00000071036	si:dkey-286j15.3	198.577	0.84062	0.166216	4.25e-07	2.56e-05
ENSDARG00000113274	AL929536.3	484.617	0.727602	0.143919	4.29e-07	2.57e-05
ENSDARG00000079274	prss59.1	11569.6	1.14974	0.227503	4.33e-07	2.59e-05
ENSDARG00000086815	MYADM	825.769	0.536435	0.106195	4.39e-07	2.62e-05
ENSDARG00000053526	enpp7.1	2197.07	0.67416	0.1338	4.69e-07	2.79e-05
ENSDARG00000013082	uap1l1	627.922	0.532753	0.105759	4.72e-07	2.8e-05
ENSDARG00000075405	adck5	540.601	0.498527	0.0989898	4.75e-07	2.81e-05
ENSDARG00000002240	psmb6	2503.25	-0.347947	0.0692565	5.06e-07	2.99e-05
ENSDARG00000098475	arr3b	9565.92	0.340967	0.0679483	5.22e-07	3.07e-05
ENSDARG00000039099	aep1	2687.67	-0.480861	0.0958845	5.3e-07	3.11e-05
ENSDARG00000096273	si:dkey-3n22.9	25.4026	2.92204	0.583763	5.57e-07	3.26e-05
ENSDARG00000041787	cx32.3	2238.83	0.52407	0.104927	5.9e-07	3.45e-05
ENSDARG00000099563	inpp5ka	1829.8	0.3303	0.0661908	6.03e-07	3.52e-05
ENSDARG00000040295	apoeb	25006.6	0.449596	0.0901456	6.12e-07	3.56e-05
ENSDARG00000076848	zgc:112492	260.063	0.784406	0.157384	6.23e-07	3.61e-05
ENSDARG00000017180	npc1	4028.43	0.284381	0.0570752	6.27e-07	3.63e-05
ENSDARG00000032098	c8g	700.858	0.453567	0.0910916	6.38e-07	3.68e-05
ENSDARG00000101629	CABZ01079192.1	4290.1	0.65176	0.130946	6.45e-07	3.71e-05
ENSDARG00000016357	fmo5	1268.91	0.398157	0.0800568	6.58e-07	3.78e-05
ENSDARG00000037655	pls3	6795.53	0.339532	0.0683457	6.77e-07	3.88e-05
ENSDARG00000039667	mrpl38	1555.52	-0.340047	0.0684937	6.88e-07	3.93e-05
ENSDARG00000033609	map1lc3a	3133.89	0.324567	0.0654199	7e-07	3.99e-05
ENSDARG00000075958	si:dkey-266f7.9	135.471	0.93429	0.188448	7.13e-07	4.05e-05
ENSDARG00000089475	hbae1.1	3314.47	-0.488463	0.098683	7.43e-07	4.21e-05
ENSDARG00000063370	sgk2a	612.94	0.542923	0.109733	7.51e-07	4.25e-05
ENSDARG00000023578	lpp	2137.96	0.311288	0.0629362	7.57e-07	4.27e-05
ENSDARG00000100952	wu:fj16a03	1029.93	0.560725	0.113482	7.77e-07	4.37e-05
ENSDARG00000069708	cdc34a	2131.04	-0.402929	0.0815801	7.85e-07	4.41e-05
ENSDARG00000059719	fam169aa	459.859	0.606662	0.122908	7.98e-07	4.47e-05
ENSDARG00000059824	soat2	148.013	1.15352	0.23442	8.62e-07	4.82e-05
ENSDARG00000019902	rcvrn2	12926.1	0.253118	0.0514475	8.66e-07	4.82e-05
ENSDARG00000028119	sumo3a	8392.51	-0.267235	0.0544237	9.1e-07	5.06e-05
ENSDARG00000051957	selenom	1494.14	-0.393613	0.0802375	9.31e-07	5.17e-05
ENSDARG00000042065	eef2a.2	280.048	-0.894413	0.182418	9.43e-07	5.22e-05
ENSDARG00000069946	itga6b	2566.67	0.534712	0.109131	9.6e-07	5.3e-05
ENSDARG00000090190	bcam	2166.45	0.323614	0.0660634	9.66e-07	5.32e-05
ENSDARG00000041570	mrpl39	941.111	-0.453662	0.0928289	1.02e-06	5.62e-05
ENSDARG00000071004	abhd12	2277.33	0.471988	0.0966634	1.05e-06	5.73e-05
ENSDARG00000020143	pah	3213.26	0.373375	0.0765445	1.07e-06	5.86e-05
ENSDARG00000056550	tango2	1074.59	-0.395348	0.0811134	1.09e-06	5.96e-05
ENSDARG00000040747	tm4sf4	4515.53	0.537708	0.110334	1.1e-06	5.97e-05
ENSDARG00000056765	ela2l	12952.8	1.11741	0.229671	1.14e-06	6.19e-05
ENSDARG00000074698	sdsl	478.289	0.653666	0.134343	1.14e-06	6.19e-05
ENSDARG00000079745	si:ch211-166a6.5	10620.3	0.408125	0.0839154	1.15e-06	6.23e-05
ENSDARG00000034168	serpini1	3373.65	-0.319533	0.0658025	1.2e-06	6.46e-05
ENSDARG00000070844	gamt	16491	0.247956	0.0511341	1.24e-06	6.67e-05
ENSDARG00000002764	miox	596.714	0.577536	0.119152	1.25e-06	6.72e-05
ENSDARG00000090346	zmp:0000000991	961.022	0.527709	0.108934	1.27e-06	6.8e-05
ENSDARG00000056502	si:ch73-334d15.4	100.496	-1.4112	0.29138	1.28e-06	6.82e-05
ENSDARG00000086523	ch25hl3	1689.76	0.328113	0.0677952	1.3e-06	6.92e-05
ENSDARG00000081938	NC_2333.13	68.4039	-1.40442	0.29101	1.39e-06	7.4e-05
ENSDARG00000097491	ugt1b1	865.299	0.593037	0.123398	1.54e-06	8.17e-05
ENSDARG00000034817	asah1b	921.215	0.390454	0.0812883	1.56e-06	8.25e-05
ENSDARG00000099959	smyhc1	40844.6	-0.551308	0.114983	1.63e-06	8.6e-05
ENSDARG00000016771	tfa	69978.4	0.552957	0.115423	1.66e-06	8.75e-05
ENSDARG00000070047	rgs4	2592.69	0.353146	0.0738041	1.71e-06	8.98e-05
ENSDARG00000020956	pck2	11809	0.460541	0.0962869	1.73e-06	9.03e-05
ENSDARG00000028973	tekt2	27.4425	2.01157	0.42054	1.72e-06	9.03e-05
ENSDARG00000076838	apom	5096.22	0.511835	0.107108	1.76e-06	9.2e-05
ENSDARG00000037517	slc35c2	2885.71	0.28918	0.0605316	1.78e-06	9.24e-05
ENSDARG00000013968	psap	14046.2	0.26334	0.0551416	1.79e-06	9.3e-05
ENSDARG00000007836	ctsla	31288.2	0.472193	0.0988913	1.8e-06	9.32e-05
ENSDARG00000059123	plcd1a	1894.93	0.394985	0.0828257	1.85e-06	9.55e-05
ENSDARG00000116628	ly97.3	245.716	0.786345	0.164888	1.85e-06	9.55e-05
ENSDARG00000062780	aifm3	374.813	0.537593	0.113144	2.02e-06	0.00010395
ENSDARG00000035521	sfrp1a	1132.95	0.347653	0.0732136	2.05e-06	0.00010485
ENSDARG00000041340	mrpl51	1583.44	-0.369177	0.0777384	2.04e-06	0.00010485
ENSDARG00000043997	cyp2x8	85.289	1.11392	0.234593	2.05e-06	0.00010485
ENSDARG00000117735	CR926130.1	246.494	1.32281	0.278661	2.06e-06	0.00010527
ENSDARG00000092680	si:dkey-58f10.12	29.1737	-3.16409	0.666632	2.07e-06	0.00010538
ENSDARG00000070229	zgc:158258	397.755	0.797886	0.168354	2.14e-06	0.00010863
ENSDARG00000103712	plpp7a	827.326	-0.48088	0.101466	2.14e-06	0.00010863
ENSDARG00000094537	si:ch211-137i24.12	268.683	0.645826	0.136319	2.16e-06	0.0001093
ENSDARG00000095675	ccdc141	469.932	0.7574	0.159937	2.18e-06	0.00011015
ENSDARG00000095304	si:ch211-207c6.2	91.8433	-1.03801	0.21927	2.2e-06	0.00011081
ENSDARG00000038559	h1-0	16384.8	0.315733	0.0667288	2.23e-06	0.00011186
ENSDARG00000029587	msra	377.712	-0.699354	0.147824	2.23e-06	0.00011195
ENSDARG00000068275	ptx3a	879.656	0.528485	0.111815	2.28e-06	0.00011423
ENSDARG00000063719	usp8	2680.34	-0.312888	0.0662366	2.31e-06	0.00011548
ENSDARG00000076386	epdl1	2499.44	0.531503	0.112552	2.33e-06	0.00011608
ENSDARG00000070892	si:ch211-262h13.5	238.241	0.844369	0.178893	2.36e-06	0.00011715
ENSDARG00000017569	reep3a	1249.31	0.372621	0.0789648	2.37e-06	0.00011756
ENSDARG00000096207	si:ch73-263o4.3	23.4254	2.57182	0.545467	2.42e-06	0.0001196
ENSDARG00000096242	si:ch211-76l23.4	594.202	0.476066	0.101043	2.46e-06	0.00012133
ENSDARG00000010250	nqo1	3527.93	0.297722	0.0632153	2.48e-06	0.000122
ENSDARG00000030913	cluha	4495.12	-0.297314	0.0631708	2.52e-06	0.00012382
ENSDARG00000056909	LO018309.1	387.888	0.761111	0.161771	2.54e-06	0.00012454
ENSDARG00000002021	pygb	2343.14	0.300679	0.0639403	2.57e-06	0.000126
ENSDARG00000017960	sfxn2	1442.96	0.367386	0.0781979	2.63e-06	0.00012789
ENSDARG00000031422	igfbp2b	405.266	0.540143	0.11496	2.62e-06	0.00012789
ENSDARG00000098481	anxa1d	463.774	-0.638683	0.135959	2.63e-06	0.00012795
ENSDARG00000093193	chia.6	551.203	0.577348	0.122919	2.64e-06	0.00012808
ENSDARG00000089026	si:dkey-183k8.2	161.774	0.859529	0.18307	2.67e-06	0.000129
ENSDARG00000031616	g6pca.1	591.118	0.653452	0.139236	2.69e-06	0.00012995
ENSDARG00000094658	BX571681.3	283.229	-0.757366	0.161519	2.75e-06	0.00013233
ENSDARG00000087206	cct2	6826.41	-0.317009	0.06763	2.77e-06	0.00013308
ENSDARG00000070545	top1l	6966.32	-0.376291	0.0803026	2.79e-06	0.00013377
ENSDARG00000091657	CT573256.1	72.0734	-1.32559	0.28305	2.82e-06	0.00013526
ENSDARG00000075014	sqstm1	3379.25	0.385044	0.0822568	2.85e-06	0.00013645
ENSDARG00000052099	agxta	1965.2	0.510223	0.109057	2.89e-06	0.00013784
ENSDARG00000005945	sart1	3496.11	-0.384936	0.0823669	2.96e-06	0.000141
ENSDARG00000077138	zgc:195173	306.595	0.620117	0.132772	3e-06	0.00014269
ENSDARG00000041586	dhx40	991.806	0.792115	0.169614	3.01e-06	0.0001427
ENSDARG00000060235	mst1ra	414.177	0.529842	0.11349	3.03e-06	0.00014342
ENSDARG00000036162	hnrnpa0b	2321.46	0.507961	0.108999	3.16e-06	0.0001491
ENSDARG00000051763	sntb2	1330.11	0.345542	0.0741807	3.19e-06	0.00015033
ENSDARG00000059362	cavin1b	1926.3	0.346631	0.0745449	3.32e-06	0.00015607
ENSDARG00000045633	asb15a	423.677	-0.649066	0.140028	3.56e-06	0.00016724
ENSDARG00000095774	emd	874.192	0.369182	0.0796567	3.58e-06	0.00016738
ENSDARG00000062132	cyp4v8	2121.75	0.470817	0.101619	3.6e-06	0.00016825
ENSDARG00000073756	slc12a7a	1168.33	0.37611	0.0812715	3.7e-06	0.0001723
ENSDARG00000076710	si:dkey-42l23.7	219.067	0.696367	0.150594	3.76e-06	0.00017503
ENSDARG00000003961	parp3	828.774	0.368918	0.0799595	3.95e-06	0.000183
ENSDARG00000075827	f7i	576.343	0.445473	0.0965513	3.95e-06	0.00018321
ENSDARG00000020924	myo1ca	894.464	0.409244	0.0887847	4.04e-06	0.00018677
ENSDARG00000020926	creb3l3l	3540.17	0.27465	0.0595979	4.06e-06	0.000187
ENSDARG00000005179	dglucy	1066.35	0.622263	0.135174	4.16e-06	0.000191
ENSDARG00000020258	ewsr1a	7468.7	-0.24751	0.0538153	4.24e-06	0.00019472
ENSDARG00000071626	ptgdsb.2	3516.94	0.354556	0.0770934	4.24e-06	0.00019472
ENSDARG00000086411	srsf10b	801.287	-0.41999	0.0914212	4.35e-06	0.00019908
ENSDARG00000063438	srebf2	2949.61	-0.392406	0.0854455	4.38e-06	0.00020016
ENSDARG00000079456	si:ch211-149a19.3	154.29	0.87962	0.191808	4.52e-06	0.00020611
ENSDARG00000014727	acox1	3164.54	0.601752	0.131269	4.56e-06	0.000207
ENSDARG00000060671	lct	1264.09	0.632767	0.138287	4.75e-06	0.00021553
ENSDARG00000075325	mrpl16	2028.59	-0.443705	0.0969955	4.77e-06	0.0002164
ENSDARG00000039069	slx4ip	167.883	0.86017	0.188105	4.81e-06	0.00021772
ENSDARG00000105287	mpp1	7498.91	0.309209	0.0676366	4.84e-06	0.00021852
ENSDARG00000090416	scpp1	101.158	0.98326	0.215138	4.87e-06	0.00021939
ENSDARG00000039832	gsta.2	1351.65	0.442452	0.0968521	4.92e-06	0.00022111
ENSDARG00000034001	tango6	386.589	-0.518198	0.113495	4.98e-06	0.00022332
ENSDARG00000117300	BX936456.1	35.2152	1.77063	0.387899	5e-06	0.00022412
ENSDARG00000060977	zgc:153018	2388.47	0.387662	0.0849715	5.06e-06	0.00022626
ENSDARG00000027017	ppp2r5a	617.82	0.43897	0.0963491	5.21e-06	0.00023248
ENSDARG00000078619	pnp5a	4619.52	0.428031	0.0939541	5.22e-06	0.00023248
ENSDARG00000042984	fpr1	92.024	1.0705	0.235809	5.63e-06	0.00025
ENSDARG00000096804	si:dkey-219e21.4	66.6392	1.4596	0.321532	5.64e-06	0.00025014
ENSDARG00000073742	prss59.2	25321.4	0.981167	0.216209	5.68e-06	0.0002509
ENSDARG00000098361	nudcd3	1584.44	-0.327736	0.0722144	5.67e-06	0.0002509
ENSDARG00000044528	slc15a1b	2947.42	0.61021	0.134617	5.82e-06	0.00025658
ENSDARG00000037144	cpb2	635.019	0.513303	0.113413	6.01e-06	0.00026465
ENSDARG00000018966	cyb5r1	946.905	0.365307	0.0807524	6.07e-06	0.00026688
ENSDARG00000091006	cobl	2397.02	0.369008	0.0816338	6.18e-06	0.00027082
ENSDARG00000056029	cyp26c1	511.464	0.525787	0.116361	6.23e-06	0.00027248
ENSDARG00000006840	gnmt	2347.13	0.413342	0.0915163	6.28e-06	0.000275
ENSDARG00000076448	serpinf2a	1494.53	0.460225	0.10192	6.32e-06	0.00027535
ENSDARG00000025788	chp2	902.165	0.494739	0.109881	6.72e-06	0.00029182
ENSDARG00000110596	CABZ01079179.1	248.657	0.90837	0.201752	6.72e-06	0.00029182
ENSDARG00000030494	hjv	414.73	-0.556792	0.123942	7.04e-06	0.00030539
ENSDARG00000038025	cbx7a	1352.72	0.400643	0.089273	7.19e-06	0.00031133
ENSDARG00000011125	snrpb	3761.97	-0.326344	0.0729048	7.59e-06	0.000328
ENSDARG00000116928	CABZ01059408.1	11.4159	3.8792	0.866716	7.61e-06	0.00032824
ENSDARG00000007739	atp1a1a.2	5658.42	0.406123	0.0907772	7.68e-06	0.000331
ENSDARG00000075444	cgref1	948.602	0.554361	0.123975	7.77e-06	0.00033349
ENSDARG00000075803	slc41a2a	405.091	0.647368	0.144987	8.01e-06	0.0003432
ENSDARG00000033916	si:ch211-243j20.2	1086.41	-0.34455	0.0771888	8.05e-06	0.00034461
ENSDARG00000093628	s100a11	1230.92	0.56728	0.127298	8.34e-06	0.00035605
ENSDARG00000092378	BX571809.1	10.2176	4.79399	1.07681	8.51e-06	0.00036261
ENSDARG00000010442	rnf11a	1292.19	0.337475	0.0758335	8.58e-06	0.000365
ENSDARG00000018145	mid1ip1l	1451.02	0.322459	0.0724772	8.62e-06	0.00036617
ENSDARG00000029874	khk	300.042	0.84589	0.19051	8.99e-06	0.00038107
ENSDARG00000070873	ccl25b	947.743	0.358285	0.0808197	9.29e-06	0.00039293
ENSDARG00000091304	card19	715.699	0.470029	0.106039	9.31e-06	0.00039318
ENSDARG00000097559	cyp8b3	83.9294	1.549	0.349615	9.4e-06	0.00039617
ENSDARG00000006546	ak4	1616	0.342501	0.0773327	9.47e-06	0.000398
ENSDARG00000080987	CR847546.1	14.9252	3.75233	0.847888	9.62e-06	0.00040409
ENSDARG00000038156	dusp11	999.211	-0.487181	0.110097	9.64e-06	0.00040426
ENSDARG00000101124	BX649345.2	12.9271	-5.03742	1.14021	9.96e-06	0.00041688
ENSDARG00000043802	ms4a17a.8	157.156	-0.884816	0.200319	1e-05	0.00041794
ENSDARG00000003311	pank2	2433.4	0.346412	0.0784523	1.01e-05	0.000419
ENSDARG00000093476	si:dkey-175d9.2	445.714	-0.52033	0.117839	1.01e-05	0.00041924
ENSDARG00000094210	fthl31	4412.99	0.386297	0.0875304	1.02e-05	0.000423
ENSDARG00000067592	BX901974.1	159.686	-1.31547	0.298284	1.03e-05	0.00042834
ENSDARG00000098639	pycr1b	1589.23	-0.403429	0.0914868	1.04e-05	0.00042845
ENSDARG00000005423	pgam1a	5345.02	0.250604	0.0569944	1.1e-05	0.000453
ENSDARG00000013729	srsf6a	3429.66	-0.293133	0.0666635	1.1e-05	0.000453
ENSDARG00000100876	sez6a	372.753	-0.722106	0.164252	1.1e-05	0.00045321
ENSDARG00000011618	slc26a2	1063.57	0.361051	0.0821611	1.11e-05	0.000456
ENSDARG00000030954	ftr56	61.4714	1.12723	0.256504	1.11e-05	0.00045556
ENSDARG00000075048	lonrf1	1923.49	0.29645	0.0674913	1.12e-05	0.000459
ENSDARG00000086847	irgq1	29.5988	2.86223	0.652668	1.16e-05	0.00047269
ENSDARG00000103841	CU024870.2	275.417	-0.903322	0.205992	1.16e-05	0.00047269
ENSDARG00000052779	zgc:153932	510.771	1.50686	0.343722	1.17e-05	0.00047463
ENSDARG00000028862	rdh20	239.651	0.813749	0.185743	1.18e-05	0.00048014
ENSDARG00000056036	stxbp1b	5082.45	0.271634	0.0620166	1.19e-05	0.00048155
ENSDARG00000088330	hbae1.3	12231.4	-0.460564	0.105171	1.19e-05	0.00048259
ENSDARG00000089310	gc	2246.99	0.51233	0.117048	1.2e-05	0.00048631
ENSDARG00000015654	ca15a	557.078	0.792715	0.181195	1.21e-05	0.00049
ENSDARG00000044420	dnajc19	608.804	-0.530631	0.12131	1.22e-05	0.00049117
ENSDARG00000070394	uroc1	2034.11	0.438234	0.100211	1.22e-05	0.00049227
ENSDARG00000101322	tfr1a	1233.31	-0.344917	0.0788758	1.23e-05	0.00049227
ENSDARG00000044935	hpdb	2556.08	0.490453	0.112375	1.27e-05	0.00051084
ENSDARG00000007769	sult5a1	83.0795	1.06215	0.24355	1.29e-05	0.000518
ENSDARG00000058053	serping1	554.216	0.732097	0.168008	1.32e-05	0.00052543
ENSDARG00000104022	gcgra	571.003	0.431682	0.0991041	1.33e-05	0.00052854
ENSDARG00000001767	slc29a2	252.254	-1.12072	0.257451	1.34e-05	0.000534
ENSDARG00000091912	si:ch211-15j1.5	24.3731	2.20464	0.506795	1.36e-05	0.00054051
ENSDARG00000103951	tspan34	93.5626	1.11178	0.255645	1.37e-05	0.00054265
ENSDARG00000101626	arf6a	1229.93	-0.340026	0.0782315	1.38e-05	0.00054796
ENSDARG00000077481	si:dkey-76k16.6	133.888	0.920987	0.212052	1.4e-05	0.000555
ENSDARG00000016745	slc35f6	1748.83	0.3189	0.0734481	1.41e-05	0.000556
ENSDARG00000100315	slc15a1a	1462.59	0.596017	0.137271	1.41e-05	0.00055629
ENSDARG00000100372	alad	718.245	-0.401549	0.0924891	1.41e-05	0.00055629
ENSDARG00000069171	gramd4a	809.945	0.372537	0.0858157	1.42e-05	0.00055648
ENSDARG00000041797	cx28.9	2579.2	0.496862	0.114482	1.42e-05	0.00055812
ENSDARG00000018478	agxtb	11358.8	0.528357	0.121827	1.44e-05	0.00056525
ENSDARG00000090903	creb3l3b	372.154	0.670227	0.154574	1.45e-05	0.00056678
ENSDARG00000105085	BX649622.2	28.9978	2.06215	0.475997	1.48e-05	0.00057536
ENSDARG00000054060	pof1b	2984.12	0.317463	0.073386	1.52e-05	0.00059115
ENSDARG00000042978	cyp2p6	1099.53	0.468659	0.108348	1.52e-05	0.00059134
ENSDARG00000006588	zgc:111983	1479.33	2.17044	0.501945	1.53e-05	0.000594
ENSDARG00000099946	fam189a2	528.423	-0.603756	0.139667	1.54e-05	0.00059648
ENSDARG00000101778	ca5a	2019.5	0.312139	0.0722951	1.58e-05	0.00060986
ENSDARG00000063059	abcg8	205.473	0.886352	0.205514	1.61e-05	0.00062198
ENSDARG00000059606	ccdc84	407.229	0.525271	0.121807	1.62e-05	0.00062238
ENSDARG00000061414	slx4	647.476	-0.393068	0.0912936	1.67e-05	0.00064069
ENSDARG00000101789	cyp1c2	320.758	-0.54648	0.126936	1.67e-05	0.00064069
ENSDARG00000026489	khsrp	2284.38	-0.305841	0.0710656	1.68e-05	0.00064299
ENSDARG00000077717	rpl29	15344.3	-0.226936	0.0527307	1.68e-05	0.00064299
ENSDARG00000022020	focad	468.622	-0.498819	0.115954	1.69e-05	0.00064704
ENSDARG00000102020	pnpla3	1471.13	0.514338	0.11961	1.71e-05	0.00065109
ENSDARG00000069286	ndufaf2	637.201	-0.388586	0.0904675	1.74e-05	0.00066429
ENSDARG00000057113	c6	493.544	0.453426	0.10559	1.75e-05	0.0006664
ENSDARG00000005827	eif2s1a	1912.99	-0.355131	0.0828001	1.79e-05	0.000681
ENSDARG00000038040	tpk1	357.548	0.635775	0.148258	1.8e-05	0.000682
ENSDARG00000033029	pkd1b	776.534	-0.408376	0.095254	1.81e-05	0.00068432
ENSDARG00000036456	anxa4	6398.1	0.282721	0.0659507	1.81e-05	0.00068437
ENSDARG00000019810	nfe2l3	1967.49	-0.285127	0.0666072	1.86e-05	0.000702
ENSDARG00000089824	lpar4	171.121	0.700705	0.163832	1.89e-05	0.00071305
ENSDARG00000101363	ano2b	855.14	0.376081	0.0879459	1.9e-05	0.00071414
ENSDARG00000044299	lmnb1	3994.22	-0.258868	0.0605546	1.91e-05	0.00071653
ENSDARG00000103774	limch1b	1744.79	0.307475	0.0719272	1.91e-05	0.00071653
ENSDARG00000037909	timm29	760.1	-0.360952	0.084463	1.92e-05	0.00071958
ENSDARG00000032618	mgst1.1	460.19	0.595799	0.139478	1.94e-05	0.00072438
ENSDARG00000013741	lancl1	1195.85	0.336511	0.078793	1.95e-05	0.000726
ENSDARG00000032639	cd36	5953.3	0.527538	0.123627	1.98e-05	0.00073659
ENSDARG00000044422	acvr2ba	290.294	-0.621217	0.145625	1.99e-05	0.00073979
ENSDARG00000032482	si:dkey-40c11.2	1190.32	0.35848	0.0840697	2.01e-05	0.00074448
ENSDARG00000092057	si:dkey-90l23.1	471.794	-0.58035	0.136173	2.03e-05	0.00075071
ENSDARG00000021987	plecb	13062.7	0.258372	0.0606779	2.06e-05	0.00076223
ENSDARG00000076280	ppp1r1b	1694.38	0.338576	0.0795551	2.08e-05	0.00076859
ENSDARG00000103799	kars1	8879.95	-0.282971	0.0665222	2.1e-05	0.00077453
ENSDARG00000098315	cyp1a	1801.91	0.424327	0.0999472	2.18e-05	0.00080238
ENSDARG00000069438	neurl1aa	1528.71	0.294644	0.0694142	2.19e-05	0.00080392
ENSDARG00000012776	smarca1	656.93	0.513882	0.121163	2.22e-05	0.000815
ENSDARG00000101935	BX088707.1	16957.8	-0.249602	0.05886	2.23e-05	0.00081621
ENSDARG00000045089	si:ch211-270n8.1	1323.53	-0.362789	0.0856167	2.26e-05	0.00082674
ENSDARG00000057698	ctsd	8842.18	0.22157	0.05241	2.36e-05	0.00086193
ENSDARG00000041083	anpepa	1083.08	0.446071	0.1056	2.4e-05	0.00087399
ENSDARG00000039459	qsox1	1130.08	0.380008	0.0900169	2.43e-05	0.00088281
ENSDARG00000054122	tmem30b	948.479	0.435645	0.103304	2.47e-05	0.00089742
ENSDARG00000060036	aimp1a	1964.03	-0.285823	0.0677761	2.47e-05	0.00089742
ENSDARG00000074663	zgc:162183	468.34	0.615989	0.146086	2.48e-05	0.00089794
ENSDARG00000076221	fthl28	3808.6	0.359942	0.0853817	2.49e-05	0.00090024
ENSDARG00000115204	CR932438.2	55.0354	2.26873	0.538245	2.5e-05	0.00090131
ENSDARG00000058381	zgc:171775	1903.82	0.335157	0.0795536	2.52e-05	0.00090821
ENSDARG00000030778	BX323854.1	54.8899	-1.5454	0.367395	2.6e-05	0.00093371
ENSDARG00000015822	sesn3	1881.06	0.356184	0.0847251	2.62e-05	0.000942
ENSDARG00000095674	tmem123	47.6499	1.35921	0.323619	2.67e-05	0.00095721
ENSDARG00000069116	timm10	1331.4	-0.428368	0.102186	2.76e-05	0.00099
ENSDARG00000023082	krt1-19d	5618.35	0.258789	0.061856	2.87e-05	0.00102531
ENSDARG00000078114	si:ch73-237c6.1	2091.68	0.55321	0.132318	2.9e-05	0.0010365
ENSDARG00000043209	nsun5	657.7	-0.581479	0.139119	2.92e-05	0.00104034
ENSDARG00000021753	ccdc25	1499.57	-0.292074	0.0699172	2.95e-05	0.00104923
ENSDARG00000033170	sult2st1	1124.26	0.375466	0.0899526	2.99e-05	0.00106328
ENSDARG00000037476	sorbs3	1676.13	0.329626	0.0789983	3.01e-05	0.00106851
ENSDARG00000097416	si:ch73-306e8.2	108.7	1.37549	0.330108	3.09e-05	0.00109427
ENSDARG00000098415	CT956093.1	145.165	-1.29643	0.311579	3.17e-05	0.00112145
ENSDARG00000030270	tnnt3a	14485	-0.368606	0.0886789	3.23e-05	0.00113658
ENSDARG00000039579	cfd	1961.94	0.372111	0.0895281	3.23e-05	0.00113658
ENSDARG00000052244	zgc:158564	6392.35	0.235996	0.0567674	3.22e-05	0.00113658
ENSDARG00000100234	BX511246.1	33.0697	1.65852	0.39901	3.23e-05	0.00113658
ENSDARG00000062837	spata13	1895.36	0.285512	0.0687377	3.27e-05	0.00114484
ENSDARG00000063509	lrrc58b	1138.12	0.533652	0.128477	3.27e-05	0.00114484
ENSDARG00000104495	pltp	740.883	0.460563	0.110874	3.27e-05	0.00114484
ENSDARG00000008275	klhl24b	5371.47	-0.384359	0.0925848	3.3e-05	0.00115
ENSDARG00000025436	msrb1a	1308.3	0.368049	0.0886938	3.33e-05	0.00116143
ENSDARG00000088717	ecrg4b	1138.76	0.414818	0.100078	3.4e-05	0.00118369
ENSDARG00000078057	snx8b	758.938	0.362946	0.0877386	3.52e-05	0.00122536
ENSDARG00000017757	pik3cg	384.931	0.453469	0.109694	3.57e-05	0.00123818
ENSDARG00000012194	scp2a	5226.94	0.33425	0.0808962	3.6e-05	0.00125
ENSDARG00000044684	rbp4l	9750.84	0.217457	0.052685	3.67e-05	0.00126953
ENSDARG00000004302	slc45a1	879.261	-0.382329	0.0927342	3.74e-05	0.00129
ENSDARG00000089402	si:ch73-281i18.3	69.2583	1.16521	0.282704	3.76e-05	0.00129823
ENSDARG00000102555	si:dkey-33i11.9	1389.59	0.315149	0.0764771	3.78e-05	0.00130093
ENSDARG00000008697	epas1a	7298.97	0.312982	0.0759825	3.8e-05	0.00131
ENSDARG00000022261	pdzk1	3482.99	0.48587	0.117967	3.81e-05	0.00130601
ENSDARG00000078775	RASA2	281.029	0.537702	0.130556	3.81e-05	0.00130601
ENSDARG00000099336	mvda	381.304	-0.778345	0.188944	3.8e-05	0.00130601
ENSDARG00000007285	mrpl57	853.386	-0.355283	0.0863292	3.86e-05	0.00132
ENSDARG00000095638	si:dkey-284p5.3	63.2591	1.31727	0.320257	3.9e-05	0.00133287
ENSDARG00000029230	pnp4b	2973.87	0.90084	0.219138	3.94e-05	0.00134271
ENSDARG00000093749	FP102171.1	22.238	1.95886	0.476519	3.94e-05	0.00134271
ENSDARG00000022309	dspa	5852.06	0.316325	0.0770535	4.04e-05	0.00137301
ENSDARG00000038424	c4b	915.579	0.47483	0.115715	4.07e-05	0.00138181
ENSDARG00000103687	sycn.2	2027.35	1.01763	0.248045	4.09e-05	0.00138482
ENSDARG00000069472	chsy3	986.785	0.356764	0.0869734	4.1e-05	0.00138644
ENSDARG00000098013	si:ch211-130m23.5	486.248	0.805337	0.196355	4.11e-05	0.00138769
ENSDARG00000093780	BX548078.1	240.877	0.676383	0.164984	4.14e-05	0.00139611
ENSDARG00000063354	abtb1	1582.01	0.318555	0.0777354	4.17e-05	0.00140464
ENSDARG00000043133	cldnf	363.281	0.505181	0.123381	4.23e-05	0.00142374
ENSDARG00000097000	BX890558.1	11.8791	-3.63134	0.887024	4.24e-05	0.00142549
ENSDARG00000073786	cmbl	1422.21	0.395214	0.0965488	4.25e-05	0.00142607
ENSDARG00000060051	slc47a2.1	199.594	0.683747	0.167083	4.27e-05	0.00143106
ENSDARG00000055835	slc26a6	1020.19	0.471424	0.115236	4.3e-05	0.00143706
ENSDARG00000042825	rnf169	1069.43	0.310717	0.0759798	4.32e-05	0.00144418
ENSDARG00000013203	si:ch211-1f22.1	54.0217	-1.25845	0.308124	4.42e-05	0.00147
ENSDARG00000096398	si:ch211-276a17.5	555.461	0.696774	0.170609	4.43e-05	0.00147
ENSDARG00000100635	chia.1	2928.25	1.14198	0.280034	4.54e-05	0.00150839
ENSDARG00000102050	MCOLN3	234.103	0.760399	0.18645	4.54e-05	0.00150839
ENSDARG00000103917	znf185	3882.9	0.295592	0.0725477	4.61e-05	0.00152941
ENSDARG00000091792	akap12a	1176.64	0.464073	0.113948	4.65e-05	0.00153887
ENSDARG00000039499	soul2	1649.85	0.276358	0.0678808	4.68e-05	0.00154628
ENSDARG00000061921	gltpa	587.704	0.424977	0.104435	4.72e-05	0.001557
ENSDARG00000043806	postna	2656.35	0.475027	0.116756	4.73e-05	0.00155964
ENSDARG00000013415	lmna	1403.21	0.373791	0.0918833	4.74e-05	0.00156
ENSDARG00000057652	dbpb	9528.62	0.235321	0.0578614	4.76e-05	0.00156503
ENSDARG00000076534	si:ch211-14a17.10	112.978	-1.17296	0.288429	4.77e-05	0.00156503
ENSDARG00000011020	hnrnpa1a	6538.91	-0.206189	0.0507268	4.81e-05	0.00158
ENSDARG00000016837	glipr2l	186.059	0.618813	0.152347	4.87e-05	0.00159
ENSDARG00000037079	cfap36	429.144	-0.512063	0.12609	4.88e-05	0.00159642
ENSDARG00000020847	atp6v0a1a	3699.71	0.236795	0.0583764	4.98e-05	0.00162464
ENSDARG00000097001	FP245462.1	12.4232	-3.44788	0.849992	4.98e-05	0.00162464
ENSDARG00000075584	itfg1	849.894	0.347699	0.0857311	5e-05	0.00162685
ENSDARG00000103672	cirbpa	23573.9	-0.251948	0.0621803	5.08e-05	0.0016511
ENSDARG00000077572	si:ch211-193k19.2	98.3958	1.01281	0.25027	5.19e-05	0.0016844
ENSDARG00000025757	tspan35	438.883	0.44196	0.109233	5.21e-05	0.0016866
ENSDARG00000029124	adamts15a	318.477	0.526922	0.130257	5.23e-05	0.0016866
ENSDARG00000029439	atp2a2a	2924.25	0.412998	0.102094	5.23e-05	0.0016866
ENSDARG00000105511	BX248521.2	86.5528	1.14168	0.28219	5.21e-05	0.0016866
ENSDARG00000028012	tpmt.2	183.857	-0.856733	0.211966	5.3e-05	0.00170836
ENSDARG00000079889	phldb2a	415.211	0.474071	0.117298	5.31e-05	0.00170836
ENSDARG00000002508	ankrd33ab	203.251	0.594582	0.147162	5.34e-05	0.00171
ENSDARG00000069478	slc13a3	662.94	0.453263	0.11218	5.33e-05	0.00171274
ENSDARG00000030472	slc16a5a	340.575	0.497292	0.123322	5.52e-05	0.00176854
ENSDARG00000098788	pcdh2g28	10690.7	0.231788	0.0575127	5.57e-05	0.00178323
ENSDARG00000074667	akt1s1	4257.57	0.260362	0.0646566	5.65e-05	0.00180632
ENSDARG00000078500	dap3	1501.44	-0.306365	0.0760899	5.66e-05	0.00180757
ENSDARG00000100366	si:dkey-102m7.3	269.524	-0.85386	0.212112	5.69e-05	0.00181157
ENSDARG00000012640	cideb	392.43	0.525867	0.130654	5.7e-05	0.00181
ENSDARG00000105708	or109-11	222.037	0.645448	0.160376	5.71e-05	0.00181
ENSDARG00000076487	haao	1362.24	0.413494	0.102783	5.75e-05	0.00182349
ENSDARG00000010294	fmodb	560.137	0.620348	0.154274	5.79e-05	0.00183
ENSDARG00000079372	si:ch211-264f5.6	1515.07	0.500151	0.124377	5.79e-05	0.00183311
ENSDARG00000033802	cyp27a7	760.036	0.527678	0.131319	5.86e-05	0.00185252
ENSDARG00000018529	lipf	1392.36	0.299978	0.0746868	5.91e-05	0.0018616
ENSDARG00000036060	exosc6	428.869	-0.513863	0.127931	5.9e-05	0.0018616
ENSDARG00000055331	aldh9a1a.2	678.752	0.359523	0.0895203	5.92e-05	0.00186204
ENSDARG00000003519	aprt	1057.29	-0.37674	0.0938237	5.93e-05	0.00186
ENSDARG00000075730	dnph1	141.956	-0.699835	0.174359	5.98e-05	0.00187538
ENSDARG00000104732	mlycd	144.955	-0.946719	0.236018	6.04e-05	0.00189311
ENSDARG00000033544	adamts15b	728.479	0.356452	0.0889147	6.1e-05	0.00190645
ENSDARG00000074322	si:ch211-194m7.3	149.615	0.884459	0.220621	6.1e-05	0.00190645
ENSDARG00000003113	ada	7645.88	0.405355	0.10114	6.13e-05	0.00191
ENSDARG00000111106	arl3l1	1995.16	0.295032	0.0736173	6.13e-05	0.00191158
ENSDARG00000016429	farp2	1419.35	-0.416579	0.103959	6.15e-05	0.00191
ENSDARG00000055185	tm4sf5	452.128	0.435173	0.108638	6.18e-05	0.00192202
ENSDARG00000044566	fabp6	4242.26	0.419521	0.104776	6.23e-05	0.00193341
ENSDARG00000059613	nprl2	585.416	0.402472	0.100544	6.26e-05	0.00193921
ENSDARG00000114818	CU633479.5	1087.75	-0.549521	0.137405	6.35e-05	0.00196695
ENSDARG00000061764	ahnak	29133.5	0.356298	0.0891186	6.39e-05	0.0019742
ENSDARG00000093173	si:dkey-93m18.6	152.104	0.989006	0.24739	6.39e-05	0.0019742
ENSDARG00000013266	colec11	179.26	0.904619	0.226394	6.45e-05	0.00199
ENSDARG00000070029	ehhadh	773.776	0.352462	0.088205	6.44e-05	0.00198557
ENSDARG00000035579	si:dkey-174n20.1	201.784	-0.615323	0.154239	6.62e-05	0.00203667
ENSDARG00000030872	cetp	623.512	0.485909	0.121823	6.65e-05	0.00204062
ENSDARG00000102777	thbs4a	430.502	0.522884	0.131171	6.71e-05	0.00205824
ENSDARG00000040100	si:dkey-95h12.1	1462.69	0.485546	0.121831	6.74e-05	0.00206319
ENSDARG00000044760	gnaia	2278.66	0.271667	0.0681782	6.76e-05	0.00206406
ENSDARG00000113332	CABZ01084501.2	268.439	-0.581948	0.146043	6.75e-05	0.00206406
ENSDARG00000077880	si:ch211-255i20.3	171.2	0.775215	0.1948	6.9e-05	0.00210623
ENSDARG00000014101	pyroxd2	1178.1	0.326729	0.0821156	6.92e-05	0.00211
ENSDARG00000099950	cldn17	818.441	-0.389088	0.0977872	6.92e-05	0.00210631
ENSDARG00000045976	sidt2	1438.35	0.26271	0.066088	7.03e-05	0.00213688
ENSDARG00000010770	sox19a	1656.99	-0.318588	0.0801939	7.11e-05	0.00215
ENSDARG00000045979	zgc:153704	2158.39	0.300078	0.0755325	7.1e-05	0.00215306
ENSDARG00000005565	entpd8	562.312	0.673977	0.169688	7.13e-05	0.00216
ENSDARG00000017388	gstt1b	1663.04	0.295421	0.0744469	7.24e-05	0.00218847
ENSDARG00000017251	smtlb	24.0633	2.07129	0.522197	7.29e-05	0.00219841
ENSDARG00000101936	tmem106ba	1887.73	0.256883	0.0647597	7.29e-05	0.00219841
ENSDARG00000063078	abcg5	369.261	0.742266	0.187162	7.31e-05	0.00220107
ENSDARG00000011648	snrpd1	1536.74	-0.325201	0.0820412	7.37e-05	0.00222
ENSDARG00000038258	proca	1428.44	0.397846	0.100419	7.44e-05	0.00222689
ENSDARG00000051761	trim44	658.467	0.355586	0.0897499	7.43e-05	0.00222689
ENSDARG00000086998	zgc:64002	235.002	0.68562	0.173043	7.43e-05	0.00222689
ENSDARG00000046012	slc47a1	746.78	0.470356	0.118805	7.52e-05	0.00225021
ENSDARG00000086266	CR925773.1	95.3634	0.9863	0.249206	7.57e-05	0.00225941
ENSDARG00000095724	si:ch211-196c10.15	1193.84	0.373487	0.094382	7.58e-05	0.00226203
ENSDARG00000020009	bmp2k	1696.26	0.285633	0.0722145	7.64e-05	0.00227469
ENSDARG00000020228	usf2	4227.48	0.224743	0.0568218	7.65e-05	0.00227469
ENSDARG00000034207	cx44.2	426.333	0.707875	0.179026	7.68e-05	0.00228309
ENSDARG00000110147	C5H11orf54	669.708	0.399259	0.100995	7.71e-05	0.00228771
ENSDARG00000086856	stk35	2320.19	0.290409	0.0734732	7.73e-05	0.00228798
ENSDARG00000103464	pggt1b	896.268	-0.353164	0.0893486	7.73e-05	0.00228798
ENSDARG00000105037	snrpf	1180.54	-0.351828	0.089052	7.79e-05	0.00230205
ENSDARG00000110485	FP236318.3	164.054	-0.744303	0.188417	7.81e-05	0.00230397
ENSDARG00000058366	si:dkey-222f8.3	1252.1	0.37992	0.0962529	7.91e-05	0.002332
ENSDARG00000051975	cd99	1831.61	0.353691	0.0896816	8.02e-05	0.00236082
ENSDARG00000001968	dock5	570.654	0.380507	0.0965015	8.05e-05	0.00237
ENSDARG00000095767	dio3b	863.378	0.428904	0.108824	8.11e-05	0.00237795
ENSDARG00000099764	CR855389.1	78.3142	-1.11617	0.283206	8.11e-05	0.00237795
ENSDARG00000052423	ppp1r12c	1333.45	0.294718	0.0747974	8.14e-05	0.00238446
ENSDARG00000041540	sult1st2	322.125	0.87225	0.221452	8.19e-05	0.0023959
ENSDARG00000003952	pfn2	30329.9	0.164444	0.041795	8.34e-05	0.00244
ENSDARG00000025554	wdr83os	1603.34	-0.310353	0.0788865	8.35e-05	0.00243605
ENSDARG00000056145	si:dkey-159a18.1	101.098	0.829817	0.210987	8.39e-05	0.00244452
ENSDARG00000055416	serpinb1	2597.96	0.246238	0.0626277	8.43e-05	0.00245196
ENSDARG00000105300	BX927081.1	949.525	0.597121	0.151874	8.44e-05	0.00245196
ENSDARG00000103298	ephx5	894.395	0.423637	0.107839	8.55e-05	0.00248213
ENSDARG00000018903	aimp2	2468.25	-0.294925	0.0750864	8.57e-05	0.00248551
ENSDARG00000037551	pm20d1.1	832.249	0.519088	0.132216	8.63e-05	0.00250037
ENSDARG00000099101	gch2	2191.89	-1.05995	0.270135	8.72e-05	0.00252085
ENSDARG00000068868	nap1l4b	4430.23	0.220526	0.056266	8.88e-05	0.00256452
ENSDARG00000018923	fat2	2086.13	0.37346	0.0953748	9.01e-05	0.00259697
ENSDARG00000095754	si:dkey-234h16.7	383.497	0.430936	0.110047	9.01e-05	0.00259697
ENSDARG00000102281	CR391937.1	10.6243	2.98013	0.761215	9.04e-05	0.00260172
ENSDARG00000027992	hao2	813.431	0.365101	0.093288	9.09e-05	0.00261209
ENSDARG00000002192	aspn	1058.39	0.381088	0.0974356	9.18e-05	0.00264
ENSDARG00000045142	hbae5	103.848	-1.50635	0.385226	9.22e-05	0.00264243
ENSDARG00000027357	cd2bp2	822.703	-0.328487	0.0840501	9.3e-05	0.00266197
ENSDARG00000028625	jph2	8502.23	-0.346785	0.0887634	9.35e-05	0.00267385
ENSDARG00000100555	aqp11	1686.74	0.285781	0.0732044	9.47e-05	0.00270341
ENSDARG00000096583	AL928835.1	33.4419	2.2213	0.56918	9.52e-05	0.00271404
ENSDARG00000019222	mrpl24	1334.6	-0.291599	0.0747392	9.56e-05	0.00272278
ENSDARG00000031795	abcf1	6986.83	-0.378772	0.097125	9.63e-05	0.00273869
ENSDARG00000088140	hsd17b7	395.656	-0.477185	0.122396	9.67e-05	0.00274812
ENSDARG00000020084	tg	379.687	0.784669	0.20128	9.68e-05	0.0027483
ENSDARG00000097746	si:rp71-77l1.1	160.762	0.867687	0.222772	9.82e-05	0.00278398
ENSDARG00000006422	esyt3	524.085	0.542273	0.139386	0.00010006	0.00283277
ENSDARG00000071026	mllt11	4153.68	-0.482391	0.124011	0.00010028	0.00283551
ENSDARG00000058358	krt8	34569.6	0.199446	0.0512803	0.00010052	0.00283873
ENSDARG00000058865	endog	549.817	-0.471327	0.121262	0.00010155	0.00286432
ENSDARG00000035544	etnppl	2686.31	0.452074	0.116371	0.00010243	0.00288561
ENSDARG00000092373	BX005340.1	197.733	-0.645155	0.166123	0.00010292	0.00289576
ENSDARG00000102805	cyp2aa12	683.879	0.505378	0.130198	0.00010377	0.00291614
ENSDARG00000087402	tpm1	10714.1	0.218205	0.0562233	0.00010401	0.00291938
ENSDARG00000036102	ctdsp2	7216.59	0.245174	0.0632402	0.00010581	0.00297
ENSDARG00000091801	serpinb14	1886.31	0.298289	0.076959	0.00010621	0.00297381
ENSDARG00000037398	zgc:113229	255.986	0.612019	0.157952	0.00010675	0.00298531
ENSDARG00000069439	ptgdsa	94.0148	0.895346	0.231425	0.00010935	0.00305428
ENSDARG00000080128	NC_2333.1	28.7333	-1.526	0.394654	0.00011032	0.00307755
ENSDARG00000038505	polr2h	637.946	-0.407298	0.10542	0.00011175	0.00310967
ENSDARG00000060862	atxn1b	3058.65	0.261437	0.0676639	0.00011166	0.00310967
ENSDARG00000054202	hbl4	134.36	0.705357	0.182596	0.00011203	0.00311389
ENSDARG00000102746	tmem39a	592.66	-0.419714	0.108662	0.0001122	0.00311484
ENSDARG00000020679	clpp	1578.95	-0.292193	0.0756655	0.00011263	0.00312276
ENSDARG00000100476	si:dkeyp-110c7.4	531.095	0.44667	0.11576	0.00011405	0.00315829
ENSDARG00000061896	slco2a1	535.734	0.389695	0.10102	0.0001145	0.00316708
ENSDARG00000013561	pgm1	8722.62	0.232762	0.0603658	0.00011532	0.00318589
ENSDARG00000031712	grm3	500.195	-0.396702	0.102927	0.00011611	0.00320369
ENSDARG00000102705	otud6b	655.154	0.352171	0.0914174	0.00011699	0.00322427
ENSDARG00000030537	psmc1a	3590.21	-0.230951	0.0599895	0.00011819	0.00324931
ENSDARG00000058094	ciarta	6037.27	0.189254	0.0491562	0.00011809	0.00325
ENSDARG00000011597	atxn2l	2831.09	-0.262393	0.0682001	0.00011938	0.00327416
ENSDARG00000094215	BX005417.1	210.496	-1.0751	0.279416	0.00011925	0.00327416
ENSDARG00000094286	si:ch211-117m20.4	317.487	-0.553691	0.144101	0.00012185	0.00333802
ENSDARG00000013335	anxa6	2506.23	-0.349022	0.0909696	0.0001247	0.00341205
ENSDARG00000058467	prpf40a	2936.13	-0.23719	0.0618389	0.00012526	0.00342311
ENSDARG00000017794	sdr16c5b	2843.22	0.307944	0.0803908	0.00012784	0.00348958
ENSDARG00000041257	smtnl1	333.062	0.645801	0.168637	0.00012838	0.00350011
ENSDARG00000091996	tcnbb	4970.6	-1.10252	0.288022	0.00012925	0.00351958
ENSDARG00000060435	bnipl	492.168	0.419761	0.109681	0.00012966	0.00352669
ENSDARG00000045858	tigarb	194.654	-0.692886	0.181068	0.00012989	0.00352865
ENSDARG00000097169	si:ch73-330k17.3	32.9751	1.47785	0.386265	0.00013024	0.00353374
ENSDARG00000105416	adgrg4a	757.069	0.620104	0.162088	0.00013039	0.00353374
ENSDARG00000068274	si:ch211-203b8.6	169.741	0.61146	0.159964	0.00013211	0.00357619
ENSDARG00000075436	sytl2b	738.515	0.327473	0.085795	0.00013513	0.00365356
ENSDARG00000000906	skap2	218.182	0.592504	0.155309	0.00013618	0.00367767
ENSDARG00000009470	hnf1a	257.715	0.523278	0.137219	0.00013704	0.00368698
ENSDARG00000039406	prom2	684.223	0.400322	0.104959	0.0001367	0.00368698
ENSDARG00000042188	ttc38	319.361	0.49362	0.129438	0.00013698	0.00368698
ENSDARG00000051756	pdhx	1485.39	-0.270946	0.07106	0.00013733	0.00368698
ENSDARG00000091637	pip4k2cb	184.872	0.571304	0.149824	0.0001372	0.00368698
ENSDARG00000052000	cav2	780.415	0.437617	0.114801	0.00013786	0.00369692
ENSDARG00000090850	serpina1l	16971.3	0.32588	0.085557	0.00013957	0.0037384
ENSDARG00000015239	prpf19	3105.95	-0.268514	0.0705503	0.00014123	0.00377572
ENSDARG00000058292	sephs1	1386.16	-0.312764	0.0821791	0.0001413	0.00377572
ENSDARG00000069473	frem1a	554.968	0.537311	0.14119	0.00014146	0.00377572
ENSDARG00000095633	si:ch211-133l5.7	1541.01	0.555687	0.146053	0.00014198	0.00378521
ENSDARG00000100504	ppp1r27b	46.456	1.17154	0.307952	0.0001422	0.00378662
ENSDARG00000001354	slc6a22.2	736.857	0.365823	0.0962553	0.00014438	0.00384001
ENSDARG00000093008	adgrf3b	410.464	0.43312	0.113986	0.00014482	0.0038474
ENSDARG00000070396	serpinb1l2	58.0075	-1.48051	0.389883	0.00014627	0.00388137
ENSDARG00000004060	bhlhe40	8921.07	0.242908	0.0640038	0.00014752	0.00390984
ENSDARG00000104807	si:ch73-221f6.3	316.973	-0.525892	0.138721	0.00015004	0.00397213
ENSDARG00000062568	mrpl2	1188.57	-0.31003	0.0817988	0.00015055	0.00398109
ENSDARG00000097721	CU207301.3	78.9104	-0.929489	0.24542	0.00015227	0.00402187
ENSDARG00000099864	si:ch73-170d6.2	47.2275	1.64017	0.433149	0.00015271	0.00402892
ENSDARG00000004455	p2rx5	435.122	-0.510285	0.134867	0.00015456	0.00407121
ENSDARG00000111423	si:ch73-27e22.1	57.1947	1.31717	0.348139	0.00015467	0.00407121
ENSDARG00000100969	tmprss13a	303.492	0.587462	0.155288	0.00015492	0.00407312
ENSDARG00000014496	trpv6	1542.58	0.991223	0.262146	0.00015608	0.00409882
ENSDARG00000056378	ifi30	1054.42	0.33295	0.0880705	0.00015652	0.00410091
ENSDARG00000102387	slc39a14	274.992	0.509299	0.134711	0.0001564	0.00410091
ENSDARG00000057671	epas1b	3169.37	0.275185	0.0728633	0.0001589	0.00415856
ENSDARG00000015731	ano5a	731.866	0.359198	0.0951211	0.00015923	0.00416235
ENSDARG00000018146	gpx1a	2664.2	0.388554	0.10298	0.00016122	0.00421
ENSDARG00000044142	acss1	770.053	0.361602	0.0958825	0.0001624	0.00423555
ENSDARG00000036282	rnaset2	1111.12	0.381584	0.101197	0.00016279	0.00424083
ENSDARG00000042988	slc24a2	5046.42	0.286193	0.0759326	0.00016388	0.00426439
ENSDARG00000019917	epb41l3b	3896.58	0.22361	0.0593446	0.00016457	0.00427745
ENSDARG00000058672	nuggc.3	92.0313	0.909596	0.241621	0.00016685	0.00433178
ENSDARG00000015676	nmd3	1948.43	-0.457263	0.1216	0.00016965	0.00439949
ENSDARG00000009874	cyp2k6	124.679	1.00893	0.268386	0.00017043	0.00441446
ENSDARG00000096381	neu3.4	54.2711	1.30776	0.347904	0.00017061	0.00441446
ENSDARG00000023151	ucp1	11957	0.726463	0.193354	0.00017185	0.00444154
ENSDARG00000001686	uckl1a	300.846	0.548327	0.146022	0.00017327	0.00447318
ENSDARG00000086248	kcnj1a.3	183.313	0.827928	0.220547	0.00017405	0.00448828
ENSDARG00000030012	lrrfip1a	2703.99	0.250275	0.0667289	0.00017639	0.00453316
ENSDARG00000041811	rps25	27669.5	-0.213274	0.05686	0.00017623	0.00453316
ENSDARG00000069956	pdlim2	1666.85	0.329608	0.0878748	0.00017621	0.00453316
ENSDARG00000092499	si:ch211-183d21.1	727.852	0.357827	0.0955103	0.00017934	0.00459994
ENSDARG00000103691	rfx7b	5624.06	0.261959	0.0699229	0.00017939	0.00459994
ENSDARG00000054447	slc29a1b	928.139	0.432689	0.115576	0.00018128	0.0046431
ENSDARG00000017910	pdss1	1051.76	-0.325601	0.0869947	0.00018201	0.00465659
ENSDARG00000055857	dop1b	3741.18	0.236569	0.063222	0.00018266	0.00466466
ENSDARG00000099080	sbno1	2779.25	-0.228737	0.0611309	0.00018273	0.00466466
ENSDARG00000026500	xkr9	130.383	0.726132	0.194147	0.00018394	0.00469015
ENSDARG00000003429	hnrnpdl	8533.81	-0.210376	0.0562537	0.00018418	0.00469118
ENSDARG00000034403	zgc:173443	63.8736	1.07451	0.287486	0.00018578	0.00472138
ENSDARG00000061798	arhgap27l	1190.56	0.417003	0.111564	0.00018565	0.00472138
ENSDARG00000032532	arpp19a	5622.18	0.211912	0.0567288	0.00018732	0.00475522
ENSDARG00000059729	sec14l8	1165.58	0.476671	0.127738	0.00019025	0.00481063
ENSDARG00000062156	abi3bpa	138.014	0.699104	0.187352	0.00019034	0.00481
ENSDARG00000079227	plekhs1	86.7728	1.02918	0.275783	0.00019008	0.00481063
ENSDARG00000116132	BX324177.23	16.8189	3.43563	0.920631	0.0001901	0.00481063
ENSDARG00000045254	zmp:0000000624	438.535	-0.675569	0.181064	0.00019064	0.0048127
ENSDARG00000023309	spryd4	817.541	-0.310744	0.0833016	0.00019122	0.00481711
ENSDARG00000041848	rh50	125.286	0.994214	0.266522	0.00019123	0.00481711
ENSDARG00000031336	hsd20b2	1274.78	-0.452459	0.121378	0.00019325	0.00486248
ENSDARG00000093078	plscr3a	294.697	0.552754	0.148339	0.00019433	0.00488427
ENSDARG00000091558	si:ch211-251f6.7	87.7435	1.51263	0.406248	0.00019655	0.00493469
ENSDARG00000020621	ap1b1	3887.32	-0.238614	0.0641266	0.00019845	0.00497685
ENSDARG00000056339	stk31	27.5751	1.47443	0.396586	0.00020096	0.00503426
ENSDARG00000040874	add3a	4046.47	0.267932	0.0721217	0.00020321	0.00508506
ENSDARG00000098112	btc	252.056	0.526547	0.141768	0.00020388	0.00509637
ENSDARG00000019881	bsg	20210	0.170776	0.0460008	0.00020525	0.00512503
ENSDARG00000007141	psmc3	4035.29	-0.234448	0.0632916	0.00021201	0.00528798
ENSDARG00000010042	dnm1a	6128.27	0.403514	0.108946	0.00021239	0.00529176
ENSDARG00000094910	si:dkey-22i16.7	308.707	0.845796	0.228551	0.00021502	0.00535112
ENSDARG00000104811	cyp2aa2	232.039	0.55439	0.149818	0.00021524	0.00535112
ENSDARG00000002463	arhgef37	445.968	-0.392407	0.106075	0.00021616	0.00536807
ENSDARG00000093316	adgrf8	177.348	0.634444	0.171526	0.00021661	0.00537327
ENSDARG00000039117	tefa	5879.53	0.242256	0.0655129	0.00021744	0.00538813
ENSDARG00000016570	prlra	2039.58	0.298749	0.0808575	0.0002201	0.00544401
ENSDARG00000076121	smpd1	1082.09	0.404135	0.109383	0.00022017	0.00544401
ENSDARG00000102417	psmd7	3713.13	-0.247447	0.0669894	0.00022091	0.00545646
ENSDARG00000005176	zgc:101040	216.262	0.65879	0.178505	0.00022374	0.00552022
ENSDARG00000088630	arhgef10la	717.363	-0.348136	0.0944182	0.00022676	0.00558877
ENSDARG00000052122	rag1	241.35	0.683935	0.185517	0.00022723	0.00559439
ENSDARG00000007720	sub1b	1212.09	-0.313375	0.0850478	0.00022897	0.00562853
ENSDARG00000095705	CDPF1	369.851	-0.438368	0.118975	0.00022911	0.00562853
ENSDARG00000039605	mat1a	12790.5	0.401434	0.109044	0.00023196	0.0056896
ENSDARG00000041006	st3gal4	424.003	0.448253	0.121767	0.0002321	0.00569
ENSDARG00000022372	kng1	1325.29	0.345118	0.0937587	0.00023239	0.00569078
ENSDARG00000101844	mibp2	14729	-0.194139	0.0527607	0.00023358	0.0057138
ENSDARG00000026907	slc48a1a	764.396	0.346184	0.0941006	0.00023427	0.00572439
ENSDARG00000073799	zgc:194210	26.1963	1.53106	0.416606	0.00023778	0.00579786
ENSDARG00000096541	BX901942.1	81.9707	-0.940013	0.255779	0.00023776	0.00579786
ENSDARG00000091609	spink4	384.994	0.537177	0.146238	0.00023943	0.00583193
ENSDARG00000057805	mrpl28	1751.92	-0.296308	0.0807467	0.00024294	0.00591097
ENSDARG00000007127	acat2	1025.86	-0.360479	0.0982428	0.00024324	0.00591212
ENSDARG00000016290	clca1	21.7688	1.67329	0.456497	0.00024686	0.00599365
ENSDARG00000069774	flot2b	3026.87	0.247805	0.0676294	0.00024814	0.00601842
ENSDARG00000062794	trim36	591.338	-0.38975	0.106383	0.00024864	0.00602401
ENSDARG00000039730	zgc:112160	11963.9	1.11312	0.303906	0.00024956	0.00604001
ENSDARG00000087657	fasn	5916.86	0.232605	0.0635116	0.00024987	0.00604094
ENSDARG00000055290	mpeg1.1	282.663	0.515959	0.140899	0.00025035	0.00604621
ENSDARG00000005112	cdh17	8541.41	0.368653	0.100714	0.00025183	0.00605927
ENSDARG00000007247	ric8a	1544.02	0.25886	0.0707247	0.00025211	0.00605927
ENSDARG00000010519	per3	10270.8	0.269752	0.0736928	0.00025172	0.00605927
ENSDARG00000015111	ddx39ab	5142.72	-0.225659	0.06165	0.0002519	0.00605927
ENSDARG00000044626	ccdc90b	296.296	1.45469	0.397457	0.00025222	0.00605927
ENSDARG00000086173	relb	752.731	0.333533	0.0911435	0.00025278	0.00606639
ENSDARG00000059423	prune2	2669.75	0.281743	0.0771164	0.00025871	0.00620224
ENSDARG00000094854	ms4a17a.9	198.826	0.579248	0.158564	0.00025911	0.00620536
ENSDARG00000035603	dao.2	366.092	0.431094	0.118026	0.00025967	0.00621221
ENSDARG00000039543	mrps6	558.934	-0.405882	0.111134	0.00026003	0.00621424
ENSDARG00000103235	mfsd8	2414.25	0.221899	0.060803	0.00026277	0.00627334
ENSDARG00000018342	ggt1b	688.316	0.547625	0.150099	0.00026385	0.00628581
ENSDARG00000060893	col8a2	1041.72	0.308892	0.0846602	0.00026367	0.00628581
ENSDARG00000010965	psma8	4485.82	-0.209757	0.0575169	0.00026546	0.00631763
ENSDARG00000004757	ybx1	68088.5	-0.190133	0.0521497	0.00026646	0.00633477
ENSDARG00000025301	gfap	10829.9	-0.320451	0.0879164	0.00026745	0.00634516
ENSDARG00000089418	si:dkey-164f24.2	3981.72	0.220186	0.0604053	0.00026725	0.00634516
ENSDARG00000093042	si:dkey-104n9.1	69.7183	0.999145	0.274252	0.00026931	0.00638262
ENSDARG00000044642	sc5d	400.676	-0.632355	0.173589	0.00026965	0.00638417
ENSDARG00000043770	si:dkey-192d15.2	497.141	0.468368	0.128632	0.00027144	0.00641984
ENSDARG00000058088	aifm1	4400.18	-0.255769	0.0702695	0.00027282	0.00644577
ENSDARG00000031658	si:ch211-207d6.2	1240.31	0.334143	0.0918288	0.00027395	0.00645917
ENSDARG00000037191	ttr	1278.35	0.416493	0.114456	0.00027382	0.00645917
ENSDARG00000112454	FO744833.2	340.175	0.485759	0.133532	0.00027501	0.00647736
ENSDARG00000075355	ftr29	43.9974	1.34661	0.370256	0.00027586	0.0064908
ENSDARG00000063333	nup210	2050.99	-0.235146	0.0646761	0.00027717	0.00651503
ENSDARG00000100789	plgrkt	561.544	-0.34763	0.0957363	0.00028219	0.00662608
ENSDARG00000003808	aqp3a	7560.47	0.214361	0.0590586	0.00028382	0.00665763
ENSDARG00000004177	fam169ab	678.047	0.353029	0.0973187	0.00028611	0.00670439
ENSDARG00000068893	mettl5	856.855	0.32301	0.0890764	0.00028761	0.0067325
ENSDARG00000042753	cts12	461.915	0.673786	0.185919	0.00029	0.00677811
ENSDARG00000057241	tnfsf10	759.159	0.309189	0.0853184	0.00029015	0.00677811
ENSDARG00000114516	CABZ01021592.1	3590.51	-0.440093	0.121479	0.00029143	0.00680112
ENSDARG00000039338	gadd45gip1	1379.08	-0.301181	0.0832077	0.00029503	0.00684816
ENSDARG00000055784	ptpn3	1277.75	0.351129	0.0970121	0.00029524	0.00684816
ENSDARG00000092858	si:ch1073-126c3.2	220.409	0.597757	0.165099	0.00029391	0.00684816
ENSDARG00000095826	smdt1a	330.702	-0.501226	0.138462	0.00029464	0.00684816
ENSDARG00000105116	p4hb	8982.34	-0.292348	0.0807493	0.0002941	0.00684816
ENSDARG00000112225	BX469912.9	20.9495	2.06619	0.57081	0.00029487	0.00684816
ENSDARG00000042221	mthfd1l	1367.14	0.544104	0.150358	0.00029606	0.0068601
ENSDARG00000079302	and2	18363.3	0.437333	0.120892	0.00029742	0.0068846
ENSDARG00000058656	desma	9435.57	-0.3022	0.0835712	0.0002991	0.00691652
ENSDARG00000005191	ahcy	33253.6	0.214904	0.0594404	0.00029982	0.00691922
ENSDARG00000082789	NC_2333.18	36.3103	-1.29541	0.35828	0.00029961	0.00691922
ENSDARG00000069934	parp4	712.374	0.385223	0.10659	0.00030142	0.00694898
ENSDARG00000092228	si:dkey-27p18.3	43.3578	1.19823	0.331654	0.0003028	0.00697391
ENSDARG00000044808	slc4a4b	1217.68	0.266411	0.0737503	0.00030345	0.00698169
ENSDARG00000095351	CU914776.1	1574.91	0.376173	0.104182	0.00030534	0.0070183
ENSDARG00000042533	gstm.1	2236.03	0.283527	0.0785517	0.00030686	0.00704607
ENSDARG00000053773	vgll2b	475.706	-0.498164	0.138142	0.00031073	0.00711998
ENSDARG00000075385	LO017852.1	528.661	-0.347866	0.0964699	0.00031101	0.00711998
ENSDARG00000077396	tlcd2	1040.82	0.330213	0.0915677	0.0003107	0.00711998
ENSDARG00000060199	mrpl18	943.472	-0.312904	0.0868536	0.00031498	0.00720359
ENSDARG00000094110	AL954145.2	157.83	0.671037	0.186341	0.00031684	0.00723891
ENSDARG00000014106	cfl2	9535.17	-0.353237	0.0981133	0.00031786	0.00724767
ENSDARG00000100106	CR385054.1	119.315	0.979993	0.272194	0.0003178	0.00724767
ENSDARG00000075281	tbc1d30	1095.95	0.289566	0.0804465	0.00031886	0.00726311
ENSDARG00000109648	si:ch211-147m6.1	169.483	0.841968	0.233953	0.0003196	0.00727284
ENSDARG00000099680	BX004980.1	29.8252	1.51873	0.423123	0.00033152	0.00753653
ENSDARG00000002479	ercc6l	558.894	-0.380602	0.106057	0.0003324	0.0075491
ENSDARG00000010758	capn12	1186.98	-0.539228	0.150304	0.00033378	0.00757276
ENSDARG00000045518	tmem110l	804.17	0.362928	0.101177	0.00033443	0.00758014
ENSDARG00000101406	rplp2	13469.1	-0.255933	0.0713564	0.0003349	0.00758324
ENSDARG00000062970	niban2a	622.724	0.356373	0.0993756	0.00033564	0.00759235
ENSDARG00000024560	slc4a1b	394.594	0.609918	0.170183	0.00033851	0.00764975
ENSDARG00000096876	CR847984.1	20.3892	-1.92479	0.537108	0.00033886	0.00765005
ENSDARG00000043081	ctsz	2383.01	0.216531	0.0604365	0.00033995	0.00766706
ENSDARG00000051805	CU469568.1	224.113	0.518823	0.144851	0.00034129	0.00768978
ENSDARG00000044605	stx12l	1831.96	-0.252836	0.0705958	0.00034168	0.00769106
ENSDARG00000077960	si:ch211-186e20.7	650.933	-0.465586	0.130035	0.00034299	0.0077129
ENSDARG00000003835	stom	6703.2	0.203604	0.056873	0.00034363	0.00771964
ENSDARG00000055618	acta1b	92096.7	-0.298756	0.0834589	0.00034402	0.00772082
ENSDARG00000051939	pcxb	3909.05	0.283286	0.0791766	0.00034637	0.00776591
ENSDARG00000103553	sf3b3	4592.42	-0.205829	0.0575844	0.00035104	0.00786287
ENSDARG00000111386	CABZ01079178.1	131.286	1.06331	0.297686	0.00035437	0.00792982
ENSDARG00000100264	thumpd1	597.683	-0.348289	0.0975553	0.00035675	0.00797528
ENSDARG00000011925	spns1	2527.78	0.348543	0.0977871	0.00036483	0.00814779
ENSDARG00000052690	arrdc3a	3756.14	0.214892	0.0603139	0.0003668	0.00818376
ENSDARG00000059308	golt1bb	522.578	-0.381135	0.107048	0.00037027	0.00825319
ENSDARG00000053365	rpl31	24595.7	-0.203337	0.0571328	0.00037224	0.008289
ENSDARG00000017441	mylz3	202288	-0.299016	0.0840643	0.00037512	0.00834507
ENSDARG00000034210	si:dkey-240h12.4	500.219	0.400045	0.112499	0.00037657	0.00836922
ENSDARG00000099750	BX682557.2	17.265	2.02648	0.570019	0.00037782	0.00838883
ENSDARG00000059001	pim2	359.206	0.459991	0.129423	0.00037919	0.00841092
ENSDARG00000055705	f5	2080.93	0.42957	0.120882	0.00037993	0.0084193
ENSDARG00000104979	CR388055.1	30.8416	1.78086	0.50121	0.00038069	0.00842799
ENSDARG00000040523	smpd2a	354.716	0.43145	0.121449	0.00038154	0.00842974
ENSDARG00000054914	dgat1b	846.6	0.311594	0.087716	0.00038188	0.00842974
ENSDARG00000061672	si:ch73-334d15.1	365.164	0.471827	0.132805	0.0003812	0.00842974
ENSDARG00000104037	si:dkey-74k8.4	129.6	0.820568	0.231259	0.00038778	0.00855181
ENSDARG00000071173	slc12a10.2	2182.6	0.309889	0.0873669	0.00038967	0.00858523
ENSDARG00000025189	cpne8	2626.24	0.309656	0.087357	0.00039303	0.00865073
ENSDARG00000092980	AL929058.1	325.495	0.48857	0.137855	0.00039396	0.00866304
ENSDARG00000071095	abi3bpb	3390.4	0.242072	0.0683113	0.00039462	0.00866908
ENSDARG00000008858	cyp7b1	357.95	0.46066	0.130014	0.00039539	0.00867767
ENSDARG00000096105	BX942819.3	14.3648	-2.30589	0.651196	0.0003986	0.00873544
ENSDARG00000097879	BX323824.1	69.7776	0.978476	0.276336	0.00039879	0.00873544
ENSDARG00000011999	ybey	231.341	-0.496425	0.140254	0.00040092	0.00877386
ENSDARG00000003902	ctsl.1	1082.25	0.503109	0.142191	0.00040279	0.00880627
ENSDARG00000043518	si:dkey-239i20.2	248.682	0.519079	0.146725	0.00040352	0.00881389
ENSDARG00000099555	foxo1a	1553.85	0.283546	0.080198	0.00040689	0.00887889
ENSDARG00000011373	mknk2a	599.109	0.372057	0.105246	0.0004076	0.00888588
ENSDARG00000010785	thbs1b	10331.8	0.238569	0.0674985	0.00040864	0.00890017
ENSDARG00000018263	pdia2	4032.9	0.699905	0.198062	0.00040967	0.00891414
ENSDARG00000061728	acot13	442.367	-0.388082	0.109853	0.00041129	0.00894072
ENSDARG00000095268	si:dkey-261h17.1	2857.94	0.29054	0.0822483	0.0004117	0.00894112
ENSDARG00000062297	soat1	233.987	0.592535	0.167912	0.00041737	0.00903352
ENSDARG00000075454	hdc	103.645	-0.893908	0.25334	0.00041793	0.00903
ENSDARG00000075931	acsl5	4536.23	0.431493	0.12228	0.00041754	0.00903352
ENSDARG00000090449	sp100.3	54.5294	-1.39178	0.394431	0.00041782	0.00903352
ENSDARG00000104324	si:ch211-182p11.1	72.103	0.871342	0.24692	0.00041737	0.00903352
ENSDARG00000039116	nr5a5	223.91	0.662354	0.187737	0.00041858	0.00903897
ENSDARG00000109361	BX005294.2	65.3706	0.945621	0.268286	0.000424	0.00914746
ENSDARG00000116680	zgc:56235	4141.54	0.206008	0.0584591	0.00042513	0.00916317
ENSDARG00000059053	slc13a4	1002.9	0.411502	0.116791	0.00042603	0.00916603
ENSDARG00000093671	BX001030.1	521.929	0.513123	0.145633	0.00042607	0.00916603
ENSDARG00000004115	mgat4b	1132.92	-0.329882	0.0936422	0.00042702	0.00916935
ENSDARG00000026759	ldlrb	710.256	-0.326118	0.0925699	0.0004268	0.00916935
ENSDARG00000075501	cdnf	523.562	-0.498439	0.141593	0.00043121	0.00925052
ENSDARG00000058102	sardh	2078.49	0.225119	0.0639978	0.00043547	0.0093332
ENSDARG00000020602	grk7a	11538.5	0.220093	0.0625751	0.00043602	0.00933619
ENSDARG00000031588	si:dkey-239b22.1	1331.01	1.03192	0.293455	0.00043737	0.00935289
ENSDARG00000058045	tlr21	32.9157	1.3083	0.372067	0.00043762	0.00935289
ENSDARG00000009401	vcanb	2665.89	0.337724	0.0960537	0.00043812	0.00935488
ENSDARG00000055240	xdh	1488.3	0.376968	0.107236	0.00043926	0.00936183
ENSDARG00000077084	col28a1a	1028.1	-0.318623	0.090638	0.0004392	0.00936183
ENSDARG00000056903	mrpl13	911.871	-0.299611	0.0852921	0.00044348	0.00944284
ENSDARG00000069114	unc93b1	145.41	0.684417	0.194886	0.00044496	0.00946554
ENSDARG00000053617	camk2a	1437.57	0.278982	0.0794515	0.00044584	0.00947553
ENSDARG00000101859	mnta	2099.19	0.208236	0.0593097	0.00044643	0.00947911
ENSDARG00000004745	lmbr1l	1054.26	0.276744	0.078841	0.00044783	0.00950017
ENSDARG00000013871	slc5a1	1724.11	0.532658	0.151783	0.00044923	0.00952103
ENSDARG00000014685	esco2	568.042	-0.373446	0.106424	0.00044971	0.00952225
ENSDARG00000018742	psme4b	2880.5	-0.221463	0.0631692	0.00045513	0.00962814
ENSDARG00000023861	dnase1l1l	689.966	-0.656088	0.187175	0.00045625	0.00964278
ENSDARG00000104414	shmt2	1702.2	0.3133	0.0894524	0.00046104	0.0097352
ENSDARG00000055876	msmo1	674.65	-1.07699	0.307542	0.00046189	0.00974406
ENSDARG00000002231	plpp2a	235.411	0.528076	0.150937	0.00046761	0.00982642
ENSDARG00000057556	rpl17	33631.7	-0.200591	0.0573258	0.00046677	0.00982642
ENSDARG00000069264	si:ch211-196h16.5	292.373	0.836716	0.239106	0.00046638	0.00982642
ENSDARG00000096662	abcc3	1291.82	0.312867	0.0894298	0.00046795	0.00982642
ENSDARG00000099913	snrnp35	114.418	-0.682891	0.195179	0.00046735	0.00982642
ENSDARG00000044339	rp2	882.574	0.281961	0.0806103	0.00046907	0.00983188
ENSDARG00000103760	cfhl2	633.81	-0.615937	0.176091	0.00046906	0.00983188
ENSDARG00000022183	gsto1	363.067	0.594258	0.169933	0.00047049	0.00983634
ENSDARG00000088641	grn2	46.9217	1.09176	0.312174	0.00047001	0.00983634
ENSDARG00000095462	cela1.2	98.4377	0.964615	0.275843	0.00047057	0.00983634
ENSDARG00000086842	dap1b	3455.54	0.34292	0.0981102	0.00047361	0.00989084
ENSDARG00000037968	fus	2226.17	-0.233	0.0666907	0.00047631	0.00993806
ENSDARG00000009825	mmp23bb	542.449	-0.35609	0.102007	0.00048151	0.0100193
ENSDARG00000078659	tmem176	840.435	0.279237	0.079987	0.00048116	0.01
ENSDARG00000097931	BX323557.1	12.5419	-2.38538	0.68327	0.000481	0.0100193
ENSDARG00000053104	fam102ba	674.061	0.414251	0.118677	0.000482	0.0100203
ENSDARG00000035631	sdf2l1	972.786	-0.361152	0.103495	0.00048381	0.0100486
ENSDARG00000088440	ssh2a	869.862	-0.342409	0.0981485	0.0004854	0.0100727
ENSDARG00000055064	prdx5	4482.09	-0.213623	0.0612537	0.00048754	0.0101042
ENSDARG00000078888	iqgap1	3009.39	0.244636	0.0701492	0.00048781	0.0101042
ENSDARG00000104297	si:ch73-380l10.2	95.6488	-0.823973	0.236311	0.00048882	0.010116
ENSDARG00000019420	etnk1	4734.94	0.260669	0.074795	0.00049193	0.0101711
ENSDARG00000012506	rnpep	437.947	-0.36739	0.105478	0.00049564	0.0102293
ENSDARG00000079946	sqlea	234.394	-1.49197	0.428331	0.00049542	0.0102293
ENSDARG00000026967	ap2s1	5780.99	-0.262438	0.0753625	0.00049705	0.0102491
ENSDARG00000005518	slc5a9	221.28	0.712739	0.204702	0.00049799	0.0102501
ENSDARG00000005891	cyb5r3	1778.21	0.263794	0.0757598	0.00049772	0.0102501
ENSDARG00000052826	runx3	617.045	0.380859	0.109426	0.00050045	0.0102914
ENSDARG00000098286	CU695232.1	247.993	0.482287	0.138662	0.0005049	0.0103736
ENSDARG00000100722	si:ch211-160f23.7	3250.89	0.283933	0.0816507	0.00050628	0.0103926
ENSDARG00000028431	adnp2b	2208.93	-0.261928	0.0753457	0.0005083	0.0104247
ENSDARG00000077072	si:ch73-280o22.2	230.546	-0.489066	0.140703	0.00050921	0.0104247
ENSDARG00000078186	tex2	2462.88	0.220107	0.0633218	0.00050894	0.0104247
ENSDARG00000070526	zc2hc1c	82.2309	1.0072	0.289867	0.00051141	0.0104603
ENSDARG00000070078	abcb11b	1803.58	0.481921	0.138716	0.00051246	0.0104725
ENSDARG00000053774	alpi.2	1667.28	0.786564	0.226463	0.00051417	0.0104981
ENSDARG00000040314	psph	2699.68	-0.26514	0.0763824	0.0005181	0.0105689
ENSDARG00000037097	slc7a2	1882.78	0.283219	0.0816009	0.00051894	0.0105764
ENSDARG00000015059	daam1a	2844.95	0.197774	0.0569873	0.00051951	0.0105786
ENSDARG00000038785	abcf2a	4145.63	-0.454214	0.130925	0.00052189	0.0106177
ENSDARG00000055653	nubp2	351.649	-0.395978	0.114202	0.00052565	0.0106845
ENSDARG00000098153	lhfpl2b	355.517	0.793229	0.22879	0.00052618	0.010686
ENSDARG00000094206	si:ch73-191k20.3	18.8656	-1.96088	0.565852	0.00052952	0.0107441
ENSDARG00000055377	gnb5b	3293.68	0.254843	0.0735738	0.00053264	0.0107978
ENSDARG00000099819	sb:cb1058	1523.54	0.379549	0.109667	0.00053835	0.0109041
ENSDARG00000045141	aqp8a.1	1737.39	0.238352	0.0688757	0.00053894	0.0109063
ENSDARG00000069737	pou4f2	2602.76	0.207223	0.0598945	0.00054059	0.0109299
ENSDARG00000042990	cyp2p10	165.788	0.7474	0.216179	0.00054559	0.0110212
ENSDARG00000102986	csf1ra	985.683	0.334357	0.0967779	0.00055051	0.0111108
ENSDARG00000045898	si:ch211-152c2.3	1578.08	-0.299819	0.0868009	0.00055214	0.0111339
ENSDARG00000091926	casp22	71.1047	0.908002	0.263044	0.00055665	0.0112151
ENSDARG00000096961	si:dkeyp-47f9.4	464.089	0.394941	0.114518	0.00056323	0.0113375
ENSDARG00000096990	si:ch1073-340i21.2	337.362	-0.520955	0.15117	0.00056863	0.0114361
ENSDARG00000075622	zgc:174938	446.768	-0.512888	0.148884	0.00057134	0.0114805
ENSDARG00000004078	acsl4a	2925.71	0.392836	0.114067	0.00057334	0.0115107
ENSDARG00000095897	atp5f1e	3542.88	-0.211036	0.0612828	0.00057392	0.0115122
ENSDARG00000042866	cx35.4	461.624	0.399461	0.116015	0.0005749	0.0115218
ENSDARG00000006666	bud13	572.875	-0.419046	0.121796	0.00058053	0.0116137
ENSDARG00000043342	gpx3	1183.43	0.297081	0.0863419	0.0005801	0.0116137
ENSDARG00000052633	si:ch211-106n13.3	213.208	0.59461	0.172847	0.00058152	0.0116137
ENSDARG00000069503	cldnh	2877.94	0.264934	0.0770133	0.00058149	0.0116137
ENSDARG00000113137	BX276107.1	230.587	-0.568624	0.165632	0.00059679	0.0119083
ENSDARG00000052279	osgn1	613.541	0.330143	0.0962112	0.00060038	0.012
ENSDARG00000108535	CABZ01072077.1	1788.27	0.258676	0.0754017	0.00060217	0.0119945
ENSDARG00000070454	pla2g12a	584.699	0.378279	0.11029	0.00060388	0.0120182
ENSDARG00000095533	si:ch211-198c19.3	80.4272	0.984221	0.287052	0.00060644	0.0120587
ENSDARG00000025595	agmo	1282.1	0.319655	0.0932743	0.0006102	0.0121123
ENSDARG00000105102	crsp7	962.911	-0.293311	0.0855823	0.00060974	0.0121123
ENSDARG00000077372	tfr1b	3368.15	-0.31647	0.0924036	0.0006151	0.012199
ENSDARG00000069282	bbc3	410.54	0.394042	0.115067	0.00061602	0.0122067
ENSDARG00000075743	mrpl47	903.068	-0.286768	0.0837664	0.00061838	0.0122427
ENSDARG00000021392	chrnb5b	134.376	0.664708	0.194293	0.00062355	0.0123131
ENSDARG00000039211	zgc:77439	1714.81	0.263125	0.0769096	0.00062339	0.0123131
ENSDARG00000056027	hoxb8a	1079.41	-0.317926	0.0929282	0.00062346	0.0123131
ENSDARG00000040705	glsb	1917.34	0.284683	0.083397	0.00064114	0.0126495
ENSDARG00000034777	txn2	1796.52	-0.245201	0.0718602	0.00064443	0.0127034
ENSDARG00000017454	nup50	2659.51	-0.288814	0.0846694	0.00064707	0.0127445
ENSDARG00000094535	BX957326.2	11.3408	-2.62587	0.770615	0.00065561	0.0129016
ENSDARG00000088377	rp1l1b	1387.76	0.374483	0.109937	0.00065841	0.0129455
ENSDARG00000009640	psmb1	2877.3	-0.223447	0.0656088	0.00065985	0.0129515
ENSDARG00000117407	AL954191.2	225.52	0.523263	0.153633	0.00065938	0.0129515
ENSDARG00000061383	serpinf2b	2600.22	0.316633	0.0929953	0.00066207	0.012984
ENSDARG00000016143	xiap	2025.79	0.279689	0.0822042	0.00066805	0.01309
ENSDARG00000028335	hmga1a	42425.2	-0.233253	0.0685916	0.00067239	0.0131637
ENSDARG00000103271	pla2g15	7881.12	0.420408	0.123664	0.00067486	0.0132008
ENSDARG00000068088	tcnba	1426.41	-0.372144	0.109527	0.00067947	0.0132683
ENSDARG00000095643	si:dkey-253d23.3	356.293	0.467538	0.1376	0.0006793	0.0132683
ENSDARG00000023279	psmd4b	1970.79	-0.211649	0.062296	0.00068012	0.0132696
ENSDARG00000000212	krt97	19261.2	0.157435	0.0463478	0.00068177	0.0132904
ENSDARG00000044545	zgc:77262	3195.8	-0.199953	0.0588906	0.00068547	0.0133
ENSDARG00000098883	stac3	3348.81	-0.299574	0.0882265	0.00068501	0.0133398
ENSDARG00000099865	hnrnpabb	12854.9	-0.256032	0.0754466	0.0006899	0.0134147
ENSDARG00000105344	pkd1l2a	480.578	-0.459324	0.135412	0.0006937	0.0134769
ENSDARG00000091402	eif2b1	960.745	-0.271029	0.0799071	0.00069435	0.0134782
ENSDARG00000032405	ckap4	1935.95	-0.349324	0.103081	0.0007019	0.0135901
ENSDARG00000071475	aox5	813.662	-0.348629	0.102863	0.00070085	0.0135901
ENSDARG00000092158	cbx3b	2284.33	0.253543	0.0748166	0.00070183	0.0135901
ENSDARG00000001241	puf60b	3904.29	-0.202919	0.0599009	0.00070512	0.013641
ENSDARG00000009612	chia.3	148.532	-0.982418	0.290094	0.00070776	0.0136721
ENSDARG00000052975	ubqln4	6614.34	-0.204762	0.0604644	0.00070793	0.0136721
ENSDARG00000070168	sod3a	131.579	0.66377	0.196033	0.00070915	0.0136841
ENSDARG00000086445	adgrf7	101.144	0.797801	0.235635	0.00070986	0.0136863
ENSDARG00000035558	gps2	1248.51	-0.253521	0.0748906	0.00071121	0.0136891
ENSDARG00000062489	44263	1861.55	0.212314	0.0627142	0.0007107	0.0136891
ENSDARG00000097753	slirp	1183.04	-0.344214	0.10171	0.00071372	0.013726
ENSDARG00000092931	si:ch211-114c12.5	32.1726	1.33126	0.393545	0.00071767	0.0137903
ENSDARG00000012422	col11a2	18465.2	-0.270808	0.0801054	0.00072316	0.0138766
ENSDARG00000056840	otud5b	1471.56	-0.261167	0.0772556	0.00072338	0.0138766
ENSDARG00000045364	trappc3	1333.73	-0.279199	0.0825956	0.00072404	0.0138775
ENSDARG00000019355	coa7	718.269	-0.304268	0.0900245	0.00072528	0.0138897
ENSDARG00000009342	txndc5	5921.51	-0.210679	0.0623751	0.00073115	0.0139787
ENSDARG00000074985	aurkaip1	1300.39	-0.323044	0.0956388	0.00073081	0.0139787
ENSDARG00000052348	smarca5	4577	-0.230484	0.0682794	0.00073654	0.01407
ENSDARG00000100060	exosc7	302.683	-0.504581	0.149529	0.00073959	0.0141164
ENSDARG00000005924	serpina10a	6608.4	0.180858	0.0536053	0.00074116	0.0141346
ENSDARG00000024829	tnn	12127.4	-0.383983	0.113822	0.0007421	0.0141408
ENSDARG00000104474	il6r	259.398	0.561918	0.166582	0.00074294	0.014145
ENSDARG00000025904	tecrb	5221.84	-0.199125	0.0590501	0.00074588	0.0141803
ENSDARG00000103004	tpra	2453.28	-0.199717	0.0592268	0.00074604	0.0141803
ENSDARG00000037038	psmc6	3703.51	-0.227192	0.0673917	0.00074837	0.0142128
ENSDARG00000101199	rbp4	24643.2	0.184451	0.0547401	0.00075284	0.0142858
ENSDARG00000045706	tspan9b	976.792	0.261766	0.0776917	0.00075363	0.0142889
ENSDARG00000045737	guca1g	366.524	0.553675	0.16439	0.00075702	0.0143315
ENSDARG00000096365	si:ch211-195m9.3	104.902	0.750411	0.222805	0.00075713	0.0143315
ENSDARG00000093823	si:ch211-102c2.8	80.8347	0.795005	0.236167	0.00076188	0.0144095
ENSDARG00000058297	timm13	2586.42	-0.232283	0.0690369	0.00076649	0.0144848
ENSDARG00000060411	ddx28	369.132	-0.410573	0.122091	0.00077146	0.0145666
ENSDARG00000079011	col17a1b	1112.14	0.390713	0.116225	0.00077464	0.0146146
ENSDARG00000036968	si:ch1073-416d2.3	147.956	0.618242	0.18396	0.00077731	0.0146528
ENSDARG00000094683	CR392012.2	54.9714	1.55325	0.462342	0.00078075	0.0146933
ENSDARG00000103900	sept9b	2128.4	0.266302	0.079264	0.00078031	0.0146933
ENSDARG00000016156	fam53b	1376.3	-0.253534	0.075504	0.00078541	0.0147689
ENSDARG00000042620	gstr	5622.62	0.281264	0.0838222	0.00079228	0.0148858
ENSDARG00000014165	ssr3	3998.37	-0.224638	0.0669536	0.0007933	0.0148912
ENSDARG00000062756	pllp	762.826	-0.322124	0.0960158	0.00079393	0.0148912
ENSDARG00000097504	CR626907.3	117.586	0.784355	0.233808	0.00079452	0.0148912
ENSDARG00000088975	si:ch211-14k19.8	344.606	0.445245	0.132732	0.00079517	0.0149
ENSDARG00000104380	si:dkey-238k10.2	227.13	0.576286	0.171988	0.000806	0.0150816
ENSDARG00000101334	ctsc	1347.85	0.22653	0.0676304	0.00080948	0.0151343
ENSDARG00000074684	mlsl	463.563	0.44222	0.132142	0.00081821	0.0152852
ENSDARG00000090914	si:ch211-117k10.3	3135.02	0.204726	0.0612016	0.00082252	0.015353
ENSDARG00000038709	si:dkeyp-66d1.7	395.669	0.406821	0.121641	0.00082447	0.0153769
ENSDARG00000018989	hspa4b	6131.05	-0.18714	0.0559954	0.0008316	0.0154714
ENSDARG00000053047	eif2s2	9271.17	-0.239592	0.0716836	0.00083072	0.0154714
ENSDARG00000089874	pcdh2ab9	11157.8	0.194495	0.0581937	0.00083117	0.0155
ENSDARG00000102822	pam16	560.387	-0.326366	0.0976606	0.00083225	0.0154714
ENSDARG00000022795	golt1ba	264.95	-0.509985	0.152733	0.00084058	0.0156136
ENSDARG00000002369	UBB	15242.1	-0.193209	0.0579079	0.00084846	0.0157274
ENSDARG00000054451	loxl1	3434.23	0.178597	0.0535256	0.0008479	0.0157274
ENSDARG00000116743	rnps1	2166.42	-0.226337	0.0678393	0.00084877	0.0157274
ENSDARG00000096829	blvrb	477.228	2.10588	0.631302	0.00085066	0.0157495
ENSDARG00000111939	atf4a	5537.57	-0.197714	0.0593245	0.00085988	0.0159074
ENSDARG00000099676	BX927335.2	22.4654	1.63486	0.490732	0.00086386	0.0159682
ENSDARG00000046091	si:ch211-283g2.1	313.979	0.676038	0.202941	0.00086471	0.015971
ENSDARG00000024047	tmem38a	12194.4	-0.26507	0.0795926	0.00086741	0.0160079
ENSDARG00000091092	zcchc10	256.414	0.732308	0.220019	0.00087353	0.0161078
ENSDARG00000104223	lmbrd1	1380.11	0.261021	0.0784294	0.00087438	0.0161105
ENSDARG00000052966	nmt1a	5170.82	-0.202316	0.0608148	0.00087866	0.0161762
ENSDARG00000041502	tgfb1a	940.139	0.296774	0.0892232	0.00088039	0.0161951
ENSDARG00000010873	DDX17	4369.67	0.236619	0.0711509	0.00088232	0.0162174
ENSDARG00000033443	mdm2	1477.62	0.291312	0.0876043	0.00088319	0.0162204
ENSDARG00000034943	tm9sf5	2690.25	0.24227	0.0728781	0.00088635	0.0162655
ENSDARG00000044942	mrpl45	814.732	-0.294091	0.088499	0.00089022	0.0163
ENSDARG00000054458	slmapa	4355.39	0.18444	0.0554996	0.0008897	0.0162841
ENSDARG00000056511	arr3a	22382.7	0.178818	0.0538003	0.00088818	0.0162841
ENSDARG00000061854	lman2	2767.82	-0.20476	0.0616114	0.00088926	0.0162841
ENSDARG00000104284	CABZ01049361.1	45.5358	0.99219	0.298695	0.00089457	0.0163505
ENSDARG00000023724	cdc42se1	1222.18	0.270255	0.0813973	0.00089953	0.0164281
ENSDARG00000008237	sars1	6024.39	-0.262626	0.0791178	0.00090202	0.0164604
ENSDARG00000025046	AL935186.1	249.324	0.68265	0.205676	0.00090325	0.0164697
ENSDARG00000014031	abcc2	7421.86	0.31511	0.0949652	0.0009061	0.0164896
ENSDARG00000039051	hhatla	14676.6	-0.26004	0.0783667	0.00090584	0.0164896
ENSDARG00000103025	hmgcs1	4092.49	-0.768966	0.231753	0.00090651	0.0164896
ENSDARG00000052037	trim35-1	59.5758	4.07873	1.22984	0.00091163	0.0165696
ENSDARG00000103851	tnrc6c2	4436.93	0.197956	0.0597332	0.00091968	0.0167027
ENSDARG00000029596	trim55a	372.006	-0.45394	0.13704	0.00092475	0.0168
ENSDARG00000074289	tuba4l	88.7129	0.75448	0.227811	0.00092677	0.0168047
ENSDARG00000035694	stm	12080.2	0.235843	0.0712369	0.0009307	0.0168595
ENSDARG00000076586	csf2rb	49.1513	0.945861	0.285715	0.00093127	0.0168595
ENSDARG00000052693	si:dkey-172m14.1	822.996	0.275777	0.0833266	0.00093431	0.0169011
ENSDARG00000035325	srsf7a	4147.75	-0.20075	0.0606848	0.00093937	0.0169792
ENSDARG00000003206	chchd6a	724.325	-0.3088	0.0934124	0.00094714	0.0171061
ENSDARG00000024877	ptgr1	610.035	-0.445165	0.13469	0.00094942	0.0171338
ENSDARG00000101393	si:dkey-31g6.6	1177.25	0.42997	0.130173	0.00095634	0.0172
ENSDARG00000017741	g3bp1	6287.3	-0.324287	0.0981847	0.00095716	0.0172462
ENSDARG00000007955	iars1	2867	-0.262964	0.0796427	0.00096066	0.0172821
ENSDARG00000101234	nsmfb	1673.58	0.236263	0.071555	0.00096057	0.0172821
ENSDARG00000005476	nav3	1748.08	0.20673	0.0626703	0.00097136	0.0174609
ENSDARG00000002745	tdh	17631.5	0.252358	0.0765099	0.0009725	0.0174675
ENSDARG00000116007	CABZ01016118.1	43.4838	1.07393	0.326011	0.00098722	0.017718
ENSDARG00000061120	slc43a2b	10998.8	0.622796	0.18911	0.0009902	0.0177575
[truncated: 24,026 more rows]

## Sheet: DESEQ ZT2.5
ensembl_ID	gene_name	baseMean	log2FoldChange	lfcSE	pvalue	padj
[truncated: 25,233 more rows]
