# Supplementary material for: Loss of Krüppel-like factor 9 deregulates both physiological gene expression and development
Source: Sci Rep. 2023 Jul 28;13:12239. doi: 10.1038/s41598-023-39453-3 (PMC10382561; doi:10.1038/s41598-023-39453-3)
Supplement: Supplementary file 8 — Supplementary Table S6. [file 41598_2023_39453_MOESM8_ESM.xlsx]

## Sheet: downregulated genes
in all 3 timepoints	ZT-3 and 0	ZT 0 and +2.5	ZT-3 and +2.5	just ZT-3	just ZT0	just ZT+2.5
serpinb1l2	BX511112.1	BX323854.1	si:dkey-98f17.3	si:ch211-57b15.2	NC_002333.1	si:ch73-181m17.1
klf9	CU694532.1	hbae5	si:ch211-226h8.15	BX942819.3	CR376741.4	BX469896.1
si:ch73-7i4.2	gch2	sqlea	zgc:171220	AL935044.2	si:ch211-162i8.2	CR932000.1
hmgcra	si:dkey-208m12.2	si:ch211-14a17.10	mhc1uba	poc1a	si:ch73-334d15.4	CR848032.2
anxa1c	ddx43	si:dkey-17m8.2	tuba1b	CR547131.1	NC_002333.13	CR556708.1
cyp51	CR855320.2	BX927253.3	zgc:173709	CCDC39	NC_002333.9	si:dkey-238i5.3
si:ch73-7i4.1	BX279523.1	polm	si:ch73-59f11.3	tbx16l	CT573256.1	znf972
si:ch211-197g15.6	CT956093.1	dnph1	im:7150988	AL954831.1	BX901974.1	dao.1
msmo1	si:dkey-102m7.3	snrnp35	zgc:66313	CABZ01030033.1	NC_002333.18	si:ch211-250k18.7
sp100.3	tcnbb	pigr	znf408	ftr79	CR513782.2	dnaaf3l
si:ch211-1f22.1	zgc:174938	CT990567.1	nek8	si:dkey-91f15.1	CU855895.1	lrp2b
si:dkey-201c13.2	adra2c	si:ch211-112f3.4	CABZ01068366.1	CR388178.1	BX004962.2	ponzr3
BX544877.2	si:dkey-22i16.9	dnase1l1l	hsd17b7	si:dkey-83h2.3	si:dkey-229d11.5	shpk
anxa1a	anxa1d	dnm2b	hbae1.1	znf976	si:ch211-134c9.2	si:ch211-157j23.3
si:ch1073-340i21.2	tigarb	si:dkey-174n20.1	znf1040	BX004785.3	BX936433.2	znf1073
capn2l	mlycd	itga10	skp2	CU571315.2	zgc:153151	si:ch211-181d7.3
capn12	hdc	CABZ01084501.2	dusp11	CU278559.1	chia.3	CABZ01015525.1
si:ch73-29c22.1	timd4	p2rx5	prxl2b	si:dkeyp-106c3.2	si:dkeyp-2e4.2	si:ch211-157j23.2
rida	BX511161.1	CABZ01085662.1	zgc:63587	elovl8b	CU207301.3	CR932360.1
hbbe1.1	si:ch211-9d9.1		znfl2a	si:ch211-227p7.5	ms4a17a.8	FP236157.8
C18H15orf48	si:dkey-7i4.7		tcn2	si:dkey-65b13.9	GJD2	zmp:0000000634
lss	wu:fc21g02		ifi45	ft1	BX649641.5	scn4bb
BX005417.1	zmp:0000000624		anxa3a	si:dkey-151g22.1	si:ch73-380l10.2	hbbe2
eef2a.2	BX901942.1			capga	si:dkey-247m21.3	hsp70l
CU024870.2	ar			zgc:154125	si:dkeyp-104f11.6	CR936462.1
sc5d	abhd17b			BX548028.1	asb2a.1	zgc:113208
tpmt.2	tm7sf2			si:ch73-190f9.4	znfl1c	CR388047.1
mvda	iqcc			trim35-27	FP236318.3	tmprss3a
eif1axa	si:dkey-175d9.2			si:dkey-193p11.2	mybpc2b	si:ch211-250g4.3
CR855389.1	cyt1l			hmgcll1	nsun6	FP236157.6
alas2	acvr2ba			si:dkey-165e24.1	rtn2b	si:dkey-73p2.1
si:ch211-218c6.8	fzd9b			cax1	hpse	si:ch73-24k9.2
histh1l				znf1092	si:dkey-260c8.6	si:dkey-95p16.1
ebp				upk3b	adra1ab	tfr1a
slc29a2				si:ch211-250n8.1	notum2	rangap1b
hmgcs1				znf996	ttc6	nradd
sez6a				btr04	dph3	cox7a1
msra				CU693494.3	zfand5a	si:dkey-30j22.1
si:ch211-207c6.2				znf1137	si:dkey-190j3.4	si:ch211-258f1.3
hbae3				BX957278.1	klhl38b	egln3
mt2				znf1034	ero1a	p4ha1b
erap1b				BX901918.2	drl	smyd5
C5H9orf85				znf1141	asb15a
si:dkey-245n4.2				cfp	BX005340.1
si:ch211-132g1.7				znf1113	cfhl2
dgcr2				aox5	BX294113.1
CU633479.1				BX569789.1	fam189a2
phpt1				rbp7a	avpr2ab
CR936442.1				si:dkey-106n21.1	mrpl41
CU633479.2				fbxl3l	znf1050
fkbp7				fosaa	CU570691.1
BX571681.3				si:dkey-105i14.1	nsun5
BX547934.2				znf1102	si:dkey-90l23.1
				fads2	si:ch211-133h13.1
				ftr19	si:ch1073-416d2.4
				FP236513.1	BX276107.1
				aep1	si:ch211-229i14.2
				tfcp2l1	ak7a
				znf1036	ms4a17a.1
				si:ch211-191a16.5	hjv
				nsdhl	si:ch211-117m20.4
				nos1	smyhc1
				CABZ01038521.1	CU633479.5
				cyb561d2	ttll6
				si:dkey-57k17.1	si:ch73-221f6.1
				bhlha9	cyp1c2
				PAQR9	fbxo40.2
				si:dkey-149m13.5	slc7a11
				CR388166.2	cldnd1a
				si:dkey-156k2.4	dnajc19
				zgc:173615	si:ch73-221f6.3
				tmem130	uchl5
				si:dkey-78a14.4	col14a1a
				ccdc125	tango6
				scamp2l	CR762480.2
				zgc:92630	exosc6
				crp3	cfap36
				srd5a3	golt1ba
				fut9b	stk36
				bscl2l	exosc7
				ERG28	smdt1a
				zgc:162509
				and3
				stx11b.2
				CABZ01021592.1
				si:dkeyp-86h10.3
				zgc:73226
				si:dkey-73p2.3
				si:dkey-58f10.7
				si:dkey-65b12.6
				nudt19
				aprt
				si:dkey-3p4.7
				btbd3a
				si:dkey-1h24.2
				si:ch211-196f19.1
				si:ch73-42k18.1
				barx2
				mllt11
				si:dkey-160o24.3
				zgc:123217
				si:cabz01007807.1
				si:cabz01007812.1
				si:ch211-250e5.2
				abch1
				si:ch211-106h4.12
				crabp2b
				si:ch73-280o22.2
				si:dkey-265e15.2
				zdhhc3b
				si:ch73-289h5.4
				zgc:113279
				zgc:85843
				si:ch1073-396h14.1
				and2
				CABZ01059403.1

## Sheet: upregulated genes
in all 3 timepoints	ZT-3 and 0	ZT 0 and +2.5	ZT-3 and +2.5	just ZT-3	just ZT0	just ZT+2.5
slc39a14	trim33l	gpx4a	unm_sa821	BX005065.1	si:ch211-264f5.6	areg
si:ch211-198c19.3	thbs4a	agxta	hspb9	xirp2a	parapinopsinb	grhprb
comtd1	slc5a9	cpb2	si:ch211-173a9.6	napga	ctsl.1	tm4sf5
apobb.1	ces2a	ndrg1b	hpxb	si:dkey-65b13.13	cldnf	anxa4
si:ch211-194m7.3	slc46a3	smarca1	fgf1b	lctlb	cyp2aa12	tnni1c
dglucy	si:dkey-3d4.3	ebi3	si:dkey-190j3.2	si:dkey-40c23.2	hnrnpa0b	C5H11orf54
slc27a2a	hpda	AL954191.2	si:dkey-22n8.3	ephx5	tnfrsf1a	ttc23
si:ch211-203b8.6	uckl1a	ccdc84	tgm2b	tdh2	itgb3b	stoml3b
rnasel3	ggt1b	cideb	si:ch211-226h7.3	si:rp71-79p20.2	apom	slc43a3b
zgc:92380	si:ch211-182p11.1	cyp27a7	AL627305.1	gyg1b	gc	IYD
zgc:158258	rag1	agxtb	si:dkey-19f4.2	myhz1.2	BX001030.1	junbb
apoa1a	BX927081.1	spink4	si:dkey-224e22.2	crygm2d12	pnpla3	map1lc3cl
FP016234.1	vamp5	angptl3	capn7	LO018627.1	tpd52l2a	etnppl
igfals	c5	tpst2	si:dkey-103k4.1	ACVR1C	mpeg1.1	slc22a5
diabloa	zgc:66156	hepacam2	ctps1b	clcn1a	CABZ01073265.1	plek2
si:ch211-137i24.12	slc22a7b.3	ces2b	zgc:173517	aifm5	abcb5	si:ch211-194p6.10
acoxl	slc25a47a	plscr3a	bco2l	CU693479.1	CU469568.1	mst1
mthfd1a	pde6ha	c7b	AL954655.2	mknk2a	gltpd2	pla2g12a
cdab	calhm5.1	wu:fj16a03	tcap	cpa6	ogdhb	FP236735.1
slc13a2	desmb	il6r	gpx9	obscnb	si:dkey-239i20.2	slc39a4
BX914200.1	si:dkey-238k10.2	slc2a2	si:ch211-254p10.2	fabp6	pm20d1.1	si:dkey-234h16.7
zcchc10	tpk1	nr1h5	FP074867.1	si:dkeyp-69b9.3	mao	klhl38b
thy1	adgrf7	miox	pimr136	ehbp1l1a	fga	itga6l
cyp1d1	zgc:101040	apoc2	CABZ01067657.1	cryba2b	hnf1a	si:ch211-244b2.3
si:ch1073-464p5.5	wdr53	serpinc1	acot19	xirp1	cx32.3	si:ch211-222k6.2
CR925773.1	si:dkey-105h12.2	krt17	CU137716.1	nlrc6	cyp26c1	creb3l3a
zgc:123103	ncam3	mgst1.1	CR933734.2	filip1b	btc	zgc:194392
si:dkeyp-97a10.2	atic	slc2a11a	cyp2p7	si:dkey-21e2.13	adamts15a	zgc:195245
fabp10a	ms4a17a.16	si:ch1073-110a20.7	si:ch211-226h7.6	miga2	rgn	BX005183.3
sycn.2	si:ch211-195m9.3	apoa1b	si:ch73-244f7.3	ryr3	cd36	si:ch211-106h4.4
unc93b1	myo3a	si:ch1073-416d2.3	si:ch1073-398f15.1	slc1a8b	zmp:0000000991	lrrc58a
caspb	smtnl1	slc34a2a	si:dkey-56d12.4	crygm2d20	plpp2a	si:ch211-153j24.3
fetub	ppp1r3ca	slc43a2b	CU466287.3	lenep	ptx3a	si:dkey-175g6.2
hbl4	best4	zgc:92040	blvrb	gja3	mal2	si:ch211-77g15.32
zgc:195173	tmem176l.3a	pla2g12b		itih6	CABZ01081294.2	cbx7a
BX511128.3	CU861903.1	serpina1		crygm2d5	mst1ra	dytn
rdh1	nmba	g6pca.1		asns	vtna	BX571839.1
LO018605.3	nr5a5	sdsl		crebrf	si:dkey-251i10.1	npsn
zgc:171679	zgc:194887	cyp3c3		BX276105.1	epdl1	prg4b
mkks	hce2l2	sgpl1		BX927253.2	slc5a1	selenop2
zgc:172051	soat2	f7		clic5a	uap1l1	BX936337.1
si:dkey-93m18.6	hce2l1	si:dkey-246g23.4		FO744833.2	lrrc58b	CABZ01090041.1
sb:cb37	cp	creb3l3b		ttn.1	rnf213a	vgf
hmox1a	CABZ01016118.1	apoa2		ttn.2	itga6b	mep1a.2
dio1	si:dkey-11n14.1	entpd8		ANPEP	MYADM	aqp7
dicp3.1	si:ch211-226h7.5	BX548078.1		pglyrp2	frem1a	slc22a6l
si:dkeyp-97a10.1	si:dkey-27j5.5	prkacba		zgc:154046	aifm3	CT573429.1
si:ch211-240l19.5	LO018309.1	slc47a2.1		ncaldb	RASA2	si:dkey-23k10.3
decr1	si:rp71-77l1.1	zgc:64002		cryba1l1	tm4sf4	bco1
si:ch1073-340i21.3	si:ch211-193k19.2	abi3bpa		slc12a1	cfhl4	tmem220
si:zfos-364h11.2	adgre5b.2	apoa4b.1		gja8b	igfbp2b	cetp
rad51d	itih3b	slc22a16		hsp70.1	otomp	si:dkey-30c15.17
si:dkey-222p3.1	BX510324.2	alp3		igfn1.1	vtnb	sb:cb1058
neu3.1	CR388055.1	vmo1b		tapbp.1	esyt3	si:ch1073-165f9.2
si:ch73-281i18.3	si:ch73-170d6.2	xkr9		mipb	sgk2a	selenou1b
ly97.3	si:ch73-330k17.3	ucp1		crygmx	cyp2u1	si:ch73-139e5.2
slc14a2	si:dkey-18a10.3	serping1		si:ch211-262i1.3	mthfd1l	CU467905.1
tspan34	si:ch211-71m22.3	c8b		si:ch1073-184j22.2	si:dkeyp-82b4.2	si:dkey-13a21.4
si:ch211-212c13.8	BX649622.2	si:ch1073-365p7.2		prlrb	CR788316.4	il2rga
tmem176l.2	crp2	zgc:174260		ms4a17a.17	tfr2	bspry
mturn	si:ch211-114c12.5	si:dkey-96f10.1		armc4	hp	slc5a2
steap4	FO704858.1	faxdc2		AL928901.1	zgc:165423	AL929210.2
cdk5	si:ch211-15j1.5	cidec		cxcl20	cxcr3.2	arsk
si:dkey-219e21.4	zgc:111983	mpdu1a		si:ch211-199i15.5	tfa	ELAPOR1
ftr56		si:ch211-255i20.3		CU464124.1	si:ch73-237c6.1	rgs13
si:ch211-186e20.2		apoc1		tmed6	guca1g	si:dkey-237j10.2
irge1		zgc:112492		bfsp2	cgref1	klf4
ftr29		kcnj1a.6		adh8a	cyp2aa2	CU469514.1
tdo2b		cela1.1		grifin	zgc:112265	si:ch73-269m23.5
si:ch1073-190k2.1		ca15a		ankrd9	si:ch73-15b2.5	cenpv
si:dkey-187k19.2		apoa4b.2		neb	si:dkey-178e17.3	ccn1
cthl		rdh20		otc	si:ch211-133l5.7	slc25a48
LO017771.1		kcnj1a.3		si:ch211-217a12.1	clcn2c	zmp:0000000729
lipca		si:dkey-286j15.3		zgc:136908	gnsb	bdkrb1
cuzd1.1		si:ch211-147m6.1		rrm2b	apoea	mfsd4ab
c3a.6		si:ch211-262h13.5		BX957297.2	s100a11	leap2
CR753876.1		khk		fip1l1a	oxct1b	dap1b
si:ch1073-406l10.2		si:dkey-183k8.2		itih1	stat1a	si:dkey-286j17.4
cela1.6		CR361564.1		myhz2	si:dkeyp-68b7.12	si:dkey-217f16.1
CU929418.1		si:ch211-149a19.3		ppp1r3aa	adm2a	cyth4b
zgc:171242		pnp4b		btr06	pip4k2cb	gbgt1l2
abcg8		neu3.3		si:ch211-255g12.6	arg1	si:ch211-113d11.5
ppp1r27b		zgc:153913		crestin	zgc:103559	fbxo32
CT583708.1		chia.2		CU928131.1	chs1	sult3st4
si:dkey-35h6.1		ifit16		lgsn	ipcef1	cyp2p8
si:ch211-197h24.8		cela1.2		si:ch73-197b13.1	chia.6	CR589943.1
si:dkeyp-1h4.6		si:ch211-240l19.6		cryba4	ms4a17a.9	BX511089.2
lhfpl2b		zgc:136410		slc25a21	cela1.4	gna15.3
nr0b2a		zp3d.1		cryba1b	CABZ01088428.1	si:dkey-76b14.2
zgc:112160		scpp1		nfat5b	arg2	si:dkey-51d8.9
neu3.4		trpv6		CR847936.6	CABZ01075274.1	si:dkey-260g12.1
ccdc141		rh50		si:ch211-209j10.6	h1-10	si:dkeyp-80d11.10
tmem123		g6pca.2		psme4a	tmprss13a	si:ch73-27e22.8
nt5c1aa		plekhs1		zdhhc18b	inpp5kb	stc1l
si:ch211-196h16.5		si:dkey-286h2.3		otos	si:dkey-219e21.2	slc23a3
C20H6orf58		sult5a1		acana	BX548011.3	itgae.1
si:dkey-266f7.9		pck1		capn3a	fgb	si:dkey-3k20.1
cpb1		apoda.2		CR792438.1	skap2	si:ch211-226h7.8
CU467110.1		zgc:173443		syt15	soat1	pla2g1b
c6ast4		grn2		si:ch211-63p21.8	ugt1b1	si:ch211-236g6.1
lect2l		slc16a12a		cx23	si:dkeyp-4c4.2	CR812464.1
si:dkey-14d8.7		dgat2		zdhhc23a	gsto1	he1.2
sult1st3		timm23b		FO904966.1	ankrd33ab	CR388231.5
CR626907.2		CR376741.1		CR450832.1	si:ch211-106n13.3	zgc:113425
cyp2p10		acyp2		chadla	slc15a1a	arf4b
opn1lw1		c6ast3		CU695215.3	pigp	ghrl
casp22		cyp2x8		cthrc1b	si:ch1073-126c3.2	slc2a6
si:ch211-171h4.3		ela2l		si:ch211-22d5.2	p2rx3b	pth1b
si:dkey-239b22.1		si:dkeyp-30e7.2		fgfbp2b	si:dkey-157l19.2	b3glctb
si:ch211-130m23.5		ccl19b		cryba1a	cd40	si:ch211-113e8.9
BX284696.1		BX248521.2		csrp3	acox1	he1.1
ahsg1		chia.1		hspb6	gsto2	AL645792.2
ccdc90b		prss59.1		crybb1l1	fam169aa	CABZ01044023.1
ahsg2		endou		si:ch211-194p6.12	lgmn	si:dkey-185p13.1
zgc:173742		cela1.5		CABZ01078767.1	slc4a1b	zp3d.2
cpa1		cd180		crybgx	slc15a1b	si:ch211-220f16.1
ela3l		abca1b		klb	ambp	zgc:112966
BX511246.1		zgc:171470		si:ch73-55i23.1	zgc:113229	si:ch211-236l14.1
fpr1		bco1l		spata6l	trim108	cela1.3
BX936456.1		krt96		si:dkeyp-77c8.3	itih2	BX005361.6
si:dkey-76k16.6		si:ch73-27e22.1		elnb	zgc:162183	ccl39.3
nxnl1		CR926130.1		crybb1l3	snx21	si:ch211-113d11.8
si:ch211-102c2.8		hamp		si:dkeyp-75b4.7	glipr2l	CR749163.1
b3gntl1		si:ch73-306e8.2		slc39a5	adgrg4a	ctslb
slx4ip		amy2a		rasd3	fmodb	CU104709.1
cbln9		dao.3		rnf151	col10a1a	si:dkey-11o15.5
cyp8b3		upp2		BX323556.1	ahcyl2a	scpp8
itln2		zgc:92137		myha	zgc:103438	CR396584.1
zgc:153932		zgc:136461		si:dkey-177p2.18	lct	AL935044.1
stk31		cel.1		snorc	cfh	CR457444.2
CR385050.2		si:ch211-251f6.7		si:dkey-14o18.2	adgrf8	lgals9l5
CR855320.1		zgc:194210		ca4c	entpd3	si:ch211-240l19.8
si:zfos-1714f5.3		CR392012.2		tor1l3	cfhl1	BX511018.2
si:dkey-14d8.6		si:ch211-251f6.6		si:dkey-7i4.21	plg
tmc2b		zgc:136254		hsf4	or109-11
CR405715.1		CT737184.1		pimr128	xpnpep2
si:dkey-284p5.3				si:ch211-153b23.7	slc41a2a
si:dkey-69o16.5				zgc:152670	BX664625.3
ctsll				zgc:153920	CABZ01079192.1
tekt2				phka1b	f2
si:dkey-79f11.7				si:dkey-7k24.5	si:ch211-213b8.4
TMC1				si:dkey-33i11.1	ctss2.1
si:ch211-287c22.1				tnxba	c9
CU929312.1				metrnlb	znf395a
BX469930.1				CT027623.1	slc22a2
				si:ch211-219a15.3	c8a
				mia	sod3a
				CT009487.2	chrnb5b
				npas2	fgg
				FO834828.1	AL954145.2
				CR848040.3	cts12
				BX547930.4	enpp7.1
				si:dkeyp-34c12.1	fhl2b
				p2ry13	si:ch211-283g2.1
				si:dkey-188i13.8	paqr5b
				matn1	c3a.3
				si:ch211-120c15.3	epdl2
				CR931813.2	AL935186.1
				pcolceb	kazald2
				BX323031.1	pklr
				CLEC3A	habp2
				si:ch211-240l19.7	si:dkey-42l23.7
				galr2a	si:ch211-276a17.5
				micall1b.2	pdia2
				CABZ01080550.1	lpar4
				crybb2	ace
				CR589875.2	cx44.2
				BX510917.1	itih3a
					agt
					masp2
					si:ch211-103a14.5
					ifi46
					si:dkey-61p9.11
					AL929536.3
					nox1
					kcnv2b
					abcg5
					FO834828.2
					zgc:154142
					tuba4l
					sowahaa
					ceacam1
					ces3
					BX908782.2
					MCOLN3
					si:dkey-239b22.2
					cyp2n13
					znfl1l
					zgc:162936
					zgc:172253
					CR626907.3
					tg
					alpi.2
					dhx40
					a2ml
					slc17a5
					si:dkey-74k8.4
					c3a.1
					c3b.1
					si:dkey-159a18.1
					afp4
					drd4b
					si:dkey-22i16.7
					CT573204.1
					anxa1b
					si:ch211-170d8.8
					CABZ01088484.1
					sult1st2
					CU929451.1
					ptgdsa
					prss1
					colec11
					apobb.2
					CABZ01079179.1
					nuggc.3
					BX005294.2
					lgals3bpa
					csf2rb
					cpa4
					sdr42e2
					si:ch211-106k21.5
					BX323824.1
					si:ch211-214p16.3
					CR385054.1
					prss59.2
					cpa5
					CABZ01049361.1
					si:dkey-104n9.1
					prl
					zc2hc1c
					cyp2k6
					pomca
					si:dkey-57k2.6
					ctrl
					CABZ01079178.1
					c3b.2
					si:ch73-44m9.5
					phospho1
					BX322631.1
					si:dkey-27p18.3
					ela2
					ctrb1
					apoba
					slc2a5
					emilin2a
					si:ch211-162k9.6
					tlr21
					apoa4a
					cel.2
					mslna
					CR626907.1
					BX004980.1
					ugt5g2
					BX927335.2
					cyp2aa9
					clca1
					FP102171.1

## Sheet: input ZT-3
GeneID	GeneName	baseMean	log2FoldChange	lfcSE	stat	pvalue	padj
ENSDARG00000091989	BX511112.1	100.001	-3.07156	0.261857	-11.7299	8.9517e-32	1.74118e-28
ENSDARG00000100964	si:ch211-57b15.2	47.8671	-3.04201	0.359689	-8.45733	2.73557e-17	1.99534e-14
ENSDARG00000096105	BX942819.3	23.7658	-2.45617	0.432462	-5.67951	1.35084e-08	1.78135e-06
ENSDARG00000070396	serpinb1l2	60.9035	-1.75993	0.313754	-5.60927	2.03177e-08	2.47916e-06
ENSDARG00000068194	klf9	1787.77	-1.67354	0.160602	-10.4204	2.00096e-25	2.59469e-22
ENSDARG00000093998	si:ch73-7i4.2	122.322	-1.60132	0.266598	-6.0065	1.89575e-09	2.94991e-07
ENSDARG00000052734	hmgcra	3016.71	-1.51666	0.263797	-5.74934	8.95922e-09	1.2158e-06
ENSDARG00000104359	anxa1c	1785.99	-1.49664	0.109293	-13.6938	1.10531e-42	3.22487e-39
ENSDARG00000097878	CU694532.1	97.3805	-1.48916	0.315636	-4.71796	2.38218e-06	0.000157069
ENSDARG00000042641	cyp51	1095.43	-1.48396	0.172512	-8.60209	7.82772e-18	6.30023e-15
ENSDARG00000094554	si:ch73-7i4.1	30.1764	-1.47681	0.418037	-3.53274	0.00041128	0.0103946
ENSDARG00000076137	si:dkey-98f17.3	44.5231	-1.46045	0.316182	-4.61903	3.85539e-06	0.000240611
ENSDARG00000002293	si:ch211-197g15.6	89.0534	-1.44244	0.340981	-4.23028	2.33401e-05	0.00104165
ENSDARG00000097229	si:ch211-226h8.15	48.7196	-1.43552	0.321952	-4.4588	8.24197e-06	0.00044743
ENSDARG00000055876	msmo1	572.245	-1.42019	0.359237	-3.95334	7.7069e-05	0.00273384
ENSDARG00000099101	gch2	1942.97	-1.38056	0.246149	-5.60863	2.03933e-08	2.47916e-06
ENSDARG00000100113	AL935044.2	35.9546	-1.35239	0.410312	-3.29601	0.000980693	0.0204744
ENSDARG00000078533	poc1a	17.9391	-1.35096	0.418768	-3.22604	0.00125516	0.0246521
ENSDARG00000105175	CR547131.1	19.832	-1.33854	0.422093	-3.17119	0.00151816	0.0284394
ENSDARG00000100981	CCDC39	240.801	-1.32916	0.432263	-3.07488	0.00210588	0.0359289
ENSDARG00000090449	sp100.3	51.4367	-1.32816	0.275512	-4.82069	1.43063e-06	0.000103382
ENSDARG00000013203	si:ch211-1f22.1	55.2653	-1.32771	0.247894	-5.35594	8.51147e-08	8.82961e-06
ENSDARG00000094696	si:dkey-201c13.2	203.193	-1.30289	0.207843	-6.26862	3.64268e-10	6.74792e-08
ENSDARG00000006939	tbx16l	21.3527	-1.29399	0.438825	-2.94877	0.00319043	0.04864
ENSDARG00000097701	AL954831.1	20.2574	-1.25041	0.407687	-3.06709	0.0021615	0.0365063
ENSDARG00000071143	si:dkey-208m12.2	61.6221	-1.22325	0.272646	-4.48657	7.238e-06	0.000402243
ENSDARG00000103976	BX544877.2	407.484	-1.21489	0.143096	-8.49006	2.06524e-17	1.55499e-14
ENSDARG00000026726	anxa1a	7883.96	-1.21281	0.0813947	-14.9003	3.27987e-50	1.91389e-46
ENSDARG00000102959	zgc:171220	73.4338	-1.17717	0.25427	-4.62961	3.66352e-06	0.000231109
ENSDARG00000117613	CABZ01030033.1	31.6043	-1.15948	0.357638	-3.24204	0.00118678	0.0236153
ENSDARG00000093972	ftr79	41.493	-1.15132	0.319714	-3.60108	0.000316899	0.00846309
ENSDARG00000096990	si:ch1073-340i21.2	327.08	-1.11614	0.160326	-6.9617	3.36187e-12	9.56944e-10
ENSDARG00000034211	capn2l	1124.5	-1.10765	0.0932122	-11.8831	1.44909e-32	3.07483e-29
ENSDARG00000010758	capn12	1179.54	-1.10381	0.166454	-6.63131	3.32725e-11	7.61385e-09
ENSDARG00000094990	si:dkey-91f15.1	212.889	-1.0889	0.236381	-4.60654	4.09434e-06	0.000252153
ENSDARG00000101893	CR388178.1	40.949	-1.08732	0.397242	-2.73718	0.00619693	0.0757688
ENSDARG00000100378	si:dkey-83h2.3	24.0345	-1.07903	0.369711	-2.91857	0.0035164	0.0515771
ENSDARG00000090948	si:ch73-29c22.1	58.8658	-1.07242	0.339863	-3.15544	0.00160256	0.0294995
ENSDARG00000113626	znf976	34.7314	-1.06868	0.405173	-2.6376	0.00834945	0.0930236
ENSDARG00000035882	rida	2436.43	-1.05134	0.144953	-7.253	4.07629e-13	1.37891e-10
ENSDARG00000075963	mhc1uba	87.3862	-1.02505	0.352721	-2.90612	0.00365946	0.0530952
ENSDARG00000103806	BX004785.3	86.2814	-1.01631	0.221169	-4.59515	4.32432e-06	0.000263535
ENSDARG00000101956	CU571315.2	31.8783	-1.01507	0.350021	-2.90003	0.00373132	0.0536615
ENSDARG00000045367	tuba1b	3140.97	-1.0067	0.106815	-9.42469	4.31382e-21	4.57677e-18
ENSDARG00000101213	CU278559.1	23.051	-1.0027	0.382705	-2.62002	0.00879245	0.0966604
ENSDARG00000022614	ddx43	212.586	-0.978615	0.239328	-4.08901	4.33223e-05	0.00172557
ENSDARG00000113599	hbbe1.1	15974.9	-0.962898	0.135242	-7.11982	1.08067e-12	3.40863e-10
ENSDARG00000092903	C18H15orf48	48.2466	-0.935792	0.276583	-3.3834	0.000715946	0.016004
ENSDARG00000095549	si:dkeyp-106c3.2	45.4777	-0.935411	0.26586	-3.51844	0.000434099	0.0108251
ENSDARG00000103767	CR855320.2	56.8209	-0.930088	0.342734	-2.71373	0.00665296	0.0792279
ENSDARG00000057365	elovl8b	266.019	-0.925502	0.206266	-4.48693	7.22567e-06	0.000402243
ENSDARG00000099046	si:ch211-227p7.5	62.9876	-0.9214	0.328489	-2.80496	0.00503226	0.0659876
ENSDARG00000061274	lss	212.754	-0.913547	0.191491	-4.77071	1.83579e-06	0.000126027
ENSDARG00000094215	BX005417.1	203.58	-0.908558	0.203175	-4.4718	7.75634e-06	0.000427992
ENSDARG00000105249	si:dkey-65b13.9	42.0801	-0.906549	0.268096	-3.38143	0.000721092	0.0160601
ENSDARG00000090160	zgc:173709	183.481	-0.902944	0.191182	-4.72296	2.32434e-06	0.000154126
ENSDARG00000059056	ft1	27.0205	-0.902938	0.33765	-2.67418	0.00749112	0.0864162
ENSDARG00000098452	si:dkey-151g22.1	81.4188	-0.902027	0.285264	-3.16208	0.00156646	0.0290874
ENSDARG00000042065	eef2a.2	259.513	-0.901176	0.146445	-6.1537	7.56938e-10	1.31208e-07
ENSDARG00000096810	BX279523.1	145.269	-0.896999	0.231647	-3.87227	0.000107825	0.00360049
ENSDARG00000035560	capga	30.9194	-0.891703	0.32338	-2.75744	0.00582551	0.0726352
ENSDARG00000103841	CU024870.2	217.259	-0.890372	0.199584	-4.46113	8.15274e-06	0.00044461
ENSDARG00000044642	sc5d	410.285	-0.878953	0.155662	-5.64655	1.637e-08	2.11101e-06
ENSDARG00000071463	zgc:154125	71.5527	-0.868204	0.287654	-3.01822	0.00254263	0.0410224
ENSDARG00000103436	BX548028.1	117.109	-0.863058	0.271447	-3.17947	0.00147544	0.0278982
ENSDARG00000097564	si:ch73-190f9.4	55.6964	-0.855761	0.246255	-3.4751	0.000510655	0.012206
ENSDARG00000028012	tpmt.2	138.883	-0.844569	0.263231	-3.20848	0.0013344	0.0258347
ENSDARG00000099336	mvda	385.814	-0.839739	0.152332	-5.51256	3.53656e-08	4.14808e-06
ENSDARG00000102856	si:ch73-59f11.3	57.0923	-0.839632	0.310878	-2.70084	0.0069164	0.0815231
ENSDARG00000035009	trim35-27	69.8059	-0.835063	0.221313	-3.77323	0.00016115	0.0049427
ENSDARG00000096712	si:dkey-193p11.2	772.098	-0.834292	0.168807	-4.94229	7.7209e-07	6.1717e-05
ENSDARG00000098415	CT956093.1	165.322	-0.829852	0.215523	-3.85041	0.000117919	0.00383336
ENSDARG00000029003	eif1axa	1238.06	-0.818374	0.0795993	-10.2812	8.56857e-25	9.99995e-22
ENSDARG00000088740	hmgcll1	47.8006	-0.808898	0.258914	-3.1242	0.0017829	0.0317913
ENSDARG00000099764	CR855389.1	101.629	-0.808572	0.256832	-3.14826	0.00164248	0.0300212
ENSDARG00000100311	si:dkey-165e24.1	377.649	-0.793737	0.204773	-3.87617	0.000106113	0.00354841
ENSDARG00000038643	alas2	1057.18	-0.79285	0.146334	-5.41808	6.02423e-08	6.5098e-06
ENSDARG00000045601	cax1	290.793	-0.79051	0.117205	-6.74466	1.53385e-11	3.65323e-09
ENSDARG00000109310	im:7150988	811.111	-0.789567	0.175461	-4.49996	6.79651e-06	0.000383182
ENSDARG00000100366	si:dkey-102m7.3	226.352	-0.78373	0.161214	-4.86143	1.16543e-06	8.69082e-05
ENSDARG00000030357	zgc:66313	43.0454	-0.783042	0.298254	-2.62542	0.00865426	0.0957341
ENSDARG00000110670	znf1092	49.618	-0.779744	0.268442	-2.9047	0.00367606	0.0532277
ENSDARG00000091996	tcnbb	6177.01	-0.779461	0.218195	-3.57231	0.000353851	0.00926057
ENSDARG00000092364	si:ch211-218c6.8	417.314	-0.778663	0.108339	-7.18725	6.61102e-13	2.14316e-10
ENSDARG00000092872	upk3b	62.2743	-0.768133	0.221296	-3.47107	0.000518388	0.012334
ENSDARG00000088736	si:ch211-250n8.1	81.6249	-0.763429	0.208701	-3.658	0.000254189	0.00715684
ENSDARG00000114172	znf996	113.944	-0.754322	0.283237	-2.66322	0.00773974	0.0885122
ENSDARG00000035519	histh1l	13042.2	-0.75276	0.106453	-7.07127	1.53527e-12	4.65387e-10
ENSDARG00000075622	zgc:174938	462.401	-0.748012	0.118941	-6.28893	3.1966e-10	6.066e-08
ENSDARG00000060962	btr04	214.675	-0.740625	0.276368	-2.67986	0.00736538	0.0854875
ENSDARG00000097762	CU693494.3	99.5342	-0.73312	0.209758	-3.49507	0.000473929	0.011487
ENSDARG00000046098	ebp	399.132	-0.732884	0.133143	-5.5045	3.70211e-08	4.27777e-06
ENSDARG00000086296	znf1137	153.254	-0.728519	0.198291	-3.67399	0.000238796	0.00683057
ENSDARG00000001767	slc29a2	273.689	-0.723024	0.185507	-3.89756	9.71648e-05	0.00328685
ENSDARG00000010940	BX957278.1	141.279	-0.717519	0.151684	-4.73036	2.24118e-06	0.000149889
ENSDARG00000103025	hmgcs1	3814.85	-0.716504	0.219401	-3.26572	0.00109185	0.0221414
ENSDARG00000102994	znf1034	214.253	-0.70754	0.223059	-3.17198	0.00151405	0.028385
ENSDARG00000100876	sez6a	370.637	-0.704635	0.166223	-4.2391	2.24421e-05	0.00100542
ENSDARG00000094331	BX901918.2	347.929	-0.701924	0.221656	-3.16672	0.00154167	0.0287644
ENSDARG00000116625	znf1141	267.635	-0.695035	0.199046	-3.49183	0.000479722	0.0115992
ENSDARG00000094451	cfp	888.339	-0.694888	0.16364	-4.24644	2.17198e-05	0.000976804
ENSDARG00000096172	znf1113	160.689	-0.692646	0.236516	-2.92854	0.0034056	0.0507469
ENSDARG00000069669	adra2c	207.61	-0.691911	0.128578	-5.38127	7.39624e-08	7.81303e-06
ENSDARG00000071475	aox5	895.308	-0.691376	0.100478	-6.8809	5.94769e-12	1.62543e-09
ENSDARG00000029587	msra	370.635	-0.686088	0.110224	-6.22451	4.83054e-10	8.80856e-08
ENSDARG00000095304	si:ch211-207c6.2	87.2759	-0.686072	0.230611	-2.97502	0.00292974	0.0456776
ENSDARG00000095949	si:dkey-22i16.9	507.553	-0.68606	0.121863	-5.62979	1.80434e-08	2.2421e-06
ENSDARG00000099678	BX569789.1	67.1932	-0.685719	0.212081	-3.23329	0.00122375	0.0241859
ENSDARG00000091906	rbp7a	73.5268	-0.68522	0.258505	-2.6507	0.0080325	0.090617
ENSDARG00000045792	si:dkey-106n21.1	138.396	-0.684664	0.195317	-3.5054	0.000455929	0.0111901
ENSDARG00000037738	fbxl3l	105.832	-0.67568	0.189285	-3.56964	0.000357475	0.00931231
ENSDARG00000040135	fosaa	137.179	-0.671007	0.240166	-2.79393	0.00520711	0.0675592
ENSDARG00000098481	anxa1d	496.517	-0.67035	0.112294	-5.96959	2.37854e-09	3.60503e-07
ENSDARG00000077697	si:dkey-105i14.1	153.691	-0.66816	0.216769	-3.08236	0.00205366	0.0353761
ENSDARG00000036043	znf408	138.633	-0.666723	0.202095	-3.29906	0.000970077	0.0203344
ENSDARG00000079305	hbae3	18823.1	-0.663388	0.201381	-3.29419	0.000987063	0.0205588
ENSDARG00000103405	znf1102	95.1234	-0.661394	0.250615	-2.63908	0.00831317	0.0928365
ENSDARG00000045858	tigarb	199.158	-0.659921	0.157989	-4.17702	2.95353e-05	0.00126261
ENSDARG00000041623	mt2	3032.62	-0.659918	0.0963313	-6.85051	7.35877e-12	1.9299e-09
ENSDARG00000019532	fads2	405.965	-0.658154	0.180951	-3.6372	0.000275622	0.00762238
ENSDARG00000094131	ftr19	66.8955	-0.657278	0.2444	-2.68935	0.00715912	0.0835119
ENSDARG00000104099	FP236513.1	159.797	-0.653417	0.161629	-4.0427	5.284e-05	0.00201539
ENSDARG00000039099	aep1	3312.83	-0.650962	0.106573	-6.10815	1.00793e-09	1.69252e-07
ENSDARG00000104732	mlycd	168.221	-0.650594	0.178529	-3.6442	0.00026823	0.00746216
ENSDARG00000021859	erap1b	169.118	-0.649379	0.149483	-4.34415	1.39814e-05	0.00068848
ENSDARG00000029497	tfcp2l1	259.145	-0.646541	0.175433	-3.68541	0.000228338	0.00660427
ENSDARG00000075454	hdc	124.803	-0.64549	0.166806	-3.86971	0.000108967	0.00361792
ENSDARG00000094443	znf1036	153.023	-0.644562	0.230238	-2.79954	0.00511753	0.0666564
ENSDARG00000096545	si:ch211-191a16.5	187.882	-0.644479	0.154691	-4.16624	3.09668e-05	0.00130704
ENSDARG00000099315	nsdhl	408.306	-0.639271	0.172086	-3.71483	0.000203344	0.00600791
ENSDARG00000077257	timd4	89.1458	-0.638652	0.217653	-2.93426	0.00334342	0.0502181
ENSDARG00000068910	nos1	1029.23	-0.635735	0.0912319	-6.96834	3.20712e-12	9.24166e-10
ENSDARG00000035570	C5H9orf85	714.119	-0.634744	0.0975391	-6.50758	7.63706e-11	1.65052e-08
ENSDARG00000087306	CABZ01038521.1	198.393	-0.633868	0.166686	-3.80276	0.000143091	0.00447708
ENSDARG00000092272	BX511161.1	100.696	-0.632562	0.235702	-2.68373	0.00728053	0.0847132
ENSDARG00000044114	cyb561d2	98.0921	-0.631708	0.212765	-2.96904	0.00298733	0.0462382
ENSDARG00000104697	si:dkey-57k17.1	369.54	-0.628567	0.169002	-3.71928	0.000199791	0.00591791
ENSDARG00000099839	si:ch211-9d9.1	100.894	-0.619408	0.177469	-3.49023	0.000482604	0.0116489
ENSDARG00000103981	bhlha9	202.897	-0.617532	0.14723	-4.19432	2.73686e-05	0.00118959
ENSDARG00000052059	PAQR9	700.988	-0.617095	0.148359	-4.15948	3.18969e-05	0.00133424
ENSDARG00000112960	si:dkey-7i4.7	123.126	-0.616442	0.174702	-3.52854	0.000417859	0.0105184
ENSDARG00000103167	si:dkey-245n4.2	779.396	-0.615691	0.0817199	-7.53417	4.91466e-14	2.01251e-11
ENSDARG00000094653	si:dkey-149m13.5	173.227	-0.614534	0.215261	-2.85484	0.00430592	0.0592898
ENSDARG00000095025	CR388166.2	62.3807	-0.614401	0.231233	-2.65707	0.00788242	0.0894693
ENSDARG00000091561	si:dkey-156k2.4	98.2312	-0.613625	0.193004	-3.17934	0.00147613	0.0278982
ENSDARG00000075505	si:ch211-132g1.7	178.817	-0.613395	0.174114	-3.52295	0.000426764	0.0106879
ENSDARG00000113780	zgc:173615	114.779	-0.612205	0.193872	-3.15778	0.00158978	0.0293758
ENSDARG00000045626	nek8	99.0956	-0.605939	0.197473	-3.06847	0.00215161	0.0364182
ENSDARG00000094133	wu:fc21g02	5316.3	-0.605533	0.0764116	-7.92461	2.28859e-15	1.06836e-12
ENSDARG00000103789	tmem130	236.174	-0.595019	0.139414	-4.268	1.97234e-05	0.00090623
ENSDARG00000036066	si:dkey-78a14.4	108.08	-0.593185	0.223932	-2.64895	0.00807415	0.0908673
ENSDARG00000056477	ccdc125	235.229	-0.590227	0.184248	-3.20343	0.001358	0.0261743
ENSDARG00000042962	dgcr2	792.561	-0.589623	0.135751	-4.34343	1.40278e-05	0.000689312
ENSDARG00000017010	scamp2l	349.9	-0.589114	0.136971	-4.30101	1.70023e-05	0.000801719
ENSDARG00000045254	zmp:0000000624	303.052	-0.589049	0.14967	-3.93565	8.29708e-05	0.00291221
ENSDARG00000004141	zgc:92630	839.59	-0.587084	0.178984	-3.2801	0.0010377	0.0213589
ENSDARG00000098747	CU633479.1	1104.67	-0.584573	0.0836266	-6.99027	2.74351e-12	8.00455e-10
ENSDARG00000096541	BX901942.1	89.5526	-0.582657	0.185542	-3.14029	0.00168778	0.030705
ENSDARG00000117808	CABZ01068366.1	151.09	-0.582511	0.181453	-3.21026	0.00132613	0.0257729
ENSDARG00000042613	crp3	1352.87	-0.579874	0.145775	-3.97786	6.95371e-05	0.00253328
ENSDARG00000043307	srd5a3	166.193	-0.576999	0.158977	-3.62945	0.000284031	0.00778118
ENSDARG00000045567	phpt1	705.304	-0.575097	0.116	-4.95774	7.13184e-07	5.74015e-05
ENSDARG00000067524	fut9b	300.403	-0.575072	0.132564	-4.33808	1.43733e-05	0.000701857
ENSDARG00000067976	ar	137.768	-0.574347	0.166478	-3.44998	0.000560625	0.0131645
ENSDARG00000088140	hsd17b7	419.412	-0.573155	0.112696	-5.08587	3.65942e-07	3.21107e-05
ENSDARG00000025912	bscl2l	879.039	-0.571936	0.089692	-6.37667	1.80983e-10	3.70554e-08
ENSDARG00000089475	hbae1.1	3657.98	-0.570287	0.108232	-5.2691	1.37093e-07	1.33887e-05
ENSDARG00000111290	ERG28	83.4311	-0.568544	0.208097	-2.73211	0.00629295	0.076386
ENSDARG00000035571	abhd17b	1309.52	-0.568128	0.0642523	-8.84215	9.38941e-19	7.82708e-16
ENSDARG00000070604	zgc:162509	336.069	-0.565212	0.197215	-2.86596	0.00415742	0.0578988
ENSDARG00000105592	CR936442.1	3759.87	-0.564196	0.1419	-3.97601	7.00807e-05	0.00253706
ENSDARG00000056873	and3	4335.04	-0.564107	0.116254	-4.85236	1.21999e-06	9.03991e-05
ENSDARG00000032816	tm7sf2	621.662	-0.563785	0.133849	-4.2121	2.53003e-05	0.00111632
ENSDARG00000042231	stx11b.2	82.2174	-0.562694	0.189764	-2.96523	0.00302452	0.0467186
ENSDARG00000098986	znf1040	305.416	-0.562619	0.186362	-3.01895	0.00253649	0.0410001
ENSDARG00000103837	CU633479.2	1375.11	-0.562438	0.127696	-4.40449	1.06034e-05	0.000549987
ENSDARG00000010962	fkbp7	754.887	-0.562071	0.102501	-5.48358	4.16796e-08	4.69972e-06
ENSDARG00000114516	CABZ01021592.1	4275.58	-0.559957	0.104057	-5.38124	7.39763e-08	7.81303e-06
ENSDARG00000095615	si:dkeyp-86h10.3	1829.6	-0.554996	0.080669	-6.87991	5.98891e-12	1.62543e-09
ENSDARG00000092483	iqcc	96.7095	-0.553659	0.209733	-2.63983	0.00829467	0.0927231
ENSDARG00000023759	zgc:73226	251.846	-0.550178	0.175685	-3.13162	0.00173846	0.0312855
ENSDARG00000078832	si:dkey-73p2.3	267.635	-0.549736	0.127858	-4.29958	1.71121e-05	0.00080527
ENSDARG00000091972	si:dkey-58f10.7	130.758	-0.54956	0.168346	-3.26446	0.00109671	0.0221899
ENSDARG00000076830	si:dkey-65b12.6	1760.79	-0.549447	0.129033	-4.25819	2.0609e-05	0.000935864
ENSDARG00000004937	skp2	266.861	-0.549413	0.157435	-3.48978	0.000483414	0.0116564
ENSDARG00000077537	nudt19	595.72	-0.546814	0.19583	-2.79228	0.00523377	0.0677921
ENSDARG00000003519	aprt	987.177	-0.545923	0.125416	-4.35291	1.34341e-05	0.000665745
ENSDARG00000093476	si:dkey-175d9.2	439.279	-0.544952	0.118687	-4.5915	4.40064e-06	0.000267125
ENSDARG00000100959	si:dkey-3p4.7	103.807	-0.544052	0.204897	-2.65525	0.00792489	0.0897936
ENSDARG00000038156	dusp11	993.506	-0.544011	0.0876961	-6.20337	5.5267e-10	9.84722e-08
ENSDARG00000005544	btbd3a	323.279	-0.543145	0.120467	-4.50865	6.52421e-06	0.000371943
ENSDARG00000036832	cyt1l	124479	-0.543015	0.107583	-5.04741	4.4784e-07	3.8011e-05
ENSDARG00000029795	prxl2b	1022.25	-0.542995	0.10978	-4.9462	7.56754e-07	6.06989e-05
ENSDARG00000074117	si:dkey-1h24.2	222.085	-0.542853	0.127481	-4.25832	2.05967e-05	0.000935864
ENSDARG00000103381	si:ch211-196f19.1	331.44	-0.540691	0.184357	-2.93284	0.00335872	0.0503829
ENSDARG00000068915	si:ch73-42k18.1	88.1938	-0.53745	0.206541	-2.60215	0.00926417	0.099752
ENSDARG00000017140	zgc:63587	1868.19	-0.537411	0.0908319	-5.91654	3.28782e-09	4.82648e-07
ENSDARG00000041098	barx2	198.713	-0.534717	0.190552	-2.80614	0.00501382	0.0657828
ENSDARG00000071026	mllt11	4761.69	-0.533754	0.086349	-6.18136	6.355e-10	1.11528e-07
ENSDARG00000089094	si:dkey-160o24.3	149.555	-0.531114	0.155028	-3.42592	0.000612725	0.0141042
ENSDARG00000059026	zgc:123217	345.789	-0.526946	0.176002	-2.99397	0.0027537	0.0436348
ENSDARG00000008333	znfl2a	141.048	-0.521902	0.153111	-3.40864	0.000652869	0.0149398
ENSDARG00000089961	si:cabz01007807.1	126.061	-0.52133	0.187561	-2.77952	0.0054439	0.0695872
ENSDARG00000105625	si:cabz01007812.1	143.976	-0.520505	0.178898	-2.90951	0.00362001	0.0527104
ENSDARG00000061496	si:ch211-250e5.2	162.793	-0.518541	0.15975	-3.24595	0.00117061	0.0233731
ENSDARG00000071341	abch1	393.042	-0.51757	0.100784	-5.13542	2.81509e-07	2.56668e-05
ENSDARG00000092920	si:ch211-106h4.12	324.142	-0.516826	0.14862	-3.4775	0.000506106	0.0121283
ENSDARG00000030449	crabp2b	1789.11	-0.515773	0.120414	-4.28333	1.8412e-05	0.000857794
ENSDARG00000036481	tcn2	3322.13	-0.514806	0.0880549	-5.84642	5.02269e-09	7.23671e-07
ENSDARG00000044422	acvr2ba	329.633	-0.514695	0.124322	-4.14001	3.47297e-05	0.00142967
ENSDARG00000077072	si:ch73-280o22.2	253.897	-0.512079	0.123496	-4.14651	3.3758e-05	0.00139955
ENSDARG00000089582	si:dkey-265e15.2	186.103	-0.511383	0.17852	-2.86456	0.00417583	0.0580859
ENSDARG00000058830	zdhhc3b	1161.94	-0.509433	0.101735	-5.00746	5.51522e-07	4.53277e-05
ENSDARG00000017489	ifi45	213.985	-0.508615	0.124249	-4.09353	4.24856e-05	0.00169821
ENSDARG00000094658	BX571681.3	302.3	-0.507593	0.115944	-4.37792	1.19815e-05	0.000604016
ENSDARG00000014673	fzd9b	651.238	-0.506047	0.0980403	-5.16162	2.4482e-07	2.28574e-05
ENSDARG00000077488	si:ch73-289h5.4	324.44	-0.505618	0.127724	-3.95868	7.53641e-05	0.00269067
ENSDARG00000099533	zgc:113279	295.546	-0.505554	0.119467	-4.23177	2.31864e-05	0.00103677
ENSDARG00000105208	zgc:85843	376.29	-0.504445	0.119301	-4.22834	2.35418e-05	0.00104864
ENSDARG00000100427	BX547934.2	541.262	-0.503793	0.0986468	-5.10704	3.27245e-07	2.9149e-05
ENSDARG00000009196	anxa3a	281.635	-0.503055	0.124918	-4.02709	5.64725e-05	0.00213634
ENSDARG00000057590	si:ch1073-396h14.1	988.603	-0.501414	0.0823309	-6.09022	1.12754e-09	1.85338e-07
ENSDARG00000079302	and2	15600	-0.500588	0.115999	-4.31547	1.59265e-05	0.000763328
ENSDARG00000088906	CABZ01059403.1	83.9962	-0.500522	0.189426	-2.6423	0.0082345	0.0922272
ENSDARG00000092243	BX005065.1	226.561	0.500241	0.13368	3.74209	0.000182498	0.00552488
ENSDARG00000071113	xirp2a	9877.49	0.506542	0.0954046	5.30941	1.09982e-07	1.09705e-05
ENSDARG00000006617	napga	1002.13	0.50666	0.0750948	6.74694	1.50999e-11	3.65323e-09
ENSDARG00000101924	si:dkey-65b13.13	799.472	0.508069	0.102948	4.93521	8.00655e-07	6.33495e-05
ENSDARG00000102387	slc39a14	321.274	0.508165	0.133252	3.81357	0.000136975	0.00432359
ENSDARG00000086126	trim33l	179.203	0.509058	0.186098	2.73543	0.00622998	0.0760135
ENSDARG00000016337	lctlb	1443.77	0.509138	0.155002	3.28473	0.0010208	0.0211228
ENSDARG00000075504	si:dkey-40c23.2	118.696	0.510167	0.17254	2.9568	0.0031085	0.0476711
ENSDARG00000103298	ephx5	804.88	0.510534	0.140977	3.62139	0.000293023	0.00799476
ENSDARG00000102777	thbs4a	454.567	0.510794	0.127655	4.00137	6.29757e-05	0.00234063
ENSDARG00000095533	si:ch211-198c19.3	85.313	0.511185	0.195041	2.6209	0.00876967	0.0965878
ENSDARG00000001463	tdh2	2015.4	0.51314	0.107306	4.78205	1.73518e-06	0.000120898
ENSDARG00000077762	si:rp71-79p20.2	214.075	0.513759	0.145473	3.53166	0.000412962	0.0104205
ENSDARG00000078918	comtd1	724.024	0.513832	0.113439	4.5296	5.90946e-06	0.000343116
ENSDARG00000059391	gyg1b	4105.43	0.514013	0.0912934	5.63034	1.79856e-08	2.2421e-06
ENSDARG00000067995	myhz1.2	282560	0.514528	0.122496	4.20038	2.66469e-05	0.00116473
ENSDARG00000005518	slc5a9	252.122	0.515184	0.163048	3.1597	0.00157932	0.0292562
ENSDARG00000069801	crygm2d12	16395.4	0.516346	0.139252	3.70799	0.000208914	0.0061414
ENSDARG00000106630	LO018627.1	790.71	0.516469	0.104037	4.96429	6.89519e-07	5.56888e-05
ENSDARG00000022767	apobb.1	66471	0.516842	0.123241	4.19376	2.74373e-05	0.00119036
ENSDARG00000086172	ACVR1C	153.427	0.517651	0.160914	3.21695	0.00129563	0.0252642
ENSDARG00000074322	si:ch211-194m7.3	149.989	0.517697	0.167222	3.09586	0.00196243	0.0341066
ENSDARG00000062084	clcn1a	401.869	0.518514	0.113028	4.58749	4.48608e-06	0.000269751
ENSDARG00000075551	aifm5	280.196	0.518776	0.193768	2.6773	0.00742174	0.0858913
ENSDARG00000005179	dglucy	1182.82	0.520147	0.0944384	5.5078	3.63356e-08	4.21944e-06
ENSDARG00000116806	CU693479.1	2384.13	0.521817	0.0926254	5.63363	1.76455e-08	2.22629e-06
ENSDARG00000011373	mknk2a	584.132	0.523494	0.116535	4.49218	7.04981e-06	0.000396505
ENSDARG00000012013	cpa6	244.321	0.523544	0.157134	3.33183	0.000862773	0.0185433
ENSDARG00000041569	ces2a	7371.72	0.523546	0.102528	5.10635	3.28443e-07	2.9149e-05
ENSDARG00000022101	obscnb	3436.39	0.523829	0.135612	3.86269	0.000112144	0.00369189
ENSDARG00000044566	fabp6	3494.32	0.524244	0.0822873	6.3709	1.87927e-10	3.78138e-08
ENSDARG00000077313	slc46a3	322.527	0.524782	0.133876	3.91991	8.85832e-05	0.0030451
ENSDARG00000088881	si:dkeyp-69b9.3	1057.07	0.526364	0.138637	3.79671	0.000146627	0.00455715
ENSDARG00000057353	ehbp1l1a	1997.71	0.527495	0.0836324	6.30731	2.83936e-10	5.43225e-08
ENSDARG00000041925	cryba2b	19051.8	0.527668	0.138397	3.81271	0.000137452	0.00432964
ENSDARG00000036237	slc27a2a	3270.71	0.529062	0.114429	4.62349	3.77331e-06	0.000236755
ENSDARG00000030722	xirp1	1026.5	0.530301	0.0980423	5.4089	6.3413e-08	6.82084e-06
ENSDARG00000068274	si:ch211-203b8.6	156.697	0.530422	0.151912	3.49165	0.000480049	0.0115992
ENSDARG00000091320	nlrc6	377.141	0.531029	0.122671	4.3289	1.49858e-05	0.000724187
ENSDARG00000036171	rnasel3	780.817	0.532924	0.144317	3.69274	0.00022185	0.00643254
ENSDARG00000041339	zgc:92380	2856.99	0.533484	0.0834463	6.39315	1.62505e-10	3.35665e-08
ENSDARG00000074528	unm_sa821	117.555	0.535004	0.201943	2.64928	0.00806643	0.0908673
ENSDARG00000074079	si:dkey-3d4.3	85.2399	0.536919	0.198903	2.6994	0.00694641	0.0817459
ENSDARG00000079634	filip1b	740.099	0.537531	0.0788611	6.81617	9.34992e-12	2.37214e-09
ENSDARG00000094840	si:dkey-21e2.13	177.003	0.537848	0.180947	2.97241	0.0029547	0.0458853
ENSDARG00000089357	miga2	241.323	0.538314	0.144615	3.7224	0.00019734	0.00585275
ENSDARG00000071331	ryr3	17696.5	0.540415	0.102755	5.25924	1.44651e-07	1.39516e-05
ENSDARG00000032465	slc1a8b	492.293	0.540558	0.120723	4.47767	7.54627e-06	0.000418379
ENSDARG00000091148	crygm2d20	21142.7	0.542219	0.201194	2.695	0.00703878	0.082476
ENSDARG00000095553	lenep	156.288	0.542825	0.202813	2.67648	0.00744006	0.0859695
ENSDARG00000021889	gja3	135.208	0.543204	0.194505	2.79275	0.00522614	0.0677685
ENSDARG00000078674	hspb9	835.108	0.543508	0.164758	3.29883	0.000970901	0.0203344
ENSDARG00000041960	si:ch211-173a9.6	1946.76	0.543583	0.115635	4.70087	2.59058e-06	0.000168167
ENSDARG00000056037	itih6	184.962	0.544449	0.160996	3.38174	0.000720276	0.0160573
ENSDARG00000069792	crygm2d5	27972	0.544615	0.207916	2.61939	0.00880861	0.0967051
ENSDARG00000018351	hpda	2761.15	0.545317	0.152045	3.58655	0.000335079	0.0088876
ENSDARG00000001686	uckl1a	283.583	0.545766	0.126362	4.31905	1.567e-05	0.000752578
ENSDARG00000016375	asns	1493.91	0.54721	0.0788367	6.94106	3.89176e-12	1.09443e-09
ENSDARG00000070229	zgc:158258	360.253	0.549898	0.168248	3.26838	0.00108167	0.0219752
ENSDARG00000105114	crebrf	361.747	0.550868	0.152201	3.61934	0.00029536	0.00801629
ENSDARG00000115856	BX276105.1	99.1238	0.551126	0.180716	3.04967	0.0022909	0.0379772
ENSDARG00000018342	ggt1b	559.033	0.551326	0.138552	3.97919	6.91514e-05	0.00252838
ENSDARG00000096091	BX927253.2	316.67	0.551715	0.140299	3.93242	8.40959e-05	0.00293515
ENSDARG00000012076	apoa1a	53296.7	0.552932	0.1057	5.23112	1.68482e-07	1.60512e-05
ENSDARG00000104324	si:ch211-182p11.1	70.2609	0.553391	0.203119	2.72446	0.00644063	0.07757
ENSDARG00000051912	hpxb	429.413	0.554356	0.190442	2.9109	0.00360394	0.0526107
ENSDARG00000075993	clic5a	996.507	0.556199	0.100173	5.55238	2.8181e-08	3.35598e-06
ENSDARG00000112454	FO744833.2	321.02	0.556584	0.113654	4.89717	9.72267e-07	7.53943e-05
ENSDARG00000000563	ttn.1	37407.7	0.558014	0.115715	4.82233	1.4189e-06	0.000103282
ENSDARG00000052122	rag1	229.024	0.559826	0.205627	2.72253	0.00647848	0.0778251
ENSDARG00000028213	ttn.2	39184.5	0.559865	0.123347	4.53896	5.6533e-06	0.000331542
ENSDARG00000097285	ANPEP	340.81	0.560171	0.17212	3.25454	0.00113578	0.0228931
ENSDARG00000062998	pglyrp2	186.36	0.561154	0.150638	3.72518	0.000195176	0.00581227
ENSDARG00000016545	zgc:154046	1592.12	0.562509	0.0825176	6.81684	9.30623e-12	2.37214e-09
ENSDARG00000100246	FP016234.1	467.251	0.56263	0.137156	4.10211	4.09394e-05	0.00165897
ENSDARG00000011334	ncaldb	2873.2	0.563128	0.0768582	7.32684	2.35643e-13	8.20918e-11
ENSDARG00000037836	igfals	83.806	0.563596	0.213842	2.63557	0.00839957	0.0934928
ENSDARG00000104172	diabloa	1215.63	0.56369	0.0877719	6.42222	1.343e-10	2.82404e-08
ENSDARG00000105300	BX927081.1	1054.42	0.564053	0.138884	4.06132	4.87967e-05	0.00190144
ENSDARG00000032929	cryba1l1	30399	0.56464	0.205251	2.75098	0.00594177	0.0736056
ENSDARG00000098096	slc12a1	225.759	0.564881	0.188437	2.99771	0.00272017	0.0432503
ENSDARG00000094537	si:ch211-137i24.12	251.434	0.564994	0.112549	5.01998	5.16782e-07	4.27738e-05
ENSDARG00000015076	gja8b	540.781	0.566301	0.140697	4.02497	5.69836e-05	0.00214871
ENSDARG00000029688	hsp70.1	216.789	0.567478	0.198364	2.86079	0.00422582	0.058669
ENSDARG00000005526	igfn1.1	2462.51	0.569476	0.102165	5.5741	2.48816e-08	2.99361e-06
ENSDARG00000079402	tapbp.1	69.5562	0.569494	0.215781	2.63922	0.00830959	0.0928365
ENSDARG00000013963	mipb	8464.13	0.570429	0.143195	3.98358	6.78844e-05	0.00249878
ENSDARG00000020149	acoxl	316.661	0.572083	0.185976	3.0761	0.00209726	0.0358714
ENSDARG00000053862	crygmx	8351.11	0.572475	0.202627	2.82527	0.00472405	0.0630441
ENSDARG00000104047	si:ch211-262i1.3	1061.63	0.575432	0.120461	4.77692	1.78004e-06	0.000123288
ENSDARG00000042811	fgf1b	280.625	0.575651	0.193493	2.97505	0.00292938	0.0456776
ENSDARG00000078598	si:ch1073-184j22.2	320.392	0.577075	0.135106	4.27127	1.94361e-05	0.000897074
ENSDARG00000099152	si:dkey-190j3.2	139.224	0.57874	0.187367	3.08881	0.00200958	0.0347707
ENSDARG00000045955	prlrb	86.8399	0.579139	0.197134	2.9378	0.00330548	0.0498406
ENSDARG00000116378	ms4a17a.17	143.81	0.581095	0.201727	2.8806	0.00396914	0.0559781
ENSDARG00000018266	mthfd1a	1037.14	0.582764	0.107956	5.39815	6.73311e-08	7.20906e-06
ENSDARG00000068262	vamp5	1065.55	0.582781	0.0894174	6.51753	7.14737e-11	1.55913e-08
ENSDARG00000055128	armc4	375.477	0.584625	0.163657	3.57226	0.000353912	0.00926057
ENSDARG00000100960	AL928901.1	66.7357	0.585429	0.221881	2.63848	0.00832778	0.0928902
ENSDARG00000021004	c5	2080.17	0.58685	0.12289	4.77539	1.79356e-06	0.000123857
ENSDARG00000075163	cxcl20	92.5168	0.587785	0.208438	2.81995	0.00480304	0.0636637
ENSDARG00000103231	si:ch211-199i15.5	4169.27	0.588145	0.1036	5.67706	1.37026e-08	1.79681e-06
ENSDARG00000038199	cdab	495.728	0.588558	0.199612	2.94851	0.00319309	0.0486488
ENSDARG00000103315	CU464124.1	446.272	0.588962	0.126937	4.63979	3.48765e-06	0.00022061
ENSDARG00000053853	slc13a2	2079.7	0.589277	0.144737	4.07136	4.67385e-05	0.00185216
ENSDARG00000088079	tmed6	115.586	0.591591	0.227335	2.60229	0.00926048	0.099752
ENSDARG00000011998	bfsp2	4849.2	0.591777	0.20795	2.84576	0.00443055	0.0603345
ENSDARG00000091211	adh8a	62.3186	0.592091	0.218115	2.71458	0.0066359	0.0790651
ENSDARG00000095217	zgc:66156	2023.42	0.592303	0.22678	2.6118	0.00900675	0.097962
ENSDARG00000033382	grifin	734.641	0.592415	0.150735	3.93016	8.48876e-05	0.00294846
ENSDARG00000028804	ankrd9	685.842	0.592893	0.132845	4.46305	8.08013e-06	0.000441682
ENSDARG00000032630	neb	47967.9	0.595569	0.117473	5.06983	3.98182e-07	3.40701e-05
ENSDARG00000062147	otc	279.324	0.596806	0.192773	3.09591	0.00196211	0.0341066
ENSDARG00000055642	si:ch211-217a12.1	1341.16	0.597757	0.112497	5.31355	1.07512e-07	1.07701e-05
ENSDARG00000062182	slc22a7b.3	96.5892	0.598209	0.210024	2.84829	0.00439551	0.059982
ENSDARG00000059923	slc25a47a	1116.43	0.598362	0.103872	5.76059	8.38225e-09	1.15088e-06
ENSDARG00000011983	zgc:136908	2580.67	0.59866	0.0943048	6.34813	2.17945e-10	4.31106e-08
ENSDARG00000033367	rrm2b	1434.71	0.600252	0.0809924	7.41122	1.25146e-13	4.63655e-11
ENSDARG00000089853	si:dkey-22n8.3	229.593	0.600958	0.133461	4.50289	6.7036e-06	0.000379779
ENSDARG00000039747	BX914200.1	1319.06	0.601993	0.120694	4.98778	6.10764e-07	4.98456e-05
ENSDARG00000074094	tgm2b	2029.8	0.603878	0.117705	5.13043	2.89082e-07	2.62548e-05
ENSDARG00000091092	zcchc10	248.557	0.604649	0.199014	3.03823	0.00237973	0.0389519
ENSDARG00000109626	si:ch211-226h7.3	339.271	0.605749	0.201327	3.00878	0.00262297	0.0421045
ENSDARG00000105608	BX957297.2	74.388	0.607043	0.218845	2.77385	0.00553968	0.0704257
ENSDARG00000102558	pde6ha	1949.39	0.607114	0.0917199	6.61922	3.61099e-11	8.18293e-09
ENSDARG00000035018	thy1	606.834	0.607311	0.164144	3.69987	0.000215707	0.00629352
ENSDARG00000043328	fip1l1a	313.332	0.609486	0.149875	4.06664	4.76965e-05	0.00187106
ENSDARG00000055053	itih1	156.613	0.609718	0.160305	3.80348	0.000142676	0.00447005
ENSDARG00000035569	cyp1d1	1127.37	0.611652	0.0733981	8.33335	7.85881e-17	4.9967e-14
ENSDARG00000012944	myhz2	222437	0.613474	0.120892	5.07455	3.88419e-07	3.36031e-05
ENSDARG00000090468	ppp1r3aa	267.524	0.614585	0.128547	4.78102	1.74411e-06	0.000121158
ENSDARG00000074947	calhm5.1	128.33	0.615599	0.207296	2.96966	0.00298131	0.0461816
ENSDARG00000079544	si:ch1073-464p5.5	11180.6	0.616506	0.204814	3.01008	0.00261183	0.0419564
ENSDARG00000054184	btr06	176.299	0.617614	0.198208	3.116	0.00183324	0.0324165
ENSDARG00000094310	si:ch211-255g12.6	12043.1	0.617627	0.224222	2.75453	0.00587759	0.0731029
ENSDARG00000105570	crestin	113.292	0.619213	0.218489	2.83406	0.00459602	0.0620809
ENSDARG00000086266	CR925773.1	78.7786	0.619377	0.232919	2.65919	0.00783283	0.0891835
ENSDARG00000005221	desmb	548.42	0.620273	0.178983	3.46554	0.000529165	0.0125776
ENSDARG00000109262	CU928131.1	189.145	0.620457	0.169879	3.65234	0.000259861	0.00727268
ENSDARG00000007715	lgsn	3003.06	0.620697	0.231869	2.67693	0.00743009	0.0859367
ENSDARG00000100625	si:ch73-197b13.1	427.673	0.621735	0.160041	3.88486	0.00010239	0.0034387
ENSDARG00000024548	cryba4	33903.3	0.624657	0.226776	2.75451	0.00587794	0.0731029
ENSDARG00000060564	slc25a21	386.202	0.624899	0.109494	5.70715	1.14884e-08	1.52359e-06
ENSDARG00000053875	cryba1b	39635.4	0.625849	0.236853	2.64235	0.00823331	0.0922272
ENSDARG00000099200	zgc:123103	14573.4	0.628712	0.0883728	7.11432	1.1247e-12	3.50021e-10
ENSDARG00000102556	nfat5b	308.196	0.628821	0.121919	5.15769	2.5001e-07	2.32489e-05
ENSDARG00000098129	si:dkeyp-97a10.2	165.275	0.629596	0.144787	4.34843	1.37118e-05	0.000678066
ENSDARG00000104380	si:dkey-238k10.2	243.576	0.630337	0.130643	4.82489	1.40081e-06	0.000102818
ENSDARG00000110922	CR847936.6	375.381	0.632801	0.110348	5.73462	9.77328e-09	1.31102e-06
ENSDARG00000100324	AL627305.1	102.077	0.633958	0.189729	3.34139	0.000833601	0.0179991
ENSDARG00000038439	fabp10a	9760.52	0.63508	0.105861	5.99919	1.9831e-09	3.0654e-07
ENSDARG00000038040	tpk1	331.357	0.640714	0.175652	3.64764	0.000264665	0.00737236
ENSDARG00000093317	si:ch211-209j10.6	210.772	0.640978	0.157463	4.07065	4.68828e-05	0.00185473
ENSDARG00000103687	sycn.2	1693.28	0.642262	0.240248	2.67332	0.00751038	0.0865678
ENSDARG00000086445	adgrf7	79.4113	0.642881	0.201079	3.19716	0.00138786	0.0266179
ENSDARG00000069114	unc93b1	148.798	0.644803	0.162911	3.95799	7.55819e-05	0.00269281
ENSDARG00000052039	caspb	2225.22	0.644841	0.111122	5.80299	6.51425e-09	9.2151e-07
ENSDARG00000087911	psme4a	887.884	0.64573	0.101337	6.37208	1.86485e-10	3.78138e-08
ENSDARG00000105034	zdhhc18b	211.731	0.646568	0.14267	4.53193	5.84477e-06	0.000340206
ENSDARG00000108475	otos	1064.18	0.646913	0.0849769	7.61281	2.68206e-14	1.15929e-11
ENSDARG00000053973	fetub	33457.2	0.647073	0.2067	3.1305	0.00174511	0.0313328
ENSDARG00000054202	hbl4	116.813	0.647462	0.18135	3.57022	0.000356675	0.00930186
ENSDARG00000077138	zgc:195173	338.69	0.648481	0.117723	5.50855	3.61803e-08	4.21944e-06
ENSDARG00000035891	acana	1051.07	0.649447	0.109987	5.90475	3.53174e-09	5.15214e-07
ENSDARG00000005176	zgc:101040	228.868	0.650181	0.128542	5.05812	4.234e-07	3.60678e-05
ENSDARG00000041864	capn3a	9452.91	0.650562	0.235014	2.76818	0.00563703	0.0712118
ENSDARG00000102706	BX511128.3	954.804	0.651851	0.0962803	6.77035	1.2847e-11	3.19003e-09
ENSDARG00000079659	wdr53	249.589	0.651962	0.190131	3.42902	0.00060577	0.0139926
ENSDARG00000096338	CR792438.1	98.661	0.652105	0.205915	3.16687	0.00154091	0.0287644
ENSDARG00000041685	si:dkey-105h12.2	1390.25	0.652832	0.150631	4.33398	1.46435e-05	0.000710589
ENSDARG00000017882	rdh1	1353.96	0.653587	0.148346	4.40583	1.05379e-05	0.000547806
ENSDARG00000089586	ncam3	87.3411	0.655981	0.23264	2.81973	0.00480643	0.0636703
ENSDARG00000117512	LO018605.3	77.988	0.660035	0.214491	3.07722	0.0020894	0.0358067
ENSDARG00000016706	atic	1817.68	0.661319	0.106912	6.18563	6.18559e-10	1.09377e-07
ENSDARG00000071024	zgc:171679	708.941	0.661902	0.111573	5.93244	2.98461e-09	4.46563e-07
ENSDARG00000016139	mkks	99.376	0.66373	0.172302	3.85213	0.000117097	0.00381726
ENSDARG00000086569	zgc:172051	1416.55	0.668984	0.158745	4.21421	2.50655e-05	0.00110929
ENSDARG00000079926	syt15	65.7169	0.671432	0.233513	2.87536	0.00403572	0.0565839
ENSDARG00000093173	si:dkey-93m18.6	146.231	0.679279	0.198142	3.42824	0.000607498	0.0140115
ENSDARG00000041645	sb:cb37	1653.42	0.680474	0.150551	4.5199	6.18692e-06	0.000356903
ENSDARG00000105443	si:ch211-63p21.8	172.758	0.681418	0.144077	4.72953	2.25042e-06	0.000150077
ENSDARG00000054150	cx23	499.535	0.687106	0.173409	3.96234	7.42185e-05	0.00265696
ENSDARG00000029039	zdhhc23a	109.962	0.687614	0.170119	4.04196	5.30064e-05	0.00201831
ENSDARG00000027529	hmox1a	304.199	0.690018	0.231912	2.97535	0.00292656	0.0456776
ENSDARG00000042112	dio1	580.847	0.691415	0.125792	5.49651	3.87391e-08	4.4324e-06
ENSDARG00000099674	dicp3.1	89.8311	0.694008	0.210163	3.30223	0.000959189	0.0202062
ENSDARG00000117266	FO904966.1	55.1383	0.695175	0.258322	2.69112	0.00712129	0.0832522
ENSDARG00000102540	CR450832.1	525.806	0.69546	0.110625	6.28663	3.24435e-10	6.10697e-08
ENSDARG00000055160	chadla	102.872	0.696122	0.198395	3.50876	0.0004502	0.0110962
ENSDARG00000100886	si:dkeyp-97a10.1	60.0118	0.697034	0.251671	2.76963	0.00561206	0.0710569
ENSDARG00000039393	si:ch211-240l19.5	769.376	0.697967	0.179275	3.89327	9.89005e-05	0.00332628
ENSDARG00000054898	ms4a17a.16	93.3849	0.698946	0.198586	3.51961	0.000432182	0.0108004
ENSDARG00000102003	CU695215.3	53.6094	0.699602	0.241769	2.89368	0.00380756	0.054323
ENSDARG00000001971	cthrc1b	107.367	0.699935	0.182042	3.8449	0.000120602	0.00390426
ENSDARG00000079031	si:ch211-22d5.2	340.789	0.701381	0.149108	4.70385	2.55298e-06	0.00016645
ENSDARG00000096365	si:ch211-195m9.3	122.099	0.701503	0.160343	4.375	1.21431e-05	0.000608221
ENSDARG00000038056	fgfbp2b	1003.62	0.702871	0.105287	6.67577	2.45937e-11	5.79839e-09
ENSDARG00000003869	decr1	1274.46	0.703584	0.115579	6.08749	1.14693e-09	1.87206e-07
ENSDARG00000041141	cryba1a	118.459	0.703847	0.215007	3.2736	0.00106187	0.0217032
ENSDARG00000088885	si:ch1073-340i21.3	2157.49	0.703996	0.0826314	8.51971	1.59948e-17	1.24445e-14
ENSDARG00000090946	si:zfos-364h11.2	104.194	0.704854	0.211043	3.33986	0.000838204	0.0180818
ENSDARG00000010186	myo3a	754.012	0.706007	0.0872487	8.09189	5.87466e-16	3.04712e-13
ENSDARG00000096556	si:dkey-19f4.2	71.5904	0.706384	0.217379	3.24955	0.0011559	0.0232184
ENSDARG00000026400	rad51d	78.7729	0.707164	0.214621	3.29495	0.000984404	0.0205335
ENSDARG00000101706	csrp3	114.203	0.7084	0.186355	3.80135	0.000143908	0.00449072
ENSDARG00000041257	smtnl1	335.237	0.712547	0.145439	4.89927	9.61921e-07	7.48407e-05
ENSDARG00000077236	hspb6	1947.99	0.714053	0.113174	6.30933	2.80254e-10	5.40612e-08
ENSDARG00000071103	si:dkey-222p3.1	192.652	0.714419	0.159666	4.47446	7.66032e-06	0.000423696
ENSDARG00000034941	si:dkey-224e22.2	177.875	0.718341	0.141673	5.07042	3.96947e-07	3.40701e-05
ENSDARG00000096382	neu3.1	213.118	0.720312	0.150295	4.79264	1.64602e-06	0.000115722
ENSDARG00000089402	si:ch73-281i18.3	96.8287	0.720494	0.234994	3.06602	0.00216931	0.0365851
ENSDARG00000116628	ly97.3	252.366	0.734683	0.192993	3.80678	0.000140788	0.0044228
ENSDARG00000102987	capn7	739.653	0.735036	0.158862	4.62688	3.71221e-06	0.000233549
ENSDARG00000007576	crybb1l1	66218	0.737032	0.226917	3.24803	0.00116208	0.0232626
ENSDARG00000051914	slc14a2	55.3664	0.738241	0.273097	2.70322	0.00686722	0.0811583
ENSDARG00000095082	si:ch211-194p6.12	98.5944	0.738511	0.194586	3.79529	0.000147474	0.00457737
ENSDARG00000117816	CABZ01078767.1	50.8113	0.738637	0.238663	3.0949	0.0019688	0.0341919
ENSDARG00000103951	tspan34	85.1271	0.74025	0.189398	3.90844	9.28958e-05	0.00317
ENSDARG00000071005	ppp1r3ca	740.396	0.740481	0.100142	7.39435	1.42104e-13	5.18259e-11
ENSDARG00000036140	crybgx	8585.58	0.741673	0.202584	3.66107	0.000251169	0.00709749
ENSDARG00000076294	klb	113.163	0.742046	0.213413	3.47704	0.000506979	0.0121368
ENSDARG00000042090	si:ch73-55i23.1	39.8173	0.755336	0.277715	2.71982	0.00653173	0.0782232
ENSDARG00000078757	si:ch211-212c13.8	4329.67	0.759285	0.0999943	7.59328	3.11912e-14	1.3237e-11
ENSDARG00000089399	tmem176l.2	426.154	0.767099	0.156334	4.90681	9.25696e-07	7.27498e-05
ENSDARG00000004874	spata6l	74.1136	0.767188	0.220185	3.48429	0.000493439	0.0118617
ENSDARG00000092369	si:dkeyp-77c8.3	44.5802	0.76797	0.282769	2.71589	0.00660979	0.0788345
ENSDARG00000078455	best4	56.8848	0.771099	0.24226	3.18294	0.00145787	0.0276427
ENSDARG00000098387	tmem176l.3a	693.143	0.772744	0.150433	5.1368	2.79456e-07	2.5618e-05
ENSDARG00000074505	mturn	104.115	0.77381	0.210951	3.66819	0.000244272	0.00692778
ENSDARG00000055901	steap4	562.638	0.774396	0.126503	6.12154	9.26728e-10	1.57889e-07
ENSDARG00000069017	elnb	629.535	0.782144	0.124741	6.27016	3.60675e-10	6.73481e-08
ENSDARG00000007655	crybb1l3	186.249	0.785653	0.200902	3.91062	9.20585e-05	0.00314603
ENSDARG00000056683	cdk5	612.917	0.78645	0.0849181	9.26128	2.01997e-20	1.96451e-17
ENSDARG00000070490	si:dkeyp-75b4.7	71.428	0.786702	0.275695	2.85352	0.00432375	0.0594
ENSDARG00000095913	CU861903.1	72.1076	0.790764	0.2661	2.97168	0.00296172	0.0459637
ENSDARG00000079525	slc39a5	78.4812	0.791059	0.241028	3.28202	0.00103068	0.0212706
ENSDARG00000096804	si:dkey-219e21.4	84.8911	0.791563	0.264784	2.98947	0.00279466	0.0440744
ENSDARG00000030954	ftr56	67.269	0.792026	0.269095	2.94329	0.00324745	0.0492519
ENSDARG00000058464	rasd3	45.8284	0.794086	0.280348	2.8325	0.00461857	0.0621695
ENSDARG00000068144	nmba	42.2802	0.795728	0.273817	2.90606	0.00366009	0.0530952
ENSDARG00000039116	nr5a5	111.349	0.796501	0.239359	3.32765	0.000875828	0.0187887
ENSDARG00000075046	rnf151	124.438	0.797686	0.215738	3.69748	0.000217751	0.00633733
ENSDARG00000090171	BX323556.1	54.9944	0.815236	0.277883	2.93374	0.0033491	0.0502709
ENSDARG00000074712	si:ch211-186e20.2	59.6588	0.816057	0.225107	3.6252	0.000288736	0.00790081
ENSDARG00000014975	irge1	105.576	0.818032	0.200906	4.07171	4.6669e-05	0.00185216
ENSDARG00000095930	myha	587.098	0.819198	0.129651	6.31849	2.64139e-10	5.18089e-08
ENSDARG00000075355	ftr29	40.7395	0.821091	0.309459	2.65331	0.00797073	0.0901379
ENSDARG00000023176	tdo2b	363.912	0.824227	0.210251	3.92021	8.84722e-05	0.0030451
ENSDARG00000097973	si:ch1073-190k2.1	862.955	0.824627	0.0781507	10.5518	4.98562e-26	7.27308e-23
ENSDARG00000098586	zgc:194887	129.018	0.825727	0.226357	3.64789	0.000264399	0.00737236
ENSDARG00000086849	si:dkey-187k19.2	131.659	0.83058	0.16982	4.89095	1.00352e-06	7.70498e-05
ENSDARG00000032206	cthl	70.1587	0.836117	0.264796	3.15759	0.00159081	0.0293758
ENSDARG00000091633	si:dkey-177p2.18	228.021	0.836476	0.185591	4.5071	6.57212e-06	0.000373235
ENSDARG00000070011	hce2l2	124.798	0.836636	0.315717	2.64996	0.0080502	0.0907728
ENSDARG00000092383	snorc	321.478	0.837187	0.181761	4.60597	4.10552e-06	0.000252176
ENSDARG00000092252	si:dkey-103k4.1	45.9355	0.838377	0.26202	3.19966	0.00137589	0.0264618
ENSDARG00000098386	ctps1b	866.903	0.842168	0.146074	5.76536	8.14845e-09	1.1254e-06
ENSDARG00000062995	si:dkey-14o18.2	598.078	0.842555	0.104009	8.10077	5.46145e-16	2.89718e-13
ENSDARG00000102401	zgc:173517	113.169	0.846784	0.23032	3.67656	0.000236398	0.00677858
ENSDARG00000044512	ca4c	126.31	0.847764	0.259315	3.26925	0.00107834	0.0219437
ENSDARG00000108060	LO017771.1	263.395	0.851858	0.152174	5.59794	2.16919e-08	2.62337e-06
ENSDARG00000027620	bco2l	57.2256	0.853124	0.253762	3.36191	0.000774048	0.0169485
ENSDARG00000026895	tor1l3	32.636	0.856139	0.314645	2.72097	0.00650914	0.0780455
ENSDARG00000092719	AL954655.2	100.973	0.858065	0.224012	3.83044	0.000127915	0.00408994
ENSDARG00000053476	lipca	79.2944	0.868747	0.232179	3.74171	0.000182776	0.00552612
ENSDARG00000059824	soat2	196.007	0.874623	0.199856	4.37627	1.20729e-05	0.000606312
ENSDARG00000097180	si:dkey-7i4.21	128.44	0.875616	0.309129	2.83253	0.00461815	0.0621695
ENSDARG00000089050	cuzd1.1	79.2554	0.875853	0.274995	3.18497	0.00144768	0.0274717
ENSDARG00000013251	hsf4	286.827	0.877389	0.216433	4.05386	5.03783e-05	0.00194421
ENSDARG00000043719	c3a.6	874.639	0.879054	0.336477	2.61252	0.0089877	0.0979585
ENSDARG00000007344	tcap	607.623	0.882083	0.197831	4.45878	8.24278e-06	0.00044743
ENSDARG00000097137	CR753876.1	1776.67	0.886978	0.116508	7.613	2.6781e-14	1.15929e-11
ENSDARG00000069445	pimr128	103.282	0.891516	0.197311	4.51833	6.2329e-06	0.00035745
ENSDARG00000089645	si:ch1073-406l10.2	418.278	0.90061	0.110311	8.16426	3.23419e-16	1.8412e-13
ENSDARG00000017314	cela1.6	18233.7	0.902074	0.324971	2.77586	0.00550566	0.0700822
ENSDARG00000088612	si:ch211-153b23.7	30.0972	0.902155	0.346286	2.60523	0.00918133	0.0991218
ENSDARG00000003077	gpx9	353.502	0.906059	0.20174	4.49122	7.08157e-06	0.00039729
ENSDARG00000056750	si:ch211-254p10.2	185.523	0.912358	0.189227	4.8215	1.42482e-06	0.000103282
ENSDARG00000058409	hce2l1	136.868	0.917136	0.321427	2.85332	0.00432644	0.0594021
ENSDARG00000099091	CU929418.1	85.8221	0.917473	0.218105	4.20657	2.5928e-05	0.00113971
ENSDARG00000078551	zgc:171242	701.539	0.917581	0.10248	8.95377	3.43548e-19	3.2075e-16
ENSDARG00000017038	zgc:152670	71.5822	0.918482	0.28616	3.20968	0.00132881	0.0258034
ENSDARG00000063059	abcg8	148.531	0.919707	0.251682	3.65424	0.000257944	0.00724509
ENSDARG00000099070	FP074867.1	34.2252	0.921034	0.314215	2.93123	0.00337627	0.050484
ENSDARG00000100504	ppp1r27b	93.8017	0.922582	0.227293	4.059	4.92827e-05	0.00191519
ENSDARG00000070041	zgc:153920	39.0743	0.925619	0.297763	3.10858	0.00187991	0.0330513
ENSDARG00000092066	CT583708.1	38.7405	0.929702	0.336366	2.76396	0.0057105	0.0717751
ENSDARG00000104572	si:dkey-35h6.1	1326.09	0.931013	0.14743	6.31496	2.70231e-10	5.25621e-08
ENSDARG00000010312	cp	4360.59	0.931549	0.105205	8.85461	8.39795e-19	7.25988e-16
ENSDARG00000105039	phka1b	582.13	0.933394	0.11075	8.42791	3.51897e-17	2.48898e-14
ENSDARG00000079897	si:dkey-7k24.5	49.1788	0.935514	0.266432	3.51126	0.000445984	0.0110477
ENSDARG00000116007	CABZ01016118.1	49.938	0.936014	0.328097	2.85286	0.00433277	0.0594539
ENSDARG00000094881	si:ch211-197h24.8	36.9182	0.940867	0.317529	2.96309	0.00304566	0.0468923
ENSDARG00000101374	si:dkey-11n14.1	100.304	0.950434	0.241734	3.93174	8.43332e-05	0.00293794
ENSDARG00000074150	si:ch211-226h7.5	47.157	0.95123	0.271634	3.50189	0.000461977	0.0112793
ENSDARG00000053027	si:dkey-33i11.1	39.4454	0.952885	0.297272	3.20543	0.00134861	0.0260364
ENSDARG00000093936	si:dkeyp-1h4.6	761.244	0.956195	0.143271	6.67405	2.48837e-11	5.80811e-09
ENSDARG00000098153	lhfpl2b	369.011	0.960031	0.107874	8.89957	5.60651e-19	5.03313e-16
ENSDARG00000026383	si:dkey-27j5.5	75.7783	0.963475	0.207558	4.64195	3.45141e-06	0.000218911
ENSDARG00000044685	nr0b2a	640.986	0.971243	0.136814	7.09901	1.25653e-12	3.85904e-10
ENSDARG00000039730	zgc:112160	11793.7	0.974306	0.321648	3.02911	0.00245279	0.0399237
ENSDARG00000001760	tnxba	372.381	0.980992	0.16042	6.11514	9.64744e-10	1.63175e-07
ENSDARG00000007289	metrnlb	51.4742	0.992791	0.257446	3.85632	0.000115109	0.00376825
ENSDARG00000094538	CT027623.1	36.33	1.00101	0.367779	2.72177	0.00649329	0.0779629
ENSDARG00000087659	si:ch211-219a15.3	160.068	1.00358	0.184877	5.42836	5.68749e-08	6.23248e-06
ENSDARG00000052437	mia	153.321	1.00744	0.165119	6.1013	1.05206e-09	1.75401e-07
ENSDARG00000096381	neu3.4	47.3576	1.00991	0.352322	2.86646	0.00415096	0.0578433
ENSDARG00000105183	CT009487.2	65.7656	1.01166	0.293362	3.44851	0.000563689	0.0132099
ENSDARG00000095675	ccdc141	602.745	1.01222	0.10899	9.28732	1.5822e-20	1.60566e-17
ENSDARG00000016536	npas2	187.056	1.01643	0.141011	7.20819	5.6701e-13	1.86403e-10
ENSDARG00000095674	tmem123	50.4222	1.01747	0.28752	3.53876	0.000402009	0.0102326
ENSDARG00000117231	FO834828.1	54.0912	1.02086	0.28275	3.61045	0.000305664	0.00819115
ENSDARG00000116065	CR848040.3	27.7557	1.0213	0.348935	2.9269	0.00342364	0.0508018
ENSDARG00000035883	nt5c1aa	711.67	1.02531	0.0880658	11.6425	2.50455e-31	4.17563e-28
ENSDARG00000098779	BX547930.4	30.8344	1.02837	0.317136	3.24267	0.00118416	0.0235832
ENSDARG00000069264	si:ch211-196h16.5	213.914	1.03253	0.192832	5.35456	8.57637e-08	8.85757e-06
ENSDARG00000071083	si:dkeyp-34c12.1	52.0412	1.0363	0.257749	4.02057	5.80576e-05	0.00217865
ENSDARG00000090722	C20H6orf58	1221.69	1.03812	0.138509	7.49495	6.63225e-14	2.53776e-11
ENSDARG00000056909	LO018309.1	348.903	1.03818	0.227295	4.56752	4.93523e-06	0.000292869
ENSDARG00000097746	si:rp71-77l1.1	175.148	1.04486	0.205791	5.07729	3.82856e-07	3.34691e-05
ENSDARG00000075958	si:dkey-266f7.9	142.747	1.04651	0.287807	3.63616	0.000276731	0.00763497
ENSDARG00000069944	p2ry13	27.9629	1.05038	0.344292	3.05085	0.00228195	0.0379095
ENSDARG00000045442	cpb1	7427.75	1.05124	0.294907	3.56464	0.000364352	0.00945558
ENSDARG00000093438	CU467110.1	187.6	1.05211	0.152595	6.89481	5.39372e-12	1.49875e-09
ENSDARG00000052578	c6ast4	5717.08	1.05268	0.321566	3.2736	0.00106185	0.0217032
ENSDARG00000077572	si:ch211-193k19.2	98.0789	1.05329	0.192162	5.48124	4.2236e-08	4.73957e-06
ENSDARG00000092331	pimr136	30.1112	1.05409	0.370289	2.84667	0.00441789	0.0601973
ENSDARG00000117241	CABZ01067657.1	49.3082	1.06644	0.241792	4.41055	1.03108e-05	0.000538398
ENSDARG00000033227	lect2l	760.297	1.0675	0.130687	8.16839	3.12536e-16	1.8412e-13
ENSDARG00000092725	si:dkey-188i13.8	168.908	1.07055	0.240638	4.44879	8.6354e-06	0.000465494
ENSDARG00000030215	matn1	5774.81	1.07502	0.104377	10.2994	7.08815e-25	8.70761e-22
ENSDARG00000040427	acot19	64.4445	1.07912	0.282494	3.81998	0.000133461	0.00423824
ENSDARG00000101807	si:ch211-120c15.3	67.6243	1.0809	0.352689	3.06475	0.00217855	0.0366615
ENSDARG00000045834	si:dkey-14d8.7	232.396	1.0848	0.215113	5.04292	4.58485e-07	3.87736e-05
ENSDARG00000104899	CR931813.2	206.019	1.09105	0.252072	4.32834	1.50238e-05	0.000724527
ENSDARG00000093872	CU137716.1	51.1875	1.0976	0.262394	4.18303	2.8765e-05	0.0012342
ENSDARG00000093974	CR933734.2	132.603	1.10982	0.303762	3.65357	0.000258623	0.00725542
ENSDARG00000052057	pcolceb	211.101	1.11158	0.189337	5.87092	4.33394e-09	6.28313e-07
ENSDARG00000042980	cyp2p7	154.771	1.11338	0.215948	5.15575	2.52622e-07	2.33986e-05
ENSDARG00000018361	sult1st3	237.291	1.11367	0.242657	4.58947	4.4438e-06	0.000268018
ENSDARG00000095315	CR626907.2	39.239	1.1138	0.277145	4.01884	5.84851e-05	0.00219117
ENSDARG00000098668	BX323031.1	16.7968	1.14539	0.428332	2.67408	0.00749352	0.0864162
ENSDARG00000076196	si:ch211-226h7.6	43.6322	1.14698	0.262098	4.37616	1.2079e-05	0.000606312
ENSDARG00000104083	adgre5b.2	53.6427	1.15108	0.258772	4.44823	8.65822e-06	0.000465649
ENSDARG00000042990	cyp2p10	186.398	1.15942	0.236817	4.89584	9.78882e-07	7.56559e-05
ENSDARG00000110756	CLEC3A	194.244	1.17838	0.18983	6.20756	5.38151e-10	9.66229e-08
ENSDARG00000044862	opn1lw1	1162.29	1.19752	0.159133	7.52528	5.26061e-14	2.1136e-11
ENSDARG00000102722	itih3b	918.04	1.19836	0.292431	4.09792	4.16878e-05	0.00167771
ENSDARG00000078878	si:ch73-244f7.3	43.0085	1.20875	0.344928	3.50435	0.000457718	0.0112223
ENSDARG00000076313	si:ch211-240l19.7	21.5636	1.21181	0.424497	2.85469	0.0043079	0.0592898
ENSDARG00000091926	casp22	88.4885	1.21785	0.241662	5.0395	4.66758e-07	3.93307e-05
ENSDARG00000020853	galr2a	22.2976	1.21989	0.377085	3.23505	0.00121621	0.0240594
ENSDARG00000020455	si:ch211-171h4.3	84.3889	1.22193	0.22892	5.33779	9.4085e-08	9.58968e-06
ENSDARG00000031588	si:dkey-239b22.1	947.861	1.22373	0.164991	7.41694	1.19857e-13	4.51225e-11
ENSDARG00000098013	si:ch211-130m23.5	518.724	1.23061	0.100276	12.2722	1.27672e-34	2.98e-31
ENSDARG00000099710	BX284696.1	146.62	1.23288	0.190607	6.46819	9.91822e-11	2.10456e-08
ENSDARG00000026764	ahsg1	328.377	1.23421	0.20641	5.97942	2.23939e-09	3.41631e-07
ENSDARG00000044626	ccdc90b	308.948	1.25052	0.203893	6.1332	8.61271e-10	1.47816e-07
ENSDARG00000069293	ahsg2	107.098	1.2548	0.216178	5.8045	6.45575e-09	9.18803e-07
ENSDARG00000004529	zgc:173742	72.791	1.25721	0.257898	4.87484	1.08897e-06	8.22576e-05
ENSDARG00000087016	micall1b.2	24.0832	1.26001	0.374286	3.36642	0.000761502	0.016784
ENSDARG00000030915	cpa1	910.516	1.28073	0.43143	2.96856	0.00299195	0.046279
ENSDARG00000007276	ela3l	8044	1.28839	0.285559	4.51182	6.42751e-06	0.000367707
ENSDARG00000094659	BX510324.2	58.95	1.28869	0.24485	5.26318	1.41586e-07	1.37698e-05
ENSDARG00000100621	CABZ01080550.1	22.8463	1.30227	0.398017	3.2719	0.00106828	0.0217961
ENSDARG00000100353	si:ch1073-398f15.1	447.024	1.30257	0.162558	8.01295	1.11993e-15	5.56176e-13
ENSDARG00000100234	BX511246.1	25.7305	1.30614	0.38995	3.3495	0.000809562	0.0175613
ENSDARG00000042984	fpr1	112.175	1.31173	0.251398	5.21776	1.81104e-07	1.71836e-05
ENSDARG00000117300	BX936456.1	24.7195	1.31271	0.356034	3.68703	0.00022689	0.00657052
ENSDARG00000070845	si:dkey-56d12.4	343.075	1.3253	0.158515	8.36074	6.23274e-17	4.15652e-14
ENSDARG00000104979	CR388055.1	26.5424	1.32878	0.407573	3.26024	0.00111319	0.022496
ENSDARG00000077481	si:dkey-76k16.6	143.928	1.33283	0.182233	7.3139	2.59503e-13	8.90742e-11
ENSDARG00000053512	crybb2	35.1972	1.33437	0.331669	4.02318	5.74169e-05	0.00216156
ENSDARG00000052035	nxnl1	430.739	1.36884	0.109834	12.4628	1.19183e-35	3.09095e-32
ENSDARG00000099864	si:ch73-170d6.2	41.3971	1.38538	0.400309	3.46078	0.000538608	0.0127501
ENSDARG00000097169	si:ch73-330k17.3	35.3893	1.3916	0.335307	4.15022	3.32152e-05	0.00137949
ENSDARG00000097526	CU466287.3	25.1512	1.39537	0.37412	3.72974	0.000191681	0.0057433
ENSDARG00000093823	si:ch211-102c2.8	109.526	1.40054	0.194117	7.21492	5.39647e-13	1.79942e-10
ENSDARG00000043431	b3gntl1	94.8089	1.4084	0.208792	6.74547	1.52534e-11	3.65323e-09
ENSDARG00000039069	slx4ip	161.998	1.41839	0.173708	8.1654	3.20368e-16	1.8412e-13
ENSDARG00000030254	cbln9	52.4103	1.45259	0.296383	4.90104	9.53293e-07	7.44175e-05
ENSDARG00000097963	CR589875.2	31.7312	1.4691	0.340851	4.31009	1.63185e-05	0.000780512
ENSDARG00000090814	si:dkey-18a10.3	30.8074	1.47752	0.365062	4.04732	5.1807e-05	0.00199214
ENSDARG00000097559	cyp8b3	82.146	1.51735	0.254722	5.9569	2.57064e-09	3.87105e-07
ENSDARG00000036084	itln2	51.6664	1.54772	0.311235	4.97282	6.59872e-07	5.34795e-05
ENSDARG00000052779	zgc:153932	482.39	1.55783	0.185189	8.41211	4.02697e-17	2.76451e-14
ENSDARG00000079075	si:ch211-71m22.3	28.1057	1.60956	0.33865	4.75288	2.00537e-06	0.000136068
ENSDARG00000105085	BX649622.2	38.6697	1.61043	0.362953	4.43701	9.12166e-06	0.000483883
ENSDARG00000056339	stk31	38.296	1.63814	0.382369	4.28418	1.83411e-05	0.000857794
ENSDARG00000117264	CR385050.2	36.0607	1.67463	0.439864	3.80716	0.00014057	0.0044219
ENSDARG00000096829	blvrb	449.432	1.72392	0.212041	8.13013	4.28826e-16	2.32773e-13
ENSDARG00000099359	CR855320.1	185.024	1.79258	0.215133	8.33242	7.92074e-17	4.9967e-14
ENSDARG00000056462	crp2	776.281	1.82044	0.129865	14.0179	1.21089e-44	4.71056e-41
ENSDARG00000097314	si:zfos-1714f5.3	43.3409	1.87888	0.273389	6.87253	6.30752e-12	1.673e-09
ENSDARG00000092931	si:ch211-114c12.5	43.385	1.91115	0.313324	6.09961	1.06326e-09	1.76012e-07
ENSDARG00000045835	si:dkey-14d8.6	1123.84	1.98595	0.247788	8.01474	1.10369e-15	5.56176e-13
ENSDARG00000030311	tmc2b	130.571	2.10428	0.18025	11.6742	1.72583e-31	3.09866e-28
ENSDARG00000092510	CR405715.1	128.755	2.11561	0.194073	10.9011	1.13867e-27	1.77184e-24
ENSDARG00000091679	FO704858.1	22.9928	2.13739	0.419539	5.09463	3.49428e-07	3.0894e-05
ENSDARG00000095638	si:dkey-284p5.3	66.6781	2.14438	0.290214	7.38898	1.47961e-13	5.31318e-11
ENSDARG00000091912	si:ch211-15j1.5	22.1199	2.20869	0.431791	5.11519	3.13431e-07	2.81376e-05
ENSDARG00000070057	si:dkey-69o16.5	214.417	2.22537	0.410196	5.42513	5.79123e-08	6.3165e-06
ENSDARG00000011701	ctsll	47.4375	2.22879	0.274017	8.13378	4.16106e-16	2.31246e-13
ENSDARG00000028973	tekt2	31.7884	2.27893	0.351677	6.48017	9.16188e-11	1.9619e-08
ENSDARG00000092361	si:dkey-79f11.7	49.2518	2.31691	0.29458	7.86514	3.687e-15	1.68741e-12
ENSDARG00000056386	TMC1	272.018	2.41334	0.156859	15.3854	2.05148e-53	1.59612e-49
ENSDARG00000006588	zgc:111983	1174.88	2.5411	0.137093	18.5356	1.06639e-76	1.24453e-72
ENSDARG00000091944	si:ch211-287c22.1	27.0718	2.8305	0.404625	6.99536	2.64575e-12	7.83232e-10
ENSDARG00000097608	CU929312.1	167.848	4.02843	0.271958	14.8127	1.21294e-49	5.66224e-46
ENSDARG00000092739	BX510917.1	96.8224	5.40759	0.392162	13.7892	2.96193e-43	9.87635e-40
ENSDARG00000092358	BX469930.1	1195.84	6.96707	0.201722	34.538	2.15992e-261	5.04147e-257

## Sheet: input ZT0
GeneID	GeneName	baseMean	log2FoldChange	lfcSE	stat	pvalue	padj
ENSDARG00000091989	BX511112.1	68.3355	-3.03129	0.395169	-7.67086	1.71e-14	4.34e-12
ENSDARG00000094554	si:ch73-7i4.1	26.9813	-2.30926	0.42885	-5.38478	7.25e-08	5.31e-06
ENSDARG00000002293	si:ch211-197g15.6	78.1629	-1.83257	0.326523	-5.61238	2e-08	1.72e-06
ENSDARG00000093998	si:ch73-7i4.2	147.301	-1.77754	0.310555	-5.72376	1.04e-08	9.63e-07
ENSDARG00000068194	klf9	2135.1	-1.62902	0.125564	-12.9736	1.73e-38	5.64e-35
ENSDARG00000104359	anxa1c	1890.8	-1.56142	0.112947	-13.8244	1.82e-43	8.3e-40
ENSDARG00000030778	BX323854.1	54.8899	-1.5454	0.367395	-4.20637	2.6e-05	0.00093371
ENSDARG00000080128	NC_002333.1	28.7333	-1.526	0.394654	-3.86669	0.00011032	0.00307755
ENSDARG00000117347	CR376741.4	23.2973	-1.52159	0.514271	-2.95873	0.00308905	0.0409608
ENSDARG00000045142	hbae5	103.848	-1.50635	0.385226	-3.91031	9.22e-05	0.00264243
ENSDARG00000079946	sqlea	234.394	-1.49197	0.428331	-3.48322	0.00049542	0.0102293
ENSDARG00000070396	serpinb1l2	58.0075	-1.48051	0.389883	-3.79732	0.00014627	0.00388137
ENSDARG00000096041	si:ch211-162i8.2	44.2658	-1.47521	0.453167	-3.25533	0.00113262	0.0197384
ENSDARG00000056502	si:ch73-334d15.4	100.496	-1.4112	0.29138	-4.84315	1.28e-06	6.82e-05
ENSDARG00000081938	NC_002333.13	68.4039	-1.40442	0.29101	-4.826	1.39e-06	7.4e-05
ENSDARG00000090449	sp100.3	54.5294	-1.39178	0.394431	-3.52856	0.00041782	0.00903352
ENSDARG00000094696	si:dkey-201c13.2	224.415	-1.36289	0.184588	-7.38341	1.54e-13	3.39e-11
ENSDARG00000081369	NC_002333.9	229.379	-1.3509	0.172004	-7.85393	4.03e-15	1.07e-12
ENSDARG00000077257	timd4	84.5507	-1.33028	0.418105	-3.18169	0.00146418	0.0237418
ENSDARG00000091657	CT573256.1	72.0734	-1.32559	0.28305	-4.68323	2.82e-06	0.00013526
ENSDARG00000067592	BX901974.1	159.686	-1.31547	0.298284	-4.41014	1.03e-05	0.00042834
ENSDARG00000098415	CT956093.1	145.165	-1.29643	0.311579	-4.16083	3.17e-05	0.00112145
ENSDARG00000082789	NC_002333.18	36.3103	-1.29541	0.35828	-3.61564	0.00029961	0.00691922
ENSDARG00000093038	CR513782.2	22.1113	-1.28262	0.453521	-2.82813	0.00468207	0.0549981
ENSDARG00000098684	CU855895.1	24.4286	-1.26917	0.428657	-2.96081	0.00306827	0.040875
ENSDARG00000097878	CU694532.1	66.9194	-1.26078	0.436748	-2.88675	0.00389249	0.0485701
ENSDARG00000013203	si:ch211-1f22.1	54.0217	-1.25845	0.308124	-4.08424	4.42e-05	0.00147399
ENSDARG00000095141	BX004962.2	26.7491	-1.18755	0.448451	-2.64811	0.0080944	0.0803828
ENSDARG00000076534	si:ch211-14a17.10	112.978	-1.17296	0.288429	-4.06674	4.77e-05	0.00156503
ENSDARG00000094392	si:dkey-229d11.5	35.6418	-1.16965	0.39723	-2.94451	0.00323466	0.0423442
ENSDARG00000103767	CR855320.2	45.945	-1.16328	0.417282	-2.78776	0.00530731	0.0603865
ENSDARG00000095593	si:ch211-134c9.2	23.5924	-1.1212	0.437491	-2.56279	0.0103834	0.0951583
ENSDARG00000001767	slc29a2	252.254	-1.12072	0.257451	-4.35312	1.34e-05	0.00053421
ENSDARG00000099764	CR855389.1	78.3142	-1.11617	0.283206	-3.94119	8.11e-05	0.00237795
ENSDARG00000103976	BX544877.2	463.895	-1.11526	0.182816	-6.10047	1.06e-09	1.18e-07
ENSDARG00000092903	C18H15orf48	46.2199	-1.1106	0.377379	-2.94292	0.00325133	0.0424233
ENSDARG00000091996	tcnbb	4970.6	-1.10252	0.288022	-3.82789	0.00012925	0.00351958
ENSDARG00000103194	BX936433.2	35.9021	-1.09313	0.351612	-3.1089	0.00187785	0.0286595
ENSDARG00000055876	msmo1	674.65	-1.07699	0.307542	-3.50194	0.00046189	0.00974406
ENSDARG00000094215	BX005417.1	210.496	-1.0751	0.279416	-3.84766	0.00011925	0.00327416
ENSDARG00000069563	zgc:153151	30.6924	-1.07445	0.412401	-2.60534	0.00917822	0.0872763
ENSDARG00000071143	si:dkey-208m12.2	58.6904	-1.06931	0.351455	-3.04252	0.00234607	0.0337941
ENSDARG00000099101	gch2	2191.89	-1.05995	0.270135	-3.92379	8.72e-05	0.00252085
ENSDARG00000095304	si:ch211-207c6.2	91.8433	-1.03801	0.21927	-4.73396	2.2e-06	0.00011081
ENSDARG00000092364	si:ch211-218c6.8	373.296	-1.03451	0.134725	-7.67864	1.61e-14	4.13e-12
ENSDARG00000092272	BX511161.1	83.7461	-1.02989	0.316525	-3.25375	0.00113892	0.0197728
ENSDARG00000103837	CU633479.2	1269.72	-1.02701	0.101335	-10.1347	3.88e-24	3.41e-21
ENSDARG00000113599	hbbe1.1	13912.1	-1.01728	0.102752	-9.90036	4.15e-23	3.38e-20
ENSDARG00000042641	cyp51	1137.1	-1.01604	0.309039	-3.28773	0.00100998	0.0180414
ENSDARG00000026726	anxa1a	7688.3	-0.999839	0.0659157	-15.1685	5.72e-52	3.27e-48
ENSDARG00000009612	chia.3	148.532	-0.982418	0.290094	-3.38656	0.00070776	0.0136721
ENSDARG00000079263	si:dkeyp-2e4.2	27.5236	-0.974601	0.381687	-2.55341	0.0106675	0.0968679
ENSDARG00000100427	BX547934.2	512.455	-0.966118	0.113436	-8.51684	1.64e-17	6.57e-15
ENSDARG00000035797	si:dkey-17m8.2	62.8464	-0.946828	0.304681	-3.10761	0.0018861	0.0287278
ENSDARG00000104732	mlycd	144.955	-0.946719	0.236018	-4.01122	6.04e-05	0.00189311
ENSDARG00000096541	BX901942.1	81.9707	-0.940013	0.255779	-3.6751	0.00023776	0.00579786
ENSDARG00000052734	hmgcra	3424.36	-0.934199	0.316268	-2.95382	0.0031387	0.0414269
ENSDARG00000097721	CU207301.3	78.9104	-0.929489	0.24542	-3.78734	0.00015227	0.00402187
ENSDARG00000103841	CU024870.2	275.417	-0.903322	0.205992	-4.38524	1.16e-05	0.00047269
ENSDARG00000103167	si:dkey-245n4.2	598.418	-0.902688	0.141444	-6.38195	1.75e-10	2.28e-08
ENSDARG00000042065	eef2a.2	280.048	-0.894413	0.182418	-4.9031	9.43e-07	5.22e-05
ENSDARG00000075454	hdc	103.645	-0.893908	0.25334	-3.5285	0.00041793	0.00903352
ENSDARG00000021859	erap1b	196.56	-0.889713	0.164217	-5.41791	6.03e-08	4.58e-06
ENSDARG00000114317	BX927253.3	214.734	-0.888616	0.170564	-5.20987	1.89e-07	1.26e-05
ENSDARG00000043802	ms4a17a.8	157.156	-0.884816	0.200319	-4.41704	1e-05	0.00041794
ENSDARG00000067999	GJD2	388.48	-0.884349	0.169481	-5.21799	1.81e-07	1.22e-05
ENSDARG00000090948	si:ch73-29c22.1	68.4395	-0.883354	0.27652	-3.19454	0.00140054	0.0229871
ENSDARG00000034211	capn2l	1081.29	-0.864447	0.270782	-3.19241	0.00141091	0.0231241
ENSDARG00000094021	BX649641.5	54.966	-0.863749	0.293028	-2.94767	0.00320176	0.0420165
ENSDARG00000028012	tpmt.2	183.857	-0.856733	0.211966	-4.04184	5.3e-05	0.00170836
ENSDARG00000100366	si:dkey-102m7.3	269.524	-0.85386	0.212112	-4.02551	5.69e-05	0.00181157
ENSDARG00000022614	ddx43	217.683	-0.849137	0.278089	-3.05347	0.00226212	0.0328303
ENSDARG00000098747	CU633479.1	1098.68	-0.826083	0.146888	-5.62391	1.87e-08	1.63e-06
ENSDARG00000104297	si:ch73-380l10.2	95.6488	-0.823973	0.236311	-3.48681	0.00048882	0.010116
ENSDARG00000035519	histh1l	9319.27	-0.812649	0.0971282	-8.36676	5.92e-17	2.15e-14
ENSDARG00000103470	polm	51.1557	-0.810626	0.285434	-2.83997	0.00451171	0.0539787
ENSDARG00000045567	phpt1	621.993	-0.803708	0.121227	-6.62975	3.36e-11	5.02e-09
ENSDARG00000061274	lss	237.118	-0.796171	0.262382	-3.0344	0.00241013	0.0343507
ENSDARG00000001906	si:dkey-247m21.3	74.3359	-0.786787	0.244656	-3.21589	0.0013004	0.0218779
ENSDARG00000089158	si:dkeyp-104f11.6	55.0273	-0.786116	0.290604	-2.70511	0.00682819	0.0711827
ENSDARG00000099336	mvda	381.304	-0.778345	0.188944	-4.11944	3.8e-05	0.00130601
ENSDARG00000112960	si:dkey-7i4.7	111.257	-0.776636	0.265364	-2.92668	0.00342604	0.0439498
ENSDARG00000035882	rida	2593.4	-0.774774	0.124375	-6.22936	4.68e-10	5.69e-08
ENSDARG00000095949	si:dkey-22i16.9	405.31	-0.774327	0.136193	-5.68552	1.3e-08	1.19e-06
ENSDARG00000029003	eif1axa	1376.45	-0.773765	0.0916993	-8.43806	3.23e-17	1.25e-14
ENSDARG00000103025	hmgcs1	4092.49	-0.768966	0.231753	-3.31804	0.00090651	0.0164896
ENSDARG00000094658	BX571681.3	283.229	-0.757366	0.161519	-4.68901	2.75e-06	0.00013233
ENSDARG00000003797	asb2a.1	185.735	-0.752404	0.244813	-3.07339	0.00211643	0.0312497
ENSDARG00000074359	znfl1c	93.5943	-0.752375	0.248596	-3.0265	0.00247404	0.0350841
ENSDARG00000110485	FP236318.3	164.054	-0.744303	0.188417	-3.9503	7.81e-05	0.00230397
ENSDARG00000079305	hbae3	17133	-0.73766	0.119968	-6.14879	7.81e-10	9.06e-08
ENSDARG00000021265	mybpc2b	3145.07	-0.736361	0.0990392	-7.43505	1.05e-13	2.41e-11
ENSDARG00000103478	nsun6	80.1146	-0.730548	0.255933	-2.85446	0.00431107	0.0523048
ENSDARG00000041623	mt2	3353.49	-0.729548	0.0686272	-10.6306	2.15e-26	2.58e-23
ENSDARG00000100876	sez6a	372.753	-0.722106	0.164252	-4.39633	1.1e-05	0.00045321
ENSDARG00000057027	rtn2b	1904.82	-0.71761	0.113581	-6.31802	2.65e-10	3.33e-08
ENSDARG00000036832	cyt1l	100176	-0.710288	0.0957269	-7.41994	1.17e-13	2.65e-11
ENSDARG00000063634	hpse	374.729	-0.703065	0.133375	-5.27132	1.35e-07	9.43e-06
ENSDARG00000075730	dnph1	141.956	-0.699835	0.174359	-4.01377	5.98e-05	0.00187538
ENSDARG00000029587	msra	377.712	-0.699354	0.147824	-4.73099	2.23e-06	0.00011195
ENSDARG00000096233	si:dkey-260c8.6	112.141	-0.698276	0.261789	-2.66732	0.00764583	0.0770893
ENSDARG00000045858	tigarb	194.654	-0.692886	0.181068	-3.82667	0.00012989	0.00352865
ENSDARG00000027638	adra1ab	90.1972	-0.691894	0.231576	-2.98776	0.00281028	0.0384009
ENSDARG00000088411	notum2	894.771	-0.686463	0.115154	-5.96126	2.5e-09	2.66e-07
ENSDARG00000099913	snrnp35	114.418	-0.682891	0.195179	-3.4988	0.00046735	0.00982642
ENSDARG00000101890	pigr	431.456	-0.682679	0.12455	-5.48116	4.23e-08	3.39e-06
ENSDARG00000104125	ttc6	70.9409	-0.680403	0.247062	-2.75398	0.00588758	0.0648258
ENSDARG00000042962	dgcr2	616.515	-0.679462	0.110506	-6.14866	7.81e-10	9.06e-08
ENSDARG00000100384	CT990567.1	81.9825	-0.677631	0.260127	-2.605	0.00918748	0.0872792
ENSDARG00000045254	zmp:0000000624	438.535	-0.675569	0.181064	-3.73111	0.00019064	0.0048127
ENSDARG00000043360	dph3	84.401	-0.674659	0.245762	-2.74518	0.00604781	0.0661067
ENSDARG00000014673	fzd9b	561.043	-0.67448	0.101984	-6.61356	3.75e-11	5.53e-09
ENSDARG00000018898	zfand5a	5664.19	-0.670717	0.0701668	-9.55889	1.19e-21	7.55e-19
ENSDARG00000100743	si:dkey-190j3.4	107.808	-0.665091	0.251677	-2.64263	0.00822638	0.0812222
ENSDARG00000079765	si:ch211-112f3.4	101.138	-0.661644	0.231162	-2.86225	0.00420641	0.0515579
ENSDARG00000035570	C5H9orf85	777.18	-0.659963	0.107274	-6.1521	7.65e-10	8.96e-08
ENSDARG00000038643	alas2	1035.23	-0.659388	0.12045	-5.47435	4.39e-08	3.51e-06
ENSDARG00000040278	klhl38b	157.559	-0.65924	0.230131	-2.86463	0.00417498	0.0513378
ENSDARG00000015228	ero1a	157.424	-0.65805	0.218189	-3.01596	0.00256167	0.0359622
ENSDARG00000023861	dnase1l1l	689.966	-0.656088	0.187175	-3.50521	0.00045625	0.00964278
ENSDARG00000078004	drl	77.325	-0.655043	0.236846	-2.76569	0.00568029	0.06343
ENSDARG00000045633	asb15a	423.677	-0.649066	0.140028	-4.63527	3.56e-06	0.00016724
ENSDARG00000092373	BX005340.1	197.733	-0.645155	0.166123	-3.88361	0.00010292	0.00289576
ENSDARG00000098481	anxa1d	463.774	-0.638683	0.135959	-4.69762	2.63e-06	0.00012795
ENSDARG00000092483	iqcc	86.56	-0.637994	0.214378	-2.97603	0.00292006	0.0394528
ENSDARG00000044642	sc5d	400.676	-0.632355	0.173589	-3.64284	0.00026965	0.00638417
ENSDARG00000103054	dnm2b	677.422	-0.629689	0.11673	-5.39443	6.87e-08	5.12e-06
ENSDARG00000067976	ar	148.356	-0.626432	0.201657	-3.10642	0.0018937	0.028786
ENSDARG00000044422	acvr2ba	290.294	-0.621217	0.145625	-4.26586	1.99e-05	0.00073979
ENSDARG00000096810	BX279523.1	130.287	-0.619692	0.237127	-2.61334	0.00896633	0.0858925
ENSDARG00000094133	wu:fc21g02	4351.67	-0.619335	0.0942367	-6.57212	4.96e-11	7.08e-09
ENSDARG00000103760	cfhl2	633.81	-0.615937	0.176091	-3.49783	0.00046906	0.00983188
ENSDARG00000035579	si:dkey-174n20.1	201.784	-0.615323	0.154239	-3.98942	6.62e-05	0.00203667
ENSDARG00000092995	BX294113.1	111.942	-0.61309	0.195784	-3.13146	0.00173937	0.0269968
ENSDARG00000099946	fam189a2	528.423	-0.603756	0.139667	-4.32284	1.54e-05	0.00059648
ENSDARG00000029219	avpr2ab	89.5019	-0.59697	0.213464	-2.79659	0.00516454	0.0592542
ENSDARG00000002264	mrpl41	724.155	-0.596173	0.0879774	-6.77644	1.23e-11	1.95e-09
ENSDARG00000096210	znf1050	139.781	-0.595755	0.231341	-2.57522	0.0100177	0.0927366
ENSDARG00000002507	itga10	1013.69	-0.592261	0.113208	-5.23159	1.68e-07	1.14e-05
ENSDARG00000088908	CU570691.1	98.9019	-0.589894	0.22479	-2.62421	0.00868509	0.0842941
ENSDARG00000113332	CABZ01084501.2	268.439	-0.581948	0.146043	-3.98478	6.75e-05	0.00206406
ENSDARG00000043209	nsun5	657.7	-0.581479	0.139119	-4.17971	2.92e-05	0.00104034
ENSDARG00000092057	si:dkey-90l23.1	471.794	-0.58035	0.136173	-4.26186	2.03e-05	0.00075071
ENSDARG00000116915	si:ch211-133h13.1	210.333	-0.579575	0.178072	-3.25473	0.00113501	0.0197499
ENSDARG00000099839	si:ch211-9d9.1	94.614	-0.576768	0.220184	-2.61949	0.00880618	0.0848345
ENSDARG00000101867	si:ch1073-416d2.4	105.154	-0.576095	0.202078	-2.85086	0.00436018	0.0525977
ENSDARG00000113137	BX276107.1	230.587	-0.568624	0.165632	-3.43307	0.00059679	0.0119083
ENSDARG00000086048	si:ch211-229i14.2	159.075	-0.563937	0.192147	-2.93493	0.00333627	0.0431266
ENSDARG00000019001	ak7a	163.968	-0.559235	0.180629	-3.09604	0.00196125	0.0295963
ENSDARG00000043798	ms4a17a.1	116.789	-0.55851	0.195993	-2.84965	0.00437675	0.0527403
ENSDARG00000030494	hjv	414.73	-0.556792	0.123942	-4.49235	7.04e-06	0.00030539
ENSDARG00000010962	fkbp7	756.817	-0.555872	0.10292	-5.40103	6.63e-08	4.96e-06
ENSDARG00000046098	ebp	423.614	-0.554707	0.179682	-3.08716	0.00202079	0.0302947
ENSDARG00000094286	si:ch211-117m20.4	317.487	-0.553691	0.144101	-3.84237	0.00012185	0.00333802
ENSDARG00000099959	smyhc1	40844.6	-0.551308	0.114983	-4.79469	1.63e-06	8.6e-05
ENSDARG00000114818	CU633479.5	1087.75	-0.549521	0.137405	-3.99928	6.35e-05	0.00196695
ENSDARG00000054023	ttll6	113.296	-0.549114	0.200014	-2.74538	0.00604405	0.0661026
ENSDARG00000069669	adra2c	176.845	-0.546776	0.177341	-3.08318	0.00204799	0.030542
ENSDARG00000104904	si:ch73-221f6.1	153.737	-0.546745	0.182746	-2.99183	0.00277315	0.0379845
ENSDARG00000101789	cyp1c2	320.758	-0.54648	0.126936	-4.30518	1.67e-05	0.00064069
ENSDARG00000091119	fbxo40.2	272.976	-0.542924	0.198015	-2.74183	0.00610975	0.0663095
ENSDARG00000071384	slc7a11	2913.11	-0.541352	0.0836779	-6.46947	9.83e-11	1.34e-08
ENSDARG00000010758	capn12	1186.98	-0.539228	0.150304	-3.58757	0.00033378	0.00757276
ENSDARG00000075505	si:ch211-132g1.7	143.973	-0.538292	0.199207	-2.70218	0.0068887	0.071758
ENSDARG00000104439	cldnd1a	524.817	-0.532648	0.0959013	-5.55412	2.79e-08	2.34e-06
ENSDARG00000044420	dnajc19	608.804	-0.530631	0.12131	-4.37417	1.22e-05	0.00049117
ENSDARG00000104807	si:ch73-221f6.3	316.973	-0.525892	0.138721	-3.791	0.00015004	0.00397213
ENSDARG00000103404	uchl5	1171.8	-0.524602	0.0815675	-6.43152	1.26e-10	1.69e-08
ENSDARG00000096990	si:ch1073-340i21.2	337.362	-0.520955	0.15117	-3.44615	0.00056863	0.0114361
ENSDARG00000005762	col14a1a	1561.58	-0.520346	0.0819626	-6.34858	2.17e-10	2.77e-08
ENSDARG00000093476	si:dkey-175d9.2	445.714	-0.52033	0.117839	-4.41562	1.01e-05	0.00041924
ENSDARG00000034001	tango6	386.589	-0.518198	0.113495	-4.56583	4.98e-06	0.00022332
ENSDARG00000105592	CR936442.1	3648.27	-0.51735	0.0959911	-5.38956	7.06e-08	5.21e-06
ENSDARG00000102728	CR762480.2	256.345	-0.514302	0.188454	-2.72905	0.00635168	0.0675591
ENSDARG00000035571	abhd17b	1195.94	-0.514229	0.0812335	-6.33026	2.45e-10	3.09e-08
ENSDARG00000036060	exosc6	428.869	-0.513863	0.127931	-4.01671	5.9e-05	0.0018616
ENSDARG00000075622	zgc:174938	446.768	-0.512888	0.148884	-3.44487	0.00057134	0.0114805
ENSDARG00000037079	cfap36	429.144	-0.512063	0.12609	-4.0611	4.88e-05	0.00159642
ENSDARG00000004455	p2rx5	435.122	-0.510285	0.134867	-3.78362	0.00015456	0.00407121
ENSDARG00000022795	golt1ba	264.95	-0.509985	0.152733	-3.33907	0.00084058	0.0156136
ENSDARG00000032816	tm7sf2	601.109	-0.509383	0.158113	-3.22163	0.00127463	0.0215715
ENSDARG00000117530	CABZ01085662.1	297.135	-0.507679	0.159574	-3.18147	0.0014653	0.0237431
ENSDARG00000061095	stk36	136.819	-0.506273	0.18334	-2.76138	0.00575569	0.0638661
ENSDARG00000100060	exosc7	302.683	-0.504581	0.149529	-3.37447	0.00073959	0.0141164
ENSDARG00000095826	smdt1a	330.702	-0.501226	0.138462	-3.61997	0.00029464	0.00684816
ENSDARG00000079372	si:ch211-264f5.6	1515.07	0.500151	0.124377	4.02124	5.79e-05	0.00183311
ENSDARG00000044672	parapinopsinb	125.726	0.501067	0.197185	2.5411	0.0110504	0.0992723
ENSDARG00000003902	ctsl.1	1082.25	0.503109	0.142191	3.53825	0.00040279	0.00880627
ENSDARG00000043133	cldnf	363.281	0.505181	0.123381	4.09447	4.23e-05	0.00142374
ENSDARG00000102805	cyp2aa12	683.879	0.505378	0.130198	3.8816	0.00010377	0.00291614
ENSDARG00000036162	hnrnpa0b	2321.46	0.507961	0.108999	4.66022	3.16e-06	0.0001491
ENSDARG00000018569	tnfrsf1a	1050.63	0.508051	0.0749012	6.78295	1.18e-11	1.88e-09
ENSDARG00000045070	itgb3b	158.798	0.508585	0.177872	2.85928	0.00424598	0.0518482
ENSDARG00000102387	slc39a14	274.992	0.509299	0.134711	3.78069	0.0001564	0.00410091
ENSDARG00000068478	gpx4a	9714.83	0.510012	0.0901376	5.65815	1.53e-08	1.37e-06
ENSDARG00000068262	vamp5	980.591	0.51008	0.100207	5.09028	3.58e-07	2.2e-05
ENSDARG00000052099	agxta	1965.2	0.510223	0.109057	4.6785	2.89e-06	0.00013784
ENSDARG00000076838	apom	5096.22	0.511835	0.107108	4.77869	1.76e-06	9.2e-05
ENSDARG00000089310	gc	2246.99	0.51233	0.117048	4.37711	1.2e-05	0.00048631
ENSDARG00000086126	trim33l	193.1	0.512657	0.160212	3.19986	0.00137494	0.0226739
ENSDARG00000093671	BX001030.1	521.929	0.513123	0.145633	3.52339	0.00042607	0.00916603
ENSDARG00000037144	cpb2	635.019	0.513303	0.113413	4.52597	6.01e-06	0.00026465
ENSDARG00000010420	ndrg1b	595.595	0.513533	0.159121	3.22731	0.00124961	0.0212355
ENSDARG00000012776	smarca1	656.93	0.513882	0.121163	4.24123	2.22e-05	0.00081522
ENSDARG00000062182	slc22a7b.3	141.198	0.514045	0.201957	2.54531	0.010918	0.0984388
ENSDARG00000079659	wdr53	267.46	0.514091	0.161375	3.18568	0.00144412	0.0235166
ENSDARG00000102020	pnpla3	1471.13	0.514338	0.11961	4.30013	1.71e-05	0.00065109
ENSDARG00000027154	tpd52l2a	2353.42	0.514933	0.0877248	5.86987	4.36e-09	4.35e-07
ENSDARG00000055290	mpeg1.1	282.663	0.515959	0.140899	3.6619	0.00025035	0.00604621
ENSDARG00000036237	slc27a2a	3592.23	0.517885	0.0954201	5.42742	5.72e-08	4.37e-06
ENSDARG00000099425	CABZ01073265.1	1550.84	0.517989	0.0826303	6.26875	3.64e-10	4.47e-08
ENSDARG00000021787	abcb5	10971.2	0.518644	0.0625709	8.2889	1.14e-16	3.65e-14
ENSDARG00000051805	CU469568.1	224.113	0.518823	0.144851	3.58176	0.00034129	0.00768978
ENSDARG00000067889	gltpd2	184.426	0.518908	0.188446	2.75362	0.00589401	0.0648654
ENSDARG00000103428	ogdhb	3498.01	0.518946	0.0892628	5.81369	6.11e-09	5.87e-07
ENSDARG00000043518	si:dkey-239i20.2	248.682	0.519079	0.146725	3.53777	0.00040352	0.00881389
ENSDARG00000037551	pm20d1.1	832.249	0.519088	0.132216	3.92606	8.63e-05	0.00250037
ENSDARG00000053620	ebi3	444.814	0.519712	0.161761	3.21285	0.00131425	0.0219976
ENSDARG00000023712	mao	4165.05	0.522387	0.0836265	6.24667	4.19e-10	5.12e-08
ENSDARG00000020741	fga	9057.37	0.522591	0.0776544	6.7297	1.7e-11	2.66e-09
ENSDARG00000102777	thbs4a	430.502	0.522884	0.131171	3.98629	6.71e-05	0.00205824
ENSDARG00000117407	AL954191.2	225.52	0.523263	0.153633	3.40593	0.00065938	0.0129515
ENSDARG00000009470	hnf1a	257.715	0.523278	0.137219	3.81345	0.00013704	0.00368698
ENSDARG00000041787	cx32.3	2238.83	0.52407	0.104927	4.9946	5.9e-07	3.45e-05
ENSDARG00000059606	ccdc84	407.229	0.525271	0.121807	4.31233	1.62e-05	0.00062238
ENSDARG00000056029	cyp26c1	511.464	0.525787	0.116361	4.51858	6.23e-06	0.00027248
ENSDARG00000012640	cideb	392.43	0.525867	0.130654	4.02488	5.7e-05	0.00181363
ENSDARG00000098112	btc	252.056	0.526547	0.141768	3.71416	0.00020388	0.00509637
ENSDARG00000029124	adamts15a	318.477	0.526922	0.130257	4.04527	5.23e-05	0.0016866
ENSDARG00000098645	rgn	1135.28	0.527265	0.0917479	5.74689	9.09e-09	8.51e-07
ENSDARG00000032639	cd36	5953.3	0.527538	0.123627	4.26719	1.98e-05	0.00073659
ENSDARG00000033802	cyp27a7	760.036	0.527678	0.131319	4.01828	5.86e-05	0.00185252
ENSDARG00000090346	zmp:0000000991	961.022	0.527709	0.108934	4.84432	1.27e-06	6.8e-05
ENSDARG00000002231	plpp2a	235.411	0.528076	0.150937	3.49865	0.00046761	0.00982642
ENSDARG00000018478	agxtb	11358.8	0.528357	0.121827	4.33693	1.44e-05	0.00056525
ENSDARG00000068275	ptx3a	879.656	0.528485	0.111815	4.72644	2.28e-06	0.00011423
ENSDARG00000077637	mal2	166.127	0.529033	0.193702	2.73118	0.00631086	0.0672815
ENSDARG00000116727	CABZ01081294.2	185.049	0.529062	0.203884	2.59492	0.00946135	0.0892572
ENSDARG00000060235	mst1ra	414.177	0.529842	0.11349	4.66864	3.03e-06	0.00014342
ENSDARG00000055388	vtna	1670.95	0.530019	0.098299	5.39191	6.97e-08	5.17e-06
ENSDARG00000042521	si:dkey-251i10.1	231.167	0.531193	0.190232	2.79234	0.00523282	0.0596875
ENSDARG00000076386	epdl1	2499.44	0.531503	0.112552	4.72229	2.33e-06	0.00011608
ENSDARG00000013871	slc5a1	1724.11	0.532658	0.151783	3.50933	0.00044923	0.00952103
ENSDARG00000013082	uap1l1	627.922	0.532753	0.105759	5.03741	4.72e-07	2.8e-05
ENSDARG00000063509	lrrc58b	1138.12	0.533652	0.128477	4.15367	3.27e-05	0.00114484
ENSDARG00000099465	rnf213a	1118.34	0.534353	0.0732958	7.29036	3.09e-13	6.42e-11
ENSDARG00000069946	itga6b	2566.67	0.534712	0.109131	4.89971	9.6e-07	5.3e-05
ENSDARG00000086815	MYADM	825.769	0.536435	0.106195	5.05143	4.39e-07	2.62e-05
ENSDARG00000091609	spink4	384.994	0.537177	0.146238	3.6733	0.00023943	0.00583193
ENSDARG00000069473	frem1a	554.968	0.537311	0.14119	3.8056	0.00014146	0.00377572
ENSDARG00000062780	aifm3	374.813	0.537593	0.113144	4.75139	2.02e-06	0.00010395
ENSDARG00000078775	RASA2	281.029	0.537702	0.130556	4.11854	3.81e-05	0.00130601
ENSDARG00000040747	tm4sf4	4515.53	0.537708	0.110334	4.87344	1.1e-06	5.97e-05
ENSDARG00000102456	cfhl4	6348.16	0.538908	0.0843068	6.39222	1.63e-10	2.15e-08
ENSDARG00000031422	igfbp2b	405.266	0.540143	0.11496	4.69855	2.62e-06	0.00012789
ENSDARG00000040306	otomp	1099.95	0.541549	0.0970001	5.58297	2.36e-08	2.03e-06
ENSDARG00000053831	vtnb	2416.2	0.541552	0.0943578	5.73934	9.5e-09	8.86e-07
ENSDARG00000006422	esyt3	524.085	0.542273	0.139386	3.89045	0.00010006	0.00283277
ENSDARG00000063370	sgk2a	612.94	0.542923	0.109733	4.94767	7.51e-07	4.25e-05
ENSDARG00000026548	cyp2u1	115.452	0.544077	0.187471	2.9022	0.00370555	0.0467739
ENSDARG00000042221	mthfd1l	1367.14	0.544104	0.150358	3.61872	0.00029606	0.0068601
ENSDARG00000044365	angptl3	1384.87	0.544753	0.0937417	5.81121	6.2e-09	5.93e-07
ENSDARG00000112648	si:dkeyp-82b4.2	409.115	0.545456	0.196084	2.78174	0.00540676	0.0611565
ENSDARG00000105829	CR788316.4	296.064	0.545984	0.20072	2.72012	0.00652578	0.0689295
ENSDARG00000103727	tfr2	167.139	0.546002	0.192948	2.8298	0.00465778	0.0548812
ENSDARG00000099155	tpst2	110.8	0.546524	0.214108	2.55256	0.0106935	0.0970268
ENSDARG00000051890	hp	1394.35	0.547176	0.0986498	5.54665	2.91e-08	2.43e-06
ENSDARG00000018342	ggt1b	688.316	0.547625	0.150099	3.64843	0.00026385	0.00628581
ENSDARG00000061365	hepacam2	148.763	0.548119	0.169317	3.23724	0.00120693	0.0207062
ENSDARG00000001686	uckl1a	300.846	0.548327	0.146022	3.7551	0.00017327	0.00447318
ENSDARG00000052905	zgc:165423	3373.06	0.54929	0.108106	5.08105	3.75e-07	2.3e-05
ENSDARG00000101726	ces2b	5981.5	0.549762	0.0754007	7.2912	3.07e-13	6.42e-11
ENSDARG00000059923	slc25a47a	1254	0.550214	0.0974742	5.64471	1.65e-08	1.47e-06
ENSDARG00000041041	cxcr3.2	97.6528	0.550423	0.210694	2.61242	0.0089903	0.086014
ENSDARG00000093078	plscr3a	294.697	0.552754	0.148339	3.72628	0.00019433	0.00488427
ENSDARG00000016771	tfa	69978.4	0.552957	0.115423	4.7907	1.66e-06	8.75e-05
ENSDARG00000078114	si:ch73-237c6.1	2091.68	0.55321	0.132318	4.18091	2.9e-05	0.0010365
ENSDARG00000045737	guca1g	366.524	0.553675	0.16439	3.36805	0.00075702	0.0143315
ENSDARG00000075444	cgref1	948.602	0.554361	0.123975	4.47155	7.77e-06	0.00033349
ENSDARG00000104811	cyp2aa2	232.039	0.55439	0.149818	3.70042	0.00021524	0.00535112
ENSDARG00000100406	zgc:112265	7150.21	0.554808	0.0938858	5.90939	3.43e-09	3.46e-07
ENSDARG00000079467	si:ch73-15b2.5	163.068	0.555112	0.212393	2.61361	0.00895919	0.0858602
ENSDARG00000058658	si:dkey-178e17.3	140.065	0.555583	0.196267	2.83076	0.00464382	0.0548024
ENSDARG00000095633	si:ch211-133l5.7	1541.01	0.555687	0.146053	3.80468	0.00014198	0.00378521
ENSDARG00000060439	clcn2c	677.374	0.557603	0.101491	5.49409	3.93e-08	3.18e-06
ENSDARG00000057121	c7b	148.8	0.558596	0.172252	3.24291	0.00118317	0.020386
ENSDARG00000100952	wu:fj16a03	1029.93	0.560725	0.113482	4.94111	7.77e-07	4.37e-05
ENSDARG00000104474	il6r	259.398	0.561918	0.166582	3.37322	0.00074294	0.014145
ENSDARG00000098296	gnsb	526.615	0.562125	0.1045	5.37919	7.48e-08	5.46e-06
ENSDARG00000102004	apoea	13783.5	0.565648	0.219313	2.57918	0.00990347	0.0921717
ENSDARG00000093628	s100a11	1230.92	0.56728	0.127298	4.45633	8.34e-06	0.00035605
ENSDARG00000054319	oxct1b	2658.01	0.567459	0.100533	5.64453	1.66e-08	1.47e-06
ENSDARG00000006266	stat1a	3147.49	0.568341	0.0763927	7.43973	1.01e-13	2.35e-11
ENSDARG00000074846	si:dkeyp-68b7.12	111.351	0.568834	0.206035	2.76086	0.00576488	0.063906
ENSDARG00000056196	slc2a2	1921.54	0.569406	0.107963	5.27408	1.33e-07	9.32e-06
ENSDARG00000045708	adm2a	126.758	0.570851	0.19871	2.87278	0.00406874	0.0503294
ENSDARG00000091637	pip4k2cb	184.872	0.571304	0.149824	3.81316	0.0001372	0.00368698
ENSDARG00000057429	arg1	91.2103	0.571832	0.222803	2.56653	0.0102722	0.0943285
ENSDARG00000031046	nr1h5	150.96	0.574064	0.193491	2.96688	0.00300838	0.0402686
ENSDARG00000038293	zgc:103559	208.788	0.574568	0.180316	3.18645	0.0014403	0.0235047
ENSDARG00000068515	chs1	1754.61	0.575909	0.109003	5.28342	1.27e-07	8.91e-06
ENSDARG00000104380	si:dkey-238k10.2	227.13	0.576286	0.171988	3.35073	0.000806	0.0150816
ENSDARG00000099252	ipcef1	103.591	0.577295	0.223952	2.57776	0.00994432	0.0923194
ENSDARG00000093193	chia.6	551.203	0.577348	0.122919	4.69697	2.64e-06	0.00012808
ENSDARG00000002764	miox	596.714	0.577536	0.119152	4.84707	1.25e-06	6.72e-05
ENSDARG00000094854	ms4a17a.9	198.826	0.579248	0.158564	3.65308	0.00025911	0.00620536
ENSDARG00000092155	apoc2	11688.3	0.58042	0.062308	9.31534	1.22e-20	6.94e-18
ENSDARG00000098129	si:dkeyp-97a10.2	154.877	0.580843	0.192897	3.01115	0.00260257	0.0362345
ENSDARG00000037836	igfals	137.348	0.58116	0.212699	2.73231	0.0062892	0.0671132
ENSDARG00000043171	cela1.4	771.909	0.581626	0.108185	5.37621	7.61e-08	5.54e-06
ENSDARG00000067784	CABZ01088428.1	98.8371	0.581777	0.213955	2.71916	0.00654483	0.0690281
ENSDARG00000039269	arg2	2282.65	0.582159	0.0995678	5.84686	5.01e-09	4.93e-07
ENSDARG00000042684	serpinc1	4920.5	0.582708	0.0830369	7.01746	2.26e-12	3.98e-10
ENSDARG00000101049	CABZ01075274.1	169.091	0.585076	0.202389	2.89085	0.00384204	0.0480455
ENSDARG00000054058	h1-10	2792.91	0.587175	0.100363	5.85054	4.9e-09	4.85e-07
ENSDARG00000100969	tmprss13a	303.492	0.587462	0.155288	3.78304	0.00015492	0.00407312
ENSDARG00000078618	inpp5kb	1313.39	0.587525	0.0831778	7.06349	1.62e-12	2.99e-10
ENSDARG00000071103	si:dkey-222p3.1	169.642	0.589277	0.190966	3.08577	0.00203026	0.0303966
ENSDARG00000096739	si:dkey-219e21.2	293.285	0.590133	0.210562	2.80266	0.00506833	0.0585717
ENSDARG00000113526	BX548011.3	397.564	0.591615	0.184976	3.19833	0.00138224	0.0227523
ENSDARG00000008969	fgb	7104.54	0.591905	0.074747	7.91878	2.4e-15	6.68e-13
ENSDARG00000094041	krt17	23750.8	0.592064	0.0983318	6.02109	1.73e-09	1.88e-07
ENSDARG00000000906	skap2	218.182	0.592504	0.155309	3.815	0.00013618	0.00367767
ENSDARG00000062297	soat1	233.987	0.592535	0.167912	3.52885	0.00041737	0.00903352
ENSDARG00000097491	ugt1b1	865.299	0.593037	0.123398	4.80591	1.54e-06	8.17e-05
ENSDARG00000003869	decr1	1256.05	0.593136	0.113819	5.21124	1.88e-07	1.25e-05
ENSDARG00000116197	si:dkeyp-4c4.2	126.587	0.593826	0.199744	2.97294	0.00294963	0.039652
ENSDARG00000022183	gsto1	363.067	0.594258	0.169933	3.49702	0.00047049	0.00983634
ENSDARG00000002508	ankrd33ab	203.251	0.594582	0.147162	4.04033	5.34e-05	0.00171274
ENSDARG00000052633	si:ch211-106n13.3	213.208	0.59461	0.172847	3.44009	0.00058152	0.0116137
ENSDARG00000032618	mgst1.1	460.19	0.595799	0.139478	4.27164	1.94e-05	0.00072438
ENSDARG00000100315	slc15a1a	1462.59	0.596017	0.137271	4.34189	1.41e-05	0.00055629
ENSDARG00000038805	pigp	169.44	0.596572	0.183325	3.25418	0.00113721	0.0197728
ENSDARG00000105300	BX927081.1	949.525	0.597121	0.151874	3.93168	8.44e-05	0.00245196
ENSDARG00000092858	si:ch1073-126c3.2	220.409	0.597757	0.165099	3.62061	0.00029391	0.00684816
ENSDARG00000029718	p2rx3b	309.556	0.598106	0.18213	3.28396	0.00102361	0.0182707
ENSDARG00000060340	si:dkey-157l19.2	117.2	0.60035	0.184139	3.26031	0.0011129	0.019454
ENSDARG00000054968	cd40	94.8007	0.600739	0.221002	2.71825	0.00656276	0.0690965
ENSDARG00000014727	acox1	3164.54	0.601752	0.131269	4.58412	4.56e-06	0.00020749
ENSDARG00000053961	slc2a11a	114.778	0.60238	0.204726	2.94237	0.0032571	0.04245
ENSDARG00000033285	gsto2	2674.46	0.605804	0.109811	5.51678	3.45e-08	2.84e-06
ENSDARG00000059719	fam169aa	459.859	0.606662	0.122908	4.93589	7.98e-07	4.47e-05
ENSDARG00000090557	si:ch1073-110a20.7	126.961	0.608347	0.21339	2.85087	0.00435995	0.0525977
ENSDARG00000039150	lgmn	13792.6	0.608978	0.112185	5.42832	5.69e-08	4.37e-06
ENSDARG00000024560	slc4a1b	394.594	0.609918	0.170183	3.58389	0.00033851	0.00764975
ENSDARG00000044528	slc15a1b	2947.42	0.61021	0.134617	4.53292	5.82e-06	0.00025658
ENSDARG00000074079	si:dkey-3d4.3	84.6222	0.610435	0.232755	2.62265	0.00872483	0.0843929
ENSDARG00000004296	ambp	3514.59	0.611022	0.0760384	8.0357	9.3e-16	2.66e-13
ENSDARG00000068274	si:ch211-203b8.6	169.741	0.61146	0.159964	3.82249	0.00013211	0.00357619
ENSDARG00000037398	zgc:113229	255.986	0.612019	0.157952	3.87471	0.00010675	0.00298531
ENSDARG00000061762	trim108	125.439	0.614323	0.206607	2.97338	0.00294536	0.039652
ENSDARG00000045516	itih2	4658.78	0.615174	0.0974084	6.31541	2.69e-10	3.36e-08
ENSDARG00000101324	apoa1b	153470	0.615276	0.0681588	9.02709	1.76e-19	8.76e-17
ENSDARG00000074663	zgc:162183	468.34	0.615989	0.146086	4.21661	2.48e-05	0.00089794
ENSDARG00000062770	snx21	119.187	0.616967	0.215532	2.86253	0.00420278	0.0515454
ENSDARG00000036968	si:ch1073-416d2.3	147.956	0.618242	0.18396	3.36075	0.00077731	0.0146528
ENSDARG00000016837	glipr2l	186.059	0.618813	0.152347	4.06187	4.87e-05	0.00159343
ENSDARG00000012903	slc34a2a	1843.35	0.619183	0.233852	2.64776	0.00810269	0.080418
ENSDARG00000105416	adgrg4a	757.069	0.620104	0.162088	3.82573	0.00013039	0.00353374
ENSDARG00000077138	zgc:195173	306.595	0.620117	0.132772	4.67054	3e-06	0.00014269
ENSDARG00000010294	fmodb	560.137	0.620348	0.154274	4.02109	5.79e-05	0.00183311
ENSDARG00000101374	si:dkey-11n14.1	101.745	0.62137	0.238669	2.60348	0.00922818	0.0875542
ENSDARG00000005179	dglucy	1066.35	0.622263	0.135174	4.60342	4.16e-06	0.00019144
ENSDARG00000061120	slc43a2b	10998.8	0.622796	0.18911	3.2933	0.0009902	0.0177575
ENSDARG00000054753	col10a1a	6140.02	0.625666	0.0882265	7.09159	1.33e-12	2.52e-10
ENSDARG00000051873	ahcyl2a	615.001	0.626397	0.105209	5.95383	2.62e-09	2.76e-07
ENSDARG00000035569	cyp1d1	1088.54	0.627651	0.0780257	8.04415	8.68e-16	2.51e-13
ENSDARG00000035663	zgc:103438	581.963	0.627792	0.105651	5.94212	2.81e-09	2.92e-07
ENSDARG00000021154	zgc:92040	615.523	0.630346	0.11312	5.57238	2.51e-08	2.15e-06
ENSDARG00000010186	myo3a	1048.87	0.632639	0.110484	5.72606	1.03e-08	9.55e-07
ENSDARG00000060671	lct	1264.09	0.632767	0.138287	4.57575	4.75e-06	0.00021553
ENSDARG00000100442	cfh	1825.58	0.633175	0.119188	5.31241	1.08e-07	7.63e-06
ENSDARG00000016139	mkks	85.9014	0.634224	0.228352	2.77739	0.0054797	0.0617027
ENSDARG00000093316	adgrf8	177.348	0.634444	0.171526	3.69882	0.00021661	0.00537327
ENSDARG00000038040	tpk1	357.548	0.635775	0.148258	4.2883	1.8e-05	0.00068219
ENSDARG00000035309	entpd3	1306.85	0.639551	0.105615	6.05548	1.4e-09	1.55e-07
ENSDARG00000102706	BX511128.3	1055.82	0.639891	0.0794262	8.05643	7.86e-16	2.3e-13
ENSDARG00000105212	cfhl1	540.415	0.639907	0.119358	5.36126	8.26e-08	5.94e-06
ENSDARG00000023111	plg	7269.37	0.641734	0.0839509	7.64416	2.1e-14	5.22e-12
ENSDARG00000012076	apoa1a	58573.7	0.644605	0.110274	5.8455	5.05e-09	4.95e-07
ENSDARG00000105708	or109-11	222.037	0.645448	0.160376	4.02459	5.71e-05	0.00181363
ENSDARG00000041257	smtnl1	333.062	0.645801	0.168637	3.82955	0.00012838	0.00350011
ENSDARG00000094537	si:ch211-137i24.12	268.683	0.645826	0.136319	4.73762	2.16e-06	0.0001093
ENSDARG00000015662	pla2g12b	5786.63	0.646305	0.0872967	7.40355	1.33e-13	2.94e-11
ENSDARG00000018351	hpda	2981.01	0.646447	0.0810455	7.97634	1.51e-15	4.25e-13
ENSDARG00000026017	xpnpep2	453.804	0.646479	0.118814	5.44109	5.3e-08	4.12e-06
ENSDARG00000075803	slc41a2a	405.091	0.647368	0.144987	4.46501	8.01e-06	0.0003432
ENSDARG00000090286	serpina1	19977.2	0.648191	0.117476	5.51766	3.44e-08	2.83e-06
ENSDARG00000087999	BX664625.3	82.3502	0.64846	0.226679	2.8607	0.00422712	0.0517562
ENSDARG00000101629	CABZ01079192.1	4290.1	0.65176	0.130946	4.9773	6.45e-07	3.71e-05
ENSDARG00000038439	fabp10a	10572.8	0.652736	0.0793157	8.2296	1.88e-16	5.88e-14
ENSDARG00000036041	f2	5339.63	0.652761	0.0912786	7.15131	8.6e-13	1.69e-10
ENSDARG00000031616	g6pca.1	591.118	0.653452	0.139236	4.69314	2.69e-06	0.00012995
ENSDARG00000074698	sdsl	478.289	0.653666	0.134343	4.86566	1.14e-06	6.19e-05
ENSDARG00000095360	si:ch211-213b8.4	92.6783	0.654697	0.235313	2.78224	0.00539846	0.0611193
ENSDARG00000074656	ctss2.1	96.7853	0.656649	0.211949	3.09814	0.00194737	0.0294257
ENSDARG00000016319	c9	9400.59	0.657252	0.0921415	7.13307	9.82e-13	1.89e-10
ENSDARG00000026383	si:dkey-27j5.5	79.9021	0.657976	0.228342	2.88154	0.00395739	0.0491918
ENSDARG00000005176	zgc:101040	216.262	0.65879	0.178505	3.69059	0.00022374	0.00552022
ENSDARG00000060113	znf395a	3133.12	0.660878	0.0969273	6.81828	9.21e-12	1.52e-09
ENSDARG00000030530	slc22a2	1464.53	0.661724	0.0998139	6.62958	3.37e-11	5.02e-09
ENSDARG00000039516	c8a	1265.35	0.662047	0.112912	5.86339	4.54e-09	4.5e-07
ENSDARG00000039116	nr5a5	223.91	0.662354	0.187737	3.52809	0.00041858	0.00903897
ENSDARG00000070168	sod3a	131.579	0.66377	0.196033	3.38602	0.00070915	0.0136841
ENSDARG00000021392	chrnb5b	134.376	0.664708	0.194293	3.42116	0.00062355	0.0123131
ENSDARG00000074947	calhm5.1	107.872	0.665166	0.220574	3.01562	0.00256458	0.0359622
ENSDARG00000037873	cyp3c3	1504.63	0.665756	0.257102	2.58946	0.00961254	0.0902292
ENSDARG00000061375	sgpl1	7377.21	0.667026	0.108684	6.13729	8.39e-10	9.64e-08
ENSDARG00000037281	fgg	6872.8	0.669373	0.0947208	7.06681	1.59e-12	2.97e-10
ENSDARG00000034862	f7	429.163	0.669461	0.119098	5.6211	1.9e-08	1.65e-06
ENSDARG00000013775	si:dkey-246g23.4	310.69	0.670186	0.132038	5.07572	3.86e-07	2.35e-05
ENSDARG00000090903	creb3l3b	372.154	0.670227	0.154574	4.33596	1.45e-05	0.00056678
ENSDARG00000094110	AL954145.2	157.83	0.671037	0.186341	3.60113	0.00031684	0.00723891
ENSDARG00000023176	tdo2b	524.758	0.672654	0.131664	5.10887	3.24e-07	2.02e-05
ENSDARG00000015866	apoa2	105986	0.672983	0.0931831	7.22216	5.12e-13	1.03e-10
ENSDARG00000074505	mturn	96.8705	0.673103	0.255412	2.63536	0.00840484	0.0823789
ENSDARG00000042753	cts12	461.915	0.673786	0.185919	3.62408	0.00029	0.00677811
ENSDARG00000005565	entpd8	562.312	0.673977	0.169688	3.97186	7.13e-05	0.00215802
ENSDARG00000053526	enpp7.1	2197.07	0.67416	0.1338	5.03856	4.69e-07	2.79e-05
ENSDARG00000003991	fhl2b	827.301	0.676032	0.107453	6.29144	3.15e-10	3.91e-08
ENSDARG00000046091	si:ch211-283g2.1	313.979	0.676038	0.202941	3.3312	0.00086471	0.015971
ENSDARG00000093780	BX548078.1	240.877	0.676383	0.164984	4.0997	4.14e-05	0.00139611
ENSDARG00000052688	paqr5b	666.581	0.676678	0.0936503	7.22558	4.99e-13	1.02e-10
ENSDARG00000089050	cuzd1.1	99.0268	0.677928	0.213605	3.17374	0.0015049	0.0242239
ENSDARG00000052207	c3a.3	2593.38	0.680453	0.123773	5.49757	3.85e-08	3.13e-06
ENSDARG00000055539	epdl2	1980.65	0.68115	0.0999055	6.81795	9.24e-12	1.52e-09
ENSDARG00000001782	prkacba	137.667	0.681249	0.208377	3.26931	0.00107809	0.0190055
ENSDARG00000025046	AL935186.1	249.324	0.68265	0.205676	3.31905	0.00090325	0.0164697
ENSDARG00000078518	kazald2	106.12	0.683732	0.223271	3.06235	0.00219609	0.0321422
ENSDARG00000060051	slc47a2.1	199.594	0.683747	0.167083	4.09226	4.27e-05	0.00143106
ENSDARG00000052122	rag1	241.35	0.683935	0.185517	3.68664	0.00022723	0.00559439
ENSDARG00000069114	unc93b1	145.41	0.684417	0.194886	3.51187	0.00044496	0.00946554
ENSDARG00000086998	zgc:64002	235.002	0.68562	0.173043	3.96214	7.43e-05	0.00222689
ENSDARG00000042010	pklr	7271.5	0.68623	0.112324	6.1094	1e-09	1.13e-07
ENSDARG00000089586	ncam3	76.9479	0.694936	0.234782	2.95992	0.00307714	0.0409217
ENSDARG00000102558	pde6ha	6825.52	0.695718	0.0991432	7.01731	2.26e-12	3.98e-10
ENSDARG00000057498	habp2	1006.9	0.695939	0.107741	6.45939	1.05e-10	1.42e-08
ENSDARG00000076710	si:dkey-42l23.7	219.067	0.696367	0.150594	4.62414	3.76e-06	0.00017503
ENSDARG00000096398	si:ch211-276a17.5	555.461	0.696774	0.170609	4.08405	4.43e-05	0.00147399
ENSDARG00000062156	abi3bpa	138.014	0.699104	0.187352	3.7315	0.00019034	0.00481063
ENSDARG00000018263	pdia2	4032.9	0.699905	0.198062	3.53377	0.00040967	0.00891414
ENSDARG00000089824	lpar4	171.121	0.700705	0.163832	4.27698	1.89e-05	0.00071305
ENSDARG00000040298	apoa4b.1	18028.4	0.704032	0.0944155	7.45674	8.87e-14	2.11e-11
ENSDARG00000054202	hbl4	134.36	0.705357	0.182596	3.86293	0.00011203	0.00311389
ENSDARG00000015869	slc22a16	1276.99	0.705523	0.103192	6.837	8.09e-12	1.36e-09
ENSDARG00000079166	ace	3914.08	0.705533	0.102784	6.86423	6.68e-12	1.14e-09
ENSDARG00000034207	cx44.2	426.333	0.707875	0.179026	3.95403	7.68e-05	0.00228309
ENSDARG00000098063	alp3	139.015	0.708813	0.252165	2.81092	0.00494007	0.0574296
ENSDARG00000055036	itih3a	1037.69	0.711906	0.125939	5.65279	1.58e-08	1.41e-06
ENSDARG00000005518	slc5a9	221.28	0.712739	0.204702	3.48184	0.00049799	0.0102501
ENSDARG00000016412	agt	2401.57	0.717485	0.0975496	7.35508	1.91e-13	4.11e-11
ENSDARG00000007988	masp2	461.241	0.719712	0.130914	5.49758	3.85e-08	3.13e-06
ENSDARG00000100747	si:ch211-103a14.5	86.7413	0.723294	0.242886	2.97791	0.0029022	0.0393044
ENSDARG00000045299	vmo1b	578.244	0.723925	0.10654	6.79488	1.08e-11	1.74e-09
ENSDARG00000078389	ifi46	57.0244	0.726033	0.281889	2.5756	0.0100067	0.0926726
ENSDARG00000026500	xkr9	130.383	0.726132	0.194147	3.74012	0.00018394	0.00469015
ENSDARG00000096762	si:dkey-61p9.11	51.2817	0.726233	0.28411	2.55617	0.0105831	0.0964082
ENSDARG00000071024	zgc:171679	632.027	0.726357	0.118432	6.13309	8.62e-10	9.85e-08
ENSDARG00000023151	ucp1	11957	0.726463	0.193354	3.75716	0.00017185	0.00444154
ENSDARG00000113274	AL929536.3	484.617	0.727602	0.143919	5.05563	4.29e-07	2.57e-05
ENSDARG00000058053	serping1	554.216	0.732097	0.168008	4.35751	1.32e-05	0.00052543
ENSDARG00000091092	zcchc10	256.414	0.732308	0.220019	3.32838	0.00087353	0.0161078
ENSDARG00000087574	nox1	237.079	0.733106	0.144737	5.06509	4.08e-07	2.47e-05
ENSDARG00000054898	ms4a17a.16	75.5884	0.73517	0.237923	3.08995	0.00200191	0.0300707
ENSDARG00000055901	steap4	499.6	0.73589	0.11343	6.4876	8.72e-11	1.19e-08
ENSDARG00000062906	kcnv2b	203.789	0.738085	0.234644	3.14555	0.00165777	0.0261028
ENSDARG00000039517	c8b	1118.66	0.738658	0.112167	6.58533	4.54e-11	6.52e-09
ENSDARG00000105317	si:ch1073-365p7.2	84.0414	0.739507	0.2507	2.94977	0.00318015	0.0418049
ENSDARG00000004529	zgc:173742	61.781	0.739912	0.261547	2.82899	0.00466957	0.0548812
ENSDARG00000086849	si:dkey-187k19.2	109.283	0.740718	0.275189	2.69167	0.00710954	0.0730712
ENSDARG00000063078	abcg5	369.261	0.742266	0.187162	3.96589	7.31e-05	0.00220107
ENSDARG00000091800	zgc:174260	396.967	0.74279	0.136017	5.46103	4.73e-08	3.74e-06
ENSDARG00000042990	cyp2p10	165.788	0.7474	0.216179	3.45731	0.00054559	0.0110212
ENSDARG00000117450	FO834828.2	208.138	0.747408	0.258458	2.89179	0.00383052	0.0479395
ENSDARG00000074457	si:dkey-96f10.1	93.153	0.747495	0.273394	2.73412	0.00625463	0.0669978
ENSDARG00000097137	CR753876.1	1847.7	0.748367	0.116221	6.43919	1.2e-10	1.61e-08
ENSDARG00000096365	si:ch211-195m9.3	104.902	0.750411	0.222805	3.36801	0.00075713	0.0143315
ENSDARG00000023820	faxdc2	4026.82	0.751235	0.090241	8.32476	8.45e-17	2.93e-14
ENSDARG00000100792	zgc:154142	1642.65	0.752898	0.138712	5.42776	5.71e-08	4.37e-06
ENSDARG00000074289	tuba4l	88.7129	0.75448	0.227811	3.31186	0.00092677	0.0168047
ENSDARG00000077861	sowahaa	81.9471	0.755458	0.235093	3.21344	0.00131154	0.0219782
ENSDARG00000078551	zgc:171242	691.395	0.756315	0.135745	5.57157	2.52e-08	2.15e-06
ENSDARG00000095675	ccdc141	469.932	0.7574	0.159937	4.73561	2.18e-06	0.00011015
ENSDARG00000041119	ceacam1	2696.02	0.757728	0.112747	6.72059	1.81e-11	2.81e-09
ENSDARG00000041569	ces2a	8869.89	0.758544	0.0913071	8.30762	9.76e-17	3.23e-14
ENSDARG00000041595	ces3	1348.25	0.758734	0.108048	7.02221	2.18e-12	3.9e-10
ENSDARG00000079544	si:ch1073-464p5.5	12482.5	0.759198	0.0849467	8.93735	3.99e-19	1.9e-16
ENSDARG00000101479	BX908782.2	117.442	0.759975	0.251345	3.02363	0.00249763	0.0353115
ENSDARG00000102050	MCOLN3	234.103	0.760399	0.18645	4.0783	4.54e-05	0.00150839
ENSDARG00000097826	si:dkey-239b22.2	940.314	0.760596	0.293721	2.58952	0.00961107	0.0902292
ENSDARG00000056909	LO018309.1	387.888	0.761111	0.161771	4.70487	2.54e-06	0.00012454
ENSDARG00000042953	cyp2n13	3234.01	0.76165	0.256201	2.97286	0.00295043	0.039652
ENSDARG00000036171	rnasel3	797.311	0.762587	0.145743	5.2324	1.67e-07	1.14e-05
ENSDARG00000059651	cidec	154.258	0.763448	0.234946	3.24946	0.00115625	0.0200128
ENSDARG00000056683	cdk5	570.604	0.765078	0.103202	7.41338	1.23e-13	2.76e-11
ENSDARG00000094197	znfl1l	648.127	0.766907	0.285117	2.68979	0.00714962	0.0732171
ENSDARG00000069957	zgc:162936	132.46	0.767376	0.283427	2.70749	0.00677932	0.0708866
ENSDARG00000035562	mpdu1a	650.558	0.767983	0.118066	6.50469	7.79e-11	1.08e-08
ENSDARG00000070011	hce2l2	157.494	0.772156	0.255892	3.0175	0.00254866	0.0358996
ENSDARG00000016706	atic	1955.32	0.77316	0.109503	7.06066	1.66e-12	3.03e-10
ENSDARG00000077880	si:ch211-255i20.3	171.2	0.775215	0.1948	3.97954	6.9e-05	0.00210623
ENSDARG00000095913	CU861903.1	66.4385	0.779306	0.275028	2.83355	0.00460335	0.0545111
ENSDARG00000074191	zgc:172253	1352.51	0.779936	0.126942	6.14403	8.05e-10	9.28e-08
ENSDARG00000026400	rad51d	71.4401	0.780365	0.266487	2.92834	0.00340778	0.0438057
ENSDARG00000092170	apoc1	24901.6	0.780701	0.0929519	8.39898	4.5e-17	1.66e-14
ENSDARG00000097504	CR626907.3	117.586	0.784355	0.233808	3.3547	0.00079452	0.0148912
ENSDARG00000076848	zgc:112492	260.063	0.784406	0.157384	4.98403	6.23e-07	3.61e-05
ENSDARG00000020084	tg	379.687	0.784669	0.20128	3.89839	9.68e-05	0.0027483
ENSDARG00000088484	kcnj1a.6	218.387	0.785819	0.145144	5.41407	6.16e-08	4.66e-06
ENSDARG00000116628	ly97.3	245.716	0.786345	0.164888	4.76896	1.85e-06	9.55e-05
ENSDARG00000053774	alpi.2	1667.28	0.786564	0.226463	3.47326	0.00051417	0.0104981
ENSDARG00000043175	cela1.1	61.9206	0.787794	0.304337	2.58856	0.00963786	0.0904297
ENSDARG00000095217	zgc:66156	2264.16	0.787933	0.0868107	9.07644	1.12e-19	5.7e-17
ENSDARG00000041586	dhx40	991.806	0.792115	0.169614	4.6701	3.01e-06	0.0001427
ENSDARG00000015654	ca15a	557.078	0.792715	0.181195	4.37492	1.21e-05	0.00049035
ENSDARG00000098153	lhfpl2b	355.517	0.793229	0.22879	3.46706	0.00052618	0.010686
ENSDARG00000093823	si:ch211-102c2.8	80.8347	0.795005	0.236167	3.36628	0.00076188	0.0144095
ENSDARG00000086445	adgrf7	101.144	0.797801	0.235635	3.38574	0.00070986	0.0136863
ENSDARG00000070229	zgc:158258	397.755	0.797886	0.168354	4.73933	2.14e-06	0.00010863
ENSDARG00000068144	nmba	49.4841	0.800875	0.302548	2.6471	0.0081185	0.0805049
ENSDARG00000098013	si:ch211-130m23.5	486.248	0.805337	0.196355	4.10144	4.11e-05	0.00138769
ENSDARG00000056314	a2ml	11925.2	0.809428	0.122106	6.6289	3.38e-11	5.02e-09
ENSDARG00000098387	tmem176l.3a	892.261	0.810246	0.139342	5.8148	6.07e-09	5.85e-07
ENSDARG00000020866	apoa4b.2	7306.02	0.810451	0.114405	7.08402	1.4e-12	2.64e-10
ENSDARG00000055190	slc17a5	1170.44	0.810656	0.132705	6.10869	1e-09	1.13e-07
ENSDARG00000028862	rdh20	239.651	0.813749	0.185743	4.38105	1.18e-05	0.00048014
ENSDARG00000104037	si:dkey-74k8.4	129.6	0.820568	0.231259	3.54826	0.00038778	0.00855181
ENSDARG00000012694	c3a.1	10643.6	0.822763	0.0937509	8.77605	1.69e-18	7.74e-16
ENSDARG00000093068	c3b.1	2863.12	0.825123	0.112727	7.31965	2.49e-13	5.3e-11
ENSDARG00000038199	cdab	743.983	0.827669	0.123384	6.70808	1.97e-11	3.04e-09
ENSDARG00000086248	kcnj1a.3	183.313	0.827928	0.220547	3.75397	0.00017405	0.00448828
ENSDARG00000056145	si:dkey-159a18.1	101.098	0.829817	0.210987	3.93302	8.39e-05	0.00244452
ENSDARG00000041490	afp4	4522.23	0.831573	0.0964178	8.62469	6.43e-18	2.77e-15
ENSDARG00000100246	FP016234.1	543.179	0.832774	0.154136	5.40285	6.56e-08	4.93e-06
ENSDARG00000069264	si:ch211-196h16.5	292.373	0.836716	0.239106	3.49936	0.00046638	0.00982642
ENSDARG00000032206	cthl	108.313	0.837117	0.298933	2.80035	0.00510469	0.0589018
ENSDARG00000017882	rdh1	1507.44	0.839601	0.0961972	8.72791	2.59e-18	1.16e-15
ENSDARG00000108060	LO017771.1	227.225	0.83999	0.154491	5.43714	5.41e-08	4.18e-06
ENSDARG00000071036	si:dkey-286j15.3	198.577	0.84062	0.166216	5.05739	4.25e-07	2.56e-05
ENSDARG00000109648	si:ch211-147m6.1	169.483	0.841968	0.233953	3.59887	0.0003196	0.00727284
ENSDARG00000035820	drd4b	35.9149	0.843147	0.32702	2.57827	0.00992955	0.0922947
ENSDARG00000070892	si:ch211-262h13.5	238.241	0.844369	0.178893	4.71998	2.36e-06	0.00011715
ENSDARG00000058409	hce2l1	136.415	0.844419	0.281232	3.00257	0.00267707	0.037046
ENSDARG00000094910	si:dkey-22i16.7	308.707	0.845796	0.228551	3.70068	0.00021502	0.00535112
ENSDARG00000029874	khk	300.042	0.84589	0.19051	4.44014	8.99e-06	0.00038107
ENSDARG00000093518	CT573204.1	64.7706	0.847134	0.329521	2.57081	0.0101461	0.0935845
ENSDARG00000100095	anxa1b	4512.58	0.853317	0.0742074	11.4991	1.33e-30	2.54e-27
ENSDARG00000088885	si:ch1073-340i21.3	1775.13	0.853376	0.0886703	9.62415	6.32e-22	4.13e-19
ENSDARG00000089026	si:dkey-183k8.2	161.774	0.859529	0.18307	4.69508	2.67e-06	0.000129
ENSDARG00000039069	slx4ip	167.883	0.86017	0.188105	4.57281	4.81e-06	0.00021772
ENSDARG00000090945	si:ch211-170d8.8	37.5503	0.860387	0.333108	2.58291	0.00979713	0.0913613
ENSDARG00000099200	zgc:123103	14986.6	0.860788	0.0803987	10.7065	9.49e-27	1.2e-23
ENSDARG00000053853	slc13a2	4160.77	0.862824	0.120689	7.14913	8.73e-13	1.71e-10
ENSDARG00000097746	si:rp71-77l1.1	160.762	0.867687	0.222772	3.89496	9.82e-05	0.00278398
ENSDARG00000104569	CABZ01088484.1	846.109	0.868843	0.160615	5.40947	6.32e-08	4.77e-06
ENSDARG00000104324	si:ch211-182p11.1	72.103	0.871342	0.24692	3.52885	0.00041737	0.00903352
ENSDARG00000041540	sult1st2	322.125	0.87225	0.221452	3.93877	8.19e-05	0.0023959
ENSDARG00000105420	CR361564.1	75.8131	0.876362	0.309763	2.82914	0.00466732	0.0548812
ENSDARG00000079456	si:ch211-149a19.3	154.29	0.87962	0.191808	4.58593	4.52e-06	0.00020611
ENSDARG00000074322	si:ch211-194m7.3	149.615	0.884459	0.220621	4.00894	6.1e-05	0.00190645
ENSDARG00000096899	CU929451.1	63.2732	0.88587	0.275517	3.2153	0.00130309	0.021891
ENSDARG00000063059	abcg8	205.473	0.886352	0.205514	4.31285	1.61e-05	0.00062198
ENSDARG00000093936	si:dkeyp-1h4.6	744.364	0.890942	0.271897	3.27676	0.00105004	0.0186116
ENSDARG00000069439	ptgdsa	94.0148	0.895346	0.231425	3.86884	0.00010935	0.00305428
ENSDARG00000042993	prss1	23899.1	0.896126	0.110234	8.12933	4.32e-16	1.3e-13
ENSDARG00000029230	pnp4b	2973.87	0.90084	0.219138	4.11083	3.94e-05	0.00134271
ENSDARG00000058327	neu3.3	517.748	0.90456	0.165023	5.48141	4.22e-08	3.39e-06
ENSDARG00000013266	colec11	179.26	0.904619	0.226394	3.99577	6.45e-05	0.00198557
ENSDARG00000075016	apobb.2	477.859	0.905866	0.150854	6.0049	1.91e-09	2.06e-07
ENSDARG00000041339	zgc:92380	2764.94	0.907042	0.115037	7.88476	3.15e-15	8.47e-13
ENSDARG00000063518	zgc:153913	795.428	0.907385	0.105107	8.63298	5.98e-18	2.63e-15
ENSDARG00000042112	dio1	688.776	0.907578	0.139626	6.50005	8.03e-11	1.11e-08
ENSDARG00000091926	casp22	71.1047	0.908002	0.263044	3.4519	0.00055665	0.0112151
ENSDARG00000110596	CABZ01079179.1	248.657	0.90837	0.201752	4.50242	6.72e-06	0.00029182
ENSDARG00000058672	nuggc.3	92.0313	0.909596	0.241621	3.76455	0.00016685	0.00433178
ENSDARG00000078757	si:ch211-212c13.8	4984.85	0.911022	0.101083	9.01261	2.01e-19	9.78e-17
ENSDARG00000096382	neu3.1	203.848	0.911091	0.17936	5.07969	3.78e-07	2.31e-05
ENSDARG00000039747	BX914200.1	1270.07	0.91146	0.122184	7.45971	8.67e-14	2.09e-11
ENSDARG00000035883	nt5c1aa	836.519	0.911472	0.115542	7.88866	3.05e-15	8.41e-13
ENSDARG00000100886	si:dkeyp-97a10.1	64.0453	0.912321	0.298013	3.06135	0.00220342	0.0322289
ENSDARG00000104172	diabloa	1271.11	0.915223	0.110032	8.31779	8.96e-17	3.01e-14
ENSDARG00000078918	comtd1	803.877	0.919459	0.109055	8.43117	3.42e-17	1.3e-14
ENSDARG00000077481	si:dkey-76k16.6	133.888	0.920987	0.212052	4.34322	1.4e-05	0.000555
ENSDARG00000089399	tmem176l.2	360.467	0.925487	0.124649	7.42472	1.13e-13	2.58e-11
ENSDARG00000094659	BX510324.2	57.4785	0.925516	0.286233	3.23343	0.00122312	0.0209322
ENSDARG00000086569	zgc:172051	1824.64	0.928638	0.117746	7.88677	3.1e-15	8.43e-13
ENSDARG00000075958	si:dkey-266f7.9	135.471	0.93429	0.188448	4.95781	7.13e-07	4.05e-05
ENSDARG00000005221	desmb	621.045	0.935453	0.320333	2.92026	0.00349745	0.0446404
ENSDARG00000099185	chia.2	17689.6	0.939935	0.292685	3.21142	0.0013208	0.0220748
ENSDARG00000056976	ifit16	316.796	0.940648	0.138094	6.81166	9.65e-12	1.57e-09
ENSDARG00000109361	BX005294.2	65.3706	0.945621	0.268286	3.52468	0.000424	0.00914746
ENSDARG00000037805	lgals3bpa	57.4334	0.945807	0.288318	3.28043	0.00103649	0.0184458
ENSDARG00000076586	csf2rb	49.1513	0.945861	0.285715	3.31051	0.00093127	0.0168595
ENSDARG00000043722	cpa4	2345.21	0.946859	0.110516	8.56761	1.06e-17	4.39e-15
ENSDARG00000059914	sdr42e2	85.8125	0.956897	0.317431	3.0145	0.00257401	0.0360125
ENSDARG00000095462	cela1.2	98.4377	0.964615	0.275843	3.49697	0.00047057	0.00983634
ENSDARG00000086052	si:ch211-106k21.5	36.6353	0.96866	0.346643	2.7944	0.00519961	0.0594872
ENSDARG00000074613	si:ch211-240l19.6	279.701	0.972729	0.186443	5.21729	1.82e-07	1.22e-05
ENSDARG00000053973	fetub	45735.1	0.972877	0.126945	7.66378	1.81e-14	4.53e-12
ENSDARG00000021004	c5	2386.01	0.973614	0.106766	9.11913	7.57e-20	4.02e-17
ENSDARG00000102241	zgc:136410	215.003	0.978208	0.191604	5.10537	3.3e-07	2.05e-05
ENSDARG00000097879	BX323824.1	69.7776	0.978476	0.276336	3.54089	0.00039879	0.00873544
ENSDARG00000096445	si:ch211-214p16.3	656.663	0.978574	0.308829	3.16866	0.00153141	0.0245704
ENSDARG00000040081	zp3d.1	47.4056	0.979363	0.372627	2.62827	0.00858213	0.0835458
ENSDARG00000100106	CR385054.1	119.315	0.979993	0.272194	3.60035	0.0003178	0.00724767
ENSDARG00000073742	prss59.2	25321.4	0.981167	0.216209	4.53806	5.68e-06	0.0002509
ENSDARG00000090416	scpp1	101.158	0.98326	0.215138	4.57038	4.87e-06	0.00021939
ENSDARG00000021339	cpa5	19423.9	0.983968	0.11589	8.49054	2.06e-17	8.1e-15
ENSDARG00000095533	si:ch211-198c19.3	80.4272	0.984221	0.287052	3.42872	0.00060644	0.0120587
ENSDARG00000086266	CR925773.1	95.3634	0.9863	0.249206	3.95777	7.57e-05	0.00225941
ENSDARG00000071005	ppp1r3ca	767.013	0.986575	0.100243	9.84188	7.43e-23	5.66e-20
ENSDARG00000093173	si:dkey-93m18.6	152.104	0.989006	0.24739	3.99777	6.39e-05	0.0019742
ENSDARG00000014496	trpv6	1542.58	0.991223	0.262146	3.78119	0.00015608	0.00409882
ENSDARG00000104284	CABZ01049361.1	45.5358	0.99219	0.298695	3.32174	0.00089457	0.0163505
ENSDARG00000041848	rh50	125.286	0.994214	0.266522	3.73032	0.00019123	0.00481711
ENSDARG00000097973	si:ch1073-190k2.1	722.225	0.994294	0.100987	9.84573	7.15e-23	5.63e-20
ENSDARG00000093042	si:dkey-104n9.1	69.7183	0.999145	0.274252	3.64316	0.00026931	0.00638262
ENSDARG00000037946	prl	61.4082	0.999515	0.318666	3.13656	0.00170942	0.026677
ENSDARG00000022767	apobb.1	91579.7	1.00524	0.193806	5.18685	2.14e-07	1.41e-05
ENSDARG00000013721	g6pca.2	5464.53	1.00637	0.0879938	11.4368	2.74e-30	4.81e-27
ENSDARG00000070526	zc2hc1c	82.2309	1.0072	0.289867	3.47471	0.00051141	0.0104603
ENSDARG00000104083	adgre5b.2	48.2026	1.00893	0.339467	2.97208	0.00295786	0.0397285
ENSDARG00000009874	cyp2k6	124.679	1.00893	0.268386	3.75923	0.00017043	0.00441446
ENSDARG00000041685	si:dkey-105h12.2	1803.08	1.01189	0.145696	6.94522	3.78e-12	6.54e-10
ENSDARG00000077572	si:ch211-193k19.2	98.3958	1.01281	0.25027	4.04689	5.19e-05	0.0016844
ENSDARG00000043135	pomca	86.4637	1.01295	0.39458	2.56716	0.0102535	0.0941946
ENSDARG00000078455	best4	53.9064	1.01733	0.346346	2.93733	0.00331052	0.0428773
ENSDARG00000103687	sycn.2	2027.35	1.01763	0.248045	4.1026	4.09e-05	0.00138482
ENSDARG00000094881	si:ch211-197h24.8	36.938	1.01954	0.36484	2.79449	0.00519818	0.0594872
ENSDARG00000074150	si:ch211-226h7.5	55.2045	1.02532	0.356624	2.87508	0.00403921	0.0500455
ENSDARG00000093438	CU467110.1	166.851	1.02564	0.198331	5.17136	2.32e-07	1.51e-05
ENSDARG00000095608	si:dkey-57k2.6	34.1806	1.02628	0.374344	2.74155	0.00611502	0.0663095
ENSDARG00000079227	plekhs1	86.7728	1.02918	0.275783	3.73185	0.00019008	0.00481063
ENSDARG00000031588	si:dkey-239b22.1	1331.01	1.03192	0.293455	3.51644	0.00043737	0.00935289
ENSDARG00000068680	ctrl	6160.35	1.03755	0.0989869	10.4817	1.05e-25	1.09e-22
ENSDARG00000077313	slc46a3	390.112	1.04232	0.160241	6.50469	7.79e-11	1.08e-08
ENSDARG00000018266	mthfd1a	1158.46	1.04522	0.107659	9.70864	2.77e-22	1.92e-19
ENSDARG00000068290	si:dkey-286h2.3	34.3617	1.04602	0.368922	2.83534	0.00457769	0.0543589
ENSDARG00000007769	sult5a1	83.0795	1.06215	0.24355	4.3611	1.29e-05	0.00051781
ENSDARG00000111386	CABZ01079178.1	131.286	1.06331	0.297686	3.57192	0.00035437	0.00792982
ENSDARG00000013522	pck1	9720.32	1.06339	0.102354	10.3894	2.77e-25	2.64e-22
ENSDARG00000060350	apoda.2	3639.65	1.06628	0.113684	9.37937	6.64e-21	3.99e-18
ENSDARG00000033227	lect2l	752.975	1.06774	0.163711	6.52211	6.93e-11	9.78e-09
ENSDARG00000042984	fpr1	92.024	1.0705	0.235809	4.53968	5.63e-06	0.00025014
ENSDARG00000001818	c3b.2	2582.77	1.0705	0.1283	8.34375	7.2e-17	2.57e-14
ENSDARG00000092890	si:ch73-44m9.5	575.346	1.071	0.403434	2.6547	0.00793781	0.079333
ENSDARG00000116007	CABZ01016118.1	43.4838	1.07393	0.326011	3.29414	0.00098722	0.017718
ENSDARG00000034403	zgc:173443	63.8736	1.07451	0.287486	3.73761	0.00018578	0.00472138
ENSDARG00000088641	grn2	46.9217	1.09176	0.312174	3.49729	0.00047001	0.00983634
ENSDARG00000008403	phospho1	459.466	1.09246	0.205251	5.32253	1.02e-07	7.24e-06
ENSDARG00000017773	slc16a12a	1209.86	1.10273	0.132512	8.32177	8.67e-17	2.96e-14
ENSDARG00000018846	dgat2	1951.55	1.1032	0.11263	9.79485	1.18e-22	8.73e-20
ENSDARG00000100375	timm23b	33.6402	1.1095	0.372311	2.98003	0.00288221	0.0391032
ENSDARG00000095393	CR376741.1	26.4172	1.1107	0.395657	2.80724	0.00499684	0.0578918
ENSDARG00000103951	tspan34	93.5626	1.11178	0.255645	4.34892	1.37e-05	0.00054265
ENSDARG00000086271	acyp2	25.1527	1.11281	0.421085	2.64271	0.00822446	0.0812222
ENSDARG00000039730	zgc:112160	11963.9	1.11312	0.303906	3.66271	0.00024956	0.00604001
ENSDARG00000024503	c6ast3	228.576	1.11389	0.155444	7.16584	7.73e-13	1.54e-10
ENSDARG00000043997	cyp2x8	85.289	1.11392	0.234593	4.7483	2.05e-06	0.00010485
ENSDARG00000044862	opn1lw1	701.798	1.11519	0.428049	2.60529	0.00917965	0.0872763
ENSDARG00000039393	si:ch211-240l19.5	824.244	1.11539	0.158389	7.04213	1.89e-12	3.43e-10
ENSDARG00000020149	acoxl	358.775	1.11726	0.143064	7.80948	5.74e-15	1.51e-12
ENSDARG00000056765	ela2l	12952.8	1.11741	0.229671	4.86525	1.14e-06	6.19e-05
ENSDARG00000089645	si:ch1073-406l10.2	405.643	1.12263	0.135206	8.3031	1.01e-16	3.31e-14
ENSDARG00000094387	si:dkeyp-30e7.2	45.0611	1.12389	0.399621	2.81238	0.00491771	0.0572568
ENSDARG00000030954	ftr56	61.4714	1.12723	0.256504	4.39461	1.11e-05	0.00045556
ENSDARG00000039351	ccl19b	444.1	1.13566	0.179387	6.33081	2.44e-10	3.09e-08
ENSDARG00000098586	zgc:194887	154.206	1.13969	0.201353	5.66017	1.51e-08	1.36e-06
ENSDARG00000105511	BX248521.2	86.5528	1.14168	0.28219	4.04578	5.21e-05	0.0016866
ENSDARG00000100635	chia.1	2928.25	1.14198	0.280034	4.07801	4.54e-05	0.00150839
ENSDARG00000018361	sult1st3	597.419	1.14273	0.1705	6.70222	2.05e-11	3.15e-09
ENSDARG00000017314	cela1.6	18874.5	1.14825	0.10851	10.582	3.61e-26	4.13e-23
ENSDARG00000079274	prss59.1	11569.6	1.14974	0.227503	5.05372	4.33e-07	2.59e-05
ENSDARG00000059824	soat2	148.013	1.15352	0.23442	4.92072	8.62e-07	4.82e-05
ENSDARG00000044204	endou	383.397	1.15398	0.164503	7.01493	2.3e-12	4.01e-10
ENSDARG00000095315	CR626907.2	26.8853	1.15423	0.420218	2.74673	0.00601925	0.0658945
ENSDARG00000010312	cp	5146.47	1.15539	0.125047	9.23965	2.47e-20	1.38e-17
ENSDARG00000089402	si:ch73-281i18.3	69.2583	1.16521	0.282704	4.12165	3.76e-05	0.00129823
ENSDARG00000043168	cela1.5	306.599	1.16593	0.141892	8.217	2.09e-16	6.36e-14
ENSDARG00000100504	ppp1r27b	46.456	1.17154	0.307952	3.8043	0.0001422	0.00378662
ENSDARG00000020455	si:ch211-171h4.3	135.03	1.17161	0.189322	6.18845	6.08e-10	7.19e-08
ENSDARG00000090946	si:zfos-364h11.2	110.861	1.18932	0.375831	3.1645	0.00155351	0.0248212
ENSDARG00000044685	nr0b2a	674.881	1.19609	0.123062	9.71939	2.49e-22	1.78e-19
ENSDARG00000100449	BX322631.1	106.607	1.19612	0.208992	5.72329	1.04e-08	9.63e-07
ENSDARG00000092228	si:dkey-27p18.3	43.3578	1.19823	0.331654	3.61289	0.0003028	0.00697391
ENSDARG00000043719	c3a.6	988.923	1.20213	0.15568	7.72184	1.15e-14	2.98e-12
ENSDARG00000099674	dicp3.1	75.1336	1.20256	0.234007	5.13897	2.76e-07	1.76e-05
ENSDARG00000056744	ela2	9610.29	1.20371	0.236982	5.07932	3.79e-07	2.31e-05
ENSDARG00000090428	ctrb1	14826.8	1.20449	0.114808	10.4913	9.47e-26	1.03e-22
ENSDARG00000079075	si:ch211-71m22.3	30.1087	1.22012	0.449441	2.71476	0.00663244	0.0696376
ENSDARG00000042780	apoba	10436.6	1.22194	0.203827	5.99498	2.04e-09	2.18e-07
ENSDARG00000090722	C20H6orf58	1226.11	1.22949	0.0983688	12.4988	7.58e-36	1.92e-32
ENSDARG00000043431	b3gntl1	104.305	1.23125	0.225375	5.46311	4.68e-08	3.72e-06
ENSDARG00000090814	si:dkey-18a10.3	289.95	1.23541	0.146801	8.41554	3.91e-17	1.46e-14
ENSDARG00000045442	cpb1	7490.72	1.24172	0.202722	6.12523	9.06e-10	1.02e-07
ENSDARG00000093750	cd180	18.5344	1.26152	0.470854	2.67922	0.00737933	0.0749647
ENSDARG00000079009	abca1b	4348.43	1.26825	0.202114	6.2749	3.5e-10	4.32e-08
ENSDARG00000077875	slc2a5	138.097	1.2731	0.220425	5.77566	7.67e-09	7.24e-07
ENSDARG00000057844	zgc:171470	184.346	1.28726	0.245528	5.24284	1.58e-07	1.08e-05
ENSDARG00000061196	emilin2a	242.096	1.2902	0.202705	6.36489	1.95e-10	2.52e-08
ENSDARG00000041645	sb:cb37	2123.44	1.29486	0.141656	9.14092	6.19e-20	3.37e-17
ENSDARG00000103659	bco1l	308.753	1.2956	0.208427	6.21605	5.1e-10	6.1e-08
ENSDARG00000095147	krt96	1369.2	1.30031	0.143083	9.08778	1.01e-19	5.25e-17
ENSDARG00000079221	si:ch211-162k9.6	21.3812	1.30367	0.459415	2.83766	0.00454451	0.0541337
ENSDARG00000096381	neu3.4	54.2711	1.30776	0.347904	3.75897	0.00017061	0.00441446
ENSDARG00000058045	tlr21	32.9157	1.3083	0.372067	3.51629	0.00043762	0.00935289
ENSDARG00000111423	si:ch73-27e22.1	57.1947	1.31717	0.348139	3.78344	0.00015467	0.00407121
ENSDARG00000095638	si:dkey-284p5.3	63.2591	1.31727	0.320257	4.11316	3.9e-05	0.00133287
ENSDARG00000117735	CR926130.1	246.494	1.32281	0.278661	4.74703	2.06e-06	0.00010527
ENSDARG00000092931	si:ch211-114c12.5	32.1726	1.33126	0.393545	3.38274	0.00071767	0.0137903
ENSDARG00000075355	ftr29	43.9974	1.34661	0.370256	3.63697	0.00027586	0.0064908
ENSDARG00000052578	c6ast4	5922.8	1.35241	0.220587	6.13094	8.74e-10	9.93e-08
ENSDARG00000035018	thy1	611.076	1.35456	0.181979	7.44347	9.81e-14	2.31e-11
ENSDARG00000095674	tmem123	47.6499	1.35921	0.323619	4.20003	2.67e-05	0.00095721
ENSDARG00000102175	hamp	368.677	1.36258	0.163535	8.33207	7.94e-17	2.79e-14
ENSDARG00000097416	si:ch73-306e8.2	108.7	1.37549	0.330108	4.16678	3.09e-05	0.00109427
ENSDARG00000101160	apoa4a	361.384	1.37569	0.181346	7.58599	3.3e-14	8.02e-12
ENSDARG00000029822	cel.2	372.692	1.38111	0.142345	9.7025	2.94e-22	1.98e-19
ENSDARG00000098949	mslna	225.664	1.38204	0.188837	7.31868	2.5e-13	5.3e-11
ENSDARG00000027529	hmox1a	469.74	1.38713	0.13342	10.3967	2.57e-25	2.55e-22
ENSDARG00000117512	LO018605.3	87.0106	1.38843	0.269766	5.1468	2.65e-07	1.7e-05
ENSDARG00000099091	CU929418.1	110.131	1.39173	0.247747	5.61754	1.94e-08	1.68e-06
ENSDARG00000013856	amy2a	3249.3	1.39281	0.123505	11.2773	1.7e-29	2.77e-26
ENSDARG00000035601	dao.3	21.8475	1.41097	0.477393	2.95557	0.00312088	0.0412154
ENSDARG00000036833	upp2	113.847	1.42856	0.230344	6.20184	5.58e-10	6.64e-08
ENSDARG00000014975	irge1	61.544	1.43311	0.274933	5.21257	1.86e-07	1.25e-05
ENSDARG00000052035	nxnl1	512.412	1.43412	0.151334	9.47656	2.63e-21	1.62e-18
ENSDARG00000009443	zgc:92137	6325.95	1.44577	0.199242	7.25636	3.98e-13	8.18e-11
ENSDARG00000044626	ccdc90b	296.296	1.45469	0.397457	3.66	0.00025222	0.00605927
ENSDARG00000104572	si:dkey-35h6.1	1594.94	1.45825	0.280303	5.20243	1.97e-07	1.3e-05
ENSDARG00000096804	si:dkey-219e21.4	66.6392	1.4596	0.321532	4.53951	5.64e-06	0.00025014
ENSDARG00000093844	zgc:136461	6268.7	1.46455	0.250648	5.84305	5.13e-09	5e-07
ENSDARG00000007276	ela3l	8439.06	1.46837	0.271968	5.39905	6.7e-08	5e-06
ENSDARG00000056339	stk31	27.5751	1.47443	0.396586	3.71781	0.00020096	0.00503426
ENSDARG00000097169	si:ch73-330k17.3	32.9751	1.47785	0.386265	3.82601	0.00013024	0.00353374
ENSDARG00000017490	cel.1	1310.53	1.48154	0.135985	10.8949	1.22e-27	1.74e-24
ENSDARG00000077872	CR626907.1	3159.44	1.48336	0.254621	5.82575	5.69e-09	5.53e-07
ENSDARG00000052779	zgc:153932	510.771	1.50686	0.343722	4.38396	1.17e-05	0.00047463
ENSDARG00000091558	si:ch211-251f6.7	87.7435	1.51263	0.406248	3.72341	0.00019655	0.00493469
ENSDARG00000099680	BX004980.1	29.8252	1.51873	0.423123	3.58934	0.00033152	0.00753653
ENSDARG00000092066	CT583708.1	33.3194	1.52511	0.473757	3.21919	0.00128553	0.0217238
ENSDARG00000045834	si:dkey-14d8.7	277.437	1.52978	0.178704	8.56037	1.13e-17	4.59e-15
ENSDARG00000073799	zgc:194210	26.1963	1.53106	0.416606	3.67507	0.00023778	0.00579786
ENSDARG00000053476	lipca	163.608	1.54687	0.260782	5.93166	3e-09	3.09e-07
ENSDARG00000097559	cyp8b3	83.9294	1.549	0.349615	4.43057	9.4e-06	0.00039617
ENSDARG00000094683	CR392012.2	54.9714	1.55325	0.462342	3.35953	0.00078075	0.0146933
ENSDARG00000043901	ugt5g2	17.2996	1.56526	0.493164	3.17391	0.00150399	0.0242239
ENSDARG00000053448	si:ch211-251f6.6	1499.21	1.59623	0.126358	12.6326	1.4e-36	3.99e-33
ENSDARG00000052039	caspb	2172.41	1.60979	0.235242	6.84312	7.75e-12	1.31e-09
ENSDARG00000091679	FO704858.1	17.1917	1.62564	0.515679	3.15243	0.00161919	0.0255571
ENSDARG00000068465	zgc:136254	99.4021	1.63265	0.314871	5.18514	2.16e-07	1.42e-05
ENSDARG00000099676	BX927335.2	22.4654	1.63486	0.490732	3.33148	0.00086386	0.0159682
ENSDARG00000098890	cyp2aa9	220.74	1.63661	0.229454	7.1326	9.85e-13	1.89e-10
ENSDARG00000099864	si:ch73-170d6.2	47.2275	1.64017	0.433149	3.78661	0.00015271	0.00402892
ENSDARG00000051914	slc14a2	168.173	1.64763	0.185273	8.89296	5.95e-19	2.77e-16
ENSDARG00000069293	ahsg2	176.356	1.65466	0.303618	5.44981	5.04e-08	3.96e-06
ENSDARG00000030254	cbln9	99.7946	1.6579	0.230073	7.20596	5.76e-13	1.16e-10
ENSDARG00000100234	BX511246.1	33.0697	1.65852	0.39901	4.1566	3.23e-05	0.00113658
ENSDARG00000016290	clca1	21.7688	1.67329	0.456497	3.6655	0.00024686	0.00599365
ENSDARG00000026764	ahsg1	479.672	1.67691	0.123444	13.5844	4.95e-42	1.89e-38
ENSDARG00000099710	BX284696.1	196.841	1.71636	0.211924	8.09898	5.54e-16	1.64e-13
ENSDARG00000030311	tmc2b	139.581	1.71975	0.199612	8.61546	6.97e-18	2.95e-15
ENSDARG00000030915	cpa1	902.221	1.73341	0.170057	10.1931	2.13e-24	1.95e-21
ENSDARG00000117300	BX936456.1	35.2152	1.77063	0.387899	4.56467	5e-06	0.00022412
ENSDARG00000104979	CR388055.1	30.8416	1.78086	0.50121	3.55312	0.00038069	0.00842799
ENSDARG00000102722	itih3b	1254.81	1.7821	0.257078	6.93215	4.14e-12	7.12e-10
ENSDARG00000011701	ctsll	39.4349	1.79682	0.329385	5.45507	4.9e-08	3.86e-06
ENSDARG00000117264	CR385050.2	69.6725	1.83548	0.294958	6.22286	4.88e-10	5.87e-08
ENSDARG00000097314	si:zfos-1714f5.3	43.4405	1.84192	0.358478	5.13817	2.77e-07	1.76e-05
ENSDARG00000074712	si:ch211-186e20.2	72.8193	1.85057	0.271009	6.82843	8.58e-12	1.43e-09
ENSDARG00000093749	FP102171.1	22.238	1.95886	0.476519	4.11077	3.94e-05	0.00134271
ENSDARG00000028973	tekt2	27.4425	2.01157	0.42054	4.78331	1.72e-06	9.03e-05
ENSDARG00000105085	BX649622.2	28.9978	2.06215	0.475997	4.33228	1.48e-05	0.00057536
ENSDARG00000056386	TMC1	316.784	2.13427	0.13528	15.7767	4.5e-56	3.43e-52
ENSDARG00000006588	zgc:111983	1479.33	2.17044	0.501945	4.32406	1.53e-05	0.00059418
ENSDARG00000045835	si:dkey-14d8.6	1321.7	2.17568	0.329327	6.60644	3.94e-11	5.74e-09
ENSDARG00000092361	si:dkey-79f11.7	54.388	2.1759	0.367393	5.92254	3.17e-09	3.25e-07
ENSDARG00000091912	si:ch211-15j1.5	24.3731	2.20464	0.506795	4.35017	1.36e-05	0.00054051
ENSDARG00000102726	CT737184.1	33.2593	2.23907	0.38062	5.88268	4.04e-09	4.05e-07
ENSDARG00000099359	CR855320.1	209.18	2.25821	0.241466	9.35209	8.59e-21	5.03e-18
ENSDARG00000056462	crp2	1046.91	2.37459	0.410136	5.78977	7.05e-09	6.71e-07
ENSDARG00000070057	si:dkey-69o16.5	277.342	2.38016	0.213365	11.1553	6.74e-29	1.03e-25
ENSDARG00000091944	si:ch211-287c22.1	24.4057	2.71968	0.471841	5.76397	8.22e-09	7.72e-07
ENSDARG00000092510	CR405715.1	140.402	2.83212	0.245236	11.5485	7.51e-31	1.56e-27
ENSDARG00000036084	itln2	71.5674	3.46014	0.420627	8.22615	1.93e-16	5.97e-14
ENSDARG00000097608	CU929312.1	185.424	3.70979	0.230918	16.0654	4.46e-58	5.1e-54
ENSDARG00000092358	BX469930.1	1426.92	7.39194	0.208372	35.4747	1.21e-275	2.76e-271

## Sheet: input ZT2.5
GeneID	GeneName	baseMean	log2FoldChange	lfcSE	stat	pvalue	padj
ENSDARG00000045142	hbae5	233.222	-2.9331	0.283502	-10.3459	4.37e-25	8.47e-22
ENSDARG00000097080	si:ch73-181m17.1	38.3352	-2.27896	0.380414	-5.99075	2.09e-09	4.77e-07
ENSDARG00000002293	si:ch211-197g15.6	74.4918	-1.93308	0.411935	-4.69267	2.7e-06	0.00022101
ENSDARG00000070396	serpinb1l2	61.0427	-1.50856	0.322531	-4.67728	2.91e-06	0.00023333
ENSDARG00000090449	sp100.3	54.1249	-1.47907	0.271957	-5.43862	5.37e-08	7.81e-06
ENSDARG00000068194	klf9	1074.74	-1.41382	0.400032	-3.53427	0.0004089	0.0119717
ENSDARG00000076137	si:dkey-98f17.3	37.0816	-1.39303	0.410399	-3.39433	0.00068797	0.017932
ENSDARG00000094554	si:ch73-7i4.1	32.527	-1.35444	0.3314	-4.08702	4.37e-05	0.00205875
ENSDARG00000096707	BX469896.1	24.3065	-1.28462	0.438788	-2.92766	0.00341518	0.0565471
ENSDARG00000097733	CR932000.1	21.1655	-1.27778	0.418361	-3.05424	0.00225629	0.0423527
ENSDARG00000102710	CR848032.2	33.1542	-1.25771	0.347982	-3.61429	0.00030118	0.009603
ENSDARG00000035797	si:dkey-17m8.2	48.7326	-1.22815	0.355317	-3.45648	0.00054727	0.0150039
ENSDARG00000013203	si:ch211-1f22.1	38.596	-1.22672	0.358052	-3.42609	0.00061235	0.0164016
ENSDARG00000103976	BX544877.2	386.461	-1.20099	0.186932	-6.42473	1.32e-10	3.94e-08
ENSDARG00000042641	cyp51	1802.14	-1.19979	0.27724	-4.32763	1.51e-05	0.00089042
ENSDARG00000090948	si:ch73-29c22.1	68.9685	-1.18027	0.224065	-5.26753	1.38e-07	1.89e-05
ENSDARG00000052734	hmgcra	3769.91	-1.16337	0.357305	-3.25595	0.00113015	0.0256889
ENSDARG00000097229	si:ch211-226h8.15	29.077	-1.15652	0.433714	-2.66655	0.00766341	0.0980075
ENSDARG00000096990	si:ch1073-340i21.2	283.312	-1.13772	0.144068	-7.89706	2.86e-15	1.8e-12
ENSDARG00000104359	anxa1c	1819.14	-1.12781	0.309432	-3.64477	0.00026763	0.0088736
ENSDARG00000045367	tuba1b	2889.64	-1.12081	0.135123	-8.2947	1.09e-16	9.05e-14
ENSDARG00000100565	CR556708.1	59.9192	-1.10975	0.344012	-3.22591	0.00125572	0.0278099
ENSDARG00000098881	si:dkey-238i5.3	55.3684	-1.0841	0.37438	-2.89571	0.00378302	0.0607266
ENSDARG00000079946	sqlea	420.247	-1.07655	0.234073	-4.5992	4.24e-06	0.00032155
ENSDARG00000095304	si:ch211-207c6.2	91.0103	-1.07261	0.188655	-5.6856	1.3e-08	2.32e-06
ENSDARG00000099764	CR855389.1	75.7859	-1.05482	0.252155	-4.18322	2.87e-05	0.00149993
ENSDARG00000094215	BX005417.1	241.764	-1.0541	0.216345	-4.87233	1.1e-06	0.00010704
ENSDARG00000092903	C18H15orf48	37.4629	-1.05108	0.311573	-3.37346	0.00074229	0.0189964
ENSDARG00000111731	znf972	29.4875	-1.04282	0.361085	-2.88801	0.00387683	0.0617282
ENSDARG00000113599	hbbe1.1	14479.6	-1.03474	0.238793	-4.33322	1.47e-05	0.00087346
ENSDARG00000030778	BX323854.1	58.6518	-1.01795	0.356455	-2.85575	0.00429351	0.0664466
ENSDARG00000094696	si:dkey-201c13.2	114.279	-0.993085	0.340231	-2.91886	0.0035132	0.0575216
ENSDARG00000035602	dao.1	50.9373	-0.990531	0.351794	-2.81565	0.00486783	0.0719388
ENSDARG00000092364	si:ch211-218c6.8	330.223	-0.990103	0.114747	-8.62861	6.21e-18	6.02e-15
ENSDARG00000026726	anxa1a	8310.02	-0.981595	0.100801	-9.73795	2.08e-22	3.45e-19
ENSDARG00000075963	mhc1uba	80.6428	-0.980171	0.240217	-4.08036	4.5e-05	0.00211017
ENSDARG00000076534	si:ch211-14a17.10	102.381	-0.969222	0.232692	-4.16526	3.11e-05	0.00159097
ENSDARG00000103837	CU633479.2	1349.38	-0.958508	0.11789	-8.13053	4.27e-16	3.21e-13
ENSDARG00000093761	si:ch211-250k18.7	38.6077	-0.95609	0.293558	-3.2569	0.00112636	0.0256529
ENSDARG00000100384	CT990567.1	62.578	-0.951824	0.269755	-3.52848	0.00041795	0.0121907
ENSDARG00000035882	rida	2449.86	-0.935475	0.144126	-6.49066	8.55e-11	2.69e-08
ENSDARG00000036304	dnaaf3l	32.1611	-0.93485	0.336201	-2.78063	0.00542539	0.0778284
ENSDARG00000045626	nek8	91.6408	-0.915888	0.205247	-4.46236	8.11e-06	0.00053909
ENSDARG00000055876	msmo1	1532.46	-0.902586	0.181493	-4.97312	6.59e-07	6.97e-05
ENSDARG00000007906	lrp2b	357.374	-0.880785	0.15949	-5.52252	3.34e-08	5.26e-06
ENSDARG00000098747	CU633479.1	1200.49	-0.879779	0.119788	-7.34445	2.07e-13	9.81e-11
ENSDARG00000034211	capn2l	1298.29	-0.875258	0.27204	-3.21739	0.00129364	0.0283797
ENSDARG00000079305	hbae3	17093	-0.873399	0.107123	-8.15326	3.54e-16	2.84e-13
ENSDARG00000088589	ponzr3	88.7325	-0.860315	0.262044	-3.2831	0.00102674	0.024091
ENSDARG00000042065	eef2a.2	217.809	-0.859077	0.203647	-4.21846	2.46e-05	0.00132933
ENSDARG00000021859	erap1b	181.99	-0.857664	0.164799	-5.20429	1.95e-07	2.49e-05
ENSDARG00000075505	si:ch211-132g1.7	130.832	-0.855004	0.171625	-4.98182	6.3e-07	6.82e-05
ENSDARG00000010758	capn12	1157.86	-0.848334	0.123675	-6.85939	6.92e-12	2.73e-09
ENSDARG00000103025	hmgcs1	4396.48	-0.84629	0.150723	-5.61489	1.97e-08	3.34e-06
ENSDARG00000061274	lss	346.602	-0.843962	0.225541	-3.74195	0.0001826	0.00654803
ENSDARG00000114317	BX927253.3	233.179	-0.826906	0.212056	-3.89946	9.64e-05	0.00396459
ENSDARG00000102856	si:ch73-59f11.3	47.4562	-0.82238	0.247047	-3.32884	0.00087208	0.0214345
ENSDARG00000028012	tpmt.2	202.585	-0.806679	0.249222	-3.23679	0.00120883	0.0269252
ENSDARG00000102959	zgc:171220	67.7079	-0.801278	0.276225	-2.90082	0.00372192	0.0599578
ENSDARG00000042962	dgcr2	647.598	-0.801216	0.15768	-5.08128	3.75e-07	4.38e-05
ENSDARG00000002355	shpk	68.985	-0.798419	0.256868	-3.10829	0.00188172	0.0371177
ENSDARG00000030357	zgc:66313	35.3324	-0.796574	0.288087	-2.76505	0.00569139	0.0804133
ENSDARG00000092898	si:ch211-157j23.3	231.134	-0.793281	0.239456	-3.31284	0.00092354	0.0221612
ENSDARG00000100427	BX547934.2	501.482	-0.79005	0.1292	-6.11494	9.66e-10	2.34e-07
ENSDARG00000103470	polm	62.9468	-0.764951	0.216058	-3.5405	0.00039938	0.011838
ENSDARG00000041623	mt2	3271.77	-0.763311	0.0847214	-9.00966	2.07e-19	2.53e-16
ENSDARG00000046098	ebp	549.138	-0.761158	0.129589	-5.87361	4.26e-09	8.95e-07
ENSDARG00000095993	znf1073	47.816	-0.748131	0.252373	-2.96438	0.00303294	0.0521733
ENSDARG00000103841	CU024870.2	228.967	-0.719681	0.14257	-5.04793	4.47e-07	5.05e-05
ENSDARG00000029003	eif1axa	1299.4	-0.714049	0.0761754	-9.37375	7e-21	1.02e-17
ENSDARG00000035519	histh1l	9890.85	-0.700876	0.0921735	-7.60388	2.87e-14	1.52e-11
ENSDARG00000068621	si:ch211-181d7.3	543.608	-0.697137	0.179433	-3.88523	0.00010223	0.00411695
ENSDARG00000103167	si:dkey-245n4.2	543.4	-0.686526	0.112185	-6.11959	9.38e-10	2.3e-07
ENSDARG00000038643	alas2	1186.81	-0.686205	0.10039	-6.8354	8.18e-12	3.17e-09
ENSDARG00000091235	CABZ01015525.1	64.4682	-0.68352	0.212988	-3.2092	0.00133106	0.0290092
ENSDARG00000061221	si:ch211-157j23.2	77.3996	-0.676365	0.228711	-2.95729	0.00310355	0.0529606
ENSDARG00000096696	CR932360.1	55.8766	-0.674574	0.243849	-2.76636	0.00566864	0.0802087
ENSDARG00000117815	FP236157.8	327.241	-0.674322	0.251312	-2.68321	0.00729191	0.0949157
ENSDARG00000052288	zmp:0000000634	178.237	-0.671651	0.221405	-3.03359	0.00241666	0.0444237
ENSDARG00000044642	sc5d	459.073	-0.667325	0.188264	-3.54461	0.00039319	0.0117181
ENSDARG00000101890	pigr	404.334	-0.666542	0.128172	-5.20037	1.99e-07	2.53e-05
ENSDARG00000099336	mvda	509.261	-0.666341	0.157964	-4.2183	2.46e-05	0.00132933
ENSDARG00000060319	scn4bb	257.211	-0.666168	0.19592	-3.4002	0.00067337	0.0176567
ENSDARG00000045143	hbbe2	5094.83	-0.659067	0.102549	-6.42688	1.3e-10	3.94e-08
ENSDARG00000055723	hsp70l	1930.99	-0.659043	0.106551	-6.18524	6.2e-10	1.57e-07
ENSDARG00000105592	CR936442.1	3607.67	-0.639106	0.151208	-4.22668	2.37e-05	0.0012915
ENSDARG00000036481	tcn2	3131.63	-0.637644	0.0914227	-6.97469	3.07e-12	1.27e-09
ENSDARG00000075730	dnph1	177.742	-0.637152	0.146248	-4.35664	1.32e-05	0.00081111
ENSDARG00000094658	BX571681.3	303.348	-0.615058	0.157346	-3.90895	9.27e-05	0.00384499
ENSDARG00000117211	CR936462.1	197.49	-0.611854	0.143429	-4.2659	1.99e-05	0.00110603
ENSDARG00000035610	zgc:113208	1079.88	-0.606508	0.126862	-4.78086	1.75e-06	0.00015566
ENSDARG00000090015	CR388047.1	92.6098	-0.605836	0.216904	-2.79311	0.0052204	0.0756502
ENSDARG00000053315	tmprss3a	560.775	-0.604558	0.129432	-4.67086	3e-06	0.00023909
ENSDARG00000092945	si:ch211-250g4.3	395.011	-0.603643	0.128501	-4.69757	2.63e-06	0.00021654
ENSDARG00000117555	FP236157.6	761.572	-0.601603	0.2068	-2.90911	0.00362462	0.0588741
ENSDARG00000095739	si:dkey-73p2.1	107.995	-0.599773	0.176294	-3.40212	0.00066864	0.0175856
ENSDARG00000078912	si:ch73-24k9.2	128.048	-0.598527	0.190032	-3.14961	0.00163491	0.0334102
ENSDARG00000092452	si:dkey-95p16.1	72.5813	-0.597266	0.210948	-2.83134	0.00463537	0.0697884
ENSDARG00000036043	znf408	153.664	-0.59565	0.167695	-3.55197	0.00038235	0.0115
ENSDARG00000035579	si:dkey-174n20.1	181.411	-0.594183	0.175044	-3.39448	0.00068759	0.017932
ENSDARG00000109310	im:7150988	794.856	-0.594131	0.167916	-3.53827	0.00040276	0.0118666
ENSDARG00000100876	sez6a	364.996	-0.591337	0.160064	-3.69438	0.00022043	0.00760683
ENSDARG00000117808	CABZ01068366.1	151.49	-0.581866	0.181828	-3.2001	0.00137382	0.0297185
ENSDARG00000093998	si:ch73-7i4.2	117.073	-0.576148	0.199547	-2.88728	0.00388592	0.0618242
ENSDARG00000101322	tfr1a	1310.84	-0.574982	0.123176	-4.66796	3.04e-06	0.00024167
ENSDARG00000103054	dnm2b	684.326	-0.574748	0.115465	-4.97766	6.44e-07	6.9e-05
ENSDARG00000010962	fkbp7	798.612	-0.57181	0.100115	-5.71152	1.12e-08	2e-06
ENSDARG00000035570	C5H9orf85	639.641	-0.571328	0.10458	-5.46305	4.68e-08	6.98e-06
ENSDARG00000017489	ifi45	180.492	-0.571088	0.174025	-3.28165	0.00103202	0.0241906
ENSDARG00000056059	rangap1b	706.065	-0.568517	0.126294	-4.50154	6.75e-06	0.0004632
ENSDARG00000057143	nradd	146.496	-0.566403	0.161098	-3.51589	0.00043828	0.0126725
ENSDARG00000088140	hsd17b7	489.886	-0.557436	0.11713	-4.75913	1.94e-06	0.00016761
ENSDARG00000113332	CABZ01084501.2	283.679	-0.557126	0.144258	-3.86202	0.00011245	0.00447431
ENSDARG00000090160	zgc:173709	151.597	-0.55396	0.152403	-3.63484	0.00027815	0.00909297
ENSDARG00000069464	cox7a1	681.814	-0.550455	0.131268	-4.19337	2.75e-05	0.00145722
ENSDARG00000042829	si:dkey-30j22.1	1526.99	-0.545626	0.132362	-4.12221	3.75e-05	0.00183493
ENSDARG00000045567	phpt1	631.757	-0.543013	0.0956939	-5.67448	1.39e-08	2.45e-06
ENSDARG00000098986	znf1040	308.691	-0.540847	0.125886	-4.29633	1.74e-05	0.00100045
ENSDARG00000029795	prxl2b	1716.52	-0.537589	0.0660066	-8.14447	3.81e-16	2.96e-13
ENSDARG00000009196	anxa3a	182.105	-0.536964	0.164661	-3.26103	0.00111006	0.0254059
ENSDARG00000117530	CABZ01085662.1	272.18	-0.536865	0.129944	-4.1315	3.6e-05	0.00178483
ENSDARG00000029587	msra	454.052	-0.536292	0.102657	-5.22409	1.75e-07	2.28e-05
ENSDARG00000001767	slc29a2	327.149	-0.529109	0.12714	-4.16163	3.16e-05	0.00160588
ENSDARG00000105119	si:ch211-258f1.3	95.1368	-0.52691	0.188713	-2.79212	0.00523633	0.0756553
ENSDARG00000017140	zgc:63587	1655.14	-0.525007	0.10634	-4.93708	7.93e-07	8.13e-05
ENSDARG00000002507	itga10	891.779	-0.518428	0.143712	-3.6074	0.00030928	0.00978109
ENSDARG00000032553	egln3	221.796	-0.51809	0.163048	-3.17753	0.00148538	0.0313736
ENSDARG00000099913	snrnp35	115.346	-0.517431	0.156306	-3.31037	0.00093171	0.0222655
ENSDARG00000004937	skp2	280.806	-0.513488	0.126749	-4.05122	5.1e-05	0.00233914
ENSDARG00000089475	hbae1.1	3630.96	-0.513069	0.0933248	-5.49767	3.85e-08	5.89e-06
ENSDARG00000079765	si:ch211-112f3.4	97.7906	-0.509152	0.172879	-2.94514	0.0032281	0.0544473
ENSDARG00000023861	dnase1l1l	746.514	-0.508779	0.171815	-2.96119	0.0030645	0.0525635
ENSDARG00000008333	znfl2a	151.175	-0.508768	0.181887	-2.79717	0.00515521	0.0749486
ENSDARG00000071082	p4ha1b	567.26	-0.506419	0.110459	-4.58469	4.55e-06	0.00034248
ENSDARG00000038156	dusp11	832.26	-0.504044	0.0992437	-5.07885	3.8e-07	4.42e-05
ENSDARG00000004455	p2rx5	322.532	-0.500761	0.138274	-3.62152	0.00029288	0.00943079
ENSDARG00000071669	smyd5	415.938	-0.500487	0.124554	-4.01823	5.86e-05	0.0026247
ENSDARG00000099152	si:dkey-190j3.2	128.02	0.502425	0.166082	3.02516	0.00248505	0.0453179
ENSDARG00000076853	areg	247.881	0.503153	0.129087	3.8978	9.71e-05	0.00398488
ENSDARG00000019986	grhprb	5149.41	0.503683	0.166698	3.02154	0.00251492	0.0454006
ENSDARG00000094041	krt17	25766.7	0.503971	0.0948776	5.3118	1.09e-07	1.51e-05
ENSDARG00000055185	tm4sf5	508.355	0.504579	0.179934	2.80425	0.00504339	0.0738767
ENSDARG00000098386	ctps1b	1301.14	0.505832	0.144431	3.50225	0.00046135	0.0132084
ENSDARG00000036456	anxa4	5997.36	0.506468	0.0950112	5.33062	9.79e-08	1.38e-05
ENSDARG00000042559	tnni1c	806.043	0.509053	0.11882	4.28423	1.83e-05	0.00104614
ENSDARG00000069114	unc93b1	139.253	0.512554	0.182396	2.81011	0.00495245	0.0728655
ENSDARG00000093078	plscr3a	274.853	0.512659	0.135964	3.77054	0.00016289	0.00602787
ENSDARG00000005179	dglucy	1084.95	0.513088	0.0763144	6.72335	1.78e-11	6.36e-09
ENSDARG00000110147	C5H11orf54	675.815	0.514608	0.0857957	5.99807	2e-09	4.61e-07
ENSDARG00000056196	slc2a2	1916.6	0.51519	0.156855	3.2845	0.00102164	0.0240173
ENSDARG00000022160	ttc23	94.413	0.515809	0.176722	2.91877	0.00351416	0.0575216
ENSDARG00000068478	gpx4a	11376.6	0.516042	0.123092	4.19232	2.76e-05	0.00145735
ENSDARG00000117407	AL954191.2	238.028	0.516341	0.123304	4.18754	2.82e-05	0.00148083
ENSDARG00000079227	plekhs1	138.877	0.516761	0.179273	2.88254	0.00394488	0.0625057
ENSDARG00000057035	stoml3b	2406.65	0.518384	0.174465	2.97128	0.00296563	0.0512936
ENSDARG00000057949	slc43a3b	881.53	0.518509	0.0790499	6.55927	5.41e-11	1.75e-08
ENSDARG00000076056	IYD	228.965	0.519079	0.165082	3.14436	0.00166449	0.0338957
ENSDARG00000104773	junbb	430.615	0.519274	0.157858	3.2895	0.00100364	0.0236925
ENSDARG00000075727	map1lc3cl	1091.29	0.521061	0.121754	4.27962	1.87e-05	0.00106231
ENSDARG00000035544	etnppl	2665.68	0.522939	0.16239	3.22027	0.00128069	0.0281485
ENSDARG00000061365	hepacam2	151.6	0.523031	0.164534	3.17886	0.00147857	0.0312581
ENSDARG00000101021	slc22a5	153.975	0.523947	0.155708	3.36493	0.00076564	0.0194553
ENSDARG00000053853	slc13a2	2931.1	0.525512	0.116918	4.49471	6.97e-06	0.00047691
ENSDARG00000012789	plek2	103.122	0.526443	0.188271	2.79619	0.00517085	0.0751291
ENSDARG00000105568	si:ch211-194p6.10	171.32	0.527384	0.143151	3.6841	0.00022951	0.00786759
ENSDARG00000103308	mst1	1137.68	0.531555	0.166783	3.18712	0.00143698	0.0306703
ENSDARG00000053961	slc2a11a	141.496	0.532069	0.170966	3.11213	0.00185745	0.0369206
ENSDARG00000070454	pla2g12a	581.804	0.53341	0.178987	2.98016	0.00288094	0.0501172
ENSDARG00000087805	FP236735.1	272.039	0.534141	0.149619	3.57002	0.00035696	0.0109715
ENSDARG00000059361	slc39a4	107.967	0.53499	0.166505	3.21306	0.0013133	0.0286758
ENSDARG00000029874	khk	281.162	0.537618	0.181823	2.95683	0.00310818	0.0530007
ENSDARG00000102401	zgc:173517	129.547	0.537775	0.161862	3.32244	0.00089234	0.0217034
ENSDARG00000090416	scpp1	128.182	0.538122	0.188634	2.85273	0.00433461	0.0669048
ENSDARG00000109626	si:ch211-226h7.3	371.966	0.538553	0.19769	2.72423	0.00644514	0.087935
ENSDARG00000089853	si:dkey-22n8.3	385.981	0.53942	0.0964983	5.58995	2.27e-08	3.72e-06
ENSDARG00000095754	si:dkey-234h16.7	361.869	0.54155	0.163817	3.30581	0.00094701	0.0225614
ENSDARG00000070229	zgc:158258	383.951	0.541941	0.116344	4.65809	3.19e-06	0.00025182
ENSDARG00000074528	unm_sa821	94.4353	0.543156	0.17976	3.02156	0.00251474	0.0454006
ENSDARG00000040278	klhl38b	224.628	0.543655	0.196705	2.76381	0.00571313	0.080567
ENSDARG00000041339	zgc:92380	2820.75	0.543692	0.0695998	7.81169	5.64e-15	3.13e-12
ENSDARG00000056018	itga6l	164.953	0.547214	0.161191	3.39482	0.00068673	0.017932
ENSDARG00000086998	zgc:64002	217.817	0.547894	0.142543	3.8437	0.00012119	0.00478119
ENSDARG00000032618	mgst1.1	502.455	0.549619	0.0996655	5.51463	3.5e-08	5.45e-06
ENSDARG00000059606	ccdc84	381.524	0.549847	0.121962	4.50834	6.53e-06	0.00045397
ENSDARG00000036237	slc27a2a	3417.33	0.552703	0.127174	4.34605	1.39e-05	0.00083802
ENSDARG00000069244	si:ch211-244b2.3	113.939	0.553111	0.17892	3.09138	0.00199225	0.0387076
ENSDARG00000012776	smarca1	883.28	0.553863	0.0959409	5.77297	7.79e-09	1.49e-06
ENSDARG00000061375	sgpl1	8477.75	0.553938	0.121163	4.57184	4.83e-06	0.00035612
ENSDARG00000052099	agxta	2130.22	0.55442	0.167278	3.31436	0.00091854	0.0220868
ENSDARG00000087046	si:ch211-222k6.2	93.207	0.556004	0.1973	2.81806	0.00483143	0.0716096
ENSDARG00000056226	creb3l3a	306.252	0.558571	0.203084	2.75044	0.00595157	0.0832004
ENSDARG00000051912	hpxb	478.552	0.559656	0.185723	3.0134	0.00258341	0.0460282
ENSDARG00000053620	ebi3	559.715	0.55967	0.170641	3.27982	0.00103875	0.0243238
ENSDARG00000074809	zgc:194392	535.337	0.560555	0.145588	3.85028	0.00011798	0.00467027
ENSDARG00000078917	zgc:195245	124.169	0.562471	0.168948	3.32925	0.00087081	0.0214261
ENSDARG00000097610	BX005183.3	294.235	0.564442	0.198833	2.83878	0.00452865	0.0687598
ENSDARG00000093629	si:ch211-106h4.4	90.8599	0.564965	0.180602	3.12823	0.00175862	0.0353486
ENSDARG00000089399	tmem176l.2	421.912	0.565649	0.0962799	5.87505	4.23e-09	8.95e-07
ENSDARG00000033802	cyp27a7	1000.92	0.56576	0.100506	5.62909	1.81e-08	3.12e-06
ENSDARG00000042684	serpinc1	4813.9	0.566144	0.167813	3.37365	0.00074178	0.0189964
ENSDARG00000037144	cpb2	612.836	0.566299	0.208171	2.72035	0.0065212	0.0884135
ENSDARG00000016139	mkks	102.988	0.566736	0.210304	2.69484	0.00704221	0.0927643
ENSDARG00000076773	lrrc58a	305.942	0.569353	0.192093	2.96394	0.00303724	0.0521733
ENSDARG00000044365	angptl3	1364.9	0.570276	0.13481	4.23022	2.33e-05	0.00127862
ENSDARG00000068428	si:ch211-153j24.3	178.094	0.570383	0.186619	3.05641	0.00224005	0.0421158
ENSDARG00000086665	si:dkey-175g6.2	849.814	0.571618	0.1149	4.97493	6.53e-07	6.94e-05
ENSDARG00000095362	si:ch211-77g15.32	117.232	0.572277	0.204363	2.80029	0.00510561	0.0744601
ENSDARG00000101324	apoa1b	153905	0.573227	0.164375	3.48731	0.0004879	0.0137988
ENSDARG00000057121	c7b	167.221	0.573535	0.143437	3.99851	6.37e-05	0.00283152
ENSDARG00000071103	si:dkey-222p3.1	177.395	0.574076	0.160432	3.57832	0.00034581	0.0106753
ENSDARG00000038025	cbx7a	1215.89	0.576283	0.0980968	5.87463	4.24e-09	8.95e-07
ENSDARG00000071025	dytn	61.1474	0.576586	0.210172	2.74341	0.00608055	0.084496
ENSDARG00000003077	gpx9	346.407	0.577303	0.124495	4.63718	3.53e-06	0.00027557
ENSDARG00000003869	decr1	1179.63	0.577995	0.10488	5.51101	3.57e-08	5.5e-06
ENSDARG00000074094	tgm2b	1762.43	0.579354	0.178432	3.24692	0.00116661	0.0262612
ENSDARG00000078844	BX571839.1	112.412	0.579683	0.200577	2.89007	0.00385155	0.0615201
ENSDARG00000010423	npsn	482.41	0.582643	0.211137	2.75954	0.00578823	0.0813077
ENSDARG00000028163	prg4b	515.966	0.583705	0.211657	2.75779	0.00581933	0.0815968
ENSDARG00000079727	selenop2	1853.35	0.584862	0.152372	3.83839	0.00012384	0.00485285
ENSDARG00000092870	BX936337.1	2183.15	0.58667	0.148808	3.94246	8.07e-05	0.00344449
ENSDARG00000094537	si:ch211-137i24.12	236.119	0.589743	0.151485	3.89309	9.9e-05	0.00404172
ENSDARG00000010420	ndrg1b	611.061	0.590315	0.117399	5.02829	4.95e-07	5.51e-05
ENSDARG00000034667	CABZ01090041.1	149.397	0.591795	0.158817	3.72626	0.00019434	0.00686408
ENSDARG00000007769	sult5a1	164.318	0.592527	0.163708	3.61941	0.00029528	0.00944088
ENSDARG00000103951	tspan34	106.156	0.593564	0.162375	3.65552	0.00025667	0.00855894
ENSDARG00000041960	si:ch211-173a9.6	1958.56	0.593891	0.168268	3.52944	0.00041644	0.0121618
ENSDARG00000105529	vgf	1690.81	0.594682	0.114031	5.21509	1.84e-07	2.36e-05
ENSDARG00000091609	spink4	450.173	0.594858	0.128323	4.63564	3.56e-06	0.00027608
ENSDARG00000014496	trpv6	1719.15	0.596105	0.120153	4.96122	7.01e-07	7.31e-05
ENSDARG00000008029	mep1a.2	1341.69	0.596744	0.137088	4.35299	1.34e-05	0.00082258
ENSDARG00000026787	aqp7	146.645	0.597022	0.171459	3.48202	0.00049765	0.0139557
ENSDARG00000055523	slc22a6l	594.318	0.599347	0.144255	4.15477	3.26e-05	0.00163784
ENSDARG00000038009	CT573429.1	154.469	0.600058	0.218243	2.7495	0.00596871	0.08334
ENSDARG00000097653	si:dkey-23k10.3	80.1845	0.60102	0.226185	2.6572	0.00787921	0.099672
ENSDARG00000012640	cideb	395.707	0.601094	0.166889	3.60176	0.00031607	0.00990146
ENSDARG00000031046	nr1h5	147.549	0.601551	0.176506	3.40811	0.00065414	0.0172628
ENSDARG00000078674	hspb9	455.57	0.605169	0.221268	2.735	0.00623799	0.0860672
ENSDARG00000092155	apoc2	13514.7	0.605406	0.144053	4.20266	2.64e-05	0.00140826
ENSDARG00000017882	rdh1	1643.75	0.606667	0.13995	4.33488	1.46e-05	0.00087246
ENSDARG00000021154	zgc:92040	601.574	0.608219	0.122123	4.98038	6.35e-07	6.84e-05
ENSDARG00000104256	bco1	1750.65	0.609522	0.139632	4.36519	1.27e-05	0.00078627
ENSDARG00000015866	apoa2	102767	0.609847	0.174686	3.4911	0.00048103	0.0136558
ENSDARG00000103659	bco1l	599.691	0.614383	0.132665	4.63109	3.64e-06	0.00028129
ENSDARG00000092170	apoc1	24016.8	0.616353	0.141095	4.36837	1.25e-05	0.00077906
ENSDARG00000102387	slc39a14	249.735	0.61921	0.15106	4.09911	4.15e-05	0.00197011
ENSDARG00000038439	fabp10a	11823.6	0.619381	0.133098	4.65357	3.26e-06	0.00025654
ENSDARG00000068274	si:ch211-203b8.6	167.177	0.619598	0.152823	4.05435	5.03e-05	0.00232632
ENSDARG00000015869	slc22a16	1189.7	0.619744	0.112049	5.53102	3.18e-08	5.04e-06
ENSDARG00000061120	slc43a2b	10094	0.619831	0.113694	5.45173	4.99e-08	7.35e-06
ENSDARG00000088981	tmem220	81.0078	0.623959	0.209477	2.97866	0.00289515	0.0503267
ENSDARG00000030872	cetp	563.411	0.625058	0.179618	3.47993	0.00050154	0.0139975
ENSDARG00000058492	si:dkey-30c15.17	79.1192	0.629626	0.203138	3.0995	0.00193848	0.0379479
ENSDARG00000099819	sb:cb1058	1035.94	0.629998	0.115724	5.44397	5.21e-08	7.63e-06
ENSDARG00000042990	cyp2p10	202.172	0.632227	0.188946	3.34608	0.00081964	0.020448
ENSDARG00000073876	si:ch1073-165f9.2	78.152	0.633544	0.238503	2.65634	0.0078994	0.0998731
ENSDARG00000105420	CR361564.1	88.4332	0.635203	0.23491	2.70403	0.00685044	0.0913758
ENSDARG00000069264	si:ch211-196h16.5	384.609	0.635355	0.171988	3.69418	0.0002206	0.00760683
ENSDARG00000087059	selenou1b	144.536	0.637439	0.16916	3.76826	0.00016439	0.00604482
ENSDARG00000060051	slc47a2.1	290.449	0.637989	0.127953	4.98612	6.16e-07	6.7e-05
ENSDARG00000074698	sdsl	531.754	0.638861	0.225299	2.83562	0.0045737	0.0690385
ENSDARG00000062156	abi3bpa	149.213	0.639664	0.153523	4.16656	3.09e-05	0.00158536
ENSDARG00000076015	si:ch73-139e5.2	76.0494	0.639988	0.212103	3.01735	0.00254999	0.0458329
ENSDARG00000018478	agxtb	9834.3	0.642513	0.156252	4.11204	3.92e-05	0.0018899
ENSDARG00000035883	nt5c1aa	724.072	0.647552	0.0909632	7.11883	1.09e-12	4.78e-10
ENSDARG00000023820	faxdc2	4133.81	0.648	0.157669	4.10987	3.96e-05	0.00190381
ENSDARG00000112575	CU467905.1	109.902	0.648899	0.205314	3.16052	0.00157489	0.0328292
ENSDARG00000099155	tpst2	115.45	0.649334	0.206325	3.14714	0.00164874	0.0336337
ENSDARG00000074505	mturn	96.5235	0.650344	0.220917	2.94384	0.00324165	0.0545968
ENSDARG00000100246	FP016234.1	610.745	0.650921	0.101884	6.38883	1.67e-10	4.86e-08
ENSDARG00000071036	si:dkey-286j15.3	214.898	0.651883	0.161471	4.03716	5.41e-05	0.00246437
ENSDARG00000026098	si:dkey-13a21.4	94.539	0.653294	0.210235	3.10744	0.00188715	0.0371933
ENSDARG00000078918	comtd1	688.624	0.657983	0.185122	3.55431	0.00037897	0.0114855
ENSDARG00000068858	il2rga	81.8729	0.661708	0.209279	3.16184	0.00156775	0.0327273
ENSDARG00000058053	serping1	497.994	0.663164	0.201923	3.28424	0.00102256	0.0240173
ENSDARG00000105511	BX248521.2	113.762	0.663464	0.204062	3.25129	0.00114882	0.0260624
ENSDARG00000092719	AL954655.2	100.432	0.663493	0.238226	2.78514	0.00535049	0.0771134
ENSDARG00000031588	si:dkey-239b22.1	1539.46	0.66454	0.152373	4.36127	1.29e-05	0.00079837
ENSDARG00000104875	bspry	64.0424	0.665599	0.225518	2.95142	0.00316314	0.0536237
ENSDARG00000100324	AL627305.1	93.4272	0.667056	0.211292	3.15703	0.00159384	0.0330245
ENSDARG00000037873	cyp3c3	1688.85	0.668673	0.156423	4.27478	1.91e-05	0.00108092
ENSDARG00000001782	prkacba	130.624	0.669397	0.173761	3.85239	0.00011697	0.00464601
ENSDARG00000079456	si:ch211-149a19.3	184.085	0.67001	0.18222	3.67693	0.00023606	0.00803282
ENSDARG00000100919	slc5a2	307.105	0.670263	0.17691	3.78871	0.00015143	0.00569381
ENSDARG00000090286	serpina1	20061.9	0.671015	0.177547	3.77937	0.00015722	0.00588348
ENSDARG00000039069	slx4ip	158.979	0.672028	0.208716	3.21982	0.00128272	0.0281666
ENSDARG00000117295	AL929210.2	387.298	0.672345	0.227763	2.95195	0.00315772	0.0535708
ENSDARG00000035569	cyp1d1	1178.59	0.674459	0.0753729	8.94829	3.61e-19	4.2e-16
ENSDARG00000034862	f7	418.792	0.67482	0.203459	3.31674	0.00091075	0.0219901
ENSDARG00000109648	si:ch211-147m6.1	198.818	0.676126	0.156042	4.33298	1.47e-05	0.00087346
ENSDARG00000117735	CR926130.1	227.045	0.677168	0.248424	2.72586	0.00641344	0.087668
ENSDARG00000098129	si:dkeyp-97a10.2	118.98	0.677428	0.186742	3.62763	0.00028604	0.00928368
ENSDARG00000036171	rnasel3	730.786	0.678193	0.158259	4.28534	1.82e-05	0.00104346
ENSDARG00000086849	si:dkey-187k19.2	138.648	0.679214	0.188336	3.60639	0.00031048	0.00980576
ENSDARG00000091092	zcchc10	245.592	0.679252	0.215971	3.14511	0.00166026	0.033839
ENSDARG00000093438	CU467110.1	253.635	0.67972	0.167232	4.06453	4.81e-05	0.00224954
ENSDARG00000059714	arsk	148.763	0.681082	0.168835	4.034	5.48e-05	0.00248798
ENSDARG00000012903	slc34a2a	1711.99	0.681321	0.149464	4.55844	5.15e-06	0.00037486
ENSDARG00000102706	BX511128.3	1126.35	0.683668	0.097907	6.98283	2.89e-12	1.22e-09
ENSDARG00000102987	capn7	588.745	0.686977	0.15918	4.31571	1.59e-05	0.00092574
ENSDARG00000100952	wu:fj16a03	1134.51	0.68961	0.0959319	7.18854	6.55e-13	2.99e-10
ENSDARG00000056683	cdk5	573.017	0.689634	0.111106	6.20699	5.4e-10	1.41e-07
ENSDARG00000097416	si:ch73-306e8.2	122.277	0.689803	0.243263	2.83563	0.00457353	0.0690385
ENSDARG00000077138	zgc:195173	294.623	0.692725	0.147056	4.71061	2.47e-06	0.00020458
ENSDARG00000041848	rh50	210.794	0.693731	0.203141	3.41502	0.00063776	0.0169365
ENSDARG00000023176	tdo2b	512.81	0.695585	0.148629	4.68	2.87e-06	0.00023105
ENSDARG00000042899	ELAPOR1	248.842	0.696325	0.195393	3.56371	0.00036566	0.0111693
ENSDARG00000017653	rgs13	58.2044	0.696756	0.224704	3.10077	0.00193017	0.037817
ENSDARG00000094025	si:dkey-237j10.2	60.4968	0.703144	0.218243	3.22185	0.00127367	0.0280473
ENSDARG00000034941	si:dkey-224e22.2	141.317	0.704082	0.144824	4.86165	1.16e-06	0.0001097
ENSDARG00000079922	klf4	77.4789	0.706357	0.244431	2.8898	0.00385484	0.0615201
ENSDARG00000097719	CU469514.1	56.0864	0.706765	0.262315	2.69434	0.00705277	0.0928214
ENSDARG00000099200	zgc:123103	14920.9	0.707128	0.159676	4.42852	9.49e-06	0.00061347
ENSDARG00000054218	si:ch73-269m23.5	187.88	0.709021	0.218209	3.24928	0.00115699	0.0261458
ENSDARG00000105317	si:ch1073-365p7.2	106.392	0.709969	0.206153	3.4439	0.00057339	0.015555
ENSDARG00000092285	cenpv	77.8187	0.712901	0.22862	3.11828	0.0018191	0.0362817
ENSDARG00000117241	CABZ01067657.1	47.3324	0.713906	0.256832	2.77966	0.00544154	0.0778666
ENSDARG00000039517	c8b	1001.29	0.714982	0.189601	3.77098	0.00016261	0.00602693
ENSDARG00000086266	CR925773.1	59.4378	0.715466	0.260881	2.7425	0.00609741	0.0846797
ENSDARG00000031616	g6pca.1	551.336	0.717552	0.181967	3.94332	8.04e-05	0.00343845
ENSDARG00000023062	ccn1	652.239	0.718042	0.147304	4.87455	1.09e-06	0.00010704
ENSDARG00000034403	zgc:173443	66.7327	0.721559	0.259531	2.78025	0.00543176	0.0778284
ENSDARG00000056750	si:ch211-254p10.2	191.126	0.722871	0.143061	5.0529	4.35e-07	4.94e-05
ENSDARG00000021250	slc25a48	967.246	0.72298	0.0989903	7.30354	2.8e-13	1.3e-10
ENSDARG00000068221	zmp:0000000729	66.5829	0.725604	0.240591	3.01593	0.00256196	0.0459652
ENSDARG00000055901	steap4	487.477	0.726586	0.114983	6.31908	2.63e-10	7.38e-08
ENSDARG00000096382	neu3.1	202.381	0.727806	0.141181	5.15514	2.53e-07	3.17e-05
ENSDARG00000074457	si:dkey-96f10.1	115.755	0.728265	0.258755	2.8145	0.00488538	0.0720609
ENSDARG00000020744	bdkrb1	63.713	0.728985	0.23373	3.11892	0.00181514	0.0362342
ENSDARG00000044862	opn1lw1	561.647	0.730202	0.12993	5.61997	1.91e-08	3.27e-06
ENSDARG00000093173	si:dkey-93m18.6	139.731	0.730736	0.203001	3.59966	0.00031863	0.00994171
ENSDARG00000002764	miox	582.913	0.73313	0.185175	3.95912	7.52e-05	0.00323652
ENSDARG00000005565	entpd8	504.274	0.734	0.180031	4.07708	4.56e-05	0.00213583
ENSDARG00000008263	mfsd4ab	202.554	0.735485	0.148998	4.93622	7.97e-07	8.13e-05
ENSDARG00000104654	leap2	2074.44	0.735837	0.108683	6.77047	1.28e-11	4.74e-09
ENSDARG00000099674	dicp3.1	75.4594	0.736796	0.243018	3.03186	0.00243054	0.0445458
ENSDARG00000063518	zgc:153913	677.189	0.737034	0.199831	3.68828	0.00022577	0.00775089
ENSDARG00000036968	si:ch1073-416d2.3	149.92	0.737386	0.211221	3.49107	0.00048109	0.0136558
ENSDARG00000086842	dap1b	3018.45	0.73808	0.14122	5.22646	1.73e-07	2.27e-05
ENSDARG00000013775	si:dkey-246g23.4	357.883	0.740141	0.149536	4.94958	7.44e-07	7.69e-05
ENSDARG00000015662	pla2g12b	5649.5	0.743439	0.158821	4.681	2.85e-06	0.00023072
ENSDARG00000056976	ifit16	355.225	0.744748	0.125983	5.9115	3.39e-09	7.44e-07
ENSDARG00000017773	slc16a12a	1259.53	0.746139	0.133963	5.56975	2.55e-08	4.15e-06
ENSDARG00000093402	si:dkey-286j17.4	402.798	0.74626	0.219289	3.40308	0.00066631	0.017544
ENSDARG00000098153	lhfpl2b	370.891	0.748693	0.17878	4.18778	2.82e-05	0.00148083
ENSDARG00000089602	si:dkey-217f16.1	41.9806	0.749216	0.275256	2.72189	0.00649106	0.0883544
ENSDARG00000103984	cyth4b	37.1347	0.751207	0.27508	2.73086	0.00631684	0.0868463
ENSDARG00000104474	il6r	257.759	0.751312	0.148385	5.06326	4.12e-07	4.7e-05
ENSDARG00000100353	si:ch1073-398f15.1	404.501	0.753021	0.15569	4.83666	1.32e-06	0.00012293
ENSDARG00000092718	gbgt1l2	42.5334	0.754469	0.258601	2.9175	0.00352847	0.0576746
ENSDARG00000052039	caspb	2357.01	0.756364	0.144029	5.25146	1.51e-07	2.03e-05
ENSDARG00000095533	si:ch211-198c19.3	69.7817	0.756704	0.242315	3.12282	0.00179129	0.0358504
ENSDARG00000105411	si:ch211-113d11.5	4752.12	0.758032	0.241815	3.13476	0.00171996	0.0348203
ENSDARG00000012076	apoa1a	53074.8	0.758699	0.238118	3.18624	0.00144137	0.0306946
ENSDARG00000040277	fbxo32	261.382	0.762123	0.145871	5.22463	1.75e-07	2.28e-05
ENSDARG00000040781	sult3st4	167.879	0.764096	0.201719	3.78793	0.00015191	0.00569381
ENSDARG00000042811	fgf1b	192.764	0.765022	0.189226	4.04291	5.28e-05	0.00241264
ENSDARG00000042112	dio1	935.809	0.765611	0.0911124	8.40293	4.35e-17	3.75e-14
ENSDARG00000040298	apoa4b.1	20731.2	0.770058	0.236198	3.26022	0.00111327	0.0254293
ENSDARG00000040427	acot19	79.0111	0.770341	0.233443	3.29991	0.00096716	0.0229476
ENSDARG00000042982	cyp2p8	1837.53	0.773022	0.273753	2.82379	0.00474587	0.0709929
ENSDARG00000089026	si:dkey-183k8.2	176.123	0.777654	0.162119	4.79681	1.61e-06	0.00014658
ENSDARG00000007344	tcap	714.248	0.779365	0.175288	4.44621	8.74e-06	0.00057238
ENSDARG00000037836	igfals	162.788	0.780186	0.234102	3.33267	0.00086016	0.0212537
ENSDARG00000092829	CR589943.1	58.2788	0.780351	0.224199	3.48062	0.00050025	0.0139948
ENSDARG00000039351	ccl19b	405.441	0.780606	0.12511	6.23935	4.39e-10	1.16e-07
ENSDARG00000094523	BX511089.2	79.6515	0.781136	0.241035	3.24076	0.00119213	0.0266551
ENSDARG00000056654	gna15.3	58.7694	0.781512	0.259273	3.01424	0.00257625	0.0460084
ENSDARG00000076848	zgc:112492	194.56	0.782102	0.23163	3.37651	0.00073412	0.0188602
ENSDARG00000090903	creb3l3b	317.26	0.784457	0.175618	4.46683	7.94e-06	0.00053198
ENSDARG00000078503	si:dkey-76b14.2	35.9454	0.78796	0.279454	2.81964	0.00480768	0.0714583
ENSDARG00000045299	vmo1b	613.917	0.788616	0.207301	3.80421	0.00014226	0.00544606
ENSDARG00000029230	pnp4b	3325.8	0.790079	0.28833	2.74019	0.00614037	0.0850733
ENSDARG00000104172	diabloa	1487.27	0.790756	0.118044	6.69884	2.1e-11	7.41e-09
ENSDARG00000035562	mpdu1a	661.322	0.793101	0.105803	7.496	6.58e-14	3.4e-11
ENSDARG00000103687	sycn.2	2868.78	0.793364	0.259276	3.05992	0.00221393	0.0417596
ENSDARG00000095675	ccdc141	437.369	0.793653	0.128177	6.19186	5.95e-10	1.52e-07
ENSDARG00000018266	mthfd1a	1003.33	0.795248	0.17604	4.51744	6.26e-06	0.0004375
ENSDARG00000027620	bco2l	223.164	0.802411	0.165871	4.83755	1.31e-06	0.00012287
ENSDARG00000097137	CR753876.1	2071.54	0.80911	0.115163	7.02575	2.13e-12	9.18e-10
ENSDARG00000071024	zgc:171679	597.497	0.811751	0.129968	6.24577	4.22e-10	1.13e-07
ENSDARG00000101726	ces2b	6823.94	0.812017	0.286008	2.83914	0.00452346	0.0687259
ENSDARG00000074613	si:ch211-240l19.6	361.94	0.812927	0.233085	3.48769	0.00048722	0.0137962
ENSDARG00000028862	rdh20	266.83	0.813276	0.166467	4.8855	1.03e-06	0.00010175
ENSDARG00000089645	si:ch1073-406l10.2	431.167	0.81395	0.139694	5.82668	5.65e-09	1.14e-06
ENSDARG00000039747	BX914200.1	1242.99	0.815941	0.177755	4.59026	4.43e-06	0.00033455
ENSDARG00000099185	chia.2	29145.6	0.823399	0.260848	3.15662	0.00159608	0.0330245
ENSDARG00000054202	hbl4	146.967	0.823977	0.262077	3.14403	0.00166638	0.0339045
ENSDARG00000102241	zgc:136410	224.763	0.824907	0.244661	3.37164	0.00074723	0.0190916
ENSDARG00000096217	si:dkey-51d8.9	61.1314	0.825282	0.256888	3.21261	0.00131534	0.0286934
ENSDARG00000098013	si:ch211-130m23.5	479.502	0.825528	0.222968	3.70245	0.00021353	0.00742919
ENSDARG00000057844	zgc:171470	218.772	0.825864	0.223831	3.68968	0.00022454	0.00771977
ENSDARG00000091800	zgc:174260	418.938	0.826909	0.184769	4.47537	7.63e-06	0.00051613
ENSDARG00000056765	ela2l	17735	0.828321	0.286329	2.8929	0.003817	0.0610615
ENSDARG00000090557	si:ch1073-110a20.7	102.366	0.829322	0.288294	2.87665	0.0040192	0.0632528
ENSDARG00000094366	si:dkey-260g12.1	42.0543	0.829766	0.255126	3.25239	0.00114441	0.0259876
ENSDARG00000101421	si:dkeyp-80d11.10	60.3958	0.832652	0.234422	3.55193	0.00038241	0.0115
ENSDARG00000116618	si:ch73-27e22.8	55.4581	0.83365	0.289091	2.8837	0.00393039	0.0623186
ENSDARG00000032206	cthl	180.582	0.835973	0.168416	4.96375	6.91e-07	7.25e-05
ENSDARG00000088484	kcnj1a.6	243.546	0.838341	0.175544	4.77569	1.79e-06	0.00015747
ENSDARG00000009443	zgc:92137	8457.76	0.842302	0.293086	2.87391	0.00405428	0.0635471
ENSDARG00000044626	ccdc90b	291.067	0.844802	0.12641	6.68306	2.34e-11	8.13e-09
ENSDARG00000023151	ucp1	15227	0.854226	0.147175	5.80416	6.47e-09	1.28e-06
ENSDARG00000038199	cdab	544.2	0.85531	0.158678	5.39023	7.04e-08	1.02e-05
ENSDARG00000043175	cela1.1	95.559	0.856783	0.215363	3.97832	6.94e-05	0.00304224
ENSDARG00000053973	fetub	49282.4	0.859881	0.24393	3.52511	0.00042331	0.0123161
ENSDARG00000035601	dao.3	29.2586	0.860624	0.307928	2.79489	0.00519178	0.0753716
ENSDARG00000058476	stc1l	243.021	0.861297	0.149868	5.74704	9.08e-09	1.66e-06
ENSDARG00000088891	slc23a3	43.8065	0.865685	0.295845	2.92614	0.00343193	0.0566938
ENSDARG00000077880	si:ch211-255i20.3	204.43	0.866852	0.254949	3.4001	0.00067362	0.0176567
ENSDARG00000098012	itgae.1	98.1505	0.867546	0.301208	2.88023	0.00397391	0.0627948
ENSDARG00000074322	si:ch211-194m7.3	202.711	0.867858	0.148059	5.86155	4.59e-09	9.36e-07
ENSDARG00000093780	BX548078.1	256.746	0.8695	0.27226	3.19364	0.00140492	0.0302393
ENSDARG00000088885	si:ch1073-340i21.3	1577.86	0.869996	0.107928	8.06091	7.57e-16	5.18e-13
ENSDARG00000086248	kcnj1a.3	211.006	0.872666	0.166806	5.23163	1.68e-07	2.22e-05
ENSDARG00000092274	si:dkey-3k20.1	49.5342	0.87302	0.287502	3.03657	0.00239288	0.0441686
ENSDARG00000095409	si:ch211-226h7.8	57.7435	0.874693	0.323178	2.70654	0.00679888	0.0908715
ENSDARG00000013721	g6pca.2	5487.55	0.875101	0.137386	6.36963	1.89e-10	5.44e-08
ENSDARG00000020455	si:ch211-171h4.3	106.912	0.876703	0.17231	5.08794	3.62e-07	4.26e-05
ENSDARG00000079009	abca1b	4670.62	0.880789	0.245646	3.5856	0.00033631	0.0104094
ENSDARG00000009153	pla2g1b	661.648	0.88345	0.203035	4.35122	1.35e-05	0.00082491
ENSDARG00000089050	cuzd1.1	117.312	0.888085	0.221796	4.00406	6.23e-05	0.00277641
ENSDARG00000111423	si:ch73-27e22.1	60.8965	0.889249	0.321405	2.76676	0.00566171	0.08018
ENSDARG00000098063	alp3	166.682	0.890807	0.288233	3.09058	0.00199763	0.0387694
ENSDARG00000092252	si:dkey-103k4.1	40.9184	0.892706	0.287549	3.10454	0.00190576	0.0374649
ENSDARG00000077481	si:dkey-76k16.6	153.145	0.893554	0.201956	4.4245	9.67e-06	0.00062326
ENSDARG00000096556	si:dkey-19f4.2	74.5716	0.893906	0.227304	3.93265	8.4e-05	0.00354266
ENSDARG00000071590	si:ch211-236g6.1	93.6986	0.89954	0.237155	3.79305	0.00014881	0.00563192
ENSDARG00000076196	si:ch211-226h7.6	44.9772	0.899872	0.333148	2.70112	0.00691059	0.0918623
ENSDARG00000078757	si:ch211-212c13.8	5469.21	0.902067	0.277895	3.24608	0.00117007	0.0263128
ENSDARG00000013522	pck1	6715.96	0.903935	0.153283	5.89715	3.7e-09	8.05e-07
ENSDARG00000075958	si:dkey-266f7.9	205.005	0.906208	0.242199	3.74159	0.00018286	0.00654803
ENSDARG00000097976	CR812464.1	53.6822	0.909752	0.311053	2.92475	0.00344735	0.0569082
ENSDARG00000043719	c3a.6	831.474	0.914296	0.200457	4.56107	5.09e-06	0.00037252
ENSDARG00000090946	si:zfos-364h11.2	109.222	0.91581	0.245542	3.72975	0.00019167	0.0067802
ENSDARG00000035018	thy1	607.784	0.917094	0.162834	5.63206	1.78e-08	3.09e-06
ENSDARG00000022767	apobb.1	91053.4	0.917544	0.321708	2.8521	0.00434317	0.0669925
ENSDARG00000070892	si:ch211-262h13.5	252.64	0.919321	0.189128	4.86083	1.17e-06	0.00010971
ENSDARG00000042984	fpr1	136.412	0.920092	0.206001	4.46645	7.95e-06	0.00053198
ENSDARG00000043997	cyp2x8	143.679	0.924253	0.261042	3.54063	0.00039917	0.011838
ENSDARG00000068290	si:dkey-286h2.3	65.016	0.924641	0.316901	2.91776	0.00352559	0.057668
ENSDARG00000092331	pimr136	26.0166	0.925767	0.344767	2.68519	0.00724879	0.0947349
ENSDARG00000019122	he1.2	96.7177	0.926318	0.278757	3.32303	0.00089045	0.0217007
ENSDARG00000116628	ly97.3	256.075	0.92644	0.159083	5.82363	5.76e-09	1.16e-06
ENSDARG00000026400	rad51d	86.4713	0.928326	0.194156	4.78134	1.74e-06	0.00015566
ENSDARG00000090722	C20H6orf58	1207.03	0.930283	0.285248	3.26131	0.00110897	0.0254059
ENSDARG00000075355	ftr29	37.5352	0.934213	0.292762	3.19103	0.00141765	0.0304683
ENSDARG00000020149	acoxl	348.661	0.937293	0.234494	3.99709	6.41e-05	0.00283894
ENSDARG00000105547	CR388231.5	43.6447	0.937871	0.28777	3.2591	0.00111767	0.0255049
ENSDARG00000094881	si:ch211-197h24.8	38.0862	0.940382	0.296548	3.17109	0.00151866	0.0319084
ENSDARG00000015654	ca15a	535.179	0.940936	0.111104	8.469	2.48e-17	2.22e-14
ENSDARG00000093823	si:ch211-102c2.8	73.2135	0.942605	0.197437	4.7742	1.8e-06	0.00015747
ENSDARG00000060350	apoda.2	5737.17	0.943381	0.353703	2.66716	0.00764957	0.0979381
ENSDARG00000079274	prss59.1	16517.7	0.945332	0.309003	3.0593	0.00221857	0.0418132
ENSDARG00000026616	zgc:113425	27.3591	0.948149	0.352531	2.68955	0.00715482	0.0937423
ENSDARG00000108060	LO017771.1	238.078	0.953072	0.186378	5.11366	3.16e-07	3.83e-05
ENSDARG00000100375	timm23b	29.7243	0.954617	0.328274	2.90799	0.00363756	0.0590019
ENSDARG00000093974	CR933734.2	112.318	0.955126	0.265546	3.59684	0.00032211	0.0100099
ENSDARG00000059651	cidec	147.934	0.95829	0.220797	4.34014	1.42e-05	0.00085642
ENSDARG00000100339	arf4b	31.0934	0.958443	0.312371	3.06829	0.00215291	0.0410075
ENSDARG00000004529	zgc:173742	60.2079	0.961135	0.221748	4.33436	1.46e-05	0.00087246
ENSDARG00000054239	ghrl	26.209	0.96676	0.336196	2.87559	0.00403278	0.0632954
ENSDARG00000020866	apoa4b.2	9727.6	0.978372	0.299476	3.26694	0.00108715	0.0251038
ENSDARG00000013856	amy2a	5386.47	0.978446	0.351546	2.78327	0.00538146	0.0773681
ENSDARG00000027529	hmox1a	313.993	0.980622	0.23761	4.12702	3.67e-05	0.00180843
ENSDARG00000063059	abcg8	253.711	0.983095	0.238748	4.1177	3.83e-05	0.00186033
ENSDARG00000088641	grn2	52.7902	0.983164	0.261831	3.75496	0.00017337	0.00629548
ENSDARG00000078551	zgc:171242	605.087	0.984585	0.122129	8.06182	7.52e-16	5.18e-13
ENSDARG00000089402	si:ch73-281i18.3	99.3921	0.984952	0.251453	3.91704	8.96e-05	0.00374597
ENSDARG00000042980	cyp2p7	758.304	0.985905	0.1124	8.77142	1.76e-18	1.96e-15
ENSDARG00000018846	dgat2	2343.76	0.997203	0.330172	3.02025	0.00252568	0.0455365
ENSDARG00000040081	zp3d.1	36.6482	1.00733	0.329485	3.05728	0.00223353	0.0420271
ENSDARG00000017314	cela1.6	26756	1.00929	0.314	3.21431	0.00130757	0.0286043
ENSDARG00000018361	sult1st3	772.592	1.01851	0.197442	5.15852	2.49e-07	3.13e-05
ENSDARG00000058731	slc2a6	40.3289	1.02067	0.282702	3.61041	0.00030572	0.00969466
ENSDARG00000086271	acyp2	26.1211	1.02354	0.332584	3.07755	0.00208712	0.0400494
ENSDARG00000091961	pth1b	36.663	1.02388	0.306568	3.33982	0.00083833	0.0208028
ENSDARG00000096804	si:dkey-219e21.4	94.824	1.028	0.209258	4.91259	8.99e-07	9.02e-05
ENSDARG00000095674	tmem123	49.7059	1.03253	0.294005	3.51194	0.00044485	0.0128147
ENSDARG00000039730	zgc:112160	18211	1.03626	0.311861	3.32283	0.00089109	0.0217007
ENSDARG00000044204	endou	493.157	1.03895	0.219843	4.72587	2.29e-06	0.00019115
ENSDARG00000026500	xkr9	98.0046	1.04245	0.227781	4.57652	4.73e-06	0.00035157
ENSDARG00000053448	si:ch211-251f6.6	1503.28	1.04918	0.130038	8.06824	7.13e-16	5.18e-13
ENSDARG00000095462	cela1.2	140.802	1.05108	0.230574	4.55853	5.15e-06	0.00037486
ENSDARG00000077740	b3glctb	30.6064	1.0538	0.31368	3.35947	0.00078091	0.0197786
ENSDARG00000095065	si:ch211-113e8.9	24.3507	1.05445	0.360991	2.921	0.00348913	0.0573133
ENSDARG00000092066	CT583708.1	35.0498	1.05696	0.33468	3.15812	0.00158788	0.0329995
ENSDARG00000030954	ftr56	76.141	1.06162	0.233338	4.54972	5.37e-06	0.00038777
ENSDARG00000099070	FP074867.1	29.977	1.06529	0.326929	3.25848	0.0011201	0.0255352
ENSDARG00000045834	si:dkey-14d8.7	551.993	1.0677	0.157419	6.78251	1.18e-11	4.43e-09
ENSDARG00000079544	si:ch1073-464p5.5	8737.72	1.06834	0.275349	3.87995	0.00010448	0.00419275
ENSDARG00000052578	c6ast4	9360.67	1.07125	0.37198	2.87986	0.00397851	0.0628188
ENSDARG00000043168	cela1.5	439.46	1.07625	0.356054	3.02271	0.00250523	0.0454006
ENSDARG00000091926	casp22	72.576	1.08733	0.259883	4.18391	2.87e-05	0.00149877
ENSDARG00000024503	c6ast3	357.744	1.09023	0.402119	2.71122	0.00670358	0.0900721
ENSDARG00000044685	nr0b2a	1032.9	1.09059	0.13901	7.8454	4.32e-15	2.58e-12
ENSDARG00000073799	zgc:194210	18.0021	1.09286	0.395256	2.76493	0.00569347	0.0804133
ENSDARG00000023656	he1.1	269.403	1.10001	0.250881	4.38459	1.16e-05	0.00073101
ENSDARG00000093844	zgc:136461	10711.5	1.10538	0.375026	2.94748	0.00320376	0.0541938
ENSDARG00000043431	b3gntl1	109.339	1.10736	0.187149	5.917	3.28e-09	7.27e-07
ENSDARG00000103788	AL645792.2	25.7444	1.10949	0.371677	2.9851	0.00283485	0.0495747
ENSDARG00000093936	si:dkeyp-1h4.6	760.452	1.11967	0.194396	5.75974	8.42e-09	1.58e-06
ENSDARG00000039393	si:ch211-240l19.5	1152.59	1.12309	0.165275	6.79526	1.08e-11	4.13e-09
ENSDARG00000117734	CABZ01044023.1	23.8003	1.12731	0.362603	3.10893	0.00187766	0.0371171
ENSDARG00000097973	si:ch1073-190k2.1	685.495	1.13039	0.100763	11.2184	3.31e-29	1.54e-25
ENSDARG00000095837	si:dkey-185p13.1	19.649	1.13331	0.410556	2.76043	0.00577262	0.0811816
ENSDARG00000030254	cbln9	149.685	1.13404	0.195464	5.80181	6.56e-09	1.28e-06
ENSDARG00000051914	slc14a2	279.682	1.13837	0.206457	5.51383	3.51e-08	5.45e-06
ENSDARG00000091558	si:ch211-251f6.7	93.1799	1.14088	0.211858	5.38513	7.24e-08	1.04e-05
ENSDARG00000017490	cel.1	2112.7	1.14699	0.423072	2.71109	0.00670626	0.0900721
ENSDARG00000117264	CR385050.2	79.779	1.15287	0.375667	3.06887	0.00214872	0.0409612
ENSDARG00000095315	CR626907.2	27.6639	1.15316	0.331806	3.47541	0.00051007	0.0141556
ENSDARG00000070178	zp3d.2	18.6038	1.15539	0.424581	2.72125	0.00650348	0.0884135
ENSDARG00000093977	si:ch211-220f16.1	46.9703	1.15611	0.397857	2.90583	0.00366275	0.0592454
ENSDARG00000033227	lect2l	732.961	1.16288	0.10711	10.8569	1.85e-27	6.15e-24
ENSDARG00000052035	nxnl1	439.97	1.16898	0.148643	7.86436	3.71e-15	2.27e-12
ENSDARG00000104572	si:dkey-35h6.1	1392.59	1.16993	0.33701	3.4715	0.00051756	0.0142902
ENSDARG00000007276	ela3l	12401.9	1.17415	0.241071	4.87054	1.11e-06	0.00010704
ENSDARG00000058327	neu3.3	596.212	1.19134	0.119472	9.97171	2.03e-23	3.63e-20
ENSDARG00000095369	zgc:112966	28.8809	1.20136	0.364145	3.29913	0.00096986	0.0229883
ENSDARG00000100886	si:dkeyp-97a10.1	45.4118	1.20792	0.367403	3.28773	0.00101	0.0238183
ENSDARG00000100635	chia.1	4516.86	1.21124	0.412775	2.93437	0.00334221	0.0558981
ENSDARG00000095051	si:ch211-236l14.1	66.0986	1.21566	0.359622	3.38038	0.00072385	0.0186996
ENSDARG00000100504	ppp1r27b	142.383	1.21659	0.238651	5.09777	3.44e-07	4.12e-05
ENSDARG00000041645	sb:cb37	2413.12	1.21995	0.40348	3.02358	0.00249806	0.0453292
ENSDARG00000053476	lipca	222.712	1.22022	0.270806	4.50589	6.61e-06	0.0004565
ENSDARG00000045442	cpb1	10301.1	1.22325	0.339077	3.60759	0.00030906	0.00978109
ENSDARG00000094387	si:dkeyp-30e7.2	46.2799	1.2249	0.329628	3.71602	0.00020239	0.00708379
ENSDARG00000086569	zgc:172051	1488.05	1.22576	0.361325	3.39241	0.00069281	0.0180377
ENSDARG00000117512	LO018605.3	114.859	1.23174	0.192662	6.39327	1.62e-10	4.78e-08
ENSDARG00000070845	si:dkey-56d12.4	288.64	1.23436	0.134711	9.16301	5.05e-20	6.91e-17
ENSDARG00000043173	cela1.3	93.6383	1.23466	0.273406	4.51584	6.31e-06	0.00043949
ENSDARG00000095147	krt96	1601.76	1.24322	0.117663	10.566	4.28e-26	1.25e-22
ENSDARG00000097526	CU466287.3	19.602	1.25292	0.409417	3.06027	0.00221141	0.0417459
ENSDARG00000099091	CU929418.1	85.25	1.26032	0.273054	4.61564	3.92e-06	0.00030005
ENSDARG00000092361	si:dkey-79f11.7	48.7331	1.26109	0.258851	4.87188	1.11e-06	0.00010704
ENSDARG00000116500	BX005361.6	18.1831	1.27042	0.410087	3.09792	0.00194882	0.03808
ENSDARG00000094683	CR392012.2	64.017	1.28543	0.326492	3.93709	8.25e-05	0.00350864
ENSDARG00000100295	ccl39.3	20.4489	1.28849	0.381435	3.378	0.00073016	0.0188133
ENSDARG00000074712	si:ch211-186e20.2	97.8759	1.2904	0.212091	6.08419	1.17e-09	2.78e-07
ENSDARG00000014975	irge1	94.9591	1.29044	0.351796	3.66814	0.00024432	0.00825374
ENSDARG00000097559	cyp8b3	47.413	1.30575	0.294788	4.42947	9.45e-06	0.00061247
ENSDARG00000068465	zgc:136254	97.4837	1.31743	0.311056	4.23536	2.28e-05	0.00125267
ENSDARG00000105494	si:ch211-113d11.8	18.6372	1.32717	0.405017	3.27683	0.0010498	0.0244597
ENSDARG00000077706	CR749163.1	36.9645	1.33113	0.322878	4.12269	3.74e-05	0.00183493
ENSDARG00000096381	neu3.4	58.988	1.33761	0.262063	5.10413	3.32e-07	4.01e-05
ENSDARG00000039173	ctslb	71.0278	1.33813	0.254324	5.26151	1.43e-07	1.94e-05
ENSDARG00000026764	ahsg1	506.344	1.34087	0.323399	4.14617	3.38e-05	0.00168868
ENSDARG00000030311	tmc2b	98.5319	1.34231	0.221692	6.05483	1.41e-09	3.3e-07
ENSDARG00000100925	CU104709.1	55.1598	1.35794	0.255636	5.31199	1.08e-07	1.51e-05
ENSDARG00000095592	si:dkey-11o15.5	28.0802	1.36608	0.344063	3.97044	7.17e-05	0.00310949
ENSDARG00000093124	scpp8	33.4787	1.37777	0.33489	4.11409	3.89e-05	0.00187707
ENSDARG00000093872	CU137716.1	55.3662	1.42061	0.259123	5.48236	4.2e-08	6.34e-06
ENSDARG00000117300	BX936456.1	25.0563	1.42185	0.337905	4.20785	2.58e-05	0.00137949
ENSDARG00000030915	cpa1	1605.39	1.43146	0.335386	4.26809	1.97e-05	0.00110162
ENSDARG00000096820	CR396584.1	21.5783	1.47747	0.417163	3.54172	0.00039753	0.0118324
ENSDARG00000056339	stk31	30.5016	1.47845	0.34203	4.32259	1.54e-05	0.00090295
ENSDARG00000069293	ahsg2	260.996	1.50223	0.226057	6.64534	3.03e-11	1.04e-08
ENSDARG00000095638	si:dkey-284p5.3	65.2383	1.50976	0.257047	5.87351	4.27e-09	8.95e-07
ENSDARG00000095393	CR376741.1	30.7266	1.61097	0.365317	4.40979	1.03e-05	0.00065984
ENSDARG00000099359	CR855320.1	157.186	1.62379	0.217027	7.48196	7.32e-14	3.62e-11
ENSDARG00000097314	si:zfos-1714f5.3	49.1948	1.67429	0.266202	6.28957	3.18e-10	8.72e-08
ENSDARG00000102726	CT737184.1	37.8973	1.68434	0.331054	5.08782	3.62e-07	4.26e-05
ENSDARG00000052779	zgc:153932	603.926	1.70444	0.405923	4.19892	2.68e-05	0.00142518
ENSDARG00000088051	AL935044.1	17.8722	1.71831	0.437898	3.924	8.71e-05	0.00364933
ENSDARG00000045835	si:dkey-14d8.6	2115.76	1.73742	0.156723	11.0859	1.47e-28	5.69e-25
ENSDARG00000093750	cd180	21.3185	1.77214	0.407197	4.35205	1.35e-05	0.00082396
ENSDARG00000102175	hamp	292.171	1.77869	0.204022	8.7181	2.83e-18	2.99e-15
ENSDARG00000036833	upp2	109.067	1.79541	0.229247	7.83178	4.81e-15	2.8e-12
ENSDARG00000099710	BX284696.1	161.873	1.81064	0.28662	6.31722	2.66e-10	7.38e-08
ENSDARG00000096829	blvrb	544.841	1.81818	0.19223	9.45836	3.13e-21	4.85e-18
ENSDARG00000100234	BX511246.1	32.9944	1.83567	0.336094	5.46177	4.71e-08	6.99e-06
ENSDARG00000011701	ctsll	41.5734	1.89596	0.33498	5.65993	1.51e-08	2.65e-06
ENSDARG00000078878	si:ch73-244f7.3	23.7906	1.92455	0.406611	4.73314	2.21e-06	0.00018576
ENSDARG00000091944	si:ch211-287c22.1	29.2513	1.94424	0.335747	5.79079	7.01e-09	1.36e-06
ENSDARG00000028973	tekt2	29.0722	1.95548	0.336266	5.81529	6.05e-09	1.2e-06
ENSDARG00000070057	si:dkey-69o16.5	322.855	2.08954	0.440727	4.74111	2.13e-06	0.00018056
ENSDARG00000098581	CR457444.2	53.1641	2.18489	0.439163	4.97513	6.52e-07	6.94e-05
ENSDARG00000087311	lgals9l5	203.091	2.38178	0.260388	9.14704	5.85e-20	7.57e-17
ENSDARG00000056386	TMC1	283.897	2.53018	0.127879	19.7857	3.95e-87	4.6e-83
ENSDARG00000092510	CR405715.1	147.829	2.60917	0.206491	12.6358	1.34e-36	7.8e-33
ENSDARG00000074547	si:ch211-240l19.8	37.9083	2.81822	0.376791	7.47953	7.46e-14	3.62e-11
ENSDARG00000036084	itln2	56.0629	3.18517	0.305894	10.4127	2.17e-25	4.59e-22
ENSDARG00000100221	BX511018.2	30.5817	3.2077	0.411338	7.79821	6.28e-15	3.4e-12
ENSDARG00000097608	CU929312.1	181.351	3.69154	0.196072	18.8275	4.5e-79	3.49e-75
ENSDARG00000092358	BX469930.1	1352.52	7.13274	0.191318	37.2822	3.19e-304	7.42e-300

## Sheet: input all KO v WT
GeneID	GeneName	baseMean	log2FoldChange	lfcSE	stat	pvalue	padj
ENSDARG00000070396	serpinb1l2	59.9685	-1.67561	0.188585	-8.88519	6.38115e-19	1.09448e-16
ENSDARG00000094554	si:ch73-7i4.1	29.8937	-1.59506	0.188227	-8.4741	2.36898e-17	3.20199e-15
ENSDARG00000068194	klf9	1664.24	-1.51728	0.209568	-7.24001	4.48652e-13	2.99141e-11
ENSDARG00000090449	sp100.3	53.4137	-1.38825	0.149495	-9.28631	1.59732e-20	3.25617e-18
ENSDARG00000104359	anxa1c	1833.23	-1.36354	0.12045	-11.3203	1.04061e-29	5.62608e-27
ENSDARG00000097229	si:ch211-226h8.15	36.3539	-1.3249	0.217377	-6.09494	1.09477e-09	3.86747e-08
ENSDARG00000093998	si:ch73-7i4.2	129.083	-1.28134	0.186201	-6.88145	5.92464e-12	3.2455e-10
ENSDARG00000042641	cyp51	1350.17	-1.27975	0.134802	-9.49353	2.23347e-21	5.14319e-19
ENSDARG00000013203	si:ch211-1f22.1	49.1742	-1.23205	0.139677	-8.82071	1.13736e-18	1.88575e-16
ENSDARG00000052734	hmgcra	3412.62	-1.21532	0.16688	-7.2826	3.27447e-13	2.21294e-11
ENSDARG00000076137	si:dkey-98f17.3	46.7433	-1.19207	0.206803	-5.76426	8.20148e-09	2.42246e-07
ENSDARG00000055876	msmo1	933.995	-1.19087	0.194098	-6.13543	8.4928e-10	3.06554e-08
ENSDARG00000094696	si:dkey-201c13.2	180.231	-1.17656	0.193839	-6.06978	1.28086e-09	4.46775e-08
ENSDARG00000103976	BX544877.2	419.686	-1.1757	0.118548	-9.91746	3.49527e-23	1.02268e-20
ENSDARG00000071143	si:dkey-208m12.2	62.1039	-1.10996	0.183495	-6.04899	1.45756e-09	5.04869e-08
ENSDARG00000035797	si:dkey-17m8.2	58.5789	-1.05726	0.216047	-4.89367	9.89742e-07	1.73589e-05
ENSDARG00000099101	gch2	2258.24	-1.0376	0.200094	-5.18556	2.15367e-07	4.55846e-06
ENSDARG00000094215	BX005417.1	219.021	-1.03451	0.139644	-7.40819	1.28039e-13	9.47714e-12
ENSDARG00000026726	anxa1a	7963.1	-1.0341	0.0593347	-17.4282	5.04091e-68	1.39297e-64
ENSDARG00000099764	CR855389.1	84.8744	-1.02962	0.141612	-7.27074	3.57522e-13	2.40964e-11
ENSDARG00000098415	CT956093.1	138.025	-1.02297	0.195236	-5.23964	1.60889e-07	3.52027e-06
ENSDARG00000045367	tuba1b	2876.32	-1.01827	0.115588	-8.80946	1.25745e-18	2.05742e-16
ENSDARG00000108401	LO018336.1	14.3958	-1.01688	0.219411	-4.6346	3.57622e-06	5.3936e-05
ENSDARG00000092903	C18H15orf48	43.8987	-1.01382	0.150649	-6.72963	1.70094e-11	8.47742e-10
ENSDARG00000090948	si:ch73-29c22.1	65.5863	-0.997871	0.140196	-7.11769	1.09748e-12	6.82357e-11
ENSDARG00000113599	hbbe1.1	14763	-0.983376	0.0932074	-10.5504	5.05742e-26	1.87728e-23
ENSDARG00000034211	capn2l	1169.03	-0.976517	0.111737	-8.73944	2.3426e-18	3.66418e-16
ENSDARG00000093038	CR513782.2	23.4708	-0.938411	0.16705	-5.61756	1.93677e-08	5.3165e-07
ENSDARG00000076534	si:ch211-14a17.10	94.6735	-0.934886	0.164001	-5.70049	1.1946e-08	3.42167e-07
ENSDARG00000096990	si:ch1073-340i21.2	315.746	-0.924381	0.10458	-8.83899	9.65841e-19	1.61211e-16
ENSDARG00000075963	mhc1uba	76.7532	-0.921199	0.182985	-5.03428	4.79644e-07	9.19009e-06
ENSDARG00000010758	capn12	1174.78	-0.920449	0.102723	-8.96047	3.23306e-19	5.82654e-17
ENSDARG00000042065	eef2a.2	252.405	-0.913245	0.110875	-8.23673	1.76984e-16	2.11615e-14
ENSDARG00000092364	si:ch211-218c6.8	372.682	-0.910422	0.05655	-16.0994	2.57461e-58	5.33588e-55
ENSDARG00000095304	si:ch211-207c6.2	90.1222	-0.90071	0.097265	-9.26037	2.03721e-20	4.11914e-18
ENSDARG00000035882	rida	2494.64	-0.898434	0.0942708	-9.53035	1.56748e-21	3.71269e-19
ENSDARG00000096876	CR847984.1	19.8437	-0.89008	0.216221	-4.11652	3.84632e-05	0.000419179
ENSDARG00000100113	AL935044.2	30.5968	-0.877838	0.20727	-4.23525	2.28298e-05	0.000267064
ENSDARG00000006939	tbx16l	20.7199	-0.877065	0.197798	-4.43414	9.24419e-06	0.000122094
ENSDARG00000061274	lss	266.621	-0.876116	0.140801	-6.22238	4.89655e-10	1.85919e-08
ENSDARG00000022614	ddx43	200.053	-0.863581	0.175873	-4.91024	9.09651e-07	1.60903e-05
ENSDARG00000100160	si:dkey-205i10.2	18.2144	-0.847789	0.206878	-4.09802	4.16692e-05	0.000450571
ENSDARG00000033949	fbxo16	23.7391	-0.844971	0.163873	-5.15626	2.51934e-07	5.24319e-06
ENSDARG00000092898	si:ch211-157j23.3	231.395	-0.843518	0.176304	-4.78444	1.71462e-06	2.82934e-05
ENSDARG00000095252	si:dkey-40h20.1	20.6625	-0.84287	0.185	-4.55607	5.21201e-06	7.44958e-05
ENSDARG00000101893	CR388178.1	41.2095	-0.838272	0.199419	-4.20357	2.6274e-05	0.000302375
ENSDARG00000103841	CU024870.2	241.137	-0.818026	0.123309	-6.63396	3.26789e-11	1.56293e-09
ENSDARG00000091996	tcnbb	4991.42	-0.813262	0.144247	-5.63799	1.72043e-08	4.77002e-07
ENSDARG00000098684	CU855895.1	23.9721	-0.810004	0.175949	-4.60362	4.15211e-06	6.11747e-05
ENSDARG00000028012	tpmt.2	175.924	-0.806524	0.142937	-5.64251	1.67585e-08	4.66202e-07
ENSDARG00000103837	CU633479.2	1330.66	-0.801465	0.0769519	-10.4151	2.11495e-25	7.40828e-23
ENSDARG00000103025	hmgcs1	4107.79	-0.796384	0.101892	-7.81593	5.45587e-15	5.10103e-13
ENSDARG00000114317	BX927253.3	220.288	-0.791793	0.141814	-5.58333	2.35954e-08	6.31667e-07
ENSDARG00000099336	mvda	426.304	-0.78453	0.105248	-7.4541	9.04847e-14	6.90293e-12
ENSDARG00000035519	histh1l	10699.1	-0.783738	0.0748366	-10.4727	1.15357e-25	4.15785e-23
ENSDARG00000021859	erap1b	182.889	-0.780643	0.0821213	-9.50598	1.98171e-21	4.64953e-19
ENSDARG00000100384	CT990567.1	74.735	-0.772258	0.170455	-4.53056	5.88277e-06	8.27514e-05
ENSDARG00000044642	sc5d	423.604	-0.763186	0.103013	-7.40865	1.27588e-13	9.47199e-12
ENSDARG00000029003	eif1axa	1306.43	-0.762866	0.0499401	-15.2756	1.11163e-52	2.12662e-49
ENSDARG00000098747	CU633479.1	1135.32	-0.759887	0.079074	-9.60983	7.26715e-22	1.7719e-19
ENSDARG00000056047	noxa1	21.3751	-0.749882	0.178381	-4.20383	2.62438e-05	0.000302168
ENSDARG00000035560	capga	29.5395	-0.748545	0.148482	-5.04132	4.6233e-07	8.92713e-06
ENSDARG00000102856	si:ch73-59f11.3	50.1994	-0.747172	0.126366	-5.91276	3.36425e-09	1.07821e-07
ENSDARG00000102959	zgc:171220	68.2863	-0.742474	0.148734	-4.99196	5.9771e-07	1.12189e-05
ENSDARG00000100378	si:dkey-83h2.3	23.0634	-0.742435	0.162123	-4.57945	4.66191e-06	6.77548e-05
ENSDARG00000099046	si:ch211-227p7.5	60.488	-0.738936	0.179231	-4.1228	3.74287e-05	0.000410791
ENSDARG00000100427	BX547934.2	517.976	-0.732845	0.0655851	-11.1739	5.46956e-29	2.72056e-26
ENSDARG00000079305	hbae3	17658.8	-0.730706	0.0826637	-8.8395	9.61506e-19	1.61211e-16
ENSDARG00000061103	slc19a3b	37.1119	-0.729994	0.147556	-4.94723	7.52752e-07	1.36949e-05
ENSDARG00000093972	ftr79	36.646	-0.726882	0.175772	-4.13536	3.54396e-05	0.000392249
ENSDARG00000038643	alas2	1093.95	-0.71882	0.0741665	-9.69198	3.26153e-22	8.3623e-20
ENSDARG00000001767	slc29a2	284.605	-0.718794	0.132235	-5.43574	5.45705e-08	1.34889e-06
ENSDARG00000111731	znf972	35.3008	-0.716799	0.214828	-3.33662	0.000848031	0.00576244
ENSDARG00000117233	FO704819.1	17.0703	-0.716587	0.208533	-3.43633	0.00058965	0.00424938
ENSDARG00000042962	dgcr2	683.133	-0.712871	0.0825336	-8.63734	5.75369e-18	8.72527e-16
ENSDARG00000102339	si:dkey-5n7.2	18.4855	-0.711359	0.202192	-3.51824	0.000434415	0.00329186
ENSDARG00000103167	si:dkey-245n4.2	637.317	-0.710122	0.0594946	-11.9359	7.69101e-33	5.62575e-30
ENSDARG00000046098	ebp	458.552	-0.709686	0.0849214	-8.35698	6.43464e-17	8.29168e-15
ENSDARG00000101353	f13b	23.0496	-0.706672	0.218638	-3.23216	0.00122859	0.00778272
ENSDARG00000097564	si:ch73-190f9.4	53.3622	-0.70241	0.190285	-3.69136	0.000223056	0.00186342
ENSDARG00000061221	si:ch211-157j23.2	69.4991	-0.702155	0.135533	-5.1807	2.21058e-07	4.65907e-06
ENSDARG00000116832	CR749164.1	51.7828	-0.699107	0.181225	-3.85768	0.000114469	0.0010583
ENSDARG00000088753	cfap299	22.9395	-0.693947	0.181995	-3.813	0.000137288	0.0012344
ENSDARG00000113626	znf976	32.3851	-0.692177	0.179285	-3.86077	0.000113029	0.00104577
ENSDARG00000041623	mt2	3224.11	-0.687503	0.0584382	-11.7646	5.94034e-32	3.78811e-29
ENSDARG00000077257	timd4	84.5627	-0.687473	0.177761	-3.8674	0.000110001	0.00102232
ENSDARG00000014039	si:dkeyp-93d12.1	27.6886	-0.682695	0.208377	-3.27624	0.00105198	0.00686686
ENSDARG00000096810	BX279523.1	140.254	-0.679885	0.127709	-5.3237	1.01676e-07	2.33921e-06
ENSDARG00000092872	upk3b	43.7404	-0.678707	0.116397	-5.83098	5.51035e-09	1.70451e-07
ENSDARG00000002355	shpk	78.7413	-0.67621	0.12282	-5.50572	3.67671e-08	9.44627e-07
ENSDARG00000075505	si:ch211-132g1.7	150.598	-0.673751	0.0858714	-7.84605	4.2933e-15	4.10671e-13
ENSDARG00000103470	polm	58.0373	-0.673129	0.102125	-6.59119	4.3631e-11	2.03967e-09
ENSDARG00000110670	znf1092	51.4441	-0.672709	0.121504	-5.53651	3.08565e-08	8.04688e-07
ENSDARG00000030357	zgc:66313	38.9043	-0.670271	0.171094	-3.91755	8.94544e-05	0.000865991
ENSDARG00000101213	CU278559.1	24.0083	-0.667267	0.166857	-3.99903	6.36026e-05	0.000646149
ENSDARG00000041919	ccl38.1	19.2172	-0.663883	0.20242	-3.27972	0.00103909	0.00679345
ENSDARG00000100876	sez6a	369.448	-0.656324	0.0919101	-7.14093	9.26992e-13	5.86623e-11
ENSDARG00000103254	si:dkeyp-80d11.4	15.4843	-0.651884	0.19474	-3.34745	0.000815582	0.00559171
ENSDARG00000088740	hmgcll1	45.9035	-0.650449	0.110361	-5.89384	3.7732e-09	1.20153e-07
ENSDARG00000100366	si:dkey-102m7.3	228.403	-0.643053	0.14291	-4.49969	6.8052e-06	9.37648e-05
ENSDARG00000075454	hdc	112.409	-0.639371	0.0998179	-6.40538	1.5e-10	6.30152e-09
ENSDARG00000036304	dnaaf3l	37.6459	-0.636675	0.141431	-4.50166	6.74233e-06	9.29499e-05
ENSDARG00000045626	nek8	94.6202	-0.636149	0.0967112	-6.57782	4.77391e-11	2.21506e-09
ENSDARG00000095949	si:dkey-22i16.9	478.182	-0.636128	0.117182	-5.42857	5.68084e-08	1.39058e-06
ENSDARG00000094990	si:dkey-91f15.1	286.335	-0.634756	0.194478	-3.2639	0.00109891	0.00710788
ENSDARG00000029587	msra	401.452	-0.626217	0.0634513	-9.86925	5.65868e-23	1.56368e-20
ENSDARG00000035570	C5H9orf85	710.456	-0.624231	0.07046	-8.85936	8.04735e-19	1.36148e-16
ENSDARG00000101956	CU571315.2	36.3193	-0.609319	0.190529	-3.19803	0.00138368	0.00861165
ENSDARG00000103806	BX004785.3	94.6589	-0.608871	0.159969	-3.80617	0.000141134	0.0012635
ENSDARG00000092272	BX511161.1	95.7416	-0.608092	0.143155	-4.24777	2.15907e-05	0.000253763
ENSDARG00000071463	zgc:154125	68.02	-0.607371	0.154495	-3.93133	8.4478e-05	0.000825961
ENSDARG00000045567	phpt1	651.875	-0.605961	0.0613523	-9.87675	5.25078e-23	1.46727e-20
ENSDARG00000055730	trim35-29	28.3735	-0.604706	0.156949	-3.85288	0.000116738	0.0010729
ENSDARG00000095993	znf1073	52.7249	-0.602947	0.157388	-3.83095	0.000127648	0.00116025
ENSDARG00000102710	CR848032.2	27.3922	-0.602446	0.198091	-3.04126	0.00235591	0.013296
ENSDARG00000091235	CABZ01015525.1	66.3714	-0.596846	0.15249	-3.91401	9.07759e-05	0.000874699
ENSDARG00000114172	znf996	87.7447	-0.592326	0.173613	-3.41175	0.000645464	0.00458517
ENSDARG00000096541	BX901942.1	83.4329	-0.591406	0.109852	-5.38364	7.29945e-08	1.73057e-06
ENSDARG00000096172	znf1113	149.978	-0.588699	0.126732	-4.64522	3.39715e-06	5.14538e-05
ENSDARG00000069669	adra2c	188.066	-0.586242	0.0978488	-5.9913	2.08165e-09	6.99603e-08
ENSDARG00000075730	dnph1	148.069	-0.584978	0.0919021	-6.36524	1.94991e-10	8.06892e-09
ENSDARG00000097762	CU693494.3	116.059	-0.583294	0.154856	-3.76669	0.000165428	0.00143903
ENSDARG00000111290	ERG28	83.0237	-0.582645	0.112834	-5.16375	2.42053e-07	5.05446e-06
ENSDARG00000103424	si:dkey-13m3.2	36.1449	-0.580018	0.199964	-2.90061	0.00372435	0.0192847
ENSDARG00000059254	illr1	25.3186	-0.578953	0.216054	-2.67966	0.0073696	0.0334578
ENSDARG00000104006	znf1082	32.1646	-0.578062	0.176477	-3.27557	0.00105448	0.00687775
ENSDARG00000088906	CABZ01059403.1	68.07	-0.576966	0.113806	-5.06975	3.98337e-07	7.83133e-06
ENSDARG00000101890	pigr	434.366	-0.57692	0.067506	-8.5462	1.27207e-17	1.77733e-15
ENSDARG00000094658	BX571681.3	296.149	-0.576604	0.0839666	-6.86706	6.55391e-12	3.54598e-10
ENSDARG00000094451	cfp	880.957	-0.576043	0.11538	-4.99257	5.9582e-07	1.11919e-05
ENSDARG00000101039	zdhhc15a	15.9643	-0.573851	0.184704	-3.10687	0.00189081	0.0111591
ENSDARG00000116483	FP102122.1	11.6127	-0.572843	0.216527	-2.64559	0.00815474	0.0362676
ENSDARG00000105592	CR936442.1	3670.25	-0.572244	0.0881772	-6.4897	8.60053e-11	3.77907e-09
ENSDARG00000094392	si:dkey-229d11.5	36.5114	-0.571737	0.141107	-4.05179	5.08271e-05	0.000533813
ENSDARG00000087592	BX469925.1	36.4963	-0.570321	0.126185	-4.51971	6.19246e-06	8.63691e-05
ENSDARG00000093347	si:ch211-239f4.6	68.8828	-0.568745	0.159529	-3.56516	0.000363638	0.00282791
ENSDARG00000088711	lgals1l1	1943.81	-0.567722	0.199991	-2.83874	0.00452921	0.0226188
ENSDARG00000098481	anxa1d	486.274	-0.567549	0.0687001	-8.26125	1.44152e-16	1.76604e-14
ENSDARG00000045858	tigarb	193.073	-0.563537	0.0802814	-7.01952	2.22629e-12	1.32143e-10
ENSDARG00000052288	zmp:0000000634	169.282	-0.563154	0.156611	-3.59588	0.000323294	0.00256388
ENSDARG00000078533	poc1a	16.3364	-0.562439	0.19112	-2.94286	0.00325192	0.0173032
ENSDARG00000094331	BX901918.2	295.492	-0.561329	0.133684	-4.19892	2.6819e-05	0.000307793
ENSDARG00000059056	ft1	33.5368	-0.558261	0.148671	-3.75501	0.000173335	0.00149838
ENSDARG00000093255	si:dkey-229d11.3	14.7741	-0.557864	0.218884	-2.54868	0.0108132	0.0453347
ENSDARG00000094133	wu:fc21g02	4629.01	-0.557386	0.0909421	-6.12903	8.84183e-10	3.18229e-08
ENSDARG00000088140	hsd17b7	435.3	-0.557215	0.0626371	-8.89592	5.79359e-19	1.0076e-16
ENSDARG00000088736	si:ch211-250n8.1	73.0326	-0.557102	0.176831	-3.15048	0.00163004	0.00988997
ENSDARG00000010962	fkbp7	770.54	-0.556513	0.0521687	-10.6676	1.44367e-26	5.69906e-24
ENSDARG00000104425	p2ry2.3	18.0345	-0.556284	0.18938	-2.93739	0.00330987	0.0175252
ENSDARG00000114386	CABZ01063034.1	18.5789	-0.555335	0.178285	-3.11487	0.00184027	0.0109178
ENSDARG00000074530	KCNK12	20.0531	-0.551929	0.171058	-3.22656	0.00125288	0.00791849
ENSDARG00000099845	zgc:174275	131.738	-0.550693	0.140161	-3.92899	8.53018e-05	0.00083227
ENSDARG00000087767	CABZ01074298.1	25.2817	-0.549024	0.205208	-2.67545	0.007463	0.0338078
ENSDARG00000098452	si:dkey-151g22.1	72.1548	-0.5487	0.15922	-3.44617	0.000568598	0.0041348
ENSDARG00000036043	znf408	143.074	-0.548424	0.0903198	-6.07203	1.26302e-09	4.41171e-08
ENSDARG00000088915	si:ch211-241n15.3	43.0717	-0.548164	0.188906	-2.90179	0.00371038	0.0192404
ENSDARG00000069566	mucms1	96.4804	-0.547337	0.16592	-3.29881	0.00097097	0.00643328
ENSDARG00000014673	fzd9b	594.463	-0.547076	0.0518242	-10.5564	4.7458e-26	1.78831e-23
ENSDARG00000103436	BX548028.1	107.41	-0.54623	0.137911	-3.96074	7.47171e-05	0.000745373
ENSDARG00000036481	tcn2	3241.82	-0.545304	0.0461057	-11.8273	2.82209e-32	1.8969e-29
ENSDARG00000067976	ar	165.266	-0.54495	0.077688	-7.0146	2.30615e-12	1.35589e-10
ENSDARG00000094021	BX649641.5	62.1322	-0.544056	0.1491	-3.64893	0.000263336	0.00215079
ENSDARG00000093279	si:dkey-11o1.3	59.837	-0.543809	0.171574	-3.16953	0.00152686	0.00935527
ENSDARG00000045254	zmp:0000000624	377.232	-0.54196	0.117588	-4.60898	4.04655e-06	5.99391e-05
ENSDARG00000102994	znf1034	188.844	-0.541944	0.130531	-4.15186	3.2979e-05	0.000368292
ENSDARG00000086449	znf1055	30.4056	-0.541768	0.159631	-3.39387	0.000689113	0.00484816
ENSDARG00000036832	cyt1l	109225	-0.540496	0.0851592	-6.34689	2.19712e-10	9.00202e-09
ENSDARG00000112960	si:dkey-7i4.7	119.676	-0.539346	0.09858	-5.47115	4.47122e-08	1.13007e-06
ENSDARG00000099594	CU468012.3	46.4131	-0.539233	0.198559	-2.71573	0.00661299	0.0305754
ENSDARG00000014358	optc	44.259	-0.537628	0.12725	-4.22496	2.38986e-05	0.00027709
ENSDARG00000090160	zgc:173709	167.473	-0.536595	0.131359	-4.08496	4.40851e-05	0.000472992
ENSDARG00000039099	aep1	3040.31	-0.53574	0.0924273	-5.79634	6.77789e-09	2.05569e-07
ENSDARG00000104732	mlycd	174.099	-0.535167	0.138822	-3.85507	0.000115697	0.00106569
ENSDARG00000024139	p2rx8	26.2582	-0.534793	0.16255	-3.29001	0.00100184	0.00659846
ENSDARG00000117808	CABZ01068366.1	152.164	-0.533765	0.0972386	-5.48923	4.03684e-08	1.02865e-06
ENSDARG00000008333	znfl2a	141.255	-0.530218	0.0757315	-7.00129	2.5362e-12	1.48064e-10
ENSDARG00000099678	BX569789.1	65.9715	-0.529695	0.112278	-4.71773	2.38487e-06	3.7996e-05
ENSDARG00000032816	tm7sf2	644.509	-0.529476	0.0855755	-6.18724	6.12248e-10	2.26552e-08
ENSDARG00000097752	si:rp71-77l1.2	15.1277	-0.528683	0.198682	-2.66096	0.00779193	0.0349982
ENSDARG00000109310	im:7150988	878.196	-0.527541	0.134154	-3.93234	8.41222e-05	0.000823345
ENSDARG00000078731	si:dkey-85k7.12	21.5766	-0.527476	0.183876	-2.86866	0.00412217	0.0209735
ENSDARG00000099913	snrnp35	119.429	-0.525539	0.0674457	-7.79203	6.59409e-15	6.07389e-13
ENSDARG00000038156	dusp11	940.707	-0.525214	0.062781	-8.36581	5.97008e-17	7.73312e-15
ENSDARG00000098986	znf1040	298.903	-0.523794	0.0893324	-5.86342	4.53426e-09	1.42924e-07
ENSDARG00000113016	CU207245.1	43.5182	-0.520168	0.132935	-3.91295	9.11746e-05	0.00087752
ENSDARG00000035579	si:dkey-174n20.1	203.09	-0.520141	0.0677798	-7.67399	1.66731e-14	1.45495e-12
ENSDARG00000029795	prxl2b	1195.21	-0.520133	0.132652	-3.92104	8.81687e-05	0.000856211
ENSDARG00000099715	si:dkey-152b24.7	29.2184	-0.518762	0.148122	-3.50227	0.00046131	0.00346505
ENSDARG00000035571	abhd17b	1172.97	-0.518475	0.0396273	-13.0838	4.07707e-39	4.22487e-36
ENSDARG00000113896	si:dkey-29p23.1	68.2508	-0.51784	0.127521	-4.06081	4.89023e-05	0.000516433
ENSDARG00000017140	zgc:63587	1735.63	-0.51696	0.0652301	-7.92518	2.27812e-15	2.25725e-13
ENSDARG00000075757	gig2e	99.1065	-0.516855	0.142416	-3.62919	0.000284312	0.00229064
ENSDARG00000096233	si:dkey-260c8.6	103.466	-0.515647	0.136943	-3.7654	0.00016628	0.00144543
ENSDARG00000100311	si:dkey-165e24.1	386.169	-0.513712	0.1311	-3.91849	8.91065e-05	0.000863296
ENSDARG00000077487	spsb3b	28.5309	-0.51188	0.207284	-2.46946	0.0135316	0.054358
ENSDARG00000089475	hbae1.1	3531.77	-0.510987	0.0604223	-8.45692	2.74535e-17	3.6708e-15
ENSDARG00000098892	si:ch211-223a21.1	62.9403	-0.51095	0.129614	-3.9421	8.07716e-05	0.000795876
ENSDARG00000075622	zgc:174938	439.78	-0.508357	0.120215	-4.22875	2.34993e-05	0.000273352
ENSDARG00000017489	ifi45	195.186	-0.508215	0.0704338	-7.2155	5.37377e-13	3.5356e-11
ENSDARG00000078912	si:ch73-24k9.2	117.543	-0.506766	0.118936	-4.26084	2.0366e-05	0.000241882
ENSDARG00000098369	si:dkey-165o8.1	20.0322	-0.506665	0.218092	-2.32317	0.0201699	0.0739185
ENSDARG00000004141	zgc:92630	1134.48	-0.505077	0.12011	-4.2051	2.60962e-05	0.000300608
ENSDARG00000045601	cax1	269.425	-0.504541	0.116636	-4.32578	1.51994e-05	0.000187783
ENSDARG00000103054	dnm2b	702.063	-0.500069	0.0609957	-8.19843	2.43546e-16	2.85707e-14
ENSDARG00000013251	hsf4	244.299	0.500376	0.157673	3.17351	0.00150608	0.00924163
ENSDARG00000092858	si:ch1073-126c3.2	210.34	0.501042	0.0899974	5.5673	2.5872e-08	6.88906e-07
ENSDARG00000055479	mmp20b	25.4411	0.501512	0.19159	2.61763	0.00885419	0.0386594
ENSDARG00000092870	BX936337.1	1709	0.50247	0.128277	3.91706	8.96349e-05	0.000867401
ENSDARG00000096338	CR792438.1	88.5047	0.50274	0.110219	4.56127	5.08449e-06	7.29666e-05
ENSDARG00000068549	olfcq14	20.6504	0.502803	0.166887	3.01283	0.0025882	0.0143712
ENSDARG00000110922	CR847936.6	365.168	0.503426	0.10207	4.93215	8.13282e-07	1.46461e-05
ENSDARG00000005176	zgc:101040	212.616	0.50357	0.0735399	6.84758	7.51114e-12	4.02591e-10
ENSDARG00000092285	cenpv	76.8632	0.503886	0.0986539	5.10761	3.26255e-07	6.54879e-06
ENSDARG00000068221	zmp:0000000729	68.0766	0.503906	0.0962379	5.23605	1.64049e-07	3.57571e-06
ENSDARG00000104380	si:dkey-238k10.2	235.717	0.503936	0.0704648	7.1516	8.57717e-13	5.4696e-11
ENSDARG00000059923	slc25a47a	1420.68	0.504974	0.0738908	6.83405	8.25508e-12	4.37748e-10
ENSDARG00000052626	AL954655.1	24.0709	0.505171	0.191583	2.63682	0.00836864	0.0370005
ENSDARG00000070168	sod3a	121.357	0.505393	0.0995592	5.07631	3.84837e-07	7.59596e-06
ENSDARG00000091633	si:dkey-177p2.18	220.482	0.505854	0.115324	4.38636	1.15264e-05	0.000147916
ENSDARG00000105547	CR388231.5	42.3699	0.505881	0.207182	2.44173	0.014617	0.0577575
ENSDARG00000100383	il10ra	27.6949	0.505955	0.140766	3.5943	0.000325269	0.00257625
ENSDARG00000100315	slc15a1a	1243.3	0.50604	0.191681	2.64001	0.00829028	0.0367325
ENSDARG00000039269	arg2	2240.74	0.506242	0.0833674	6.07243	1.25992e-09	4.40706e-08
ENSDARG00000075727	map1lc3cl	1035.8	0.506281	0.0621008	8.15257	3.56267e-16	4.04583e-14
ENSDARG00000088079	tmed6	124.195	0.506311	0.170459	2.97029	0.0029752	0.0160925
ENSDARG00000100960	AL928901.1	62.7132	0.507607	0.111787	4.54085	5.60267e-06	7.92596e-05
ENSDARG00000102540	CR450832.1	529.563	0.507849	0.0835688	6.07702	1.22438e-09	4.28878e-08
ENSDARG00000105034	zdhhc18b	220.671	0.508064	0.0563199	9.02103	1.86325e-19	3.40727e-17
ENSDARG00000102693	BX005336.1	24.0878	0.509011	0.180007	2.82773	0.00468796	0.023276
ENSDARG00000086842	dap1b	3475.65	0.509267	0.074162	6.86695	6.5587e-12	3.54598e-10
ENSDARG00000009153	pla2g1b	491.248	0.509371	0.219892	2.31646	0.0205334	0.0749106
ENSDARG00000094140	BX936391.1	25.3904	0.509674	0.196741	2.59058	0.00958144	0.0411769
ENSDARG00000042753	cts12	449.129	0.510341	0.141765	3.59992	0.000318321	0.0025309
ENSDARG00000010097	f9a	43.2576	0.51086	0.150016	3.40538	0.000660731	0.00468159
ENSDARG00000079402	tapbp.1	65.8717	0.511039	0.110669	4.61772	3.87971e-06	5.79162e-05
ENSDARG00000051912	hpxb	446.943	0.511526	0.110081	4.64682	3.37084e-06	5.11175e-05
ENSDARG00000098430	znf1078	54.2762	0.511771	0.139832	3.6599	0.000252314	0.00207577
ENSDARG00000100293	arhgef15	47.0234	0.512309	0.128789	3.9779	6.95257e-05	0.000700326
ENSDARG00000038025	cbx7a	1159.34	0.513801	0.105162	4.8858	1.03008e-06	1.80029e-05
ENSDARG00000016412	agt	2222.39	0.514052	0.100191	5.13073	2.88614e-07	5.89313e-06
ENSDARG00000103495	zgc:173714	66.9595	0.514439	0.183074	2.81001	0.00495404	0.0243636
ENSDARG00000026017	xpnpep2	430.431	0.514946	0.0796588	6.46439	1.0171e-10	4.41452e-09
ENSDARG00000037144	cpb2	606.813	0.515482	0.101585	5.0744	3.88722e-07	7.66048e-06
ENSDARG00000117348	AL954696.2	14.2204	0.515662	0.205887	2.50458	0.0122596	0.0500898
ENSDARG00000075614	apoc4	92.9783	0.515859	0.141911	3.63508	0.000277894	0.00225121
ENSDARG00000054968	cd40	100.963	0.515875	0.0872306	5.91392	3.34055e-09	1.07472e-07
ENSDARG00000033367	rrm2b	1477.41	0.516516	0.0509348	10.1407	3.64321e-24	1.14692e-21
ENSDARG00000102401	zgc:173517	130.831	0.516952	0.125144	4.13087	3.61387e-05	0.000398215
ENSDARG00000105300	BX927081.1	1021.22	0.517323	0.0832608	6.21329	5.18881e-10	1.95524e-08
ENSDARG00000059805	slc25a38a	105.174	0.517364	0.154514	3.34833	0.00081301	0.00558089
ENSDARG00000041257	smtnl1	336.814	0.517615	0.0902633	5.7345	9.77976e-09	2.83807e-07
ENSDARG00000101399	CR788226.1	13.6242	0.517692	0.214832	2.40976	0.015963	0.0618573
ENSDARG00000088484	kcnj1a.6	234.993	0.517822	0.113878	4.54715	5.43784e-06	7.74122e-05
ENSDARG00000095362	si:ch211-77g15.32	104.581	0.518392	0.125905	4.11731	3.83322e-05	0.000418491
ENSDARG00000061120	slc43a2b	9540.32	0.518946	0.100827	5.14691	2.64813e-07	5.47912e-06
ENSDARG00000109648	si:ch211-147m6.1	180.277	0.519237	0.101604	5.11037	3.21527e-07	6.46955e-06
ENSDARG00000012776	smarca1	756.03	0.519331	0.0732861	7.08635	1.37699e-12	8.45571e-11
ENSDARG00000004296	ambp	3362.98	0.519375	0.0943802	5.50301	3.73357e-08	9.57258e-07
ENSDARG00000102456	cfhl4	6048.28	0.520666	0.104516	4.9817	6.30276e-07	1.1724e-05
ENSDARG00000114158	CR385053.3	20.8287	0.520757	0.182551	2.85266	0.00433544	0.0218396
ENSDARG00000023062	ccn1	631.318	0.521343	0.0925909	5.6306	1.7958e-08	4.95687e-07
ENSDARG00000032618	mgst1.1	490.678	0.521592	0.0659166	7.91291	2.51438e-15	2.48145e-13
ENSDARG00000105212	cfhl1	495.852	0.522427	0.126804	4.11997	3.78928e-05	0.000414786
ENSDARG00000102341	sugct	58.8656	0.522451	0.0933791	5.59495	2.20688e-08	5.95282e-07
ENSDARG00000101071	si:dkeyp-80d11.14	33.0686	0.522818	0.147796	3.53743	0.00040404	0.00309852
ENSDARG00000089853	si:dkey-22n8.3	291.803	0.522961	0.0657619	7.95234	1.83018e-15	1.85026e-13
ENSDARG00000054319	oxct1b	2530.6	0.523275	0.110963	4.71577	2.408e-06	3.834e-05
ENSDARG00000117295	AL929210.2	324.186	0.524352	0.150537	3.4832	0.000495457	0.00368383
ENSDARG00000043328	fip1l1a	345.541	0.524607	0.0835163	6.28149	3.35341e-10	1.3238e-08
ENSDARG00000041595	ces3	1300.7	0.524621	0.167411	3.13373	0.00172599	0.010376
ENSDARG00000060051	slc47a2.1	210.745	0.52478	0.0769807	6.81703	9.29391e-12	4.87242e-10
ENSDARG00000089586	ncam3	79.7864	0.52487	0.11583	4.5314	5.8595e-06	8.25174e-05
ENSDARG00000039516	c8a	1194.2	0.525225	0.107037	4.90693	9.25146e-07	1.63412e-05
ENSDARG00000044365	angptl3	1284.6	0.525852	0.076858	6.84186	7.8169e-12	4.17181e-10
ENSDARG00000075820	CU694442.1	25.6635	0.525916	0.168791	3.11578	0.00183459	0.0108997
ENSDARG00000042684	serpinc1	4684.64	0.526604	0.0843435	6.24356	4.27723e-10	1.65166e-08
ENSDARG00000070964	si:rp71-15k1.1	23.6374	0.527424	0.177928	2.96426	0.00303415	0.016358
ENSDARG00000005565	entpd8	457.814	0.529235	0.15691	3.37286	0.00074391	0.00518237
ENSDARG00000043722	cpa4	2511.77	0.529706	0.159089	3.32962	0.000869648	0.00587881
ENSDARG00000100106	CR385054.1	132.858	0.530194	0.135173	3.92233	8.76981e-05	0.000852639
ENSDARG00000100919	slc5a2	257.83	0.530351	0.108738	4.87732	1.07539e-06	1.86116e-05
ENSDARG00000087245	CR847844.1	13.0984	0.531122	0.220035	2.4138	0.015787	0.061376
ENSDARG00000060671	lct	1110.88	0.53174	0.178456	2.97967	0.00288564	0.0157071
ENSDARG00000059606	ccdc84	397.499	0.533516	0.0567523	9.40077	5.41653e-21	1.17138e-18
ENSDARG00000095360	si:ch211-213b8.4	97.1323	0.534016	0.133455	4.00146	6.2953e-05	0.000640344
ENSDARG00000018263	pdia2	4245.42	0.535017	0.161155	3.31989	0.000900545	0.00606295
ENSDARG00000053386	wdr27	26.9253	0.535338	0.153834	3.47998	0.000501457	0.0037161
ENSDARG00000005179	dglucy	1109.62	0.535616	0.0565475	9.47197	2.74624e-21	6.26595e-19
ENSDARG00000092155	apoc2	11831.1	0.536032	0.0662885	8.08634	6.1485e-16	6.67744e-14
ENSDARG00000061083	igl4v8	26.0254	0.536247	0.172309	3.11212	0.00185751	0.0109965
ENSDARG00000069439	ptgdsa	89.2384	0.536294	0.109951	4.87757	1.074e-06	1.86064e-05
ENSDARG00000000349	cfap300	30.986	0.536361	0.156418	3.42903	0.000605742	0.0043452
ENSDARG00000010186	myo3a	1015.12	0.536477	0.0748245	7.1698	7.51059e-13	4.83908e-11
ENSDARG00000036041	f2	4985.32	0.536572	0.0985942	5.44222	5.26192e-08	1.30473e-06
ENSDARG00000091211	adh8a	71.8773	0.537269	0.131886	4.07373	4.6267e-05	0.000492999
ENSDARG00000093198	c3a.4	13.4666	0.537349	0.205045	2.62064	0.00877655	0.0384013
ENSDARG00000025311	cuzd1.2	111.172	0.537439	0.133827	4.01591	5.92162e-05	0.000607302
ENSDARG00000102387	slc39a14	281.078	0.538144	0.0694504	7.74861	9.29054e-15	8.25199e-13
ENSDARG00000104205	cfhl3	54.5252	0.539983	0.125452	4.30431	1.67509e-05	0.000204816
ENSDARG00000074094	tgm2b	1867.86	0.539994	0.094353	5.72313	1.0458e-08	3.01378e-07
ENSDARG00000086248	kcnj1a.3	196.705	0.540344	0.127888	4.22513	2.38806e-05	0.000277011
ENSDARG00000075046	rnf151	116.217	0.542244	0.155085	3.49644	0.00047151	0.00353207
ENSDARG00000054898	ms4a17a.16	80.1464	0.542384	0.0938119	5.78161	7.3989e-09	2.21967e-07
ENSDARG00000094025	si:dkey-237j10.2	59.3222	0.542574	0.0953537	5.69011	1.26954e-08	3.61666e-07
ENSDARG00000095808	BX470242.1	22.2987	0.542612	0.199469	2.72028	0.00652258	0.0302192
ENSDARG00000096217	si:dkey-51d8.9	59.1563	0.543401	0.13931	3.90066	9.59325e-05	0.000913766
ENSDARG00000091889	CR812481.1	31.0564	0.544479	0.140703	3.8697	0.00010897	0.00101577
ENSDARG00000040298	apoa4b.1	17466.8	0.544699	0.0955554	5.70035	1.19559e-08	3.42167e-07
ENSDARG00000030872	cetp	581.129	0.546936	0.100029	5.46779	4.55673e-08	1.14702e-06
ENSDARG00000068274	si:ch211-203b8.6	164.72	0.547589	0.0736469	7.43533	1.04307e-13	7.86096e-12
ENSDARG00000030530	slc22a2	1436.48	0.548472	0.0588802	9.31505	1.219e-20	2.54761e-18
ENSDARG00000095302	BX957322.2	121.174	0.548854	0.119834	4.58013	4.6469e-06	6.75839e-05
ENSDARG00000021154	zgc:92040	615.221	0.548941	0.0530887	10.3401	4.64167e-25	1.55998e-22
ENSDARG00000013775	si:dkey-246g23.4	308.156	0.549196	0.0905431	6.06558	1.31481e-09	4.56768e-08
ENSDARG00000041980	calhm6	15.8931	0.549366	0.209447	2.62294	0.00871747	0.0381965
ENSDARG00000099796	si:dkey-285b23.3	31.113	0.550884	0.196101	2.80918	0.00496682	0.0244124
ENSDARG00000029874	khk	296.96	0.551128	0.101998	5.40332	6.54178e-08	1.57192e-06
ENSDARG00000023111	plg	6808.89	0.551565	0.110031	5.01283	5.36365e-07	1.01286e-05
ENSDARG00000094523	BX511089.2	66.1274	0.552229	0.12409	4.45022	8.57823e-06	0.00011433
ENSDARG00000015869	slc22a16	1202.72	0.55267	0.0649805	8.50517	1.81326e-17	2.47779e-15
ENSDARG00000058053	serping1	490.748	0.55268	0.123581	4.4722	7.74197e-06	0.000104246
ENSDARG00000101324	apoa1b	149145	0.552813	0.0829351	6.66561	2.63566e-11	1.27776e-09
ENSDARG00000100406	zgc:112265	6882.16	0.553217	0.146028	3.78843	0.0001516	0.0013384
ENSDARG00000104523	CU138542.2	36.2883	0.554158	0.163914	3.38078	0.000722804	0.00505658
ENSDARG00000092718	gbgt1l2	42.1541	0.554594	0.129507	4.28236	1.84924e-05	0.0002225
ENSDARG00000008403	phospho1	402.586	0.555401	0.134033	4.14376	3.41661e-05	0.000380354
ENSDARG00000005518	slc5a9	249.54	0.556213	0.105302	5.28206	1.2774e-07	2.86983e-06
ENSDARG00000036237	slc27a2a	3430	0.557075	0.0749322	7.43439	1.05053e-13	7.89324e-12
ENSDARG00000037281	fgg	6575.97	0.557085	0.10826	5.1458	2.66386e-07	5.50707e-06
ENSDARG00000056330	mhc2dbb	29.3045	0.557694	0.158756	3.51289	0.000443254	0.00334864
ENSDARG00000089983	si:ch73-109i22.2	25.0101	0.558446	0.150777	3.70379	0.000212405	0.00178343
ENSDARG00000102241	zgc:136410	211.921	0.558807	0.127548	4.38114	1.1806e-05	0.000150804
ENSDARG00000090107	zmp:0000000984	18.9519	0.55978	0.205077	2.7296	0.00634106	0.0296099
ENSDARG00000100099	si:dkey-238o14.1	20.5835	0.559896	0.185374	3.02036	0.00252475	0.0140817
ENSDARG00000097504	CR626907.3	162.751	0.560823	0.179771	3.11966	0.00181059	0.01077
ENSDARG00000002764	miox	569.359	0.561657	0.102482	5.48053	4.24052e-08	1.07395e-06
ENSDARG00000095082	si:ch211-194p6.12	90.3997	0.561705	0.107061	5.24657	1.54953e-07	3.40733e-06
ENSDARG00000007988	masp2	425.127	0.562134	0.101881	5.51756	3.43731e-08	8.8955e-07
ENSDARG00000105104	si:dkey-223p19.1	45.7463	0.562382	0.192372	2.92341	0.00346223	0.0181964
ENSDARG00000101137	znf999	28.3865	0.563805	0.174504	3.23089	0.00123404	0.00781328
ENSDARG00000094537	si:ch211-137i24.12	252.134	0.563944	0.0722673	7.80358	6.01762e-15	5.56351e-13
ENSDARG00000043131	BX664625.1	41.4705	0.564043	0.206677	2.72911	0.00635064	0.029633
ENSDARG00000092074	hcst	21.358	0.564643	0.176943	3.1911	0.00141732	0.00878355
ENSDARG00000090171	BX323556.1	49.409	0.564663	0.138275	4.08362	4.43387e-05	0.000474894
ENSDARG00000090557	si:ch1073-110a20.7	109.621	0.565014	0.159418	3.54422	0.000393771	0.00303661
ENSDARG00000067672	card9	45.6489	0.565448	0.138393	4.08582	4.39207e-05	0.000471432
ENSDARG00000016319	c9	9007.13	0.565816	0.108841	5.19856	2.0084e-07	4.28379e-06
ENSDARG00000098386	ctps1b	1136.99	0.566206	0.104481	5.41924	5.9854e-08	1.45226e-06
ENSDARG00000101706	csrp3	105.132	0.566466	0.103793	5.45766	4.82461e-08	1.20588e-06
ENSDARG00000077740	b3glctb	32.4511	0.566608	0.163765	3.45989	0.000540393	0.00395864
ENSDARG00000052122	rag1	238.017	0.566817	0.109005	5.19991	1.99387e-07	4.25645e-06
ENSDARG00000100324	AL627305.1	93.9702	0.567178	0.0981298	5.77987	7.47591e-09	2.23737e-07
ENSDARG00000105420	CR361564.1	70.4553	0.567743	0.149867	3.78831	0.000151673	0.00133858
ENSDARG00000053774	alpi.2	1384.92	0.568073	0.164934	3.44425	0.000572655	0.00415723
ENSDARG00000060829	car15	19.3632	0.568835	0.185555	3.06559	0.00217243	0.0124575
ENSDARG00000056024	eva1c	24.2809	0.569247	0.187773	3.03157	0.00243283	0.0136487
ENSDARG00000045224	glipr1a	25.3171	0.570993	0.169324	3.3722	0.00074571	0.00518764
ENSDARG00000117266	FO904966.1	57.0223	0.571051	0.126525	4.51333	6.38187e-06	8.86688e-05
ENSDARG00000091692	havcr2	36.7838	0.571951	0.153319	3.73047	0.000191124	0.0016323
ENSDARG00000079614	ftr34	34.3962	0.572238	0.172937	3.30894	0.000936496	0.00625589
ENSDARG00000104284	CABZ01049361.1	47.5776	0.572743	0.126454	4.52926	5.91908e-06	8.32151e-05
ENSDARG00000034403	zgc:173443	68.4878	0.572795	0.131236	4.36463	1.27336e-05	0.000160835
ENSDARG00000070229	zgc:158258	381.128	0.573102	0.0908664	6.30708	2.84348e-10	1.1443e-08
ENSDARG00000062906	kcnv2b	173.807	0.573151	0.164745	3.47901	0.000503272	0.00372511
ENSDARG00000109361	BX005294.2	72.2621	0.573378	0.114719	4.99813	5.78895e-07	1.08904e-05
ENSDARG00000042811	fgf1b	228.68	0.575402	0.11234	5.12196	3.02376e-07	6.13619e-06
ENSDARG00000023820	faxdc2	3788	0.575566	0.101701	5.6594	1.51901e-08	4.26363e-07
ENSDARG00000117231	FO834828.1	67.2434	0.576284	0.158888	3.62699	0.000286749	0.00230866
ENSDARG00000074947	calhm5.1	111.253	0.577691	0.103058	5.60551	2.07648e-08	5.63779e-07
ENSDARG00000031150	gba3	29.263	0.577999	0.185573	3.11467	0.00184151	0.0109226
ENSDARG00000090903	creb3l3b	295.331	0.578312	0.161125	3.58922	0.000331669	0.00261777
ENSDARG00000090416	scpp1	102.018	0.578446	0.106206	5.44648	5.13769e-08	1.27647e-06
ENSDARG00000059651	cidec	137.224	0.579016	0.135394	4.27651	1.89843e-05	0.000227318
ENSDARG00000101055	trim35-25	26.3713	0.579395	0.158078	3.66526	0.00024709	0.00204157
ENSDARG00000097451	chmp6a	14.9368	0.579529	0.183359	3.16063	0.0015743	0.0095916
ENSDARG00000105511	BX248521.2	100.109	0.579683	0.15268	3.79673	0.00014662	0.00130276
ENSDARG00000089310	gc	2273.52	0.582832	0.115799	5.03313	4.82539e-07	9.23844e-06
ENSDARG00000054239	ghrl	22.8697	0.583744	0.210492	2.77324	0.00555017	0.0266524
ENSDARG00000117735	CR926130.1	214.105	0.583892	0.1828	3.19415	0.00140242	0.00870646
ENSDARG00000105093	WDR63	35.4458	0.584977	0.140982	4.14929	3.33514e-05	0.00037195
ENSDARG00000045516	itih2	4381.73	0.586175	0.107164	5.46986	4.50393e-08	1.13718e-06
ENSDARG00000102987	capn7	689.434	0.586373	0.111036	5.28091	1.28547e-07	2.88274e-06
ENSDARG00000100952	wu:fj16a03	1059.45	0.586732	0.0679535	8.63433	5.90747e-18	8.85053e-16
ENSDARG00000087659	si:ch211-219a15.3	142.449	0.586807	0.118741	4.94189	7.73696e-07	1.4035e-05
ENSDARG00000075538	zgc:163061	25.573	0.586869	0.156993	3.7382	0.000185345	0.00158785
ENSDARG00000100449	BX322631.1	128.668	0.587448	0.161867	3.6292	0.000284297	0.00229064
ENSDARG00000015662	pla2g12b	5414.77	0.588972	0.0842604	6.9899	2.7508e-12	1.58729e-10
ENSDARG00000087740	BX664618.1	29.1324	0.58945	0.134466	4.38364	1.16715e-05	0.000149316
ENSDARG00000023151	ucp1	11109.2	0.590449	0.138682	4.25757	2.06662e-05	0.000244641
ENSDARG00000103245	BX324224.1	25.454	0.592196	0.167858	3.52796	0.000418777	0.00319282
ENSDARG00000040474	snx10b	37.1052	0.594014	0.137441	4.32195	1.54659e-05	0.000190792
ENSDARG00000068127	si:ch211-194e1.7	32.4885	0.594061	0.147794	4.01953	5.83155e-05	0.000600293
ENSDARG00000016706	atic	1867.07	0.595232	0.0719473	8.27316	1.3045e-16	1.61407e-14
ENSDARG00000077882	ccn5	25.2234	0.596134	0.166971	3.57028	0.000356596	0.00278098
ENSDARG00000096365	si:ch211-195m9.3	112.008	0.596582	0.0866907	6.88173	5.91302e-12	3.2455e-10
ENSDARG00000015866	apoa2	102443	0.597199	0.0861659	6.9308	4.18456e-12	2.33759e-10
ENSDARG00000098700	il1b	20.1717	0.600547	0.207122	2.89949	0.00373768	0.0193376
ENSDARG00000074457	si:dkey-96f10.1	94.3162	0.600803	0.150564	3.99034	6.59776e-05	0.000668104
ENSDARG00000110756	CLEC3A	177.177	0.601298	0.121725	4.93982	7.81951e-07	1.4164e-05
ENSDARG00000098706	si:ch73-236c18.7	19.5494	0.601543	0.185621	3.2407	0.00119236	0.00759198
ENSDARG00000101807	si:ch211-120c15.3	78.019	0.602508	0.168391	3.57804	0.000346186	0.00271341
ENSDARG00000039517	c8b	1071.55	0.60419	0.0923534	6.54215	6.06411e-11	2.75712e-09
ENSDARG00000102003	CU695215.3	54.8508	0.604731	0.130913	4.61934	3.84955e-06	5.75351e-05
ENSDARG00000074613	si:ch211-240l19.6	296.614	0.604733	0.161715	3.73951	0.000184381	0.00158068
ENSDARG00000104875	bspry	62.0045	0.60488	0.145325	4.16225	3.15121e-05	0.000353499
ENSDARG00000105317	si:ch1073-365p7.2	92.1469	0.605789	0.1242	4.87751	1.07434e-06	1.86064e-05
ENSDARG00000101629	CABZ01079192.1	4178.58	0.608942	0.176305	3.45391	0.000552526	0.00403563
ENSDARG00000001782	prkacba	133.031	0.609713	0.1057	5.76835	8.00521e-09	2.37294e-07
ENSDARG00000035339	ftr99	28.1759	0.609776	0.207276	2.94185	0.00326254	0.0173412
ENSDARG00000099892	CU571336.1	12.0027	0.610428	0.206811	2.95162	0.00316108	0.0169249
ENSDARG00000003869	decr1	1235.83	0.610842	0.0670656	9.10812	8.38192e-20	1.6414e-17
ENSDARG00000088612	si:ch211-153b23.7	35.0605	0.611455	0.138798	4.40535	1.05612e-05	0.000137301
ENSDARG00000090461	si:ch211-197f20.1	26.6431	0.613196	0.168466	3.63987	0.000272773	0.00221768
ENSDARG00000043175	cela1.1	72.1841	0.615051	0.167679	3.66802	0.000244432	0.00202163
ENSDARG00000041848	rh50	121.779	0.615167	0.209946	2.93012	0.00338831	0.0178494
ENSDARG00000004874	spata6l	67.3685	0.61579	0.10673	5.76959	7.94668e-09	2.3584e-07
ENSDARG00000007769	sult5a1	107.611	0.616832	0.141086	4.37203	1.23098e-05	0.000156553
ENSDARG00000077874	vwa10.1	31.3495	0.61687	0.20492	3.01029	0.00260998	0.0144687
ENSDARG00000034862	f7	416.938	0.617877	0.0912348	6.77238	1.26678e-11	6.52275e-10
ENSDARG00000090286	serpina1	19145.9	0.61871	0.106286	5.82117	5.84378e-09	1.79426e-07
ENSDARG00000016536	npas2	250.208	0.619165	0.15678	3.94926	7.83934e-05	0.000775824
ENSDARG00000058409	hce2l1	143.703	0.619276	0.201213	3.07771	0.00208599	0.0120676
ENSDARG00000035569	cyp1d1	1131.48	0.619747	0.0350819	17.6657	7.69846e-70	2.39326e-66
ENSDARG00000022631	cyp2p9	1328.23	0.622851	0.173552	3.58883	0.00033216	0.00261998
ENSDARG00000069114	unc93b1	144.365	0.623108	0.0835023	7.46216	8.51167e-14	6.6359e-12
ENSDARG00000092274	si:dkey-3k20.1	57.8691	0.623569	0.152087	4.1001	4.1298e-05	0.00044714
ENSDARG00000016139	mkks	95.9906	0.624059	0.0944293	6.60875	3.87591e-11	1.82911e-09
ENSDARG00000093402	si:dkey-286j17.4	440.765	0.62593	0.218353	2.8666	0.00414909	0.0210741
ENSDARG00000059914	sdr42e2	79.7822	0.626278	0.207435	3.01915	0.00253483	0.0141196
ENSDARG00000102558	pde6ha	9429.88	0.627211	0.0893949	7.01618	2.28016e-12	1.34697e-10
ENSDARG00000092170	apoc1	23869.9	0.627369	0.0732961	8.55938	1.13474e-17	1.5944e-15
ENSDARG00000052207	c3a.3	2393.35	0.628067	0.166567	3.77066	0.000162819	0.00142076
ENSDARG00000094366	si:dkey-260g12.1	39.1511	0.628097	0.119032	5.27671	1.31526e-07	2.93894e-06
ENSDARG00000041339	zgc:92380	2813.13	0.628755	0.0575387	10.9275	8.51384e-28	3.71472e-25
ENSDARG00000071036	si:dkey-286j15.3	198.421	0.630067	0.0843744	7.46752	8.1722e-14	6.39127e-12
ENSDARG00000026500	xkr9	104.348	0.631114	0.156833	4.02412	5.71879e-05	0.000591595
ENSDARG00000014496	trpv6	1526.5	0.631186	0.0933561	6.76106	1.36982e-11	7.00974e-10
ENSDARG00000015654	ca15a	532.911	0.631369	0.0970487	6.5057	7.73339e-11	3.42833e-09
ENSDARG00000012903	slc34a2a	1641.65	0.631409	0.160437	3.93556	8.30035e-05	0.000815191
ENSDARG00000037836	igfals	128.973	0.631528	0.132811	4.75509	1.9836e-06	3.22702e-05
ENSDARG00000058672	nuggc.3	91.5104	0.632696	0.146022	4.33289	1.47165e-05	0.000182452
ENSDARG00000003077	gpx9	333.511	0.632816	0.123562	5.12144	3.03217e-07	6.14088e-06
ENSDARG00000105039	phka1b	587.813	0.633122	0.122538	5.16676	2.38184e-07	4.98203e-06
ENSDARG00000042993	prss1	25910.8	0.633483	0.116619	5.43207	5.57029e-08	1.3689e-06
ENSDARG00000028862	rdh20	224.246	0.634845	0.115167	5.51238	3.54007e-08	9.12347e-07
ENSDARG00000045011	tapbp.2	33.9832	0.634981	0.160107	3.96598	7.30963e-05	0.000731257
ENSDARG00000105411	si:ch211-113d11.5	4018.01	0.636084	0.118851	5.35196	8.70044e-08	2.0353e-06
ENSDARG00000057498	habp2	975.573	0.636746	0.107955	5.89827	3.67332e-09	1.17122e-07
ENSDARG00000056314	a2ml	11220.7	0.636909	0.120972	5.26494	1.40232e-07	3.12227e-06
ENSDARG00000098129	si:dkeyp-97a10.2	145.948	0.638374	0.0851388	7.49804	6.478e-14	5.19703e-12
ENSDARG00000055036	itih3a	929.693	0.639029	0.136457	4.68302	2.82679e-06	4.40766e-05
ENSDARG00000100246	FP016234.1	542.016	0.640316	0.0793025	8.07434	6.78424e-16	7.33582e-14
ENSDARG00000056976	ifit16	304.602	0.641315	0.0859578	7.46082	8.59885e-14	6.68292e-12
ENSDARG00000071103	si:dkey-222p3.1	179.59	0.64218	0.0804808	7.97929	1.47183e-15	1.51885e-13
ENSDARG00000034941	si:dkey-224e22.2	154.072	0.642392	0.0689924	9.31106	1.26568e-20	2.62311e-18
ENSDARG00000038439	fabp10a	10739.1	0.643127	0.0723037	8.8948	5.85269e-19	1.01081e-16
ENSDARG00000091092	zcchc10	250.251	0.64498	0.129333	4.98696	6.13353e-07	1.14692e-05
ENSDARG00000095533	si:ch211-198c19.3	78.3644	0.64836	0.131572	4.92779	8.31646e-07	1.49444e-05
ENSDARG00000058476	stc1l	214.754	0.649847	0.211144	3.07774	0.00208575	0.0120676
ENSDARG00000101374	si:dkey-11n14.1	101.912	0.650862	0.128582	5.06185	4.15204e-07	8.11803e-06
ENSDARG00000070011	hce2l2	160.565	0.651239	0.180889	3.60021	0.000317956	0.0025288
ENSDARG00000087188	nfil3-6	551.519	0.65146	0.177018	3.68019	0.00023306	0.00193594
ENSDARG00000097876	si:dkey-40g16.5	18.8574	0.651619	0.175915	3.70417	0.000212083	0.00178133
ENSDARG00000109864	znf995	35.4046	0.651683	0.164763	3.95529	7.64428e-05	0.000759845
ENSDARG00000076848	zgc:112492	260.914	0.652237	0.100491	6.4905	8.55494e-11	3.76569e-09
ENSDARG00000070490	si:dkeyp-75b4.7	68.9405	0.652917	0.173667	3.75958	0.000170196	0.00147432
ENSDARG00000036171	rnasel3	769.397	0.652939	0.0915293	7.13366	9.77374e-13	6.15374e-11
ENSDARG00000117687	CR391953.1	13.6119	0.655181	0.201816	3.24642	0.00116865	0.00747137
ENSDARG00000077138	zgc:195173	312.693	0.655324	0.0599346	10.934	7.92882e-28	3.52125e-25
ENSDARG00000038040	tpk1	345.222	0.655347	0.128247	5.11003	3.22101e-07	6.47587e-06
ENSDARG00000031616	g6pca.1	527.024	0.656564	0.129392	5.07422	3.89096e-07	7.66178e-06
ENSDARG00000020866	apoa4b.2	7255.26	0.657195	0.122134	5.38093	7.41034e-08	1.75352e-06
ENSDARG00000097746	si:rp71-77l1.1	159.476	0.658528	0.157565	4.17939	2.92289e-05	0.00033208
ENSDARG00000095913	CU861903.1	67.799	0.658665	0.11787	5.58805	2.2963e-08	6.16729e-07
ENSDARG00000026895	tor1l3	30.3929	0.659037	0.14117	4.66838	3.03583e-06	4.68079e-05
ENSDARG00000092999	tnni4b.1	36.9794	0.660096	0.172985	3.81592	0.000135677	0.00122169
ENSDARG00000045299	vmo1b	581.415	0.660573	0.0969938	6.81047	9.72795e-12	5.06139e-10
ENSDARG00000091800	zgc:174260	389.606	0.660819	0.0968644	6.82211	8.97126e-12	4.72702e-10
ENSDARG00000094538	CT027623.1	37.1482	0.662512	0.151739	4.36613	1.26465e-05	0.000159897
ENSDARG00000079227	plekhs1	102.548	0.663578	0.144517	4.5917	4.39651e-06	6.42763e-05
ENSDARG00000079456	si:ch211-149a19.3	169.307	0.664925	0.098547	6.74729	1.50635e-11	7.62994e-10
ENSDARG00000088891	slc23a3	28.3907	0.665193	0.173694	3.82968	0.00012831	0.0011642
ENSDARG00000089026	si:dkey-183k8.2	172.574	0.66583	0.0849375	7.83906	4.53917e-15	4.32525e-13
ENSDARG00000097416	si:ch73-306e8.2	124.382	0.668052	0.170667	3.91437	9.06417e-05	0.000873744
ENSDARG00000111386	CABZ01079178.1	120.774	0.668695	0.191396	3.49377	0.000476244	0.00356324
ENSDARG00000098949	mslna	185.536	0.669194	0.144501	4.63105	3.63807e-06	5.47362e-05
ENSDARG00000077313	slc46a3	380.118	0.671558	0.213152	3.15061	0.00162932	0.00988997
ENSDARG00000035562	mpdu1a	669.714	0.672	0.0594758	11.2987	1.33158e-29	7.04603e-27
ENSDARG00000102706	BX511128.3	1047.72	0.672049	0.0526044	12.7755	2.24623e-37	1.86212e-34
ENSDARG00000042010	pklr	7053.8	0.672782	0.129048	5.21343	1.85385e-07	3.99872e-06
ENSDARG00000053802	cbln5	39.4333	0.672974	0.167866	4.00899	6.09794e-05	0.00062256
ENSDARG00000086445	adgrf7	86.2693	0.674586	0.127067	5.3089	1.10289e-07	2.51871e-06
ENSDARG00000041569	ces2a	8665.18	0.674661	0.107001	6.30517	2.87882e-10	1.15665e-08
ENSDARG00000018351	hpda	2951.18	0.677091	0.109472	6.18507	6.20749e-10	2.29051e-08
ENSDARG00000100799	CR381540.1	25.3737	0.67752	0.186185	3.63896	0.000273743	0.0022241
ENSDARG00000093068	c3b.1	2654.47	0.680481	0.125056	5.4414	5.28647e-08	1.30951e-06
ENSDARG00000070041	zgc:153920	43.2939	0.685016	0.135798	5.04438	4.54997e-07	8.81978e-06
ENSDARG00000042953	cyp2n13	3035.48	0.686711	0.15907	4.31704	1.58138e-05	0.000194436
ENSDARG00000095608	si:dkey-57k2.6	31.9361	0.687131	0.144824	4.74461	2.08912e-06	3.3716e-05
ENSDARG00000012076	apoa1a	55014	0.687624	0.102421	6.7137	1.8975e-11	9.38187e-10
ENSDARG00000012694	c3a.1	9898.23	0.688175	0.123668	5.56469	2.62614e-08	6.98186e-07
ENSDARG00000053853	slc13a2	3080.75	0.689452	0.178888	3.85411	0.000116152	0.00106831
ENSDARG00000063078	abcg5	345.801	0.689931	0.164388	4.19698	2.70502e-05	0.000310304
ENSDARG00000069944	p2ry13	28.435	0.690098	0.154229	4.47449	7.65923e-06	0.0001033
ENSDARG00000017882	rdh1	1504.87	0.690451	0.0830466	8.31402	9.25172e-17	1.18603e-14
ENSDARG00000068144	nmba	43.8023	0.690774	0.135552	5.09599	3.46917e-07	6.91886e-06
ENSDARG00000094102	BX248118.1	32.214	0.691318	0.168456	4.10385	4.06336e-05	0.00044033
ENSDARG00000099500	clec3bb	31.6425	0.692641	0.143596	4.82354	1.41035e-06	2.36835e-05
ENSDARG00000060350	apoda.2	4310.29	0.692974	0.173142	4.00234	6.27195e-05	0.000638491
ENSDARG00000036968	si:ch1073-416d2.3	147.754	0.693761	0.120277	5.76804	8.01969e-09	2.3744e-07
ENSDARG00000021339	cpa5	21258.4	0.694651	0.155392	4.47032	7.8102e-06	0.000104994
ENSDARG00000098387	tmem176l.3a	837.392	0.694907	0.123979	5.60505	2.08192e-08	5.64637e-07
ENSDARG00000077479	msh5	30.064	0.696514	0.153585	4.53505	5.75892e-06	8.1239e-05
ENSDARG00000078918	comtd1	739.192	0.696524	0.0951405	7.32101	2.4612e-13	1.7291e-11
ENSDARG00000017038	zgc:152670	62.8836	0.698339	0.20531	3.4014	0.000670425	0.00473409
ENSDARG00000097976	CR812464.1	56.2163	0.699772	0.151444	4.62065	3.82536e-06	5.72078e-05
ENSDARG00000073742	prss59.2	28229.1	0.700347	0.158828	4.40947	1.03623e-05	0.000134997
ENSDARG00000105183	CT009487.2	54.2256	0.700619	0.172699	4.05688	4.97334e-05	0.000523875
ENSDARG00000095409	si:ch211-226h7.8	53.8617	0.700985	0.167396	4.18758	2.81942e-05	0.000321499
ENSDARG00000039116	nr5a5	235.972	0.705304	0.143553	4.91321	8.95991e-07	1.58713e-05
ENSDARG00000100792	zgc:154142	1642.27	0.707224	0.158031	4.47523	7.63308e-06	0.000103003
ENSDARG00000096445	si:ch211-214p16.3	689.689	0.707851	0.176372	4.0134	5.98491e-05	0.000613287
ENSDARG00000012539	dnase1	20.6345	0.709018	0.218273	3.24831	0.00116094	0.00743946
ENSDARG00000071005	ppp1r3ca	790.795	0.713267	0.0677032	10.5352	5.94567e-26	2.17454e-23
ENSDARG00000093780	BX548078.1	236.025	0.71463	0.1497	4.77375	1.80828e-06	2.96453e-05
ENSDARG00000098779	BX547930.4	26.1892	0.715036	0.171068	4.17983	2.91733e-05	0.0003316
ENSDARG00000055901	steap4	515.496	0.716735	0.063513	11.2848	1.55912e-29	8.07818e-27
ENSDARG00000104172	diabloa	1326.86	0.718082	0.0605509	11.8591	1.92938e-32	1.37096e-29
ENSDARG00000103687	sycn.2	2207.07	0.718617	0.124941	5.75166	8.83688e-09	2.59779e-07
ENSDARG00000026383	si:dkey-27j5.5	73.5546	0.719894	0.101749	7.07521	1.49227e-12	9.14106e-11
ENSDARG00000074191	zgc:172253	1208.21	0.719929	0.173457	4.15047	3.31797e-05	0.000370367
ENSDARG00000063518	zgc:153913	718.953	0.720448	0.102287	7.04339	1.87616e-12	1.12978e-10
ENSDARG00000056750	si:ch211-254p10.2	179.595	0.72055	0.105701	6.81685	9.306e-12	4.87242e-10
ENSDARG00000099200	zgc:123103	14830.9	0.722767	0.0729031	9.91407	3.61626e-23	1.04577e-20
ENSDARG00000114099	trim35-30	25.6919	0.722812	0.188891	3.82662	0.000129916	0.00117662
ENSDARG00000104569	CABZ01088484.1	810.932	0.723569	0.219191	3.3011	0.000963075	0.00640077
ENSDARG00000104324	si:ch211-182p11.1	75.3003	0.724642	0.191862	3.7769	0.000158793	0.00139105
ENSDARG00000074322	si:ch211-194m7.3	167.794	0.726313	0.097033	7.48521	7.14307e-14	5.65759e-12
ENSDARG00000070892	si:ch211-262h13.5	222.537	0.726848	0.118647	6.12615	9.00281e-10	3.23088e-08
ENSDARG00000058045	tlr21	32.8526	0.728265	0.159522	4.56528	4.9882e-06	7.18335e-05
ENSDARG00000099185	chia.2	18284.9	0.729386	0.165591	4.40476	1.05903e-05	0.000137579
ENSDARG00000041073	si:dkey-12e7.4	41.3114	0.730417	0.20855	3.50236	0.000461158	0.00346496
ENSDARG00000089399	tmem176l.2	402.232	0.730907	0.0940111	7.77468	7.56354e-15	6.8903e-13
ENSDARG00000092719	AL954655.2	101.478	0.73131	0.136419	5.36075	8.28758e-08	1.94813e-06
ENSDARG00000027620	bco2l	121.908	0.733742	0.143663	5.10739	3.26643e-07	6.5513e-06
ENSDARG00000096382	neu3.1	206.277	0.735567	0.0760499	9.67217	3.95905e-22	9.94562e-20
ENSDARG00000086849	si:dkey-187k19.2	126.384	0.738971	0.116525	6.34172	2.27208e-10	9.26337e-09
ENSDARG00000086266	CR925773.1	77.8564	0.739108	0.155444	4.75483	1.98614e-06	3.22702e-05
ENSDARG00000013721	g6pca.2	4775.22	0.740021	0.115265	6.42018	1.36117e-10	5.767e-09
ENSDARG00000071083	si:dkeyp-34c12.1	44.2076	0.742332	0.128361	5.78314	7.33171e-09	2.20217e-07
ENSDARG00000091961	pth1b	29.2938	0.742365	0.197239	3.76378	0.000167365	0.00145313
ENSDARG00000071024	zgc:171679	644.651	0.743059	0.0672156	11.0549	2.07658e-28	1.01264e-25
ENSDARG00000078455	best4	54.5368	0.744792	0.128492	5.7964	6.77525e-09	2.05569e-07
ENSDARG00000068680	ctrl	6818.52	0.74492	0.148378	5.02041	5.15619e-07	9.80386e-06
ENSDARG00000017773	slc16a12a	1080.57	0.746466	0.107608	6.93691	4.0076e-12	2.26007e-10
ENSDARG00000095462	cela1.2	105.847	0.750512	0.166698	4.50224	6.72413e-06	9.2802e-05
ENSDARG00000056683	cdk5	584.84	0.750993	0.0435872	17.2297	1.59075e-66	3.9562e-63
ENSDARG00000074505	mturn	99.0514	0.753921	0.117045	6.4413	1.18452e-10	5.05301e-09
ENSDARG00000074949	c1qtnf7	12.4468	0.754155	0.202597	3.72244	0.000197305	0.00167588
ENSDARG00000007289	metrnlb	41.2198	0.754609	0.134277	5.6198	1.91183e-08	5.25965e-07
ENSDARG00000090428	ctrb1	16462.3	0.761792	0.173301	4.39577	1.10381e-05	0.00014209
ENSDARG00000079325	CABZ01046432.1	24.1674	0.762125	0.200913	3.79332	0.000148648	0.00131622
ENSDARG00000007344	tcap	683.166	0.763034	0.12832	5.94632	2.74243e-09	8.954e-08
ENSDARG00000092602	BX546499.1	28.9981	0.763801	0.155458	4.91322	8.95921e-07	1.58713e-05
ENSDARG00000056765	ela2l	13855.6	0.765426	0.154414	4.95696	7.16042e-07	1.30941e-05
ENSDARG00000018266	mthfd1a	1066.95	0.765926	0.0875492	8.74852	2.16161e-18	3.40249e-16
ENSDARG00000023176	tdo2b	469.522	0.769526	0.125376	6.13776	8.36909e-10	3.02528e-08
ENSDARG00000032206	cthl	120.776	0.769571	0.140403	5.48116	4.22544e-08	1.07122e-06
ENSDARG00000089050	cuzd1.1	98.9485	0.772657	0.121652	6.35139	2.13384e-10	8.78618e-09
ENSDARG00000008029	mep1a.2	1193.43	0.776506	0.168841	4.59905	4.24426e-06	6.23109e-05
ENSDARG00000039747	BX914200.1	1276.27	0.777273	0.0907254	8.56731	1.05927e-17	1.50381e-15
ENSDARG00000039351	ccl19b	351.195	0.778733	0.185801	4.19121	2.77465e-05	0.00031683
ENSDARG00000054202	hbl4	133.049	0.779534	0.115527	6.74763	1.50277e-11	7.62735e-10
ENSDARG00000079525	slc39a5	60.4678	0.783707	0.171856	4.56025	5.10925e-06	7.31854e-05
ENSDARG00000059824	soat2	143.797	0.784076	0.1347	5.82089	5.85336e-09	1.79498e-07
ENSDARG00000103951	tspan34	95.1716	0.788583	0.0897312	8.78829	1.51858e-18	2.43659e-16
ENSDARG00000070178	zp3d.2	19.2328	0.788649	0.205984	3.8287	0.000128824	0.00116801
ENSDARG00000043997	cyp2x8	88.791	0.788856	0.150539	5.2402	1.60405e-07	3.51787e-06
ENSDARG00000074150	si:ch211-226h7.5	54.3963	0.792707	0.169727	4.67048	3.00497e-06	4.64183e-05
ENSDARG00000038199	cdab	597.019	0.793032	0.147482	5.37716	7.56696e-08	1.78718e-06
ENSDARG00000040081	zp3d.1	40.3264	0.794212	0.189482	4.1915	2.77117e-05	0.000316617
ENSDARG00000088885	si:ch1073-340i21.3	1829.5	0.798001	0.05785	13.7943	2.75821e-43	3.42984e-40
ENSDARG00000079274	prss59.1	12693.7	0.798219	0.16342	4.88446	1.03712e-06	1.81005e-05
ENSDARG00000068290	si:dkey-286h2.3	46.6899	0.798529	0.182602	4.37306	1.22516e-05	0.000156095
ENSDARG00000075016	apobb.2	476.468	0.798686	0.199554	4.00236	6.27134e-05	0.000638491
ENSDARG00000056744	ela2	10467.4	0.798857	0.185481	4.30695	1.6552e-05	0.000202782
ENSDARG00000116628	ly97.3	251.292	0.799836	0.0924061	8.65566	4.90047e-18	7.52313e-16
ENSDARG00000097137	CR753876.1	1901.25	0.803847	0.0689409	11.6599	2.04191e-31	1.2091e-28
ENSDARG00000095065	si:ch211-113e8.9	23.4132	0.805401	0.179058	4.49799	6.85997e-06	9.43626e-05
ENSDARG00000116007	CABZ01016118.1	46.8814	0.80776	0.144091	5.60589	2.07188e-08	5.63144e-07
ENSDARG00000099070	FP074867.1	32.685	0.807829	0.163248	4.94847	7.47999e-07	1.36184e-05
ENSDARG00000098153	lhfpl2b	364.973	0.808147	0.104402	7.74074	9.88437e-15	8.7482e-13
ENSDARG00000096556	si:dkey-19f4.2	69.7957	0.808187	0.106934	7.55784	4.09819e-14	3.3749e-12
ENSDARG00000018846	dgat2	1895.19	0.810271	0.127182	6.37098	1.8782e-10	7.78514e-09
ENSDARG00000042112	dio1	738.448	0.81036	0.0835499	9.69911	3.04143e-22	7.96215e-20
ENSDARG00000056909	LO018309.1	363.339	0.812866	0.196626	4.13407	3.56402e-05	0.000394118
ENSDARG00000099674	dicp3.1	79.9099	0.812895	0.107742	7.54484	4.52847e-14	3.70471e-12
ENSDARG00000005221	desmb	595.38	0.81481	0.147984	5.50608	3.66916e-08	9.43661e-07
ENSDARG00000009443	zgc:92137	6447.98	0.814988	0.159195	5.11943	3.06463e-07	6.20157e-06
ENSDARG00000091558	si:ch211-251f6.7	87.7612	0.815617	0.184782	4.41395	1.01504e-05	0.000132723
ENSDARG00000093173	si:dkey-93m18.6	146.008	0.81617	0.124296	6.56633	5.15718e-11	2.3664e-09
ENSDARG00000077875	slc2a5	114.871	0.819065	0.19667	4.16467	3.11801e-05	0.000350565
ENSDARG00000043168	cela1.5	337.745	0.821319	0.154255	5.32442	1.01273e-07	2.33643e-06
ENSDARG00000079009	abca1b	3995.83	0.822402	0.104986	7.83343	4.74739e-15	4.47226e-13
ENSDARG00000022767	apobb.1	83405	0.822489	0.158402	5.1924	2.07597e-07	4.409e-06
ENSDARG00000100353	si:ch1073-398f15.1	407.067	0.823166	0.145828	5.64476	1.65409e-08	4.60662e-07
ENSDARG00000069264	si:ch211-196h16.5	298.814	0.825943	0.127101	6.49833	8.12171e-11	3.5904e-09
ENSDARG00000042982	cyp2p8	1697.57	0.826573	0.209187	3.95135	7.77108e-05	0.000770601
ENSDARG00000001818	c3b.2	2437.74	0.826851	0.157681	5.24381	1.57295e-07	3.45576e-06
ENSDARG00000092228	si:dkey-27p18.3	44.1881	0.829111	0.156388	5.30163	1.14774e-07	2.60678e-06
ENSDARG00000026400	rad51d	78.8847	0.829762	0.100491	8.25706	1.49302e-16	1.80447e-14
ENSDARG00000094396	CR848841.1	13.914	0.829818	0.199231	4.16512	3.11195e-05	0.000350042
ENSDARG00000068250	si:ch211-151h10.2	20.374	0.829852	0.163413	5.07825	3.80931e-07	7.52482e-06
ENSDARG00000041873	si:dkey-221h15.4	24.4375	0.82991	0.160873	5.15878	2.4857e-07	5.1775e-06
ENSDARG00000103659	bco1l	333.794	0.830743	0.142671	5.82277	5.7881e-09	1.78156e-07
ENSDARG00000021004	c5	2164.8	0.835324	0.151261	5.52241	3.34389e-08	8.67357e-07
ENSDARG00000117734	CABZ01044023.1	20.6905	0.835871	0.172335	4.85028	1.2329e-06	2.09585e-05
ENSDARG00000092252	si:dkey-103k4.1	40.8773	0.837225	0.127802	6.55095	5.71721e-11	2.61373e-09
ENSDARG00000093124	scpp8	31.7859	0.839056	0.157906	5.31363	1.07462e-07	2.46407e-06
ENSDARG00000041685	si:dkey-105h12.2	1788.2	0.839839	0.132843	6.32204	2.58131e-10	1.04726e-08
ENSDARG00000079544	si:ch1073-464p5.5	10792.4	0.840286	0.130139	6.45683	1.06917e-10	4.6244e-09
ENSDARG00000095675	ccdc141	501	0.845568	0.0739117	11.4402	2.6314e-30	1.45429e-27
ENSDARG00000029230	pnp4b	2641.47	0.848287	0.166656	5.09005	3.57963e-07	7.11634e-06
ENSDARG00000053973	fetub	43031.9	0.848295	0.113908	7.4472	9.53427e-14	7.22919e-12
ENSDARG00000101535	col10a1b	31.1557	0.84968	0.17951	4.73332	2.20876e-06	3.54627e-05
ENSDARG00000035883	nt5c1aa	758.597	0.850641	0.0844647	10.071	7.42428e-24	2.25173e-21
ENSDARG00000077572	si:ch211-193k19.2	93.2867	0.852692	0.119131	7.15759	8.21082e-13	5.24944e-11
ENSDARG00000024503	c6ast3	273.032	0.855522	0.174017	4.91632	8.81852e-07	1.56879e-05
ENSDARG00000042780	apoba	9483.86	0.856406	0.165903	5.16208	2.44224e-07	5.09123e-06
ENSDARG00000044204	endou	425.702	0.857886	0.147104	5.83183	5.48242e-09	1.69798e-07
ENSDARG00000101160	apoa4a	333.709	0.858237	0.213143	4.02658	5.65947e-05	0.000587196
ENSDARG00000035601	dao.3	23.6796	0.85955	0.159591	5.38596	7.20602e-08	1.71496e-06
ENSDARG00000039393	si:ch211-240l19.5	918.307	0.860239	0.126161	6.81856	9.19549e-12	4.83492e-10
ENSDARG00000108060	LO017771.1	242.398	0.860765	0.0876925	9.81572	9.63457e-23	2.57647e-20
ENSDARG00000098586	zgc:194887	152.798	0.860878	0.142476	6.04227	1.51965e-09	5.24185e-08
ENSDARG00000042990	cyp2p10	184.717	0.862985	0.13138	6.5686	5.07891e-11	2.33912e-09
ENSDARG00000020149	acoxl	341.875	0.863772	0.119707	7.21575	5.36393e-13	3.5356e-11
ENSDARG00000013856	amy2a	3651.26	0.865709	0.179773	4.81558	1.46773e-06	2.45148e-05
ENSDARG00000058327	neu3.3	523.123	0.866702	0.124508	6.96104	3.37778e-12	1.91957e-10
ENSDARG00000093977	si:ch211-220f16.1	46.7122	0.866839	0.214176	4.04733	5.18061e-05	0.000543178
ENSDARG00000057844	zgc:171470	172.005	0.867832	0.153035	5.67079	1.42139e-08	4.0034e-07
ENSDARG00000078757	si:ch211-212c13.8	4940.5	0.868227	0.0914258	9.49652	2.17022e-21	5.04424e-19
ENSDARG00000077308	gpr84	19.326	0.871076	0.199979	4.35584	1.32559e-05	0.000166418
ENSDARG00000040427	acot19	66.9228	0.875205	0.140182	6.24333	4.28357e-10	1.65166e-08
ENSDARG00000053027	si:dkey-33i11.1	34.5875	0.878441	0.162744	5.3977	6.75015e-08	1.6173e-06
ENSDARG00000100886	si:dkeyp-97a10.1	56.4098	0.883049	0.171666	5.14398	2.68976e-07	5.55139e-06
ENSDARG00000020853	galr2a	22.925	0.884337	0.173386	5.10039	3.3896e-07	6.76559e-06
ENSDARG00000100375	timm23b	31.247	0.88442	0.157263	5.62383	1.86768e-08	5.14386e-07
ENSDARG00000094881	si:ch211-197h24.8	37.3258	0.887004	0.146832	6.04095	1.53211e-09	5.2775e-08
ENSDARG00000017314	cela1.6	21346.2	0.891382	0.1581	5.63809	1.71948e-08	4.77002e-07
ENSDARG00000043901	ugt5g2	21.8941	0.892589	0.196503	4.54237	5.5625e-06	7.88259e-05
ENSDARG00000029822	cel.2	403.391	0.898553	0.182813	4.91516	8.87109e-07	1.57476e-05
ENSDARG00000076196	si:ch211-226h7.6	43.1534	0.899433	0.159445	5.64102	1.69043e-08	4.69731e-07
ENSDARG00000089402	si:ch73-281i18.3	88.2896	0.902075	0.157252	5.73648	9.66643e-09	2.80846e-07
ENSDARG00000093438	CU467110.1	202.965	0.904317	0.11499	7.86429	3.71206e-15	3.60621e-13
ENSDARG00000098843	FQ311879.1	14.1218	0.906598	0.197088	4.59997	4.2256e-06	6.20937e-05
ENSDARG00000078551	zgc:171242	665.206	0.907736	0.0718085	12.6411	1.25351e-36	1.00564e-33
ENSDARG00000013522	pck1	7018.26	0.908376	0.211605	4.29278	1.76448e-05	0.000214203
ENSDARG00000039730	zgc:112160	14031.7	0.909304	0.176732	5.14509	2.67386e-07	5.52316e-06
ENSDARG00000100635	chia.1	3127.22	0.909651	0.200086	4.54631	5.45951e-06	7.74989e-05
ENSDARG00000088641	grn2	47.6058	0.909814	0.125798	7.23235	4.74694e-13	3.15659e-11
ENSDARG00000052039	caspb	2251.94	0.910236	0.115637	7.8715	3.50426e-15	3.41801e-13
ENSDARG00000075958	si:dkey-266f7.9	161.397	0.9154	0.153294	5.97153	2.35046e-09	7.77244e-08
ENSDARG00000104083	adgre5b.2	48.1912	0.919872	0.134657	6.83121	8.41986e-12	4.4459e-10
ENSDARG00000089645	si:ch1073-406l10.2	418.296	0.919904	0.0656974	14.0021	1.51272e-44	2.35133e-41
ENSDARG00000117241	CABZ01067657.1	44.8885	0.929633	0.133494	6.96388	3.31034e-12	1.88826e-10
ENSDARG00000093819	CT027772.2	14.8555	0.930231	0.211617	4.39583	1.10352e-05	0.00014209
ENSDARG00000063059	abcg8	203.742	0.930621	0.143014	6.50722	7.65538e-11	3.39981e-09
ENSDARG00000044862	opn1lw1	800.424	0.935411	0.133785	6.99187	2.7124e-12	1.56877e-10
ENSDARG00000093936	si:dkeyp-1h4.6	755.121	0.936701	0.120592	7.76754	8.00282e-15	7.21123e-13
ENSDARG00000098013	si:ch211-130m23.5	494.252	0.944763	0.115586	8.17369	2.99092e-16	3.4759e-14
ENSDARG00000031588	si:dkey-239b22.1	1279.96	0.948697	0.119201	7.95878	1.73745e-15	1.7782e-13
ENSDARG00000097169	si:ch73-330k17.3	31.4487	0.953164	0.208843	4.56403	5.01807e-06	7.22218e-05
ENSDARG00000090946	si:zfos-364h11.2	108.173	0.955081	0.167016	5.71851	1.07464e-08	3.09332e-07
ENSDARG00000035018	thy1	608.576	0.955165	0.127727	7.4782	7.53499e-14	5.93023e-12
ENSDARG00000086569	zgc:172051	1580.06	0.957486	0.163545	5.85459	4.78202e-09	1.49973e-07
ENSDARG00000090814	si:dkey-18a10.3	642.501	0.962341	0.142793	6.73939	1.59049e-11	7.95883e-10
ENSDARG00000097973	si:ch1073-190k2.1	754.413	0.963597	0.0490677	19.6381	7.30292e-86	3.02706e-82
ENSDARG00000053448	si:ch211-251f6.6	1425.49	0.964418	0.0956002	10.088	6.24052e-24	1.91607e-21
ENSDARG00000094659	BX510324.2	55.4935	0.968946	0.168062	5.76542	8.14552e-09	2.40879e-07
ENSDARG00000093844	zgc:136461	7414.91	0.970206	0.194999	4.97543	6.51042e-07	1.20382e-05
ENSDARG00000030954	ftr56	68.3006	0.97867	0.125773	7.78126	7.18078e-15	6.58989e-13
ENSDARG00000053512	crybb2	25.6728	0.987297	0.193189	5.11053	3.21249e-07	6.46921e-06
ENSDARG00000004529	zgc:173742	64.7424	0.995537	0.109405	9.09955	9.07106e-20	1.73536e-17
ENSDARG00000075355	ftr29	40.766	0.997557	0.187341	5.32482	1.01054e-07	2.33354e-06
ENSDARG00000098890	cyp2aa9	189.57	0.99821	0.198142	5.03784	4.70809e-07	9.0627e-06
ENSDARG00000068465	zgc:136254	92.252	1.00646	0.199774	5.038	4.70416e-07	9.06215e-06
ENSDARG00000027529	hmox1a	364.08	1.00828	0.192435	5.23958	1.60939e-07	3.52027e-06
ENSDARG00000086271	acyp2	24.585	1.00958	0.154823	6.52084	6.99128e-11	3.13285e-09
ENSDARG00000010312	cp	4751.9	1.02008	0.11858	8.60245	7.80294e-18	1.13485e-15
ENSDARG00000043719	c3a.6	898.879	1.02224	0.138224	7.39552	1.40858e-13	1.03033e-11
ENSDARG00000094683	CR392012.2	53.5413	1.02232	0.205958	4.96373	6.9153e-07	1.26832e-05
ENSDARG00000117512	LO018605.3	93.6248	1.02538	0.128805	7.96076	1.70987e-15	1.75721e-13
ENSDARG00000093872	CU137716.1	53.6976	1.02563	0.140255	7.31262	2.61991e-13	1.82513e-11
ENSDARG00000017490	cel.1	1505.86	1.02659	0.216458	4.74265	2.10938e-06	3.39989e-05
ENSDARG00000039069	slx4ip	162.957	1.02692	0.118984	8.63073	6.09607e-18	9.0784e-16
ENSDARG00000095315	CR626907.2	31.0708	1.03117	0.147344	6.99834	2.59007e-12	1.50841e-10
ENSDARG00000045442	cpb1	8424.52	1.03753	0.162057	6.40222	1.53135e-10	6.42236e-09
ENSDARG00000092066	CT583708.1	35.6372	1.0385	0.198283	5.23744	1.6282e-07	3.55516e-06
ENSDARG00000094260	CR388077.1	14.009	1.03944	0.218362	4.76018	1.93416e-06	3.15634e-05
ENSDARG00000097963	CR589875.2	29.4334	1.03948	0.167271	6.21437	5.15297e-10	1.94764e-08
ENSDARG00000041645	sb:cb37	2072.22	1.0395	0.14881	6.9854	2.84036e-12	1.6314e-10
ENSDARG00000052578	c6ast4	7025.46	1.04018	0.177546	5.85863	4.66711e-09	1.4674e-07
ENSDARG00000095393	CR376741.1	27.6175	1.04614	0.186872	5.59818	2.16617e-08	5.85573e-07
ENSDARG00000042984	fpr1	113.515	1.0564	0.144056	7.33329	2.24574e-13	1.58669e-11
ENSDARG00000091926	casp22	77.113	1.06249	0.128679	8.25693	1.49466e-16	1.80447e-14
ENSDARG00000073799	zgc:194210	23.4237	1.06308	0.177834	5.9779	2.26037e-09	7.48539e-08
ENSDARG00000096804	si:dkey-219e21.4	82.0141	1.06393	0.17151	6.20334	5.5277e-10	2.07039e-08
ENSDARG00000095674	tmem123	49.223	1.07063	0.133487	8.02049	1.0532e-15	1.10988e-13
ENSDARG00000093823	si:ch211-102c2.8	87.3462	1.07257	0.0959077	11.1834	4.91862e-29	2.49645e-26
ENSDARG00000044626	ccdc90b	298.487	1.07616	0.140548	7.65689	1.90491e-14	1.6507e-12
ENSDARG00000077481	si:dkey-76k16.6	143.609	1.08922	0.107915	10.0933	5.91681e-24	1.83939e-21
ENSDARG00000093974	CR933734.2	119.423	1.09113	0.207065	5.26949	1.36804e-07	3.04866e-06
ENSDARG00000090722	C20H6orf58	1218	1.09558	0.106149	10.3211	5.6593e-25	1.87662e-22
ENSDARG00000014975	irge1	86.8972	1.10076	0.201697	5.45747	4.8297e-08	1.20588e-06
ENSDARG00000033227	lect2l	748.399	1.10176	0.0833261	13.2223	6.52372e-40	7.05413e-37
ENSDARG00000042980	cyp2p7	457.384	1.10396	0.158286	6.97446	3.07053e-12	1.75954e-10
ENSDARG00000095147	krt96	1381.39	1.10874	0.130101	8.52213	1.56639e-17	2.16423e-15
ENSDARG00000044685	nr0b2a	785.741	1.11264	0.091991	12.0951	1.12154e-33	8.71651e-31
ENSDARG00000096381	neu3.4	53.664	1.12102	0.174015	6.44212	1.17815e-10	5.03446e-09
ENSDARG00000018361	sult1st3	542.498	1.12494	0.178207	6.31255	2.7447e-10	1.10993e-08
ENSDARG00000045834	si:dkey-14d8.7	356.459	1.14342	0.13195	8.66559	4.49197e-18	6.93884e-16
ENSDARG00000020455	si:ch211-171h4.3	109.36	1.15043	0.140125	8.21002	2.2115e-16	2.61904e-14
ENSDARG00000079075	si:ch211-71m22.3	26.5942	1.15146	0.211838	5.43558	5.46175e-08	1.34889e-06
ENSDARG00000099091	CU929418.1	93.9293	1.15784	0.152842	7.57538	3.58075e-14	2.97837e-12
ENSDARG00000007276	ela3l	9659.3	1.18727	0.151004	7.8625	3.76532e-15	3.64371e-13
ENSDARG00000104572	si:dkey-35h6.1	1440.53	1.18895	0.149521	7.95171	1.83952e-15	1.85218e-13
ENSDARG00000092931	si:ch211-114c12.5	43.0825	1.1943	0.211104	5.65742	1.53664e-08	4.30362e-07
ENSDARG00000043431	b3gntl1	102.993	1.22128	0.0953125	12.8135	1.37838e-37	1.18208e-34
ENSDARG00000070845	si:dkey-56d12.4	314.202	1.22234	0.149853	8.15691	3.4371e-16	3.92114e-14
ENSDARG00000053476	lipca	156.881	1.2354	0.17156	7.20097	5.97847e-13	3.87199e-11
ENSDARG00000051914	slc14a2	170.249	1.2659	0.152598	8.29567	1.07974e-16	1.35621e-14
ENSDARG00000078878	si:ch73-244f7.3	31.3018	1.27874	0.197359	6.47926	9.21723e-11	4.02869e-09
ENSDARG00000074712	si:ch211-186e20.2	77.1582	1.28228	0.11786	10.8797	1.44022e-27	5.96971e-25
ENSDARG00000052035	nxnl1	461.76	1.31026	0.09482	13.8184	1.97452e-43	2.58455e-40
ENSDARG00000030915	cpa1	1143.67	1.35318	0.190311	7.11038	1.15724e-12	7.17719e-11
ENSDARG00000030254	cbln9	101.688	1.42463	0.147213	9.67736	3.76323e-22	9.55015e-20
ENSDARG00000100234	BX511246.1	30.7116	1.43091	0.20879	6.85335	7.21415e-12	3.87507e-10
ENSDARG00000026764	ahsg1	440.582	1.43158	0.143007	10.0106	1.36979e-23	4.10442e-21
ENSDARG00000102175	hamp	344.644	1.43673	0.163728	8.77514	1.70699e-18	2.72133e-16
ENSDARG00000117300	BX936456.1	28.4146	1.48932	0.173662	8.57597	9.82589e-18	1.42075e-15
ENSDARG00000102722	itih3b	1146.03	1.49347	0.18114	8.24484	1.65378e-16	1.98693e-14
ENSDARG00000097559	cyp8b3	70.9238	1.49818	0.186737	8.02293	1.03251e-15	1.0927e-13
ENSDARG00000069293	ahsg2	183.098	1.49889	0.162927	9.19979	3.5865e-20	7.13571e-18
ENSDARG00000093750	cd180	16.9675	1.5011	0.19742	7.60357	2.88067e-14	2.42034e-12
ENSDARG00000056339	stk31	31.9749	1.52365	0.176193	8.6476	5.25943e-18	8.02466e-16
ENSDARG00000052779	zgc:153932	533.312	1.54783	0.173707	8.91058	5.0766e-19	8.8912e-17
ENSDARG00000102726	CT737184.1	31.1749	1.56642	0.197097	7.94747	1.90356e-15	1.90893e-13
ENSDARG00000099710	BX284696.1	168.97	1.57768	0.16764	9.41114	4.90799e-21	1.07084e-18
ENSDARG00000095638	si:dkey-284p5.3	65.0207	1.61093	0.163369	9.86064	6.16527e-23	1.68495e-20
ENSDARG00000096829	blvrb	491.311	1.7761	0.198295	8.95685	3.34085e-19	5.97748e-17
ENSDARG00000030311	tmc2b	122.725	1.78604	0.129001	13.8452	1.35918e-43	1.87793e-40
ENSDARG00000097314	si:zfos-1714f5.3	45.3573	1.83364	0.124817	14.6906	7.40454e-49	1.31536e-45
ENSDARG00000099359	CR855320.1	183.804	1.86551	0.155277	12.014	2.99883e-33	2.26003e-30
ENSDARG00000092361	si:dkey-79f11.7	50.8182	1.89527	0.163913	11.5627	6.36736e-31	3.6827e-28
ENSDARG00000045835	si:dkey-14d8.6	1528.53	1.90848	0.132237	14.4323	3.23966e-47	5.37135e-44
ENSDARG00000011701	ctsll	42.7035	1.93068	0.149445	12.919	3.51595e-38	3.36314e-35
ENSDARG00000028973	tekt2	29.3725	2.02304	0.155386	13.0194	9.48768e-39	9.43835e-36
ENSDARG00000070057	si:dkey-69o16.5	272.78	2.19482	0.198982	11.0302	2.73157e-28	1.30643e-25
ENSDARG00000056386	TMC1	291.302	2.40049	0.0874911	27.437	9.93312e-166	8.23456e-162
ENSDARG00000091944	si:ch211-287c22.1	26.8968	2.41814	0.181568	13.3181	1.81754e-40	2.05464e-37
ENSDARG00000056462	crp2	974.377	2.42652	0.207814	11.6764	1.68224e-31	1.02043e-28
ENSDARG00000092510	CR405715.1	139.198	2.52647	0.122439	20.6346	1.34333e-94	8.35215e-91
ENSDARG00000097608	CU929312.1	178.403	3.77651	0.132908	28.4146	1.33473e-177	1.65973e-173
ENSDARG00000092358	BX469930.1	1327.7	7.18124	0.124107	57.8633	0	0
