# Supplementary material for: Loss of Krüppel-like factor 9 deregulates both physiological gene expression and development
Source: Sci Rep. 2023 Jul 28;13:12239. doi: 10.1038/s41598-023-39453-3 (PMC10382561; doi:10.1038/s41598-023-39453-3)
Supplement: Supplementary file 9 — Supplementary Table S7. [file 41598_2023_39453_MOESM9_ESM.xlsx]

## Sheet: GO0006956_complement_system
GeneID	GeneName	ZT-3 log2fc	ZT0 log2fc	ZT2.5 log2fc
ENSDARG00000043719	c3a.6	0.879054	1.20213	0.914296
ENSDARG00000012694	c3a.1	0.465166	0.822763	0.748473
ENSDARG00000039517	c8b	0.385518	0.738658	0.714982
ENSDARG00000039516	c8a	0.281745	0.662047	0.616403
ENSDARG00000057121	c7b	0.433774	0.558596	0.573535
ENSDARG00000055278	cfb	0.265178	0.475037	0.600377
ENSDARG00000038424	c4b	0.240292	0.47483	0.455763
ENSDARG00000057113	c6	0.182623	0.453426	0.26926
ENSDARG00000019772	si:ch1073-280e3.1	-0.00349941	0.232592	0.595574
ENSDARG00000015065	c4	0.0427219	0.189462	0.187859
ENSDARG00000042172	c7a	-0.0568216	0.090909	-0.179366
ENSDARG00000090730	cfbl	0.270855	0.0661068	0.155102

## Sheet: GO0016126_sterol_biosynthesis
GeneID	GeneName	ZT-3 log2fc	ZT0 log2fc	ZT2.5 log2fc
ENSDARG00000042641	cyp51	-1.48396	-1.01604	-1.19979
ENSDARG00000052734	hmgcra	-1.51666	-0.934199	-1.16337
ENSDARG00000099336	mvda	-0.839739	-0.778345	-0.666341
ENSDARG00000103025	hmgcs1	-0.716504	-0.768966	-0.84629
ENSDARG00000044642	sc5d	-0.878953	-0.632355	-0.667325
ENSDARG00000046098	ebp	-0.732884	-0.554707	-0.761158
ENSDARG00000032816	tm7sf2	-0.563785	-0.509383	-0.491965
ENSDARG00000038728	ch25hl2	0.520845	-0.203237	0.248247
ENSDARG00000039381	ch25hl1.1	-0.0780901	-0.126995	-0.0909058
ENSDARG00000004130	mvk	-0.0926243	-0.126648	-0.310924
ENSDARG00000063319	sqleb	-0.499939	-0.114063	0.192285
ENSDARG00000075664	si:ch1073-429i10.1	0.0524522	-0.0875729	-0.0192999
ENSDARG00000105206	hmgcrb	-0.00576559	-0.0869995	0.0148854
ENSDARG00000103226	dhcr7	-0.297193	-0.0869913	0.11123
ENSDARG00000010658	insig1	-0.13337	-0.0527435	-0.096653
ENSDARG00000113367	insig2	-0.0780979	-0.0147188	-0.200357
ENSDARG00000051925	cyb5r2	-0.217869	0.00505234	-0.105352
ENSDARG00000014013	lbr	0.0943708	0.083326	0.0117312
ENSDARG00000068138	ch25hl1.2	0.424034	0.18625	0.0495
ENSDARG00000086523	ch25hl3	0.310403	0.328113	0.222698
ENSDARG00000079532	zgc:194242	0.582431	0.686888	0.368836
ENSDARG00000023820	faxdc2	0.306071	0.751235	0.648
